# Supplementary material for: Human kinesin-5 KIF11 drives the helical motion of anti-parallel and parallel microtubules around each other
Source: EMBO J. 2024 Feb 29;43(7):1244–56. doi: 10.1038/s44318-024-00048-x (PMC10987665; doi:10.1038/s44318-024-00048-x)
Supplement: Supplementary file 2 — Movie EV1 [file 44318_2024_48_MOESM2_ESM.zip › Movie EV1.txt]

Supplementary Movie EV1: Example event of a helical motion of a cargo microtubule driven by KIF11. An Atto647N-labeled cargo microtubule (magenta) was sliding along a TAMRA-labeled fixed microtubule (green) suspended over two valleys (10 µm wide) with a ridge (2 µm wide) in between. The tracked filament position of the cargo microtubule is indicated by the red line and the trajectory is indicated by the blue line. Details of this event are also shown in Fig. 1B and 1C. 
