# Supplementary material for: Human kinesin-5 KIF11 drives the helical motion of anti-parallel and parallel microtubules around each other
Source: EMBO J. 2024 Feb 29;43(7):1244–56. doi: 10.1038/s44318-024-00048-x (PMC10987665; doi:10.1038/s44318-024-00048-x)
Supplement: Supplementary file 3 — Movie EV2 [file 44318_2024_48_MOESM3_ESM.zip › Movie EV2.txt]

Supplementary Movie EV2: Example event of an orbiting motion of a cargo microtubule driven by KIF11. An Atto647N-labeled cargo microtubule (magenta) was orbiting around a TAMRA-labeled fixed microtubule (green) suspended over a valley. The tracked filament position of the cargo microtubule is indicated by the red line and the trajectory is indicated by the blue line. Details of this event are also shown in Fig. 3D. 
