# Supplementary material for: Human kinesin-5 KIF11 drives the helical motion of anti-parallel and parallel microtubules around each other
Source: EMBO J. 2024 Feb 29;43(7):1244–56. doi: 10.1038/s44318-024-00048-x (PMC10987665; doi:10.1038/s44318-024-00048-x)
Supplement: Supplementary file 4 — Movie EV3 [file 44318_2024_48_MOESM4_ESM.zip › Movie EV3.txt]

Supplementary Movie EV3: Example event of a helical motion of a polarity-labeled anti-parallel cargo microtubule driven by KIF11. An Atto647N-labeled cargo microtubule (magenta) was sliding along a TAMRA-labeled fixed microtubule (blue). The plus end of the cargo microtubule is visible as Atto488-labeled extension (green), imaged before the sliding of the cargo microtubule. The tracked filament position of the cargo microtubule is indicated by the red line and the trajectory is indicated by the cyan line. Details of this event are also shown in Appendix Fig. 6E. 
