# Supplementary material for: Human kinesin-5 KIF11 drives the helical motion of anti-parallel and parallel microtubules around each other
Source: EMBO J. 2024 Feb 29;43(7):1244–56. doi: 10.1038/s44318-024-00048-x (PMC10987665; doi:10.1038/s44318-024-00048-x)
Supplement: Supplementary file 6 — Source Data Fig. 1 [file 44318_2024_48_MOESM6_ESM.zip]

Archive with 19 entries (12 files):
- Figure 1/
- Figure 1/.DS_Store
- Figure 1/1B/
- Figure 1/1B/.DS_Store
- Figure 1/1B/1B.xlsx
- Figure 1/1C/
- Figure 1/1C/1C.xlsx
- Figure 1/1D/
- Figure 1/1D/.DS_Store
- Figure 1/1D/1D.xlsx
- Figure 1/1E/
- Figure 1/1E/.DS_Store
- Figure 1/1E/Fig 1E.xlsx
- Figure 1/1F/
- Figure 1/1F/.DS_Store
- Figure 1/1F/Fig 1F.xlsx
- Figure 1/1G/
- Figure 1/1G/.DS_Store
- Figure 1/1G/Fig 1G.xlsx
