# Supplementary material for: Human kinesin-5 KIF11 drives the helical motion of anti-parallel and parallel microtubules around each other
Source: EMBO J. 2024 Feb 29;43(7):1244–56. doi: 10.1038/s44318-024-00048-x (PMC10987665; doi:10.1038/s44318-024-00048-x)
Supplement: Supplementary file 6 — Source Data Fig. 1 [file 44318_2024_48_MOESM6_ESM.zip › Figure 1/1B/1B.xlsx]

## Sheet: Sheet1
Forward distance	Sideways distance
µm	nm
0.204051	-50.5481
0.206121	-50.8953
0.207176	-51.3757
0.208548	-51.6608
0.210534	-51.7913
0.210758	-52.3191
0.217275	-52.2223
0.221306	-52.3153
0.227298	-52.409
0.231828	-52.5935
0.236233	-52.4626
0.237355	-52.6751
0.237779	-53.2816
0.241037	-53.6831
0.245226	-54.3292
0.252117	-55.1639
0.255508	-55.6094
0.262107	-56.2019
0.262315	-56.744
0.267402	-57.4096
0.271167	-57.5055
0.274641	-57.4753
0.278897	-57.8699
0.281606	-58.1537
0.290017	-58.1965
0.295553	-58.666
0.297697	-59.0229
0.301122	-59.383
0.301845	-59.4254
0.304629	-59.7442
0.307655	-60.0845
0.308918	-60.17
0.315841	-60.6858
0.317005	-61.296
0.318493	-61.764
0.319598	-62.4484
0.324718	-63.0396
0.324768	-63.2894
0.32919	-63.928
0.331367	-64.678
0.335324	-65.3955
0.338598	-65.9014
0.34036	-66.5467
0.341408	-67.0689
0.342422	-67.793
0.342463	-67.9906
0.342796	-68.2942
0.343577	-68.5411
0.345796	-69.2508
0.349329	-69.6194
0.352753	-69.9073
0.357898	-70.3072
0.358139	-70.8919
0.358937	-71.1731
0.360965	-71.6152
0.362935	-71.3881
0.365819	-71.705
0.368803	-72.084
0.374189	-72.3076
0.379732	-72.534
0.382326	-72.9419
0.385002	-73.5776
0.390803	-74.0094
0.394269	-74.485
0.397154	-74.968
0.402066	-75.3378
0.405681	-75.865
0.411599	-76.203
0.417974	-76.855
0.421789	-77.4236
0.426228	-77.9352
0.432919	-78.3818
0.434905	-78.7416
0.440723	-78.9775
0.445536	-79.0143
0.450032	-79.0015
0.454895	-79.1299
0.459832	-79.5612
0.463231	-79.9216
0.466914	-80.2508
0.468202	-80.5875
0.469415	-80.9716
0.470371	-81.2335
0.471635	-81.6657
0.47614	-82.2196
0.479298	-82.3756
0.483055	-82.8296
0.483803	-83.3748
0.484252	-84.095
0.487286	-84.578
0.487784	-85.0611
0.488541	-85.2473
0.494808	-85.379
0.497285	-85.7198
0.49977	-85.8777
0.503785	-85.8399
0.505206	-85.951
0.505497	-86.1091
0.505705	-86.3803
0.50676	-86.2643
0.50878	-86.5224
0.516335	-86.8381
0.521073	-86.8377
0.523018	-86.8401
0.525354	-87.2816
0.52596	-87.2683
0.527431	-87.2121
0.532991	-87.0922
0.535585	-87.2073
0.53831	-87.2724
0.541427	-87.0686
0.542848	-87.169
0.545225	-87.2453
0.547991	-87.2464
0.54923	-87.2793
0.550103	-86.6559
0.554266	-86.5641
0.555488	-86.3615
0.560101	-86.2468
0.562578	-85.7359
0.564377	-85.6234
0.566465	-85.4643
0.570553	-85.349
0.57351	-85.26
0.575743	-84.9157
0.57821	-84.9326
0.581047	-84.8183
0.581337	-84.8147
0.585976	-84.6744
0.587781	-84.5614
0.590742	-84.6653
0.595095	-84.4592
0.595955	-84.3941
0.596494	-84.2852
0.601854	-84.1264
0.604371	-84.4263
0.604446	-84.3311
0.608144	-84.2158
0.610983	-84.0513
0.614793	-84.1301
0.618849	-84.0145
0.621051	-83.6588
0.621208	-83.4316
0.626597	-83.1953
0.630695	-83.1341
0.634105	-83.0571
0.638302	-82.6919
0.641067	-82.6588
0.643791	-82.1711
0.645347	-81.6471
0.648551	-81.4217
0.650571	-81.133
0.653062	-80.5143
0.658932	-80.0907
0.659123	-80.1109
0.662186	-80.0964
0.66659	-80.1218
0.670033	-79.8039
0.674843	-79.7118
0.677748	-79.508
0.680075	-78.8261
0.680662	-78.1538
0.684594	-77.815
0.684801	-77.6103
0.685911	-77.1108
0.687409	-76.7835
0.689644	-76.7424
0.694429	-76.2881
0.6973	-75.8389
0.698939	-75.4906
0.702818	-75.2866
0.703373	-75.2628
0.708188	-75.0226
0.708188	-74.3797
0.709902	-74.072
0.711914	-73.7438
0.714911	-73.4191
0.718856	-73.1711
0.719794	-72.8219
0.723148	-72.8902
0.724177	-72.8038
0.732773	-72.5379
0.734144	-72.1818
0.738911	-71.929
0.742714	-71.3955
0.745699	-71.3642
0.748405	-71.2387
0.749746	-70.8784
0.750723	-70.5174
0.753678	-69.9825
0.75591	-69.9495
0.762547	-69.737
0.764779	-69.3766
0.768959	-69.2089
0.775653	-68.9556
0.777523	-69.2285
0.777971	-68.9505
0.778003	-69.0897
0.780374	-69.0586
0.780846	-69.1953
0.783543	-69.2297
0.783893	-68.8454
0.78733	-68.7028
0.788919	-68.4106
0.7901	-68.4828
0.795126	-68.4669
0.798914	-68.6427
0.79928	-68.8687
0.80328	-68.5183
0.807193	-68.6039
0.813892	-68.4409
0.816238	-68.3412
0.819366	-68.3981
0.82291	-68.2954
0.824588	-68.0851
0.830404	-67.9857
0.835609	-68.1873
0.841653	-68.1732
0.846256	-68.4704
0.848822	-68.3624
0.851713	-68.2697
0.854548	-68.5297
0.860447	-68.6097
0.864722	-68.9364
0.870114	-68.8656
0.870171	-68.8636
0.871296	-69.0511
0.875637	-69.2577
0.877177	-69.6893
0.879194	-69.9742
0.880082	-69.8739
0.880142	-69.807
0.881124	-70.2047
0.885865	-70.4891
0.887916	-70.6996
0.888706	-70.8795
0.891567	-70.9491
0.893762	-70.9384
0.895741	-70.6257
0.898796	-70.7869
0.89957	-71.0764
0.902641	-71.4664
0.902966	-71.7025
0.905738	-71.7852
0.907546	-71.9122
0.912352	-72.1673
0.917999	-72.1067
0.922347	-72.2342
0.922827	-72.2894
0.927139	-72.2696
0.927301	-72.3272
0.929098	-72.0759
0.93147	-72.1295
0.93224	-72.3602
0.936431	-72.1868
0.938717	-72.2477
0.939341	-72.3354
0.940686	-72.2309
0.943556	-72.0754
0.948965	-71.7197
0.954749	-71.4128
0.956241	-71.2172
0.958543	-71.2945
0.959629	-71.4255
0.961882	-71.7338
0.963471	-71.716
0.963585	-71.961
0.967216	-72.0751
0.97118	-72.3131
0.973198	-72.5942
0.978994	-72.7877
0.986419	-73.1046
0.990447	-73.2651
0.992595	-73.201
0.995205	-73.5028
0.999469	-73.4743
1.00372	-73.4513
1.00873	-73.3172
1.00967	-73.3116
1.01221	-73.2581
1.01459	-73.0736
1.01783	-73.1658
1.01986	-72.9219
1.0207	-73.1418
1.02431	-72.9464
1.02971	-72.8126
1.03335	-72.6335
1.03598	-72.1917
1.03975	-72.0282
1.0431	-71.8672
1.04554	-71.8972
1.04691	-72.1653
1.04957	-71.8214
1.0545	-71.7177
1.05691	-71.7227
1.0583	-71.68
1.06113	-71.7582
1.06277	-71.832
1.06837	-71.7401
1.07257	-71.6979
1.07416	-71.8541
1.07759	-71.8416
1.08239	-71.9372
1.08589	-71.5984
1.09102	-71.6541
1.09154	-71.5323
1.09265	-71.6159
1.09623	-71.7295
1.09978	-71.8905
1.1018	-71.9693
1.10348	-72.2973
1.10458	-72.4475
1.10859	-72.4258
1.10907	-72.5637
1.11259	-72.5873
1.11688	-72.4025
1.12058	-72.367
1.12337	-72.738
1.12423	-73.0184
1.12543	-73.2921
1.12803	-73.271
1.13121	-73.063
1.13321	-73.0692
1.13644	-73.1857
1.13658	-73.3423
1.13921	-73.4681
1.14328	-73.5768
1.14355	-73.8939
1.14395	-73.9701
1.14596	-74.2462
1.14868	-74.3362
1.15165	-74.5251
1.15241	-74.6223
1.15531	-74.6927
1.15539	-75.1708
1.15552	-75.218
1.15636	-74.9275
1.15689	-75.116
1.15709	-75.666
1.16032	-75.7327
1.16478	-76.1485
1.16537	-76.6931
1.16875	-76.9979
1.17101	-77.5084
1.17314	-77.541
1.1746	-77.5662
1.17574	-77.6686
1.17856	-77.7794
1.17984	-77.977
1.18179	-78.1331
1.18654	-77.9808
1.18756	-77.9918
1.1902	-77.8975
1.19217	-78.0441
1.19229	-77.8149
1.19345	-78.114
1.20006	-78.2106
1.20253	-78.4283
1.20562	-78.5211
1.20577	-78.6047
1.2067	-78.6702
1.20798	-78.9433
1.20904	-79.3177
1.21051	-79.3323
1.21269	-79.6916
1.21638	-79.8278
1.21881	-80.0824
1.21993	-80.1559
1.22311	-80.6891
1.22579	-81.2381
1.22677	-81.4599
1.22831	-81.7735
1.23096	-82.0557
1.23361	-82.2096
1.23873	-82.4609
1.24025	-82.7965
1.24148	-83.0535
1.24176	-83.191
1.24456	-83.1148
1.24816	-83.3113
1.25056	-83.5672
1.25343	-83.6463
1.25513	-83.9237
1.25886	-84.3678
1.26288	-84.6801
1.26763	-85.1428
1.27108	-85.1049
1.27666	-85.2117
1.27887	-85.1202
1.28375	-85.2019
1.28717	-85.1203
1.29209	-85.3835
1.29555	-85.4641
1.29872	-85.6141
1.3006	-85.6872
1.30469	-85.7418
1.30963	-86.0661
1.31289	-85.8568
1.31384	-86.039
1.31732	-86.0489
1.31916	-86.0494
1.3206	-86.3447
1.32618	-86.6216
1.3288	-86.9307
1.32903	-87.2081
1.32906	-87.4249
1.32916	-87.8082
1.33107	-87.7103
1.33169	-87.947
1.3331	-88.2111
1.33504	-88.3463
1.338	-88.7056
1.33916	-88.9281
1.34002	-89.496
1.34288	-89.6073
1.34579	-90.0377
1.3481	-90.8246
1.35135	-91.1666
1.35183	-91.0721
1.3522	-91.6583
1.35496	-91.4556
1.36014	-91.6786
1.36029	-92.0942
1.36461	-92.0795
1.36712	-92.1641
1.37371	-92.3023
1.37793	-92.3938
1.38256	-92.8204
1.38726	-92.9329
1.38789	-93.3212
1.3935	-93.9127
1.39461	-94.3653
1.40013	-94.6261
1.40544	-94.8003
1.40994	-95.2589
1.41344	-95.4028
1.41701	-95.7016
1.42282	-96.1514
1.43136	-96.321
1.43936	-96.7352
1.44609	-96.9308
1.44905	-97.0346
1.45462	-97.0181
1.45759	-97.19
1.46098	-97.3298
1.46304	-97.4981
1.46542	-97.729
1.46797	-98.1929
1.47211	-98.3213
1.47804	-98.1537
1.48136	-98.446
1.48516	-98.4304
1.48773	-98.9282
1.49266	-99.1737
1.49606	-99.4188
1.49823	-99.6851
1.50155	-99.718
1.50428	-99.9492
1.50614	-100.583
1.50811	-100.678
1.50933	-100.861
1.51376	-100.891
1.51525	-100.873
1.51608	-100.633
1.52009	-100.423
1.52507	-100.133
1.53071	-100.354
1.53307	-100.239
1.53541	-100.227
1.53852	-100.188
1.54076	-99.8914
1.54464	-99.6656
1.54568	-99.586
1.54654	-99.2271
1.54749	-99.3023
1.55172	-99.3353
1.55456	-99.2402
1.55886	-99.2902
1.56163	-99.4423
1.56292	-99.3143
1.56718	-99.0661
1.56814	-98.9981
1.57256	-98.9217
1.57728	-98.7547
1.57957	-98.6738
1.58084	-98.4078
1.58436	-98.0931
1.58944	-98.2593
1.5896	-98.0766
1.59233	-97.6887
1.59579	-97.5977
1.59654	-97.4224
1.60064	-97.2715
1.60286	-96.8557
1.60984	-96.7569
1.61116	-96.6355
1.61401	-96.3885
1.61581	-96.0364
1.61749	-95.808
1.62087	-95.663
1.62185	-96.0071
1.6237	-95.682
1.62649	-95.2663
1.63092	-95.1216
1.63343	-94.8566
1.63629	-95.0542
1.63771	-94.8548
1.6418	-94.4319
1.6447	-94.1978
1.64878	-93.7149
1.64991	-93.3067
1.65243	-92.6972
1.65918	-92.2826
1.66283	-91.9592
1.66556	-91.544
1.66986	-91.2162
1.67163	-90.8254
1.67513	-90.3868
1.6798	-90.1254
1.68409	-89.6381
1.68634	-89.4525
1.69067	-89.1386
1.69267	-89.1273
1.69504	-88.858
1.69664	-88.6107
1.69811	-88.3748
1.70051	-87.958
1.70086	-87.5939
1.70651	-87.41
1.70871	-87.2071
1.71175	-86.8539
1.71394	-86.48
1.71425	-86.1281
1.71728	-85.793
1.71734	-85.244
1.72203	-84.582
1.72559	-84.2166
1.72674	-83.9571
1.72864	-83.4852
1.72955	-82.9653
1.73388	-82.3068
1.73447	-82.0568
1.73555	-81.5397
1.73704	-81.264
1.74265	-80.8056
1.74677	-80.7584
1.74953	-80.5059
1.75253	-80.3486
1.75504	-79.9034
1.75797	-79.4897
1.76191	-79.4508
1.76602	-79.2574
1.7687	-78.8579
1.76965	-78.8419
1.77111	-78.5379
1.7726	-78.3151
1.77366	-77.7141
1.7757	-77.6445
1.77859	-76.9009
1.78041	-76.7028
1.78206	-76.8997
1.78542	-76.752
1.78933	-76.396
1.79065	-76.0886
1.7919	-76.0089
1.79251	-75.8676
1.79324	-75.6659
1.79736	-75.3409
1.79827	-75.0947
1.80351	-74.9029
1.80445	-74.8341
1.80779	-74.5522
1.80883	-74.4535
1.81237	-74.218
1.81292	-73.7514
1.8142	-73.4577
1.81469	-72.7782
1.82052	-72.6801
1.82135	-72.7615
1.8246	-72.2632
1.82625	-71.831
1.82947	-71.766
1.83026	-71.6264
1.83237	-71.2106
1.83777	-71.4193
1.83909	-70.818
1.83968	-70.7551
1.83973	-70.5688
1.84103	-70.3907
1.84125	-70.1695
1.84408	-69.9496
1.84744	-69.9084
1.84927	-69.9554
1.85282	-70.1461
1.85766	-70.0166
1.86023	-69.9138
1.86326	-70.1915
1.86586	-70.02
1.87018	-69.9539
1.87484	-70.0009
1.88121	-69.9903
1.8852	-70.0317
1.88788	-69.9886
1.89279	-70.0148
1.89513	-69.9311
1.89607	-69.9812
1.8996	-70.1006
1.9057	-70.2706
1.91089	-69.8132
1.91124	-69.6124
1.91304	-69.4877
1.91314	-69.3889
1.9161	-69.1224
1.91685	-68.9676
1.91715	-69.2789
1.92091	-69.454
1.92135	-69.3329
1.92536	-69.2812
1.9256	-69.1146
1.92603	-69.4606
1.92783	-69.8328
1.92888	-70.0846
1.93344	-70.3668
1.93367	-70.5647
1.93551	-71.1717
1.93653	-71.1093
1.93832	-71.1611
1.94084	-71.5699
1.94104	-71.6604
1.94273	-71.9547
1.94686	-72.3126
1.94783	-72.4176
1.95095	-72.9496
1.95405	-73.0943
1.95808	-73.2214
1.95841	-73.1956
1.95949	-73.4396
1.95954	-73.4287
1.96006	-73.6023
1.96025	-73.4877
1.96035	-73.6658
1.96113	-73.5285
1.96132	-73.6717
1.96376	-73.5977
1.96815	-73.3468
1.97398	-73.6303
1.97872	-73.9266
1.97934	-74.2393
1.9824	-74.5652
1.98676	-74.7279
1.99059	-74.5861
1.99403	-74.9723
1.99699	-75.0131
1.99994	-75.3899
2.0001	-75.6407
2.00578	-75.8003
2.01042	-76.2256
2.01337	-76.3282
2.01913	-76.3274
2.02226	-76.602
2.02284	-76.7363
2.02618	-76.7304
2.02946	-76.8386
2.03018	-76.8998
2.03308	-76.9911
2.03538	-77.0852
2.03628	-76.94
2.04075	-77.0085
2.04435	-76.9704
2.048	-77.0653
2.04896	-77.0249
2.04989	-77.0933
2.05211	-77.052
2.05244	-76.8106
2.05676	-76.907
2.05916	-76.8376
2.05997	-76.5407
2.06381	-76.8628
2.0644	-76.8785
2.0698	-76.743
2.07328	-76.6333
2.07459	-76.5279
2.0775	-76.6409
2.08196	-76.2909
2.08333	-76.3129
2.08361	-76.0657
2.08651	-75.8404
2.08779	-75.5169
2.08785	-75.7494
2.08946	-75.9366
2.08983	-75.8066
2.09348	-75.6264
2.09669	-75.1527
2.10153	-75.2196
2.10216	-75.1188
2.10453	-75.2143
2.10836	-75.1376
2.11057	-74.905
2.1123	-74.8059
2.11246	-74.4274
2.1141	-74.3484
2.11907	-74.0861
2.12261	-73.8093
2.12274	-73.623
2.12335	-73.195
2.12745	-72.9223
2.12797	-72.7121
2.13045	-72.2209
2.13304	-72.027
2.13328	-71.896
2.13864	-71.6574
2.14136	-71.6653
2.14155	-71.5617
2.14527	-71.3432
2.14905	-71.2567
2.14987	-71.3345
2.15074	-71.6711
2.15272	-71.3564
2.1539	-71.3607
2.15639	-71.5063
2.15884	-71.3154
2.15918	-71.5407
2.15951	-71.4863
2.16123	-71.3955
2.16603	-71.1192
2.16828	-70.7447
2.17129	-70.5749
2.17404	-70.1104
2.17664	-69.8398
2.18091	-69.7455
2.18313	-69.7598
2.18369	-69.3182
2.18648	-69.1252
2.18688	-68.7362
2.18726	-68.6137
2.19165	-68.4238
2.19659	-68.2396
2.20125	-68.1364
2.20617	-67.5884
2.20772	-67.7326
2.21306	-67.6183
2.21622	-67.4367
2.22331	-67.2367
2.22669	-67.1541
2.22928	-66.6854
2.23189	-66.8325
2.23686	-66.737
2.24127	-66.5049
2.24619	-66.4532
2.25024	-66.2445
2.25385	-66.2518
2.25942	-66.0445
2.26269	-65.909
2.26661	-66.0858
2.2729	-65.9751
2.27843	-66.0378
2.28192	-65.9488
2.28423	-65.5221
2.28761	-65.2437
2.29225	-65.1693
2.29258	-64.8942
2.29514	-64.5475
2.29633	-64.3329
2.30041	-64.4863
2.30237	-64.2916
2.3069	-64.1845
2.31023	-64.0346
2.31259	-63.9017
2.31646	-63.5005
2.32054	-62.9043
2.32151	-62.527
2.32407	-62.3337
2.32806	-62.4175
2.33261	-62.0261
2.33575	-61.5693
2.33655	-61.3217
2.33851	-61.114
2.3418	-60.983
2.34574	-60.5737
2.34687	-60.7278
2.35057	-60.2815
2.35416	-59.8364
2.35728	-59.5847
2.35913	-59.1501
2.36424	-59.1426
2.36846	-59.1825
2.37197	-59.2878
2.37487	-59.4654
2.377	-59.2601
2.37799	-59.1346
2.38457	-58.5038
2.38789	-58.3601
2.3903	-57.9392
2.39199	-57.9734
2.3963	-58.239
2.39881	-58.1845
2.40073	-57.822
2.40197	-58.1714
2.40291	-57.9911
2.40833	-58.2084
2.41192	-58.2585
2.41609	-58.0917
2.42041	-58.0845
2.42335	-58.3812
2.42611	-58.852
2.4282	-58.897
2.42842	-58.8963
2.4315	-59.0103
2.43432	-59.0011
2.43706	-59.0865
2.43733	-59.348
2.43943	-59.4493
2.44271	-59.4574
2.44632	-59.4073
2.44797	-59.3317
2.4534	-59.2819
2.45662	-59.4354
2.46003	-59.3792
2.46415	-59.7079
2.46774	-59.3531
2.47446	-59.517
2.47933	-59.6537
2.48251	-59.6317
2.48419	-59.5727
2.48695	-59.8182
2.48866	-59.4259
2.4919	-59.3906
2.4933	-59.6051
2.49553	-59.5661
2.49862	-59.6223
2.50036	-59.7128
2.50234	-59.7206
2.5042	-59.6536
2.50721	-59.3991
2.5086	-59.2976
2.50912	-58.9087
2.51085	-58.4497
2.515	-57.9314
2.51519	-58.007
2.51667	-58.0131
2.51761	-57.689
2.51831	-57.8501
2.51924	-57.2766
2.52228	-57.0824
2.52255	-56.9955
2.52614	-57.158
2.52987	-57.1055
2.53181	-57.2893
2.53395	-57.3463
2.53526	-57.7079
2.53994	-58.0784
2.54301	-58.2185
2.54428	-58.1274
2.54888	-58.0746
2.55462	-58.2963
2.55641	-57.8727
2.5612	-57.7888
2.56161	-57.5784
2.56444	-57.7006
2.56709	-57.1842
2.57293	-57.2607
2.57308	-57.3785
2.57502	-57.3485
2.57831	-57.4924
2.58485	-57.2189
2.58801	-57.4825
2.5895	-57.2855
2.58964	-56.9207
2.59211	-57.2505
2.597	-57.4286
2.59816	-57.9603
2.60063	-57.9737
2.60351	-58.1599
2.60388	-58.2486
2.60426	-57.6337
2.6071	-57.3735
2.60888	-57.1169
2.61154	-56.7411
2.61248	-57.1114
2.61745	-56.6191
2.61809	-56.4265
2.62331	-55.9676
2.62732	-55.6891
2.62927	-55.2427
2.63067	-54.9363
2.63133	-54.7496
2.6344	-54.4296
2.64278	-53.8201
2.6449	-53.7078
2.64633	-53.2956
2.65024	-52.8429
2.65183	-52.6925
2.65717	-52.6227
2.65723	-52.5137
2.66051	-52.3583
2.66308	-52.0225
2.66765	-51.6311
2.67148	-51.3448
2.67533	-51.0684
2.67726	-50.9627
2.68365	-50.3671
2.68511	-49.807
2.68943	-49.2511
2.6941	-48.9874
2.69753	-48.3958
2.69981	-48.1758
2.70326	-47.8532
2.7057	-47.5204
2.71193	-47.0188
2.71442	-46.6899
2.7157	-46.4336
2.71964	-46.4108
2.72245	-46.226
2.72957	-46.2363
2.73102	-46.1623
2.73535	-46.0825
2.73759	-46.3817
2.73831	-46.4974
2.74334	-45.9813
2.74413	-45.1995
2.74947	-44.9919
2.74952	-44.7382
2.75033	-44.3167
2.75123	-43.7508
2.75159	-43.2856
2.75374	-42.4777
2.75532	-41.8722
2.7557	-41.4151
2.7601	-40.839
2.76477	-40.1627
2.77015	-39.2853
2.77389	-38.4335
2.77394	-38.083
2.77619	-38.0013
2.78072	-37.0796
2.78162	-36.7095
2.78743	-36.0958
2.78982	-35.9179
2.79092	-35.7125
2.79585	-35.4493
2.79731	-34.9666
2.80094	-34.6915
2.807	-34.3741
2.81231	-34.0558
2.81836	-33.6529
2.8232	-32.8501
2.83104	-32.1065
2.836	-31.6276
2.83636	-31.2299
2.83831	-30.7129
2.8421	-29.9021
2.84606	-29.1353
2.84992	-28.473
2.8584	-27.6194
2.86339	-27.0837
2.86749	-26.4872
2.8708	-25.8161
2.87638	-25.4492
2.88043	-24.5115
2.88313	-23.7009
2.88395	-22.9398
2.88825	-22.3618
2.89023	-21.5941
2.89415	-20.8979
2.89622	-20.1062
2.89661	-19.5107
2.89899	-19.0862
2.89909	-19.0177
2.90147	-18.4309
2.90581	-17.9884
2.90617	-16.9888
2.90628	-16.3564
2.90686	-15.522
2.90787	-14.7972
2.90888	-14.2192
2.90888	-13.9248
2.91285	-13.0834
2.91505	-12.6064
2.91681	-12.2082
2.91758	-11.6603
2.91893	-11.0558
2.92045	-10.6454
2.92189	-10.0842
2.92341	-9.47407
2.92845	-9.14092
2.92885	-8.64073
2.93769	-8.24243
2.94232	-7.60252
2.94465	-7.32659
2.94964	-6.70916
2.95103	-5.86276
2.95582	-4.92973
2.95843	-4.55554
2.96023	-3.38773
2.96543	-2.37483
2.96937	-1.77785
2.96944	-1.2329
2.97115	-0.824333
2.97443	-0.559089
2.97779	-0.494024
2.98246	-0.136071
2.98456	0.273389
2.98855	0.411675
2.99166	0.37065
2.99246	0.854314
2.99367	1.11459
2.99368	1.2621
2.99426	1.73492
2.99548	1.66579
2.99638	1.98802
2.99887	2.18337
3.00433	2.12559
3.00716	2.43075
3.01293	3.11308
3.01376	3.10116
3.01548	3.34048
3.01615	3.68027
3.02011	4.48001
3.02262	5.05238
3.0273	5.30092
3.02869	5.82636
3.03219	6.5988
3.03315	7.28232
3.0365	7.77418
3.0421	7.98785
3.04387	8.472
3.04683	9.00117
3.05001	9.47831
3.05383	9.90427
3.05728	10.2034
3.05736	10.3848
3.05765	10.9462
3.05872	11.5056
3.05883	12.0393
3.05942	12.3245
3.06053	12.5799
3.06195	12.9919
3.06204	13.6325
3.06239	14.2934
3.06272	14.5176
3.06319	14.9574
3.06334	15.3249
3.06351	15.8794
3.06551	16.6375
3.06569	17.2752
3.0664	17.9915
3.06798	18.667
3.06891	19.586
3.06981	20.387
3.07005	20.9761
3.07128	21.4904
3.07528	22.3675
3.0784	22.958
3.08069	23.2297
3.08332	23.8332
3.08513	24.6335
3.08535	24.778
3.0862	25.6603
3.08728	26.2261
3.08879	26.8724
3.0901	27.2667
3.09255	28.123
3.09277	28.301
3.09516	28.771
3.09629	29.3113
3.0985	29.8015
3.10129	30.3625
3.10262	30.7961
3.10262	31.4507
3.10288	31.4794
3.10704	31.8884
3.10739	31.8748
3.10815	32.5733
3.10931	32.71
3.11204	32.6909
3.1148	33.0406
3.11771	33.5813
3.121	34.1524
3.12506	34.4034
3.1287	34.9636
3.13403	35.6384
3.1365	36.3567
3.14159	36.9388
3.14462	37.8518
3.14474	38.6415
3.14809	39.067
3.14826	39.7612
3.15195	40.2265
3.15781	41.0898
3.16305	41.5865
3.1636	42.2903
3.16668	43.056
3.16947	43.6699
3.17013	44.1579
3.1733	44.7601
3.17449	45.4823
3.17589	46.0559
3.17947	46.2091
3.18322	46.7957
3.18659	47.526
3.18725	48.104
3.18926	48.5464
3.19033	49.0481
3.19182	49.6399
3.19753	50.2475
3.19828	50.6986
3.2019	50.673
3.20622	51.1978
3.20648	52.0637
3.20907	53.0307
3.21372	53.7581
3.21513	54.0396
3.21848	54.674
3.2227	55.0335
3.22448	55.4068
3.22915	55.8199
3.23405	56.3379
3.2346	56.8268
3.23777	56.8599
3.23946	57.1473
3.24323	57.5295
3.24574	57.8486
3.24841	58.0623
3.25108	58.1111
3.25439	57.992
3.25731	57.8295
3.25733	57.989
3.25765	58.1228
3.2578	58.1967
3.25866	58.5636
3.25967	58.4914
3.26103	58.4297
3.26705	58.392
3.26862	58.7224
3.26995	58.8055
3.27012	58.9695
3.2738	59.4333
3.27492	59.4339
3.27527	59.6107
3.27698	59.7952
3.27994	60.0198
3.28115	59.9385
3.28474	60.4222
3.2898	60.4141
3.29272	60.7549
3.29407	61.13
3.30057	61.2213
3.30626	61.2672
3.31171	61.2198
3.31617	61.8472
3.31761	61.7439
3.32219	62.1616
3.32235	62.045
3.32986	62.2132
3.33627	62.6723
3.3404	62.9207
3.3439	63.2368
3.34997	63.3725
3.35237	63.8191
3.35754	64.3898
3.36202	64.3634
3.36802	64.614
3.37132	64.6049
3.37162	64.5992
3.37321	64.1157
3.37911	64.0372
3.38015	64.0501
3.38104	64.2451
3.38528	64.2172
3.38747	64.3257
3.39105	64.1889
3.39311	63.9131
3.39434	63.9001
3.39454	64.0401
3.39459	63.8394
3.39535	63.622
3.39863	63.23
3.39952	63.2793
3.40399	62.8698
3.4041	62.5653
3.4061	62.202
3.40671	61.9874
3.40776	61.6767
3.41057	61.7816
3.41117	61.7151
3.4113	61.6983
3.4128	61.7567
3.4144	61.6621
3.41638	61.3183
3.41693	61.0562
3.42136	60.8931
3.42155	60.7647
3.42518	60.4889
3.42616	60.3402
3.4264	60.3783
3.42896	60.3373
3.42996	60.2451
3.43123	60.0725
3.43649	60.3854
3.44118	60.5138
3.44619	60.37
3.44862	60.3912
3.45324	60.0509
3.45745	59.8614
3.46226	59.9912
3.46647	60.3784
3.47059	60.6764
3.47331	60.2671
3.47523	59.9236
3.48183	59.7347
3.48287	59.6963
3.48791	59.4915
3.48977	59.5693
3.49437	59.2983
3.50119	59.437
3.50365	59.6593
3.50796	59.6709
3.51045	59.6047
3.51089	59.5949
3.5126	59.3232
3.51507	59.42
3.51511	59.5533
3.51683	59.8011
3.51852	59.9776
3.52018	60.0006
3.52148	59.7784
3.52417	59.7852
3.52565	59.5691
3.52743	59.5638
3.52835	59.6249
3.53307	59.891
3.5339	59.844
3.53517	60.1041
3.53642	60.1233
3.53779	60.2458
3.53848	60.37
3.54246	60.284
3.5438	60.3468
3.54513	60.3713
3.54538	60.1253
3.5468	60.2388
3.54787	60.2907
3.54789	60.3244
3.54884	60.1835
3.55087	60.2845
3.55514	60.578
3.55557	60.6739
3.5578	60.6968
3.56056	60.7551
3.56196	60.8784
3.56224	61.0154
3.56365	61.4153
3.56662	61.5864
3.56779	61.4688
3.57164	61.5345
3.57213	61.8471
3.57357	61.941
3.57713	62.2951
3.57867	62.7585
3.58051	62.8736
3.58255	63.2299
3.58676	63.41
3.59065	63.7317
3.59302	63.8505
3.59448	64.5121
3.5959	64.4138
3.60093	64.5582
3.60495	64.4847
3.60519	64.6769
3.60842	64.6111
3.61047	64.643
3.61334	64.8749
3.61436	65.2362
3.6166	65.6147
3.61877	66.0789
3.61925	66.5566
3.625	66.4407
3.62546	66.4227
3.63149	66.1273
3.63379	66.0308
3.6381	66.2524
3.64222	66.5463
3.64521	66.8081
3.6494	66.8138
3.65288	67.381
3.65446	67.3121
3.65556	67.0916
3.65777	67.6765
3.66193	68.1776
3.665	68.4504
3.6676	68.6958
3.66913	69.3268
3.67289	69.5299
3.67547	70.1274
3.68324	70.4339
3.68662	70.5189
3.68697	70.578
3.68876	71.1276
3.68995	71.3867
3.69067	71.8655
3.69069	72.0143
3.69108	72.2344
3.69129	72.1089
3.6922	72.3072
3.69223	72.5634
3.69412	72.7192
3.69474	73.132
3.6957	73.9601
3.69898	74.4121
3.7006	74.6315
3.70255	74.9106
3.70396	75.0935
3.70495	75.3169
3.7056	75.8338
3.70581	75.8915
3.70776	75.7494
3.70824	76.1614
3.70846	76.2136
3.71007	76.3713
3.71248	76.604
3.71568	76.8344
3.71623	76.6681
3.71734	76.7309
3.72173	76.8793
3.72568	77.3081
3.72905	77.5754
3.73269	77.4772
3.73271	77.7768
3.73514	77.938
3.73888	77.821
3.74019	78.0069
3.74411	78.1586
3.74867	78.305
3.749	78.6336
3.75231	79.2649
3.75311	79.4143
3.75604	79.8717
3.76114	80.1566
3.76261	80.4268
3.76556	80.897
3.76956	81.3663
3.77535	81.9573
3.77663	82.2857
3.77671	82.4308
3.7782	82.4368
3.77972	82.6456
3.78099	82.9861
3.78465	83.5177
3.79063	83.8536
3.79212	84.4811
3.79624	84.9245
3.80045	85.7117
3.80581	85.7528
3.80951	85.8293
3.81341	86.021
3.81777	86.0127
3.82074	86.0925
3.82141	86.4584
3.82528	87.2769
3.82747	87.7145
3.82902	88.0735
3.82976	88.1822
3.83356	88.5607
3.83692	89.0457
3.84318	88.808
3.84558	89.0554
3.85267	89.38
3.85697	89.7434
3.85822	89.9787
3.86025	90.1512
3.86164	90.2735
3.86398	89.982
3.86582	90.1993
3.87054	90.5286
3.8731	90.5096
3.87886	90.6777
3.88277	90.8205
3.88706	90.4999
3.88887	90.6697
3.8939	90.9193
3.89618	91.2739
3.90106	91.1811
3.90473	91.3952
3.90588	91.1803
3.90664	91.1564
3.90731	91.1075
3.90747	90.9934
3.90766	90.9583
3.90846	91.1432
3.91177	91.0901
3.91686	90.7261
3.91695	90.8513
3.91751	90.7222
3.91998	90.5387
3.92084	90.6353
3.92175	90.7784
3.92497	90.5832
3.92769	90.3472
3.93333	90.175
3.93656	89.9003
3.94207	89.5381
3.94422	89.4069
3.9463	89.3814
3.95076	89.4161
3.95657	88.8822
3.95819	88.6467
3.96039	88.815
3.9633	88.5518
3.96693	88.4323
3.97071	88.4946
3.97209	88.2627
3.97861	88.1124
3.97909	87.848
3.98006	87.6169
3.98273	87.3112
3.98573	87.0754
3.98864	87.1344
3.99092	86.5293
3.99141	86.2929
3.99218	85.9213
3.99439	85.3455
3.99493	84.8541
3.99849	84.5342
4.00118	84.4937
4.00379	84.1656
4.00874	84.2531
4.01239	84.3665
4.01735	84.283
4.02156	84.2972
4.0217	84.1261
4.02172	84.0703
4.02394	83.4991
4.02882	83.5035
4.03607	83.5537
4.03618	82.9378
4.03757	82.7465
4.03985	82.7556
4.04389	82.4845
4.04976	81.9667
4.04981	81.6634
4.05125	81.3533
4.05565	81.0873
4.05716	80.7986
4.06067	80.9141
4.063	80.9264
4.0645	81.0154
4.06809	81.1783
4.07268	80.4106
4.07571	80.0669
4.07988	80.1268
4.0819	80.1102
4.086	80.2552
4.08666	80.1109
4.08702	79.9151
4.09241	80.0456
4.09767	79.78
4.10007	79.7631
4.10091	79.4636
4.10162	79.4631
4.10512	79.2494
4.11248	78.829
4.11477	78.9144
4.11811	78.5297
4.11956	78.5478
4.12139	78.3383
4.12709	78.2954
4.12982	78.0866
4.13146	77.9575
4.1339	77.788
4.13606	77.7389
4.13895	78.0903
4.14277	78.025
4.14764	78.1779
4.15164	78.3863
4.15232	78.3071
4.1525	78.6481
4.15298	78.6135
4.15419	79.0544
4.15759	79.3292
4.15964	79.5988
4.16043	79.9109
4.16429	80.1465
4.16592	80.618
4.16781	80.8892
4.17265	81.5759
4.17473	81.8665
4.17669	82.1015
4.18062	82.4515
4.18327	82.5149
4.18822	82.9184
4.19231	83.2342
4.19581	83.5638
4.19951	84.0222
4.20202	84.2267
4.20944	84.6638
4.21431	84.6959
4.2203	84.5126
4.22346	84.8905
4.22725	84.8805
4.23335	85.2472
4.23832	85.7554
4.2387	85.8826
4.2422	86.1521
4.24859	86.2969
4.25101	86.4126
4.2557	86.5988
4.25763	86.4247
4.26275	86.3107
4.26607	86.0721
4.26776	86.0255
4.27269	85.7161
4.27288	85.5738
4.27344	85.456
4.27497	85.411
4.27515	85.7354
4.27736	85.614
4.28029	85.4934
4.28384	85.7003
4.28714	85.7511
4.28717	85.9353
4.29014	85.7023
4.29241	85.6736
4.29363	86.2041
4.29437	86.0464
4.29445	86.2802
4.29463	86.3214
4.29471	86.2536
4.29628	86.7962
4.29636	87.0955
4.29713	87.0135
4.29828	86.7847
4.30173	86.6825
4.3027	86.5028
4.30438	85.9942
4.30698	85.4734
4.30942	85.1288
4.31019	84.5858
4.31147	84.5085
4.3152	83.8685
4.31834	83.6287
4.31868	83.1522
4.32107	82.7437
4.32435	82.5941
4.32795	82.2267
4.32989	82.1479
4.33156	82.0321
4.33254	81.8865
4.33471	81.4565
4.33878	81.0338
4.3402	80.6518
4.34227	80.2245
4.34246	80.0974
4.34379	79.7444
4.34565	79.447
4.34697	79.3059
4.34903	79.1087
4.34961	78.8532
4.35031	78.5357
4.35035	78.4179
4.35112	78.0317
4.35353	77.6171
4.35402	77.3081
4.35813	76.7543
4.35862	76.288
4.36095	75.6138
4.36375	75.2676
4.36634	74.9145
4.36797	74.7379
4.37034	74.4822
4.37275	74.038
4.37575	73.5003
4.3779	73.1328
4.38447	72.9193
4.38518	72.2699
4.38849	71.3185
4.39144	71.1024
4.39606	70.7986
4.40298	70.5281
4.40656	70.1416
4.41232	69.6463
4.41339	69.141
4.41929	68.7498
4.41964	68.3725
4.42511	67.6914
4.42788	67.3039
4.43087	66.781
4.43417	66.3355
4.43785	66.2034
4.44079	66.1845
4.44342	66.1339
4.44453	66.1396
4.44655	65.9685
4.4512	65.6515
4.45533	65.3135
4.45726	65.3663
4.46097	65.5738
4.4611	65.313
4.46125	64.903
4.46369	64.7999
4.46627	64.2967
4.4696	64.2615
4.47052	64.125
4.47395	63.3999
4.4741	62.5704
4.479	62.0045
4.47961	61.5256
4.4831	61.6163
4.48627	61.2241
4.48989	61.1801
4.49281	60.9292
4.49801	60.6955
4.5062	60.4507
4.50811	60.3717
4.51176	60.1187
4.51836	60.2354
4.52262	60.3844
4.52723	60.6807
4.53132	60.6328
4.53521	60.7333
4.53646	60.5866
4.54121	60.9376
4.54688	60.6286
4.55014	60.2804
4.55613	60.5244
4.55772	60.5234
4.56484	60.6215
4.56992	60.3941
4.57419	60.3636
4.57677	60.1009
4.57856	59.9381
4.57858	60.0566
4.57878	60.0344
4.57913	60.0637
4.58077	59.5529
4.58123	59.4584
4.58142	58.9264
4.58513	58.6993
4.58732	58.3135
4.5896	57.8065
4.59345	57.6277
4.59371	57.1089
4.59373	57.0519
4.59412	56.8315
4.59774	56.6893
4.60038	56.6045
4.60224	56.4641
4.60366	56.3383
4.60474	55.5864
4.60869	55.0328
4.61292	54.8467
4.61761	54.2916
4.61936	53.8342
4.62475	52.7061
4.6268	52.275
4.63099	51.9008
4.63118	51.2231
4.6321	50.7033
4.6345	50.0284
4.63853	49.7455
4.64068	49.3701
4.64242	48.9623
4.6455	48.3858
4.65184	47.7652
4.65311	47.4947
4.65534	46.8468
4.65721	46.0843
4.66411	45.9497
4.66652	45.0399
4.66934	44.3757
4.67304	43.573
4.67659	42.7576
4.68274	42.2144
4.68901	41.8334
4.69451	41.2883
4.69953	40.6157
4.70774	39.6817
4.71358	39.6623
4.71783	39.6472
4.72266	38.9511
4.73047	38.535
4.74049	37.6822
4.74509	36.5512
4.74919	35.6994
4.75749	35.1217
4.75867	34.2107
4.76569	33.3954
4.76992	31.8208
4.77534	30.5613
4.78231	29.1676
4.78784	28.2771
4.78959	27.4985
4.79125	26.5947
4.79347	25.9499
4.79849	25.7038
4.80262	24.7421
4.80388	23.6789
4.80814	22.6932
4.81287	22.0176
4.81395	21.1881
4.81587	20.1
4.81648	18.9679
4.82147	18.6513
4.82865	18.4757
4.82881	17.8756
4.83601	17.0822
4.83897	16.4133
4.84322	15.9256
4.84389	14.8127
4.84426	13.969
4.85119	12.8398
4.85854	11.5382
4.86723	10.215
4.87229	9.16274
4.88032	8.25306
4.88745	7.12475
4.89425	6.35067
4.90121	5.58229
4.9062	4.83149
4.91152	4.17728
4.91823	3.24479
4.92432	2.51329
4.92844	1.37461
4.92861	0.435386
4.93404	-0.675297
4.93941	-1.79162
4.94434	-3.05824
4.95044	-4.5052
4.95633	-4.97638
4.96306	-5.31179
4.96369	-6.13422
4.96499	-6.67777
4.96537	-8.03291
4.96612	-8.72599
4.96683	-9.82288
4.96804	-11.0216
4.97215	-12.0786
4.9763	-13.1211
4.98005	-14.3819
4.98274	-15.5743
4.9892	-16.9226
4.99149	-18.1455
4.99618	-19.3104
5.0004	-20.6932
5.00117	-21.6921
5.00354	-22.6979
5.00867	-23.4674
5.01166	-24.7803
5.0158	-25.5901
5.02055	-26.2989
5.02629	-27.4629
5.03001	-28.1563
5.03586	-29.2462
5.04342	-30.1791
5.04523	-31.1917
5.04915	-32.2243
5.05026	-33.1126
5.0533	-34.0533
5.05475	-35.1945
5.05812	-35.6862
5.05903	-36.4095
5.06128	-36.7426
5.06244	-37.085
5.06346	-37.6693
5.06775	-38.2999
5.07084	-38.9185
5.07317	-39.77
5.07684	-39.9888
5.07702	-40.1148
5.07772	-40.3475
5.07877	-40.8394
5.08306	-41.4462
5.084	-41.8555
5.08417	-42.6578
5.08855	-43.7085
5.09171	-44.4001
5.09241	-45.0425
5.09383	-45.4873
5.09456	-46.06
5.09785	-46.6147
5.09987	-46.9589
5.10292	-47.8714
5.10643	-48.9681
5.11053	-49.7474
5.1113	-50.7686
5.11321	-51.6662
5.11391	-52.6103
5.11405	-53.4313
5.11612	-53.9103
5.11988	-54.2973
5.12077	-54.4863
5.12204	-54.8208
5.12257	-54.6408
5.12451	-54.6907
5.12491	-55.0012
5.12602	-55.2124
5.12652	-55.4171
5.13091	-55.5259
5.13327	-55.8041
5.13425	-56.0896
5.13662	-56.5397
5.13798	-57.055
5.14009	-57.4177
5.14537	-57.8928
5.14931	-58.2606
5.15252	-58.667
5.15547	-59.2541
5.15953	-59.4364
5.16269	-60.1287
5.16402	-60.8887
5.16647	-61.8675
5.17096	-62.4892
5.1743	-62.3499
5.1753	-62.3539
5.1774	-62.3041
5.17999	-62.2447
5.18295	-62.1798
5.1843	-62.2675
5.18897	-62.1222
5.1941	-62.0611
5.20125	-62.219
5.20501	-62.2842
5.20763	-62.0958
5.20829	-62.0145
5.21085	-62.0845
5.21492	-62.1354
5.21842	-62.0512
5.22302	-61.8495
5.22485	-61.9399
5.22849	-62.2476
5.2324	-62.2029
5.23558	-62.4207
5.23818	-62.2888
5.24346	-62.4738
5.24675	-62.2012
5.24933	-62.3437
5.25111	-61.9216
5.25512	-61.9545
5.25644	-61.6448
5.25822	-61.7275
5.2586	-61.8354
5.25866	-62.1453
5.25869	-62.2546
5.25885	-62.2396
5.25899	-62.0691
5.25924	-62.1638
5.25929	-61.6892
5.25953	-61.4208
5.26057	-61.4442
5.26063	-61.4513
5.26074	-61.608
5.2616	-61.5004
5.26318	-61.4467
5.26381	-61.0777
5.26602	-60.4977
5.26687	-59.9277
5.26864	-59.2456
5.26965	-59.2382
5.27157	-58.6135
5.27507	-57.9261
5.27795	-57.1616
5.28366	-56.2415
5.28878	-55.6559
5.28923	-55.4912
5.29018	-55.3777
5.29185	-55.5229
5.29468	-55.2696
5.29796	-54.7128
5.30304	-54.3597
5.30663	-54.1791
5.31026	-54.0431
5.3171	-53.9181
5.31723	-54.1438
5.31769	-54.1932
5.31952	-53.9242
5.32479	-53.6704
5.32857	-53.6986
5.33089	-53.8157
5.33251	-53.5518
5.33298	-52.8336
5.33327	-52.3422
5.33403	-51.6043
5.33412	-50.8495
5.33672	-49.7914
5.34068	-49.0711
5.34338	-48.1313
5.34405	-47.3304
5.34622	-46.618
5.34642	-46.0096
5.34802	-45.3052
5.34951	-44.4414
5.34954	-43.6558
5.35414	-42.8835
5.35426	-42.343
5.35441	-41.3827
5.35444	-40.2821
5.35541	-39.0628
5.35551	-37.6129
5.35632	-36.4881
5.35654	-35.1888
5.35694	-33.6558
5.3576	-32.5104
5.35926	-31.437
5.35947	-30.0575
5.35973	-29.1537
5.36053	-27.8478
5.36259	-26.3861
5.36273	-24.8244
5.36374	-23.0144
5.36663	-21.3571
5.36666	-19.717
5.36701	-18.3557
5.36728	-17.3209
5.3674	-15.9477
5.3686	-15.0871
5.37287	-13.7709
5.37697	-12.8148
5.37931	-11.7471
5.38084	-10.8838
5.38148	-9.93404
5.38666	-8.5151
5.38941	-7.20367
5.39227	-5.66717
5.39619	-4.45297
5.39951	-3.21865
5.40192	-1.55517
5.40827	-0.575487
5.41256	0.365749
5.41581	1.44411
5.41915	2.57946
5.42384	4.17538
5.42674	5.76824
5.43038	6.80396
5.43706	8.04344
5.43922	9.17996
5.44334	10.5362
5.44567	11.3923
5.45183	12.6533
5.45521	13.4416
5.459	14.2362
5.46004	14.835
5.4649	15.5504
5.46781	16.7979
5.47137	17.6274
5.472	18.8814
5.47719	20.4959
5.47845	21.6084
5.47891	22.7722
5.48119	24.2568
5.48193	26.0006
5.48392	27.786
5.48912	29.5325
5.49069	30.9615
5.4913	32.5668
5.49461	33.8828
5.49472	34.7532
5.49788	36.2511
5.49996	37.7165
5.50141	38.7643
5.50312	39.1945
5.50583	40.1889
5.50613	41.1564
5.50738	42.2754
5.50762	42.8163
5.51071	43.8592
5.51123	44.6095
5.51302	45.7614
5.51402	47.0098
5.51424	47.9511
5.51453	48.9798
5.51513	50.3537
5.51714	51.3782
5.52226	52.1798
5.52363	53.1428
5.52723	53.8381
5.53041	54.4257
5.5315	54.7986
5.53598	54.7915
5.53745	54.9474
5.54188	54.917
5.54533	54.9498
5.54918	55.0726
5.55276	55.5795
5.55405	55.9189
5.55644	56.3657
5.55868	56.6659
5.55894	56.6629
5.56447	56.6218
5.57173	56.5176
5.57711	56.5031
5.58312	56.4376
5.58577	56.9266
5.58638	57.401
5.59282	57.753
5.5942	58.3069
5.59594	58.6505
5.59853	59.0565
5.59986	59.3677
5.60239	59.7186
[truncated: 3,030 more rows]
