# Supplementary material for: Human kinesin-5 KIF11 drives the helical motion of anti-parallel and parallel microtubules around each other
Source: EMBO J. 2024 Feb 29;43(7):1244–56. doi: 10.1038/s44318-024-00048-x (PMC10987665; doi:10.1038/s44318-024-00048-x)
Supplement: Supplementary file 6 — Source Data Fig. 1 [file 44318_2024_48_MOESM6_ESM.zip › Figure 1/1C/1C.xlsx]

## Sheet: Sheet1
Time	Sideways distance	Fluorescence intensity
s	nm	AU
97.664	-50.5481	1432.24
97.765	-50.8953	1446.59
97.865	-51.3757	1446.17
97.966	-51.6608	1448.89
98.066	-51.7913	1451.91
98.167	-52.3191	1455.96
98.267	-52.2223	1445.51
98.368	-52.3153	1460.87
98.468	-52.409	1456.39
98.569	-52.5935	1455.73
98.669	-52.4626	1448.53
98.77	-52.6751	1452.41
98.87	-53.2816	1454.5
98.971	-53.6831	1454.76
99.071	-54.3292	1458.47
99.172	-55.1639	1457.38
99.272	-55.6094	1447.48
99.372	-56.2019	1447.14
99.473	-56.744	1451.37
99.573	-57.4096	1443.14
99.674	-57.5055	1426.72
99.774	-57.4753	1425.63
99.875	-57.8699	1422.81
99.975	-58.1537	1423.25
100.076	-58.1965	1414.88
100.176	-58.666	1412.66
100.277	-59.0229	1420.16
100.377	-59.383	1409.45
100.478	-59.4254	1411.01
100.578	-59.7442	1412.75
100.679	-60.0845	1415.47
100.779	-60.17	1421.22
100.88	-60.6858	1432.23
100.98	-61.296	1432.85
101.081	-61.764	1441.56
101.181	-62.4484	1440.6
101.282	-63.0396	1441.34
101.382	-63.2894	1434.61
101.483	-63.928	1432.89
101.583	-64.678	1437.28
101.683	-65.3955	1441.7
101.784	-65.9014	1430.92
101.884	-66.5467	1434.48
101.985	-67.0689	1434.57
102.085	-67.793	1443.01
102.186	-67.9906	1448
102.286	-68.2942	1443.03
102.387	-68.5411	1454.87
102.487	-69.2508	1464.39
102.588	-69.6194	1464.2
102.688	-69.9073	1465.35
102.789	-70.3072	1457.68
102.889	-70.8919	1455.03
102.99	-71.1731	1452.79
103.09	-71.6152	1449.54
103.191	-71.3881	1464.82
103.291	-71.705	1470.34
103.392	-72.084	1480.02
103.492	-72.3076	1480.88
103.593	-72.534	1487.82
103.693	-72.9419	1485.3
103.794	-73.5776	1493.19
103.894	-74.0094	1499.94
103.994	-74.485	1508.06
104.095	-74.968	1507.03
104.195	-75.3378	1500.97
104.296	-75.865	1504.32
104.396	-76.203	1493.77
104.497	-76.855	1484.31
104.597	-77.4236	1484.24
104.698	-77.9352	1491.02
104.798	-78.3818	1495.18
104.899	-78.7416	1493.47
104.999	-78.9775	1494.88
105.1	-79.0143	1488.03
105.2	-79.0015	1476.03
105.301	-79.1299	1474.92
105.401	-79.5612	1473.06
105.502	-79.9216	1472.72
105.602	-80.2508	1472.32
105.703	-80.5875	1469.15
105.803	-80.9716	1468.91
105.904	-81.2335	1466.08
106.004	-81.6657	1459.53
106.105	-82.2196	1464.4
106.205	-82.3756	1474.33
106.305	-82.8296	1477.78
106.406	-83.3748	1488.08
106.506	-84.095	1493.36
106.607	-84.578	1490.55
106.707	-85.0611	1494.7
106.808	-85.2473	1491.08
106.908	-85.379	1494.45
107.009	-85.7198	1489.67
107.109	-85.8777	1486.29
107.21	-85.8399	1487.66
107.31	-85.951	1495.06
107.411	-86.1091	1501.3
107.511	-86.3803	1497.64
107.612	-86.2643	1497.12
107.712	-86.5224	1514.02
107.813	-86.8381	1513.8
107.913	-86.8377	1511.23
108.014	-86.8401	1515.07
108.114	-87.2816	1514.22
108.215	-87.2683	1504.84
108.315	-87.2121	1515.36
108.416	-87.0922	1505.19
108.516	-87.2073	1505
108.616	-87.2724	1503.69
108.717	-87.0686	1499.59
108.817	-87.169	1499.44
108.918	-87.2453	1507.27
109.018	-87.2464	1514.66
109.119	-87.2793	1521.24
109.219	-86.6559	1521.99
109.32	-86.5641	1523.03
109.42	-86.3615	1521
109.521	-86.2468	1520.23
109.621	-85.7359	1522.39
109.722	-85.6234	1513.14
109.822	-85.4643	1515.21
109.923	-85.349	1516.73
110.023	-85.26	1512.74
110.124	-84.9157	1510.39
110.224	-84.9326	1518.41
110.325	-84.8183	1504.51
110.425	-84.8147	1505.58
110.526	-84.6744	1508.92
110.626	-84.5614	1513.23
110.727	-84.6653	1515.91
110.827	-84.4592	1523.85
110.927	-84.3941	1511.31
111.028	-84.2852	1507.25
111.128	-84.1264	1508.13
111.229	-84.4263	1502.29
111.329	-84.3311	1506.43
111.43	-84.2158	1510.93
111.53	-84.0513	1517.24
111.631	-84.1301	1515.31
111.731	-84.0145	1516.96
111.832	-83.6588	1514.98
111.932	-83.4316	1518.35
112.033	-83.1953	1519.14
112.133	-83.1341	1519.41
112.234	-83.0571	1520.6
112.334	-82.6919	1526.82
112.435	-82.6588	1528.22
112.535	-82.1711	1529.3
112.636	-81.6471	1526.46
112.736	-81.4217	1525.97
112.837	-81.133	1515.83
112.937	-80.5143	1522.56
113.038	-80.0907	1522.64
113.138	-80.1109	1520.08
113.238	-80.0964	1525.96
113.339	-80.1218	1521.14
113.439	-79.8039	1513.37
113.54	-79.7118	1513.28
113.64	-79.508	1511.95
113.741	-78.8261	1510.03
113.841	-78.1538	1519.45
113.942	-77.815	1517.1
114.042	-77.6103	1526.56
114.143	-77.1108	1530.62
114.243	-76.7835	1528.7
114.344	-76.7424	1531.57
114.444	-76.2881	1533.07
114.545	-75.8389	1530.4
114.645	-75.4906	1534.54
114.746	-75.2866	1541.29
114.846	-75.2628	1547.7
114.947	-75.0226	1545.2
115.047	-74.3797	1545.58
115.148	-74.072	1548.42
115.248	-73.7438	1551.34
115.349	-73.4191	1549.02
115.449	-73.1711	1547.3
115.549	-72.8219	1552.22
115.65	-72.8902	1546.63
115.75	-72.8038	1553.52
115.851	-72.5379	1546.18
115.951	-72.1818	1551.2
116.052	-71.929	1544.18
116.152	-71.3955	1538.84
116.253	-71.3642	1542.31
116.353	-71.2387	1547.28
116.454	-70.8784	1546.14
116.554	-70.5174	1548.19
116.655	-69.9825	1543.05
116.755	-69.9495	1532.46
116.856	-69.737	1536.59
116.956	-69.3766	1540.21
117.057	-69.2089	1541.23
117.157	-68.9556	1536.82
117.258	-69.2285	1533.56
117.358	-68.9505	1533.18
117.459	-69.0897	1540.3
117.559	-69.0586	1533.1
117.66	-69.1953	1533.02
117.76	-69.2297	1529.33
117.86	-68.8454	1529.63
117.961	-68.7028	1526.52
118.061	-68.4106	1526.71
118.162	-68.4828	1534.24
118.262	-68.4669	1543.41
118.363	-68.6427	1535.12
118.463	-68.8687	1530.53
118.564	-68.5183	1533.36
118.664	-68.6039	1535.94
118.765	-68.4409	1536.97
118.865	-68.3412	1533.24
118.966	-68.3981	1533.74
119.066	-68.2954	1537.43
119.167	-68.0851	1543.31
119.267	-67.9857	1543.04
119.368	-68.1873	1543.09
119.468	-68.1732	1542.04
119.569	-68.4704	1542.93
119.669	-68.3624	1542.82
119.77	-68.2697	1543.39
119.87	-68.5297	1543.68
119.971	-68.6097	1542.99
120.071	-68.9364	1541.57
120.171	-68.8656	1538.81
120.272	-68.8636	1525.49
120.372	-69.0511	1532.93
120.473	-69.2577	1539.57
120.573	-69.6893	1537.05
120.674	-69.9742	1548.09
120.774	-69.8739	1550.5
120.875	-69.807	1548.95
120.975	-70.2047	1540.17
121.076	-70.4891	1534.96
121.176	-70.6996	1532.92
121.277	-70.8795	1535.21
121.377	-70.9491	1528.85
121.478	-70.9384	1535.46
121.578	-70.6257	1539.5
121.679	-70.7869	1543.75
121.779	-71.0764	1542.41
121.88	-71.4664	1540.3
121.98	-71.7025	1534.29
122.081	-71.7852	1537.27
122.181	-71.9122	1534.71
122.282	-72.1673	1534.08
122.382	-72.1067	1533
122.482	-72.2342	1529.78
122.583	-72.2894	1521.74
122.683	-72.2696	1521.41
122.784	-72.3272	1518.1
122.884	-72.0759	1520.22
122.985	-72.1295	1527.61
123.085	-72.3602	1528
123.186	-72.1868	1536.35
123.286	-72.2477	1540.3
123.387	-72.3354	1545.51
123.487	-72.2309	1534.49
123.588	-72.0754	1532.05
123.688	-71.7197	1543.35
123.789	-71.4128	1537.09
123.889	-71.2172	1548.69
123.99	-71.2945	1555.23
124.09	-71.4255	1554.19
124.191	-71.7338	1554.7
124.291	-71.716	1557.97
124.392	-71.961	1552.92
124.492	-72.0751	1556.88
124.593	-72.3131	1562.77
124.693	-72.5942	1551.42
124.793	-72.7877	1563.13
124.894	-73.1046	1561.34
124.994	-73.2651	1564.62
125.095	-73.201	1567.36
125.195	-73.5028	1556.23
125.296	-73.4743	1554.97
125.396	-73.4513	1556.67
125.497	-73.3172	1565.3
125.597	-73.3116	1568.2
125.698	-73.2581	1560.01
125.798	-73.0736	1563.58
125.899	-73.1658	1553.33
125.999	-72.9219	1554.63
126.1	-73.1418	1560.08
126.2	-72.9464	1561.68
126.301	-72.8126	1563.71
126.401	-72.6335	1562.66
126.502	-72.1917	1562.72
126.602	-72.0282	1563.24
126.703	-71.8672	1564.85
126.803	-71.8972	1553.84
126.904	-72.1653	1560.42
127.004	-71.8214	1557.48
127.104	-71.7177	1553.46
127.205	-71.7227	1562.82
127.305	-71.68	1563.93
127.406	-71.7582	1559.71
127.506	-71.832	1551.92
127.607	-71.7401	1547.06
127.707	-71.6979	1549.95
127.808	-71.8541	1551.2
127.908	-71.8416	1548.91
128.009	-71.9372	1545.35
128.109	-71.5984	1535.44
128.21	-71.6541	1534.69
128.31	-71.5323	1530.92
128.411	-71.6159	1531.68
128.511	-71.7295	1531.92
128.612	-71.8905	1526.67
128.712	-71.9693	1529.64
128.813	-72.2973	1534.54
128.913	-72.4475	1530.64
129.014	-72.4258	1531.37
129.114	-72.5637	1534.09
129.215	-72.5873	1531.08
129.315	-72.4025	1531.63
129.415	-72.367	1532.34
129.516	-72.738	1532.27
129.616	-73.0184	1534.46
129.717	-73.2921	1523.12
129.817	-73.271	1527.4
129.918	-73.063	1540.09
130.018	-73.0692	1534.26
130.119	-73.1857	1538.2
130.219	-73.3423	1543.14
130.32	-73.4681	1543.99
130.42	-73.5768	1547.15
130.521	-73.8939	1547.75
130.621	-73.9701	1559.92
130.722	-74.2462	1560.24
130.822	-74.3362	1565.05
130.923	-74.5251	1562.29
131.023	-74.6223	1559.02
131.124	-74.6927	1555.1
131.224	-75.1708	1548.24
131.325	-75.218	1547.02
131.425	-74.9275	1549.07
131.526	-75.116	1550.94
131.626	-75.666	1559.56
131.726	-75.7327	1577
131.827	-76.1485	1573.24
131.927	-76.6931	1563.4
132.028	-76.9979	1579.78
132.128	-77.5084	1578.91
132.229	-77.541	1572.44
132.329	-77.5662	1577.79
132.43	-77.6686	1574.8
132.53	-77.7794	1579.2
132.631	-77.977	1576.37
132.731	-78.1331	1570.6
132.832	-77.9808	1561.89
132.932	-77.9918	1565.3
133.033	-77.8975	1566.63
133.133	-78.0441	1575.11
133.234	-77.8149	1577.37
133.334	-78.114	1578.52
133.435	-78.2106	1588.99
133.535	-78.4283	1589.16
133.636	-78.5211	1579.9
133.736	-78.6047	1573.6
133.837	-78.6702	1570.12
133.937	-78.9433	1566.5
134.037	-79.3177	1554.83
134.138	-79.3323	1551.65
134.238	-79.6916	1554.77
134.339	-79.8278	1548.19
134.439	-80.0824	1555.51
134.54	-80.1559	1549.73
134.64	-80.6891	1542.71
134.741	-81.2381	1541.44
134.841	-81.4599	1539.58
134.942	-81.7735	1538.48
135.042	-82.0557	1533.29
135.143	-82.2096	1523.74
135.243	-82.4609	1526.57
135.344	-82.7965	1520.8
135.444	-83.0535	1507.03
135.545	-83.191	1497.21
135.645	-83.1148	1494.76
135.746	-83.3113	1482.57
135.846	-83.5672	1491.86
135.947	-83.6463	1503.71
136.047	-83.9237	1505.42
136.148	-84.3678	1512.66
136.248	-84.6801	1518.74
136.348	-85.1428	1521.58
136.449	-85.1049	1511.06
136.549	-85.2117	1511.63
136.65	-85.1202	1515.94
136.75	-85.2019	1521.28
136.851	-85.1203	1525.15
136.951	-85.3835	1521.41
137.052	-85.4641	1523.12
137.152	-85.6141	1529.75
137.253	-85.6872	1526.49
137.353	-85.7418	1531.87
137.454	-86.0661	1543.19
137.554	-85.8568	1552.75
137.655	-86.039	1547.13
137.755	-86.0489	1555.3
137.856	-86.0494	1549.76
137.956	-86.3447	1540.35
138.057	-86.6216	1543.23
138.157	-86.9307	1543.93
138.258	-87.2081	1538.81
138.358	-87.4249	1531.09
138.459	-87.8082	1535.54
138.559	-87.7103	1529.37
138.659	-87.947	1540.38
138.76	-88.2111	1540.88
138.86	-88.3463	1535.52
138.961	-88.7056	1539.35
139.061	-88.9281	1542.55
139.162	-89.496	1538.5
139.262	-89.6073	1535
139.363	-90.0377	1531.01
139.463	-90.8246	1527.8
139.564	-91.1666	1535.12
139.664	-91.0721	1545.14
139.765	-91.6583	1544.02
139.865	-91.4556	1542.17
139.966	-91.6786	1543.31
140.066	-92.0942	1536.22
140.167	-92.0795	1529.58
140.267	-92.1641	1524.26
140.368	-92.3023	1528.04
140.468	-92.3938	1529.11
140.569	-92.8204	1536.55
140.669	-92.9329	1523.81
140.77	-93.3212	1514.47
140.87	-93.9127	1519.27
140.97	-94.3653	1517.56
141.071	-94.6261	1517.36
141.171	-94.8003	1517.02
141.272	-95.2589	1522.48
141.372	-95.4028	1518.92
141.473	-95.7016	1508.98
141.573	-96.1514	1502.73
141.674	-96.321	1499.64
141.774	-96.7352	1503.37
141.875	-96.9308	1511.74
141.975	-97.0346	1512.49
142.076	-97.0181	1515.65
142.176	-97.19	1515.06
142.277	-97.3298	1510.53
142.377	-97.4981	1510.4
142.478	-97.729	1514.53
142.578	-98.1929	1505.05
142.679	-98.3213	1502.49
142.779	-98.1537	1506.34
142.88	-98.446	1505.5
142.98	-98.4304	1495.21
143.081	-98.9282	1488.26
143.181	-99.1737	1487.88
143.281	-99.4188	1485.31
143.382	-99.6851	1493.67
143.482	-99.718	1500.09
143.583	-99.9492	1497.07
143.683	-100.583	1497.08
143.784	-100.678	1487.38
143.884	-100.861	1474.86
143.985	-100.891	1471.75
144.085	-100.873	1470.34
144.186	-100.633	1467.43
144.286	-100.423	1472.71
144.387	-100.133	1468.95
144.487	-100.354	1461.95
144.588	-100.239	1466.57
144.688	-100.227	1466.31
144.789	-100.188	1467.09
144.889	-99.8914	1454.41
144.99	-99.6656	1466.41
145.09	-99.586	1469.36
145.191	-99.2271	1469.27
145.291	-99.3023	1468.64
145.392	-99.3353	1451.63
145.492	-99.2402	1448
145.592	-99.2902	1452.79
145.693	-99.4423	1448.27
145.793	-99.3143	1453.8
145.894	-99.0661	1453.57
145.994	-98.9981	1449.13
146.095	-98.9217	1446.9
146.195	-98.7547	1445.82
146.296	-98.6738	1440.61
146.396	-98.4078	1440.67
146.497	-98.0931	1436.73
146.597	-98.2593	1435.23
146.698	-98.0766	1435.84
146.798	-97.6887	1436.48
146.899	-97.5977	1441.6
146.999	-97.4224	1431.5
147.1	-97.2715	1432.88
147.2	-96.8557	1430.85
147.301	-96.7569	1423.16
147.401	-96.6355	1435.74
147.502	-96.3885	1431.16
147.602	-96.0364	1422.16
147.703	-95.808	1423.61
147.803	-95.663	1419.63
147.903	-96.0071	1429.17
148.004	-95.682	1429.18
148.104	-95.2663	1429.22
148.205	-95.1216	1433.6
148.305	-94.8566	1433.66
148.406	-95.0542	1428.54
148.506	-94.8548	1426.9
148.607	-94.4319	1422.58
148.707	-94.1978	1419.91
148.808	-93.7149	1418.4
148.908	-93.3067	1420.86
149.009	-92.6972	1425.3
149.109	-92.2826	1415.56
149.21	-91.9592	1420.64
149.31	-91.544	1419.7
149.411	-91.2162	1412.38
149.511	-90.8254	1418.02
149.612	-90.3868	1417.03
149.712	-90.1254	1416.01
149.813	-89.6381	1426.63
149.913	-89.4525	1420.69
150.014	-89.1386	1418.16
150.114	-89.1273	1421.3
150.214	-88.858	1416.47
150.315	-88.6107	1420.86
150.415	-88.3748	1427.01
150.516	-87.958	1430.49
150.616	-87.5939	1430.14
150.717	-87.41	1427.52
150.817	-87.2071	1426.85
150.918	-86.8539	1429.12
151.018	-86.48	1425.26
151.119	-86.1281	1427.52
151.219	-85.793	1417.35
151.32	-85.244	1426.28
151.42	-84.582	1424.84
151.521	-84.2166	1418.37
151.621	-83.9571	1425.6
151.722	-83.4852	1427.45
151.822	-82.9653	1420.69
151.923	-82.3068	1410.09
152.023	-82.0568	1410.69
152.124	-81.5397	1409.27
152.224	-81.264	1417.1
152.325	-80.8056	1412.38
152.425	-80.7584	1411.48
152.525	-80.5059	1405.83
152.626	-80.3486	1404.02
152.726	-79.9034	1405.77
152.827	-79.4897	1402.77
152.927	-79.4508	1396.85
153.028	-79.2574	1395.38
153.128	-78.8579	1390.45
153.229	-78.8419	1390.6
153.329	-78.5379	1381.8
153.43	-78.3151	1389.35
153.53	-77.7141	1390.06
153.631	-77.6445	1387.9
153.731	-76.9009	1391.6
153.832	-76.7028	1385.06
153.932	-76.8997	1388.33
154.033	-76.752	1394.2
154.133	-76.396	1386.89
154.234	-76.0886	1375.35
154.334	-76.0089	1375.82
154.435	-75.8676	1370.57
154.535	-75.6659	1368.72
154.636	-75.3409	1365.42
154.736	-75.0947	1364.41
154.836	-74.9029	1367.19
154.937	-74.8341	1371.22
155.037	-74.5522	1377.56
155.138	-74.4535	1382.66
155.238	-74.218	1382.51
155.339	-73.7514	1380.14
155.439	-73.4577	1366.86
155.54	-72.7782	1366.61
155.64	-72.6801	1365.19
155.741	-72.7615	1352.32
155.841	-72.2632	1355.73
155.942	-71.831	1358.88
156.042	-71.766	1355.74
156.143	-71.6264	1351.92
156.243	-71.2106	1359.22
156.344	-71.4193	1356.6
156.444	-70.818	1355.09
156.545	-70.7551	1359.14
156.645	-70.5688	1358.7
156.746	-70.3907	1361.98
156.846	-70.1695	1355.49
156.947	-69.9496	1351.79
157.047	-69.9084	1346.85
157.147	-69.9554	1343.92
157.248	-70.1461	1347.72
157.348	-70.0166	1349.56
157.449	-69.9138	1351.6
157.549	-70.1915	1356.45
157.65	-70.02	1356.23
157.75	-69.9539	1362.52
157.851	-70.0009	1359.37
157.951	-69.9903	1355.63
158.052	-70.0317	1350.97
158.152	-69.9886	1356.61
158.253	-70.0148	1351.93
158.353	-69.9311	1364.59
158.454	-69.9812	1367.7
158.554	-70.1006	1368.03
158.655	-70.2706	1378.42
158.755	-69.8132	1374.38
158.856	-69.6124	1373.27
158.956	-69.4877	1374.46
159.057	-69.3889	1377.03
159.157	-69.1224	1381.2
159.258	-68.9676	1377.68
159.358	-69.2789	1385.79
159.458	-69.454	1389.3
159.559	-69.3329	1382.77
159.659	-69.2812	1379.55
159.76	-69.1146	1380.95
159.86	-69.4606	1382.04
159.961	-69.8328	1387.39
160.061	-70.0846	1387.71
160.162	-70.3668	1386.95
160.262	-70.5647	1385.69
160.363	-71.1717	1372.44
160.463	-71.1093	1373.25
160.564	-71.1611	1373.16
160.664	-71.5699	1365.51
160.765	-71.6604	1367.81
160.865	-71.9547	1373.32
160.966	-72.3126	1368.86
161.066	-72.4176	1361.04
161.167	-72.9496	1358.8
161.267	-73.0943	1359.14
161.368	-73.2214	1361.43
161.468	-73.1956	1363.19
161.569	-73.4396	1361.79
161.669	-73.4287	1359.92
161.769	-73.6023	1350.48
161.87	-73.4877	1353.09
161.97	-73.6658	1349.93
162.071	-73.5285	1349.16
162.171	-73.6717	1349.23
162.272	-73.5977	1346.1
162.372	-73.3468	1346.71
162.473	-73.6303	1352.89
162.573	-73.9266	1341.65
162.674	-74.2393	1342.4
162.774	-74.5652	1332.76
162.875	-74.7279	1333.04
162.975	-74.5861	1335.2
163.076	-74.9723	1340.48
163.176	-75.0131	1342.73
163.277	-75.3899	1343.42
163.377	-75.6407	1330.96
163.478	-75.8003	1327.28
163.578	-76.2256	1320.67
163.679	-76.3282	1323.38
163.779	-76.3274	1336.67
163.88	-76.602	1335.63
163.98	-76.7363	1336.72
164.08	-76.7304	1333.19
164.181	-76.8386	1339.77
164.281	-76.8998	1336.19
164.382	-76.9911	1337.44
164.482	-77.0852	1326.88
164.583	-76.94	1338.78
164.683	-77.0085	1335.94
164.784	-76.9704	1341.7
164.884	-77.0653	1344.3
164.985	-77.0249	1345.7
165.085	-77.0933	1343.39
165.186	-77.052	1344.17
165.286	-76.8106	1341.47
165.387	-76.907	1338.96
165.487	-76.8376	1340.98
165.588	-76.5407	1348.3
165.688	-76.8628	1345.02
165.789	-76.8785	1335.18
165.889	-76.743	1326.83
165.99	-76.6333	1317.72
166.09	-76.5279	1321.55
166.191	-76.6409	1306.55
166.291	-76.2909	1310.46
166.391	-76.3129	1313.52
166.492	-76.0657	1309.82
166.592	-75.8404	1302.38
166.693	-75.5169	1304.03
166.793	-75.7494	1304.98
166.894	-75.9366	1295.06
166.994	-75.8066	1295.57
167.095	-75.6264	1295.39
167.195	-75.1527	1289.65
167.296	-75.2196	1294.37
167.396	-75.1188	1301.37
167.497	-75.2143	1302.5
167.597	-75.1376	1301.55
167.698	-74.905	1300.14
167.798	-74.8059	1301.79
167.899	-74.4274	1307.78
167.999	-74.3484	1315.17
168.1	-74.0861	1318.53
168.2	-73.8093	1328.06
168.301	-73.623	1333.23
168.401	-73.195	1335.48
168.502	-72.9223	1335.43
168.602	-72.7121	1340.2
168.702	-72.2209	1336.9
168.803	-72.027	1332.3
168.903	-71.896	1333.47
169.004	-71.6574	1338.92
169.104	-71.6653	1345.37
169.205	-71.5617	1350.35
169.305	-71.3432	1345.46
169.406	-71.2567	1340.66
169.506	-71.3345	1332.04
169.607	-71.6711	1330.19
169.707	-71.3564	1327.76
169.808	-71.3607	1321.85
169.908	-71.5063	1315.8
170.009	-71.3154	1312.68
170.109	-71.5407	1306.25
170.21	-71.4863	1299.87
170.31	-71.3955	1293.11
170.411	-71.1192	1281.53
170.511	-70.7447	1284.32
170.612	-70.5749	1276.39
170.712	-70.1104	1277.37
170.813	-69.8398	1268.88
170.913	-69.7455	1278.01
171.013	-69.7598	1262.35
171.114	-69.3182	1250.66
171.214	-69.1252	1245.02
171.315	-68.7362	1244.95
171.415	-68.6137	1248.95
171.516	-68.4238	1249.34
171.616	-68.2396	1245.42
171.717	-68.1364	1243.13
171.817	-67.5884	1241.76
171.918	-67.7326	1246.23
172.018	-67.6183	1245.75
172.119	-67.4367	1246.75
172.219	-67.2367	1246.38
172.32	-67.1541	1250.29
172.42	-66.6854	1251.62
172.521	-66.8325	1250.79
172.621	-66.737	1252.37
172.722	-66.5049	1246.98
172.822	-66.4532	1252.79
172.923	-66.2445	1239.16
173.023	-66.2518	1241.39
173.124	-66.0445	1241.07
173.224	-65.909	1240.44
173.324	-66.0858	1241.09
173.425	-65.9751	1240.23
173.525	-66.0378	1236.99
173.626	-65.9488	1241.78
173.726	-65.5221	1248.57
173.827	-65.2437	1252.17
173.927	-65.1693	1257.38
174.028	-64.8942	1259.39
174.128	-64.5475	1256.02
174.229	-64.3329	1260.68
174.329	-64.4863	1254.67
174.43	-64.2916	1258.88
174.53	-64.1845	1255.17
174.631	-64.0346	1255.98
174.731	-63.9017	1262.52
174.832	-63.5005	1267.38
174.932	-62.9043	1272.21
175.033	-62.527	1271
175.133	-62.3337	1276.88
175.234	-62.4175	1275.1
175.334	-62.0261	1269.87
175.435	-61.5693	1265.54
175.535	-61.3217	1272.53
175.635	-61.114	1273
175.736	-60.983	1264.6
175.836	-60.5737	1265.89
175.937	-60.7278	1251.78
176.037	-60.2815	1245.41
176.138	-59.8364	1247.89
176.238	-59.5847	1239.73
176.339	-59.1501	1241.2
176.439	-59.1426	1232.36
176.54	-59.1825	1233.4
176.64	-59.2878	1238.85
176.741	-59.4654	1239.26
176.841	-59.2601	1236.08
176.942	-59.1346	1229.24
177.042	-58.5038	1233.37
177.143	-58.3601	1231.14
177.243	-57.9392	1232.63
177.344	-57.9734	1240.5
177.444	-58.239	1242.89
177.545	-58.1845	1238.68
177.645	-57.822	1235
177.746	-58.1714	1241.88
177.846	-57.9911	1238.77
177.946	-58.2084	1246.05
178.047	-58.2585	1247.67
178.147	-58.0917	1245.88
178.248	-58.0845	1249.18
178.348	-58.3812	1250.36
178.449	-58.852	1256.29
178.549	-58.897	1263.64
178.65	-58.8963	1262.92
178.75	-59.0103	1263.52
178.851	-59.0011	1266.12
178.951	-59.0865	1272.68
179.052	-59.348	1271.34
179.152	-59.4493	1272.28
179.253	-59.4574	1276.1
179.353	-59.4073	1272.39
179.454	-59.3317	1270.87
179.554	-59.2819	1270.05
179.655	-59.4354	1271.04
179.755	-59.3792	1264.52
179.856	-59.7079	1264.2
179.956	-59.3531	1256.93
180.057	-59.517	1254.63
180.157	-59.6537	1253.53
180.257	-59.6317	1251.31
180.358	-59.5727	1247.26
180.458	-59.8182	1240.4
180.559	-59.4259	1233.06
180.659	-59.3906	1236.42
180.76	-59.6051	1230.61
180.86	-59.5661	1228.43
180.961	-59.6223	1230.17
181.061	-59.7128	1224.24
181.162	-59.7206	1218.62
181.262	-59.6536	1219.19
181.363	-59.3991	1212.19
181.463	-59.2976	1206.61
181.564	-58.9087	1205.38
181.664	-58.4497	1207.38
181.765	-57.9314	1204.31
181.865	-58.007	1207.74
181.966	-58.0131	1207.59
182.066	-57.689	1206.69
182.167	-57.8501	1199.69
182.267	-57.2766	1200.36
182.368	-57.0824	1203.45
182.468	-56.9955	1208.15
182.568	-57.158	1209.62
182.669	-57.1055	1200.78
182.769	-57.2893	1197.76
182.87	-57.3463	1195.3
182.97	-57.7079	1190.38
183.071	-58.0784	1196.02
183.171	-58.2185	1198.16
183.272	-58.1274	1193.4
183.372	-58.0746	1199.95
183.473	-58.2963	1207.82
183.573	-57.8727	1210.16
183.674	-57.7888	1209.84
183.774	-57.5784	1218.09
183.875	-57.7006	1214.58
183.975	-57.1842	1220.22
184.076	-57.2607	1226.72
184.176	-57.3785	1233.21
184.277	-57.3485	1231.07
184.377	-57.4924	1231.13
184.478	-57.2189	1233.33
184.578	-57.4825	1228.06
184.679	-57.2855	1229.59
184.779	-56.9207	1235.14
184.879	-57.2505	1232.89
184.98	-57.4286	1237.77
185.08	-57.9603	1241.18
185.181	-57.9737	1244.17
185.281	-58.1599	1242.44
185.382	-58.2486	1239.16
185.482	-57.6337	1236.39
185.583	-57.3735	1237.79
185.683	-57.1169	1233.77
185.784	-56.7411	1228.86
185.884	-57.1114	1225.35
185.985	-56.6191	1225.24
186.085	-56.4265	1220.59
186.186	-55.9676	1216.04
186.286	-55.6891	1219.13
186.387	-55.2427	1218.76
186.487	-54.9363	1216.11
186.588	-54.7496	1223.74
186.688	-54.4296	1218.29
186.789	-53.8201	1217.92
186.889	-53.7078	1220.24
186.99	-53.2956	1220.1
187.09	-52.8429	1207.1
187.19	-52.6925	1205.19
187.291	-52.6227	1210.99
187.391	-52.5137	1212.23
187.492	-52.3583	1213.91
187.592	-52.0225	1211.44
187.693	-51.6311	1212.33
187.793	-51.3448	1213.33
187.894	-51.0684	1212.78
187.994	-50.9627	1213.31
188.095	-50.3671	1215.8
188.195	-49.807	1222.26
188.296	-49.2511	1221.19
188.396	-48.9874	1220.91
188.497	-48.3958	1221.61
188.597	-48.1758	1215.8
188.698	-47.8532	1220.28
188.798	-47.5204	1223.04
188.899	-47.0188	1226.88
188.999	-46.6899	1227.02
189.1	-46.4336	1236.2
189.2	-46.4108	1242.27
189.301	-46.226	1234.31
189.401	-46.2363	1234.22
189.501	-46.1623	1235.67
189.602	-46.0825	1241.8
189.702	-46.3817	1244.5
189.803	-46.4974	1238.9
189.903	-45.9813	1235.26
190.004	-45.1995	1235.54
190.104	-44.9919	1236.3
190.205	-44.7382	1233.49
190.305	-44.3167	1232.55
190.406	-43.7508	1230.91
190.506	-43.2856	1227.65
190.607	-42.4777	1237.23
190.707	-41.8722	1238.68
190.808	-41.4151	1234.67
190.908	-40.839	1227.19
191.009	-40.1627	1224.27
191.109	-39.2853	1228.9
191.21	-38.4335	1219.64
191.31	-38.083	1225.54
191.411	-38.0013	1227.62
191.511	-37.0796	1227.61
191.612	-36.7095	1225.81
191.712	-36.0958	1221.1
191.812	-35.9179	1228.64
191.913	-35.7125	1242.2
192.013	-35.4493	1241.49
192.114	-34.9666	1236.1
192.214	-34.6915	1239.82
192.315	-34.3741	1244.42
192.415	-34.0558	1251.11
192.516	-33.6529	1256.03
192.616	-32.8501	1255.24
192.717	-32.1065	1254.34
192.817	-31.6276	1250.21
192.918	-31.2299	1256.55
193.018	-30.7129	1265.99
193.119	-29.9021	1266.22
193.219	-29.1353	1268.15
193.32	-28.473	1270.76
193.42	-27.6194	1273.15
193.521	-27.0837	1267.14
193.621	-26.4872	1274.69
193.722	-25.8161	1275.37
193.822	-25.4492	1273.67
193.923	-24.5115	1258.18
194.023	-23.7009	1250.23
194.123	-22.9398	1253.67
194.224	-22.3618	1251.72
194.324	-21.5941	1246.83
194.425	-20.8979	1243.54
194.525	-20.1062	1240.14
194.626	-19.5107	1229.93
194.726	-19.0862	1234.46
194.827	-19.0177	1238.24
194.927	-18.4309	1235.82
195.028	-17.9884	1227.06
195.128	-16.9888	1225.41
195.229	-16.3564	1237.03
195.329	-15.522	1237.6
195.43	-14.7972	1238.22
195.53	-14.2192	1240.72
195.631	-13.9248	1231.32
195.731	-13.0834	1235.31
195.832	-12.6064	1234.46
195.932	-12.2082	1248.28
196.033	-11.6603	1254.83
196.133	-11.0558	1259.14
196.234	-10.6454	1258.6
196.334	-10.0842	1264.11
196.434	-9.47407	1259.91
196.535	-9.14092	1258.06
196.635	-8.64073	1265.08
196.736	-8.24243	1257.5
196.836	-7.60252	1261.21
196.937	-7.32659	1261.07
197.037	-6.70916	1260.76
197.138	-5.86276	1255.01
197.238	-4.92973	1251.89
197.339	-4.55554	1253.84
197.439	-3.38773	1253.96
197.54	-2.37483	1249.86
197.64	-1.77785	1250.31
197.741	-1.2329	1248.12
197.841	-0.824333	1254.31
197.942	-0.559089	1247.15
198.042	-0.494024	1245.45
198.143	-0.136071	1241.26
198.243	0.273389	1243.73
198.344	0.411675	1238.15
198.444	0.37065	1245.46
198.545	0.854314	1253.57
198.645	1.11459	1249.4
198.745	1.2621	1262.71
198.846	1.73492	1266.71
198.946	1.66579	1265.76
199.047	1.98802	1271.77
199.147	2.18337	1276.65
199.248	2.12559	1264.59
199.348	2.43075	1255.6
199.449	3.11308	1255.4
199.549	3.10116	1259
199.65	3.34048	1258.21
199.75	3.68027	1258.52
199.851	4.48001	1251.43
199.951	5.05238	1259.55
200.052	5.30092	1261.79
200.152	5.82636	1259.89
200.253	6.5988	1262.18
200.353	7.28232	1262.3
200.454	7.77418	1258.93
200.554	7.98785	1255.43
200.655	8.472	1255.57
200.755	9.00117	1243.23
200.856	9.47831	1237.33
200.956	9.90427	1242.82
201.056	10.2034	1233.38
201.157	10.3848	1233.38
201.257	10.9462	1241.41
201.358	11.5056	1242.39
201.458	12.0393	1245.1
201.559	12.3245	1251.99
201.659	12.5799	1247.6
201.76	12.9919	1245.29
201.86	13.6325	1246.36
201.961	14.2934	1242.55
202.061	14.5176	1243.75
202.162	14.9574	1246.72
202.262	15.3249	1242.24
202.363	15.8794	1249.3
202.463	16.6375	1249.38
202.564	17.2752	1249.16
202.664	17.9915	1258.09
202.765	18.667	1267.09
202.865	19.586	1277.36
202.966	20.387	1277.98
203.066	20.9761	1290.59
203.167	21.4904	1289.09
203.267	22.3675	1302.38
203.367	22.958	1306.48
203.468	23.2297	1304.83
203.568	23.8332	1301.3
203.669	24.6335	1314.83
203.769	24.778	1322.01
203.87	25.6603	1323.1
203.97	26.2261	1325.35
204.071	26.8724	1326.72
204.171	27.2667	1325.7
204.272	28.123	1326.11
204.372	28.301	1329.34
204.473	28.771	1327.13
204.573	29.3113	1326.55
204.674	29.8015	1318.74
204.774	30.3625	1312.4
204.875	30.7961	1312.07
204.975	31.4507	1313.72
205.076	31.4794	1305.94
205.176	31.8884	1303.96
205.277	31.8748	1291.31
205.377	32.5733	1293.98
205.478	32.71	1296.48
205.578	32.6909	1290.82
205.678	33.0406	1283.33
205.779	33.5813	1287.09
205.879	34.1524	1293.29
205.98	34.4034	1288.6
206.08	34.9636	1283.61
206.181	35.6384	1285.48
206.281	36.3567	1285.13
206.382	36.9388	1283.82
206.482	37.8518	1287.99
206.583	38.6415	1288.23
206.683	39.067	1292.7
206.784	39.7612	1299
206.884	40.2265	1295.01
206.985	41.0898	1291.56
207.085	41.5865	1286.26
207.186	42.2903	1288.02
207.286	43.056	1284.26
207.387	43.6699	1279.31
207.487	44.1579	1270.75
207.588	44.7601	1272.19
207.688	45.4823	1272.52
207.789	46.0559	1264.48
207.889	46.2091	1254.66
207.989	46.7957	1261.82
208.09	47.526	1261.48
208.19	48.104	1265.87
208.291	48.5464	1267.52
208.391	49.0481	1261.79
208.492	49.6399	1258.29
208.592	50.2475	1256
208.693	50.6986	1255.67
208.793	50.673	1253.64
208.894	51.1978	1249.49
208.994	52.0637	1256.84
209.095	53.0307	1268.67
209.195	53.7581	1275.43
209.296	54.0396	1275.21
209.396	54.674	1281.43
209.497	55.0335	1283.98
209.597	55.4068	1288.88
209.698	55.8199	1293.32
209.798	56.3379	1304.88
209.899	56.8268	1310.52
209.999	56.8599	1310.15
210.1	57.1473	1310.64
210.2	57.5295	1302.35
210.3	57.8486	1302.92
210.401	58.0623	1305.97
210.501	58.1111	1311.92
210.602	57.992	1317.69
210.702	57.8295	1318.31
210.803	57.989	1310.83
210.903	58.1228	1311.28
211.004	58.1967	1303.6
211.104	58.5636	1299.17
211.205	58.4914	1296.77
211.305	58.4297	1301.44
211.406	58.392	1299.65
211.506	58.7224	1301.45
211.607	58.8055	1310.73
211.707	58.9695	1308.39
211.808	59.4333	1308.42
211.908	59.4339	1311.64
212.009	59.6107	1311.53
212.109	59.7952	1320.41
212.21	60.0198	1320.48
212.31	59.9385	1320.32
212.411	60.4222	1324.67
212.511	60.4141	1325.32
212.611	60.7549	1325.68
212.712	61.13	1332.51
212.812	61.2213	1336.95
212.913	61.2672	1338.44
213.013	61.2198	1336.2
213.114	61.8472	1341.04
213.214	61.7439	1342.44
213.315	62.1616	1338.47
213.415	62.045	1337.07
213.516	62.2132	1334.06
213.616	62.6723	1319.58
213.717	62.9207	1318.62
213.817	63.2368	1307.44
213.918	63.3725	1305.34
214.018	63.8191	1311.25
214.119	64.3898	1310.39
214.219	64.3634	1315.42
214.32	64.614	1313.75
214.42	64.6049	1307.47
214.521	64.5992	1308.74
214.621	64.1157	1305.34
214.722	64.0372	1301.89
214.822	64.0501	1299.8
214.922	64.2451	1301.88
215.023	64.2172	1311.54
215.123	64.3257	1307.84
215.224	64.1889	1299.49
215.324	63.9131	1297.29
215.425	63.9001	1302.68
215.525	64.0401	1315.38
215.626	63.8394	1324.36
215.726	63.622	1325.18
215.827	63.23	1328.2
215.927	63.2793	1332.95
216.028	62.8698	1324.97
216.128	62.5653	1325.69
216.229	62.202	1321.34
216.329	61.9874	1332.25
216.43	61.6767	1333.13
216.53	61.7816	1328.05
216.631	61.7151	1333.18
216.731	61.6983	1328.09
216.832	61.7567	1334.41
216.932	61.6621	1335.81
217.033	61.3183	1329.94
217.133	61.0562	1334.12
217.233	60.8931	1345.42
217.334	60.7647	1351.01
217.434	60.4889	1343.45
217.535	60.3402	1336.94
217.635	60.3783	1334.04
217.736	60.3373	1342.03
217.836	60.2451	1347.43
217.937	60.0725	1344.28
218.037	60.3854	1342.74
218.138	60.5138	1347.09
218.238	60.37	1352.45
218.339	60.3912	1351.56
218.439	60.0509	1351.33
218.54	59.8614	1350.38
218.64	59.9912	1348.34
218.741	60.3784	1348.42
218.841	60.6764	1342.97
218.942	60.2671	1336.52
219.042	59.9236	1342.1
219.143	59.7347	1333.65
219.243	59.6963	1329.48
219.344	59.4915	1326.07
219.444	59.5693	1331.29
219.544	59.2983	1330.73
219.645	59.437	1334.24
219.745	59.6593	1329.23
219.846	59.6709	1320.46
219.946	59.6047	1320.12
220.047	59.5949	1322.95
220.147	59.3232	1313.94
220.248	59.42	1313.3
220.348	59.5533	1312.78
220.449	59.8011	1324.17
220.549	59.9776	1329.33
220.65	60.0006	1328.85
220.75	59.7784	1324.53
220.851	59.7852	1323.27
220.951	59.5691	1323.61
221.052	59.5638	1313.88
221.152	59.6249	1317.81
221.253	59.891	1314.88
221.353	59.844	1314.68
221.454	60.1041	1311.83
221.554	60.1233	1312.26
221.655	60.2458	1306.34
221.755	60.37	1301.81
221.855	60.284	1303.37
221.956	60.3468	1298.58
222.056	60.3713	1294.57
222.157	60.1253	1289.71
222.257	60.2388	1293.04
222.358	60.2907	1283.99
222.458	60.3244	1276.49
222.559	60.1835	1278.26
222.659	60.2845	1272.03
222.76	60.578	1274.45
222.86	60.6739	1275.46
222.961	60.6968	1275.84
223.061	60.7551	1277.06
223.162	60.8784	1273.36
223.262	61.0154	1271.74
223.363	61.4153	1280.09
223.463	61.5864	1283.07
223.564	61.4688	1280.32
223.664	61.5345	1286.29
223.765	61.8471	1287.77
223.865	61.941	1286.33
223.966	62.2951	1291.26
224.066	62.7585	1293.36
224.166	62.8736	1305.19
224.267	63.2299	1297.61
224.367	63.41	1299.14
224.468	63.7317	1301.47
224.568	63.8505	1299.45
224.669	64.5121	1303.64
224.769	64.4138	1301.63
224.87	64.5582	1307.22
224.97	64.4847	1310.82
225.071	64.6769	1313.52
225.171	64.6111	1315.96
225.272	64.643	1322
225.372	64.8749	1309.97
225.473	65.2362	1302.11
225.573	65.6147	1299.1
225.674	66.0789	1291.74
225.774	66.5566	1290.48
225.875	66.4407	1295
225.975	66.4227	1287.58
226.076	66.1273	1287.77
226.176	66.0308	1275.17
226.277	66.2524	1276.63
226.377	66.5463	1275.13
226.477	66.8081	1270.57
226.578	66.8138	1260.75
226.678	67.381	1258.5
226.779	67.3121	1259.51
226.879	67.0916	1255.65
226.98	67.6765	1250.01
227.08	68.1776	1244.28
227.181	68.4504	1243.79
227.281	68.6958	1237.78
227.382	69.3268	1244.84
227.482	69.5299	1248.22
227.583	70.1274	1246.03
227.683	70.4339	1243.25
227.784	70.5189	1241.52
227.884	70.578	1238.71
227.985	71.1276	1243.22
228.085	71.3867	1241.22
228.186	71.8655	1247.1
228.286	72.0143	1248.71
228.387	72.2344	1255.89
228.487	72.1089	1256.26
228.588	72.3072	1257.46
228.688	72.5634	1269.1
228.788	72.7192	1269.81
228.889	73.132	1271.93
228.989	73.9601	1279.06
229.09	74.4121	1283.75
229.19	74.6315	1284.36
229.291	74.9106	1283.89
229.391	75.0935	1277.41
229.492	75.3169	1283.46
229.592	75.8338	1289.15
229.693	75.8915	1298.77
229.793	75.7494	1306.74
229.894	76.1614	1309.43
229.994	76.2136	1314.05
230.095	76.3713	1311.65
230.195	76.604	1315.34
230.296	76.8344	1315.26
230.396	76.6681	1310.25
230.497	76.7309	1308.27
230.597	76.8793	1320.25
230.698	77.3081	1309.04
230.798	77.5754	1306.54
230.899	77.4772	1304.24
230.999	77.7768	1302.03
231.099	77.938	1298.81
231.2	77.821	1302.14
231.3	78.0069	1302.87
231.401	78.1586	1308.96
231.501	78.305	1308.68
231.602	78.6336	1305.28
231.702	79.2649	1302.63
231.803	79.4143	1294.97
231.903	79.8717	1296.05
232.004	80.1566	1289.5
232.104	80.4268	1288.18
232.205	80.897	1282.49
232.305	81.3663	1286.17
232.406	81.9573	1284.69
232.506	82.2857	1286.61
232.607	82.4308	1287.64
232.707	82.4368	1289.83
232.808	82.6456	1286.38
232.908	82.9861	1288.85
233.009	83.5177	1289.49
233.109	83.8536	1297.54
233.21	84.4811	1287.84
233.31	84.9245	1289.34
233.41	85.7117	1290.32
233.511	85.7528	1282.26
233.611	85.8293	1287.3
233.712	86.021	1282.88
233.812	86.0127	1283.09
233.913	86.0925	1285.24
234.013	86.4584	1287.33
234.114	87.2769	1294.91
234.214	87.7145	1302.28
234.315	88.0735	1299.54
234.415	88.1822	1310.99
234.516	88.5607	1309.31
234.616	89.0457	1307.61
234.717	88.808	1313.8
234.817	89.0554	1321.7
234.918	89.38	1314.24
235.018	89.7434	1317.26
235.119	89.9787	1307.77
235.219	90.1512	1314
235.32	90.2735	1314.16
235.42	89.982	1316.28
235.521	90.1993	1316.23
235.621	90.5286	1306.87
235.721	90.5096	1308.22
235.822	90.6777	1310.28
235.922	90.8205	1307.09
236.023	90.4999	1307.28
236.123	90.6697	1303.32
236.224	90.9193	1299.8
236.324	91.2739	1294.58
236.425	91.1811	1284.76
236.525	91.3952	1287.24
236.626	91.1803	1283.84
236.726	91.1564	1283.93
236.827	91.1075	1286.72
236.927	90.9934	1290.17
237.028	90.9583	1287.62
237.128	91.1432	1295.52
237.229	91.0901	1294.99
237.329	90.7261	1290.89
237.43	90.8513	1291.29
237.53	90.7222	1297.43
237.631	90.5387	1303.64
237.731	90.6353	1311.6
237.832	90.7784	1317.02
237.932	90.5832	1318.58
238.032	90.3472	1323.3
238.133	90.175	1326.69
238.233	89.9003	1330.73
238.334	89.5381	1331.75
238.434	89.4069	1336.24
238.535	89.3814	1336.39
238.635	89.4161	1338.66
238.736	88.8822	1339.16
238.836	88.6467	1340.13
238.937	88.815	1339.21
239.037	88.5518	1332.35
239.138	88.4323	1329.88
239.238	88.4946	1335.5
239.339	88.2627	1342.78
239.439	88.1124	1341.41
239.54	87.848	1340.05
239.64	87.6169	1340.91
239.741	87.3112	1331.23
239.841	87.0754	1328.91
239.942	87.1344	1325.16
240.042	86.5293	1324.49
240.143	86.2929	1325.34
240.243	85.9213	1323.55
240.343	85.3455	1327.6
240.444	84.8541	1325.1
240.544	84.5342	1316.85
240.645	84.4937	1315.02
240.745	84.1656	1309.56
240.846	84.2531	1311.89
240.946	84.3665	1317.24
241.047	84.283	1322.21
241.147	84.2972	1314.34
241.248	84.1261	1319.08
241.348	84.0703	1315.81
241.449	83.4991	1313.5
241.549	83.5035	1309.92
241.65	83.5537	1311.86
241.75	82.9378	1320.64
241.851	82.7465	1313.89
241.951	82.7556	1319.91
242.052	82.4845	1326.34
242.152	81.9667	1323.98
242.253	81.6634	1324.66
242.353	81.3533	1325.89
242.454	81.0873	1324.13
242.554	80.7986	1333.48
242.654	80.9141	1325.26
242.755	80.9264	1323.11
242.855	81.0154	1321.48
242.956	81.1783	1326.75
243.056	80.4106	1323.12
243.157	80.0669	1330.6
243.257	80.1268	1322.61
243.358	80.1102	1324.74
243.458	80.2552	1319.04
243.559	80.1109	1321.29
243.659	79.9151	1316.64
243.76	80.0456	1313.9
243.86	79.78	1313.93
243.961	79.7631	1307.44
244.061	79.4636	1302.26
244.162	79.4631	1303.99
244.262	79.2494	1298.67
244.363	78.829	1294
244.463	78.9144	1295.38
244.564	78.5297	1294.86
244.664	78.5478	1302.12
244.765	78.3383	1303.93
244.865	78.2954	1304.73
244.965	78.0866	1307.51
245.066	77.9575	1313.33
245.166	77.788	1314.57
245.267	77.7389	1314.89
245.367	78.0903	1314.42
245.468	78.025	1320.5
245.568	78.1779	1322.77
245.669	78.3863	1322.18
245.769	78.3071	1322
245.87	78.6481	1327.07
245.97	78.6135	1325.5
246.071	79.0544	1326.5
246.171	79.3292	1327.64
246.272	79.5988	1328.85
246.372	79.9109	1330.21
246.473	80.1465	1325.69
246.573	80.618	1320.51
246.674	80.8892	1318.43
246.774	81.5759	1320.3
246.875	81.8665	1318.78
246.975	82.1015	1313.11
247.076	82.4515	1313.72
247.176	82.5149	1308.85
247.276	82.9184	1308.23
247.377	83.2342	1308.62
247.477	83.5638	1307.01
247.578	84.0222	1306.79
247.678	84.2267	1309.44
247.779	84.6638	1307.59
247.879	84.6959	1315.9
247.98	84.5126	1329.19
248.08	84.8905	1325.48
248.181	84.8805	1328.84
248.281	85.2472	1330.71
248.382	85.7554	1336.89
248.482	85.8826	1339.33
248.583	86.1521	1339.74
248.683	86.2969	1340.91
248.784	86.4126	1339.7
248.884	86.5988	1340.34
248.985	86.4247	1335.7
249.085	86.3107	1331.41
249.186	86.0721	1335.38
249.286	86.0255	1337.7
249.387	85.7161	1333.15
249.487	85.5738	1335.19
249.587	85.456	1339.64
249.688	85.411	1334.72
249.788	85.7354	1331.66
249.889	85.614	1320.97
249.989	85.4934	1307.16
250.09	85.7003	1308.1
250.19	85.7511	1306.36
250.291	85.9353	1304.67
250.391	85.7023	1299.13
250.492	85.6736	1299.9
250.592	86.2041	1301.2
250.693	86.0464	1296.54
250.793	86.2802	1306.48
250.894	86.3214	1303.47
250.994	86.2536	1303.38
251.095	86.7962	1300.16
251.195	87.0955	1297.37
251.296	87.0135	1292.44
251.396	86.7847	1293.97
251.497	86.6825	1296.03
251.597	86.5028	1293.31
251.698	85.9942	1299.13
251.798	85.4734	1294.5
251.898	85.1288	1292.27
251.999	84.5858	1295.11
252.099	84.5085	1288.5
252.2	83.8685	1287.96
252.3	83.6287	1287.8
252.401	83.1522	1288.44
252.501	82.7437	1284.23
252.602	82.5941	1280.98
252.702	82.2267	1277.39
252.803	82.1479	1263.16
252.903	82.0321	1266.68
253.004	81.8865	1266.64
253.104	81.4565	1272.01
253.205	81.0338	1270.82
253.305	80.6518	1267.15
253.406	80.2245	1273.16
253.506	80.0974	1268.1
253.607	79.7444	1264
253.707	79.447	1263.45
253.808	79.3059	1264.22
253.908	79.1087	1268.96
254.009	78.8532	1267.64
254.109	78.5357	1269.41
254.209	78.4179	1260.44
254.31	78.0317	1258.65
254.41	77.6171	1253.73
254.511	77.3081	1260.75
254.611	76.7543	1262.13
254.712	76.288	1267.92
254.812	75.6138	1267.18
254.913	75.2676	1261.84
255.013	74.9145	1266.1
255.114	74.7379	1261.76
255.214	74.4822	1261.92
255.315	74.038	1270.26
255.415	73.5003	1271.13
255.516	73.1328	1274.79
255.616	72.9193	1270.27
255.717	72.2699	1267.62
255.817	71.3185	1276.17
255.918	71.1024	1277.09
256.018	70.7986	1274.71
256.119	70.5281	1270.44
256.219	70.1416	1276.45
256.32	69.6463	1276.92
256.42	69.141	1280.93
256.52	68.7498	1273.86
256.621	68.3725	1276.68
256.721	67.6914	1277.12
256.822	67.3039	1276.46
256.922	66.781	1279.53
257.023	66.3355	1273.6
257.123	66.2034	1275.61
257.224	66.1845	1283.17
257.324	66.1339	1279.09
257.425	66.1396	1275.5
257.525	65.9685	1271.12
257.626	65.6515	1277.27
257.726	65.3135	1282.25
257.827	65.3663	1276.26
257.927	65.5738	1273.25
258.028	65.313	1273.35
258.128	64.903	1273.86
258.229	64.7999	1267.24
258.329	64.2967	1269.23
258.43	64.2615	1268.82
258.53	64.125	1266.82
258.631	63.3999	1267.73
258.731	62.5704	1263.43
258.831	62.0045	1262.03
258.932	61.5256	1255.3
259.032	61.6163	1252.26
259.133	61.2241	1246.62
259.233	61.1801	1235.16
259.334	60.9292	1235.25
259.434	60.6955	1227.31
259.535	60.4507	1223.74
259.635	60.3717	1218.55
259.736	60.1187	1204.21
259.836	60.2354	1208.42
259.937	60.3844	1201.16
260.037	60.6807	1198.71
260.138	60.6328	1203.48
260.238	60.7333	1203.68
260.339	60.5866	1192.74
260.439	60.9376	1197.16
260.54	60.6286	1198.25
260.64	60.2804	1194.15
260.741	60.5244	1196.99
260.841	60.5234	1197.8
260.942	60.6215	1196.76
261.042	60.3941	1203.67
261.142	60.3636	1201.92
261.243	60.1009	1210.37
261.343	59.9381	1207.31
261.444	60.0566	1207.69
261.544	60.0344	1215.74
261.645	60.0637	1211.88
261.745	59.5529	1224.31
261.846	59.4584	1218.62
261.946	58.9264	1220.99
262.047	58.6993	1221.77
262.147	58.3135	1213.46
262.248	57.8065	1222.99
262.348	57.6277	1229.08
262.449	57.1089	1221.91
262.549	57.0519	1222.82
262.65	56.8315	1220.68
262.75	56.6893	1215.67
262.851	56.6045	1213.9
262.951	56.4641	1213.6
263.052	56.3383	1206.91
263.152	55.5864	1202.99
263.253	55.0328	1193.11
263.353	54.8467	1191.73
263.453	54.2916	1190.11
263.554	53.8342	1182.45
263.654	52.7061	1183.06
263.755	52.275	1177.59
263.855	51.9008	1181.42
263.956	51.2231	1181.66
264.056	50.7033	1182.17
264.157	50.0284	1183.61
264.257	49.7455	1171.75
264.358	49.3701	1166.11
264.458	48.9623	1160.38
264.559	48.3858	1155.89
264.659	47.7652	1156.87
264.76	47.4947	1154.42
264.86	46.8468	1155.52
264.961	46.0843	1158.92
265.061	45.9497	1154.19
265.162	45.0399	1159.13
265.262	44.3757	1160.08
265.363	43.573	1156.81
265.463	42.7576	1159.46
265.564	42.2144	1163.07
265.664	41.8334	1165.43
265.764	41.2883	1162
265.865	40.6157	1158.18
265.965	39.6817	1155.51
266.066	39.6623	1157.99
266.166	39.6472	1163.28
266.267	38.9511	1159.84
266.367	38.535	1163.78
266.468	37.6822	1168.2
266.568	36.5512	1169.39
266.669	35.6994	1163.35
266.769	35.1217	1168.75
266.87	34.2107	1167.72
266.97	33.3954	1160.02
267.071	31.8208	1164.6
267.171	30.5613	1166.09
267.272	29.1676	1169.68
267.372	28.2771	1177.51
267.473	27.4985	1178.72
267.573	26.5947	1177.32
267.674	25.9499	1175.77
267.774	25.7038	1179.82
267.875	24.7421	1177.72
267.975	23.6789	1182.01
268.075	22.6932	1181.3
268.176	22.0176	1178.22
268.276	21.1881	1184.76
268.377	20.1	1185.71
268.477	18.9679	1185.47
268.578	18.6513	1181.72
268.678	18.4757	1183.05
268.779	17.8756	1175.05
268.879	17.0822	1172.93
268.98	16.4133	1178.56
269.08	15.9256	1174.88
269.181	14.8127	1173.58
269.281	13.969	1168.94
269.382	12.8398	1173.86
269.482	11.5382	1173.02
269.583	10.215	1172.18
269.683	9.16274	1174.43
269.784	8.25306	1172.09
269.884	7.12475	1174.13
269.985	6.35067	1166.94
270.085	5.58229	1159.86
270.186	4.83149	1163.06
270.286	4.17728	1160.84
270.386	3.24479	1160.62
270.487	2.51329	1161.92
270.587	1.37461	1168.94
270.688	0.435386	1172.96
270.788	-0.675297	1179.63
270.889	-1.79162	1183.67
270.989	-3.05824	1180.78
271.09	-4.5052	1186.52
271.19	-4.97638	1189.16
271.291	-5.31179	1194.85
271.391	-6.13422	1181.89
271.492	-6.67777	1178.16
271.592	-8.03291	1181.42
271.693	-8.72599	1183.71
271.793	-9.82288	1188.55
271.894	-11.0216	1188.07
271.994	-12.0786	1193.6
272.095	-13.1211	1198.17
272.195	-14.3819	1195.56
272.296	-15.5743	1199.72
272.396	-16.9226	1200.28
272.497	-18.1455	1202.93
272.597	-19.3104	1202.95
272.697	-20.6932	1211.05
272.798	-21.6921	1212.4
272.898	-22.6979	1214.17
272.999	-23.4674	1223.99
273.099	-24.7803	1228.81
273.2	-25.5901	1230.26
273.3	-26.2989	1224.16
273.401	-27.4629	1230.08
273.501	-28.1563	1239.57
273.602	-29.2462	1237.25
273.702	-30.1791	1239.81
273.803	-31.1917	1240.57
273.903	-32.2243	1248.47
274.004	-33.1126	1251.37
274.104	-34.0533	1256.52
274.205	-35.1945	1254.96
274.305	-35.6862	1254.66
274.406	-36.4095	1259.87
274.506	-36.7426	1265.86
274.607	-37.085	1272.34
274.707	-37.6693	1272.25
274.808	-38.2999	1282.74
274.908	-38.9185	1287.35
275.008	-39.77	1276.16
275.109	-39.9888	1270.54
275.209	-40.1148	1270.69
275.31	-40.3475	1282.02
275.41	-40.8394	1284.01
275.511	-41.4462	1281.9
275.611	-41.8555	1286.8
275.712	-42.6578	1282.11
275.812	-43.7085	1278.41
275.913	-44.4001	1281.37
276.013	-45.0425	1292.44
276.114	-45.4873	1292.58
276.214	-46.06	1296.28
276.315	-46.6147	1297.3
276.415	-46.9589	1294.71
276.516	-47.8714	1288.56
276.616	-48.9681	1290.12
276.717	-49.7474	1286.91
276.817	-50.7686	1284.84
276.918	-51.6662	1282.65
277.018	-52.6103	1288.69
277.119	-53.4313	1294.34
277.219	-53.9103	1293.23
277.319	-54.2973	1288.86
277.42	-54.4863	1287.22
277.52	-54.8208	1287.84
277.621	-54.6408	1282.45
277.721	-54.6907	1288.85
277.822	-55.0012	1295.12
277.922	-55.2124	1289.12
278.023	-55.4171	1285.78
278.123	-55.5259	1280.85
278.224	-55.8041	1279.88
278.324	-56.0896	1285.5
278.425	-56.5397	1288.19
278.525	-57.055	1286.8
278.626	-57.4177	1284.57
278.726	-57.8928	1281.24
278.827	-58.2606	1280.43
278.927	-58.667	1275.26
279.028	-59.2541	1276.04
279.128	-59.4364	1274.71
279.229	-60.1287	1275.25
279.329	-60.8887	1279.94
279.43	-61.8675	1283.42
279.53	-62.4892	1279.8
279.63	-62.3499	1279.77
279.731	-62.3539	1276.75
279.831	-62.3041	1278.44
279.932	-62.2447	1279.47
280.032	-62.1798	1274.9
280.133	-62.2675	1277.42
280.233	-62.1222	1276.1
280.334	-62.0611	1270.99
280.434	-62.219	1271.63
280.535	-62.2842	1280.49
280.635	-62.0958	1277.49
280.736	-62.0145	1279.22
280.836	-62.0845	1280.65
280.937	-62.1354	1285.03
281.037	-62.0512	1287.42
281.138	-61.8495	1284.19
281.238	-61.9399	1284.7
281.339	-62.2476	1286.99
281.439	-62.2029	1289.27
281.54	-62.4207	1298.18
281.64	-62.2888	1307.25
281.741	-62.4738	1312.77
281.841	-62.2012	1313.36
281.941	-62.3437	1315.61
282.042	-61.9216	1317.79
282.142	-61.9545	1328.98
282.243	-61.6448	1335.13
282.343	-61.7275	1339.69
282.444	-61.8354	1342.64
282.544	-62.1453	1337.84
282.645	-62.2546	1341.68
282.745	-62.2396	1350.71
282.846	-62.0691	1345.34
282.946	-62.1638	1350.88
283.047	-61.6892	1352.04
283.147	-61.4208	1358.47
283.248	-61.4442	1361.14
283.348	-61.4513	1360.5
283.449	-61.608	1357.81
283.549	-61.5004	1352.67
283.65	-61.4467	1347.55
283.75	-61.0777	1343.33
283.851	-60.4977	1343.7
283.951	-59.9277	1344.26
284.052	-59.2456	1344.6
284.152	-59.2382	1333.98
284.252	-58.6135	1329.56
284.353	-57.9261	1325.93
284.453	-57.1616	1320.43
284.554	-56.2415	1321.87
284.654	-55.6559	1322.07
284.755	-55.4912	1313.14
284.855	-55.3777	1314.24
284.956	-55.5229	1311.51
285.056	-55.2696	1307.79
285.157	-54.7128	1312.81
285.257	-54.3597	1310.19
285.358	-54.1791	1304.21
285.458	-54.0431	1297.33
285.559	-53.9181	1293.19
285.659	-54.1438	1295.54
285.76	-54.1932	1297.74
285.86	-53.9242	1296.49
285.961	-53.6704	1293.36
286.061	-53.6986	1286.66
286.162	-53.8157	1289.17
286.262	-53.5518	1291.94
286.363	-52.8336	1294.73
286.463	-52.3422	1299.76
286.563	-51.6043	1301.6
286.664	-50.8495	1303.78
286.764	-49.7914	1302.47
286.865	-49.0711	1307.34
286.965	-48.1313	1314.62
287.066	-47.3304	1312.38
287.166	-46.618	1306.48
287.267	-46.0096	1308.26
287.367	-45.3052	1313.44
287.468	-44.4414	1316.2
287.568	-43.6558	1327.7
287.669	-42.8835	1332.35
287.769	-42.343	1329.26
287.87	-41.3827	1324.59
287.97	-40.2821	1327.36
288.071	-39.0628	1330.45
288.171	-37.6129	1328.26
288.272	-36.4881	1325.2
288.372	-35.1888	1322.85
288.473	-33.6558	1327.67
288.573	-32.5104	1325.92
288.674	-31.437	1329.71
288.774	-30.0575	1329.28
288.874	-29.1537	1324.1
288.975	-27.8478	1310.39
289.075	-26.3861	1315.32
289.176	-24.8244	1317.47
289.276	-23.0144	1322.44
289.377	-21.3571	1321.38
289.477	-19.717	1323.35
289.578	-18.3557	1319.96
289.678	-17.3209	1312.27
289.779	-15.9477	1313.46
289.879	-15.0871	1315.43
289.98	-13.7709	1318.34
290.08	-12.8148	1320.4
290.181	-11.7471	1319.43
290.281	-10.8838	1325.88
290.382	-9.93404	1323.93
290.482	-8.5151	1320.17
290.583	-7.20367	1319.36
290.683	-5.66717	1315.67
290.784	-4.45297	1315.37
290.884	-3.21865	1312.3
290.985	-1.55517	1316.51
291.085	-0.575487	1321.37
291.185	0.365749	1320.01
291.286	1.44411	1317.12
291.386	2.57946	1317.37
291.487	4.17538	1318.01
291.587	5.76824	1317.2
291.688	6.80396	1319.15
291.788	8.04344	1321.83
291.889	9.17996	1325.13
291.989	10.5362	1321.56
292.09	11.3923	1324.23
292.19	12.6533	1327.99
292.291	13.4416	1325.81
292.391	14.2362	1332.5
292.492	14.835	1322.95
292.592	15.5504	1323.47
292.693	16.7979	1329.91
292.793	17.6274	1337.18
292.894	18.8814	1339.71
292.994	20.4959	1344.61
293.095	21.6084	1339.05
293.195	22.7722	1337.2
293.296	24.2568	1335.99
293.396	26.0006	1329.87
293.496	27.786	1328.42
293.597	29.5325	1323.96
293.697	30.9615	1323.68
293.798	32.5668	1321.15
293.898	33.8828	1323.79
293.999	34.7532	1334.22
294.099	36.2511	1336.75
294.2	37.7165	1334.86
294.3	38.7643	1331.16
294.401	39.1945	1322.25
294.501	40.1889	1327.26
294.602	41.1564	1325.33
294.702	42.2754	1315.77
294.803	42.8163	1309.93
294.903	43.8592	1314.21
295.004	44.6095	1307.5
295.104	45.7614	1308.26
295.205	47.0098	1302.13
295.305	47.9511	1296.04
295.406	48.9798	1300.55
295.506	50.3537	1303.44
295.607	51.3782	1307.22
295.707	52.1798	1313.65
295.807	53.1428	1314.07
295.908	53.8381	1312.6
296.008	54.4257	1298.52
296.109	54.7986	1294.09
296.209	54.7915	1299.63
296.31	54.9474	1304.07
296.41	54.917	1308.91
296.511	54.9498	1308.83
296.611	55.0726	1307.03
296.712	55.5795	1305.27
296.812	55.9189	1311.07
296.913	56.3657	1305.8
297.013	56.6659	1309.15
297.114	56.6629	1313.78
297.214	56.6218	1318.19
297.315	56.5176	1317.94
297.415	56.5031	1325.3
297.516	56.4376	1322.76
297.616	56.9266	1323.43
297.717	57.401	1316.31
297.817	57.753	1312.69
297.918	58.3069	1302.61
298.018	58.6505	1310.5
298.118	59.0565	1303.1
298.219	59.3677	1297.22
298.319	59.7186	1294.57
[truncated: 3,030 more rows]
