# Supplementary material for: Human kinesin-5 KIF11 drives the helical motion of anti-parallel and parallel microtubules around each other
Source: EMBO J. 2024 Feb 29;43(7):1244–56. doi: 10.1038/s44318-024-00048-x (PMC10987665; doi:10.1038/s44318-024-00048-x)
Supplement: Supplementary file 6 — Source Data Fig. 1 [file 44318_2024_48_MOESM6_ESM.zip › Figure 1/1D/1D.xlsx]

## Sheet: Sheet1
Forward distance	Sideways distance	Forward distance	Sideways distance	Forward distance	Sideways distance	Forward distance	Sideways distance	Forward distance	Sideways distance	Forward distance	Sideways distance	Forward distance	Sideways distance	Forward distance	Sideways distance	Forward distance	Sideways distance	Forward distance	Sideways distance	Forward distance	Sideways distance	Forward distance	Sideways distance	Forward distance	Sideways distance	Forward distance	Sideways distance	Forward distance	Sideways distance	Forward distance	Sideways distance	Forward distance	Sideways distance	Forward distance	Sideways distance	Forward distance	Sideways distance	Forward distance	Sideways distance	Forward distance	Sideways distance	Forward distance	Sideways distance	Forward distance	Sideways distance	Forward distance	Sideways distance	Forward distance	Sideways distance
µm	nm	µm	nm	µm	nm	µm	nm	µm	nm	µm	nm	µm	nm	µm	nm	µm	nm	µm	nm	µm	nm	µm	nm	µm	nm	µm	nm	µm	nm	µm	nm	µm	nm	µm	nm	µm	nm	µm	nm	µm	nm	µm	nm	µm	nm	µm	nm	µm	nm
1.98525	-169.453	1.60568	85.3708	1.64569	223.946	-0.0366358	37.4439	1.32314	-74.0363	-0.786991	-57.8218	1.70574	70.7408	-0.701493	-95.3636	2.23848	58.4296	1.79367	-119.027	0.293037	-163.565	-1.0543	248.099	1.43492	6.87598	1.23018	-23.7059	1.54538	-38.3183	1.11023	-116.078	0.0764157	-38.1664	0.158636	-51.1617	0.180157	-7.16566	0.0705106	-44.0499	0.168904	-40.3497	0.100113	25.9704	0.081961	3.25315	0.0763594	-0.619288	0.106928	1.44731
1.99022	-169.401	1.61102	85.6153	1.64651	224.427	-0.0361761	38.0465	1.32519	-74.2747	-0.78223	-57.1866	1.71232	68.7783	-0.7006	-95.6068	2.23879	58.4517	1.7961	-117.891	0.292431	-163.446	-1.0527	248.983	1.43695	8.17691	1.23207	-24.4718	1.54781	-38.0889	1.1134	-115.757	0.0767765	-38.9783	0.160043	-52.1787	0.179124	-7.69049	0.0727758	-45.1481	0.170468	-40.9119	0.101164	26.9477	0.0820003	3.19697	0.081341	-1.59117	0.108774	1.56885
1.99245	-169.307	1.61681	85.9471	1.65037	224.317	-0.0315608	38.3251	1.32648	-73.5106	-0.77654	-56.6277	1.71533	68.7408	-0.700018	-95.1018	2.24261	58.3311	1.79821	-117.067	0.288966	-163.601	-1.05101	249.441	1.43986	9.57155	1.23555	-25.4768	1.55305	-37.2995	1.11401	-115.712	0.0769122	-40.0059	0.160823	-53.1361	0.184057	-7.67633	0.0884044	-45.5142	0.170465	-42.118	0.108363	27.7922	0.0808888	2.60543	0.0849468	-2.31158	0.113264	1.25439
1.99527	-169.025	1.61796	85.5511	1.65718	224.608	-0.0297223	38.5608	1.33139	-73.5762	-0.77454	-56.1336	1.71509	68.4646	-0.6961	-94.3306	2.24399	57.9548	1.79859	-116.534	0.299447	-163.695	-1.05078	249.716	1.44068	11.3232	1.23801	-26.7894	1.55649	-37.8749	1.11692	-115.826	0.0831274	-39.8582	0.161063	-53.3093	0.189576	-7.49488	0.0877255	-45.6912	0.173707	-43.4289	0.113161	28.6059	0.0822039	2.53535	0.0894139	-4.22276	0.111132	1.03312
1.99615	-168.637	1.62251	85.3561	1.66323	224.507	-0.0259208	39.0752	1.33823	-73.9581	-0.770305	-56.233	1.72096	67.7197	-0.69651	-94.3401	2.24388	57.7058	1.80223	-116.253	0.274812	-163.708	-1.04768	249.211	1.44275	12.7237	1.23954	-27.6872	1.56158	-38.5345	1.1223	-116.132	0.0854028	-40.6668	0.163153	-54.265	0.191366	-7.87135	0.0842491	-45.5045	0.177347	-44.2048	0.119103	29.6924	0.0861386	2.0174	0.094099	-6.23352	0.111764	0.504374
1.99825	-167.957	1.62476	85.0392	1.67092	223.028	-0.0234025	38.244	1.33825	-74.4226	-0.765075	-55.8324	1.72542	66.6231	-0.695305	-94.3377	2.24706	57.7935	1.79903	-115.35	0.240843	-164.216	-1.04686	248.918	1.44575	14.9929	1.24215	-28.6462	1.563	-38.3734	1.11961	-116.079	0.086235	-41.0787	0.163393	-54.9612	0.196796	-7.61927	0.0859426	-46.0102	0.177261	-45.1508	0.126556	30.7757	0.0867961	1.60438	0.0995845	-7.12254	0.112303	0.208356
2.0026	-168.363	1.62684	83.6087	1.67513	222.398	-0.0177625	38.3724	1.34191	-74.7901	-0.7633	-56.0251	1.73368	65.5794	-0.690355	-93.699	2.24647	57.5591	1.79859	-114.309	0.242187	-163.926	-1.04229	248.59	1.44582	17.1914	1.24501	-29.3411	1.56706	-39.1561	1.12163	-115.868	0.0902071	-41.0528	0.168783	-56.5946	0.20006	-7.85906	0.0897906	-45.4843	0.177175	-46.8335	0.129396	31.6297	0.0908666	1.66495	0.104316	-9.10181	0.110924	-0.373556
2.00534	-168.327	1.62867	82.2693	1.67764	222.247	-0.0148707	38.9746	1.34589	-75.1902	-0.760408	-55.4769	1.73917	64.8008	-0.689134	-93.2613	2.24778	58.2038	1.80323	-113.239	0.242594	-163.783	-1.03749	248.071	1.44968	18.7001	1.25017	-30.2057	1.57044	-39.1984	1.12168	-115.996	0.0943863	-41.2158	0.175569	-57.5876	0.211637	-8.04847	0.113587	-45.1936	0.177965	-47.6763	0.132633	32.0354	0.0931895	1.98221	0.109294	-9.63535	0.115843	-0.0324786
2.00993	-168.36	1.63423	81.6495	1.67865	221.423	-0.00940312	39.057	1.34715	-75.2432	-0.756042	-55.2924	1.74307	63.6938	-0.690248	-93.007	2.24499	58.1177	1.8053	-112.253	0.242623	-164.26	-1.03405	247.834	1.4526	21.0089	1.25338	-31.4066	1.57333	-39.1062	1.12445	-115.332	0.0936004	-40.5343	0.178236	-57.8666	0.21207	-8.32467	0.116217	-45.7217	0.174832	-47.5972	0.139307	32.3874	0.096806	2.76387	0.117238	-11.8139	0.120247	0.412891
2.01086	-168.324	1.63923	81.2493	1.68338	219.827	-0.0064826	39.3786	1.35013	-75.7428	-0.757225	-55.004	1.74565	62.8071	-0.688166	-92.3043	2.24962	58.4442	1.80858	-111.25	0.243257	-164.053	-1.03082	247.546	1.46268	22.2592	1.25757	-32.8816	1.57434	-39.2126	1.12908	-114.712	0.0971117	-40.5253	0.189599	-59.3595	0.213471	-7.97483	0.116724	-46.4926	0.174425	-47.1282	0.14228	32.8059	0.097535	2.87985	0.118257	-13.5786	0.122397	-0.884314
2.01926	-167.953	1.64389	80.5717	1.68723	218.37	-0.00427066	39.0895	1.35377	-76.1969	-0.752577	-55.285	1.74966	61.5465	-0.682847	-91.9339	2.25129	58.5672	1.80912	-110.694	0.243806	-163.614	-1.02871	247.07	1.46002	23.5867	1.26044	-34.1775	1.57871	-39.5247	1.13393	-114.935	0.0978225	-40.7036	0.193611	-61.2646	0.218922	-7.5359	0.118492	-47.0054	0.175868	-46.8573	0.148025	33.253	0.100526	2.91735	0.124915	-15.6243	0.125772	-2.17222
2.02021	-167.71	1.64255	79.9382	1.69037	216.487	0.000957548	38.2732	1.35579	-76.7433	-0.752408	-55.4892	1.75155	61.0174	-0.678544	-90.4499	2.25557	58.6634	1.81076	-110.533	0.2352	-163.585	-1.02275	246.341	1.46396	25.8678	1.26365	-34.8061	1.58148	-39.2769	1.1349	-114.585	0.098962	-40.8314	0.199395	-61.42	0.221081	-7.82371	0.119686	-47.5542	0.174343	-45.7997	0.151798	33.8123	0.101723	2.45341	0.123996	-16.5235	0.127394	-2.89433
2.02411	-168.397	1.64754	79.4389	1.69339	215.059	0.00413661	38.1584	1.35426	-77.6297	-0.74931	-55.8624	1.75673	60.0388	-0.675094	-89.0655	2.2584	59.3619	1.81162	-110.441	0.225525	-163.562	-1.0236	245.707	1.46591	27.1892	1.26589	-35.5385	1.58349	-39.4846	1.1355	-114.533	0.102816	-40.5216	0.205181	-60.9791	0.222046	-7.45706	0.119975	-48.8952	0.176525	-43.9419	0.157411	34.1623	0.105054	2.14232	0.127698	-17.8479	0.12854	-3.30269
2.02136	-168.482	1.6493	78.6487	1.69333	213.944	0.00660708	37.514	1.35603	-78.0008	-0.748004	-56.4101	1.76204	59.4788	-0.674946	-88.6444	2.25815	59.7216	1.81544	-110.351	0.226291	-163.855	-1.02429	245.011	1.46777	27.9827	1.2697	-36.815	1.58444	-39.2172	1.14052	-114.698	0.10636	-39.3756	0.210184	-60.8474	0.224263	-6.65713	0.123462	-48.931	0.176254	-43.0406	0.156789	34.35	0.108117	1.34728	0.131608	-19.7349	0.130272	-4.18951
2.02616	-167.758	1.65187	78.0873	1.69558	213.227	0.00989147	37.1779	1.35662	-78.6369	-0.745554	-56.5696	1.76354	59.1655	-0.669734	-87.9176	2.26024	59.6897	1.81578	-110.379	0.228516	-164.213	-1.01708	244.506	1.47289	29.8387	1.27463	-38.4708	1.5872	-38.9863	1.14187	-114.856	0.110453	-39.0584	0.222191	-60.3367	0.216967	-6.90268	0.123055	-48.5606	0.17684	-41.9164	0.158532	34.8932	0.109428	1.57835	0.129796	-22.1417	0.133851	-5.40057
2.02503	-167.217	1.65319	77.1422	1.70002	212.291	0.0138653	37.3587	1.35472	-79.1201	-0.741873	-56.4793	1.76872	57.9303	-0.667824	-87.7034	2.26146	59.937	1.81327	-110.107	0.22988	-164.169	-1.01523	244.287	1.47535	31.7263	1.27748	-40.2562	1.58781	-38.5057	1.14335	-114.297	0.112975	-38.7861	0.232981	-60.6018	0.22338	-6.73207	0.126664	-49.5715	0.178129	-42.0208	0.161498	35.4753	0.110715	2.16855	0.136182	-24.9053	0.134001	-6.67813
2.02556	-168.482	1.6564	76.1889	1.70299	210.687	0.0159719	37.8126	1.3562	-80.0491	-0.742925	-56.0011	1.77227	57.2214	-0.666898	-86.5412	2.26741	60.6088	1.81111	-110.181	0.231641	-164.032	-1.01193	244.266	1.47537	33.3773	1.28075	-41.7667	1.58782	-37.7148	1.14317	-114.568	0.116447	-39.214	0.236664	-60.316	0.230343	-6.34022	0.124988	-50.3273	0.179547	-41.7809	0.165946	35.7823	0.11357	2.23576	0.139209	-26.1719	0.135601	-7.22867
2.02654	-168.2	1.66068	74.4168	1.7029	209.351	0.0201851	38.1509	1.35767	-80.7279	-0.738474	-55.8417	1.77537	56.6434	-0.662882	-86.033	2.26906	60.9777	1.81203	-110.381	0.231442	-163.524	-1.0104	243.518	1.47672	34.5932	1.28496	-43.2057	1.59031	-37.2442	1.14373	-114.37	0.117715	-39.4392	0.240633	-60.2833	0.230328	-6.33418	0.128586	-50.5856	0.180568	-42.9064	0.17044	36.4732	0.114281	2.4052	0.1418	-28.5353	0.136291	-7.80093
2.0324	-167.342	1.66615	72.9682	1.70805	209.258	0.0235078	38.2567	1.36344	-81.247	-0.73792	-55.4199	1.77593	54.719	-0.660136	-85.9048	2.27185	61.8692	1.81434	-110.653	0.233439	-163.348	-1.00835	243.115	1.47867	35.7632	1.28856	-45.0997	1.59134	-37.6559	1.14515	-114.62	0.123108	-39.1381	0.244666	-59.4258	0.233846	-6.09785	0.12736	-51.0717	0.183272	-42.9408	0.171923	36.7842	0.118255	2.00754	0.148647	-30.1529	0.137355	-8.66318
2.0306	-166.714	1.66988	71.9516	1.71076	209.299	0.0259783	38.3451	1.3618	-81.3766	-0.732971	-54.832	1.77576	53.8658	-0.656776	-85.1709	2.27387	62.2883	1.81443	-110.7	0.234235	-162.61	-1.00482	242.716	1.48242	36.9038	1.28947	-46.7136	1.59414	-37.2864	1.14729	-113.917	0.125959	-38.896	0.251573	-59.3865	0.237349	-6.09361	0.127532	-51.7013	0.182893	-42.9116	0.177064	36.6946	0.119963	1.78002	0.152664	-32.3845	0.141513	-8.94119
2.03706	-166.286	1.67137	71.0326	1.71442	209.214	0.0301532	38.4019	1.36432	-81.9644	-0.731929	-53.8303	1.77794	52.9142	-0.65317	-84.3342	2.27721	62.3936	1.81315	-110.509	0.237188	-162.093	-0.998547	242.399	1.48296	38.1662	1.29192	-48.5524	1.59403	-37.0269	1.15018	-113.265	0.131035	-39.4341	0.253613	-58.6687	0.240952	-5.72786	0.133888	-51.9225	0.184411	-43.095	0.180197	37.3473	0.12591	2.37488	0.158438	-32.5238	0.144634	-9.45249
2.04088	-165.883	1.67254	69.6912	1.71953	210.154	0.035391	38.1093	1.36672	-82.2256	-0.729347	-53.1604	1.78097	52.0989	-0.648613	-83.6744	2.27707	62.0429	1.81767	-110.177	0.241136	-161.279	-0.995389	242.376	1.48579	38.8177	1.29458	-50.3498	1.59475	-37.1371	1.1535	-112.729	0.131999	-39.5111	0.258501	-58.1698	0.242754	-5.44134	0.134281	-51.5529	0.184611	-43.893	0.184602	38.1079	0.130773	2.09714	0.158385	-34.4105	0.147099	-9.51688
2.04662	-165.058	1.67205	68.9326	1.72589	210.321	0.0385892	37.9421	1.36892	-83.2125	-0.729422	-53.0416	1.78385	50.7692	-0.644638	-82.8988	2.27619	61.7501	1.81809	-110.481	0.247385	-161.128	-0.99127	241.501	1.48767	39.5668	1.29732	-51.4651	1.59656	-37.4547	1.15873	-112.343	0.139257	-39.4159	0.26018	-57.8096	0.250914	-4.36311	0.141673	-51.5484	0.188947	-44.9116	0.18815	38.6786	0.133782	1.82806	0.162344	-34.2926	0.146877	-9.95578
2.04822	-164.649	1.67475	68.2131	1.73067	209.582	0.0424864	38.2096	1.36944	-84.2625	-0.72545	-52.1173	1.79112	49.731	-0.641031	-81.374	2.27752	62.2021	1.82038	-110.761	0.26122	-161.194	-0.987929	241.507	1.48901	40.706	1.29877	-52.7204	1.59915	-36.9874	1.16223	-112.174	0.140915	-39.8499	0.269452	-57.0748	0.247282	-3.99569	0.148415	-51.351	0.186632	-45.4895	0.190701	39.1384	0.136377	1.66117	0.167101	-35.7041	0.153739	-11.0875
2.05206	-164.479	1.67808	67.1643	1.73269	208.693	0.0462878	38.2085	1.36964	-84.7862	-0.722032	-52.1752	1.79743	48.8563	-0.63822	-80.0594	2.28087	62.2154	1.82325	-110.846	0.288808	-161.364	-0.984256	241.382	1.4907	41.9117	1.30176	-53.1732	1.60124	-36.9413	1.16035	-111.497	0.144762	-40.5021	0.277787	-55.3587	0.243411	-3.22265	0.152917	-51.7594	0.185211	-45.9971	0.195285	40.1528	0.13509	2.01551	0.169299	-36.0915	0.155214	-11.3468
2.0537	-165.137	1.6826	66.5037	1.73387	207.967	0.0497254	38.0763	1.37256	-85.1176	-0.718549	-51.591	1.80013	47.7254	-0.634278	-79.4363	2.28277	62.07	1.82932	-110.54	0.32748	-161.038	-0.988261	241.809	1.49197	42.6376	1.30569	-53.9345	1.60212	-36.6528	1.16369	-111.216	0.148359	-41.1496	0.280418	-53.9513	0.242267	-3.42432	0.145528	-52.2444	0.18604	-47.2746	0.197707	40.2806	0.139307	1.84608	0.170374	-36.5387	0.15706	-12.5566
2.05666	-165.148	1.68766	65.7845	1.74032	208.108	0.0549441	38.8305	1.37482	-85.8719	-0.716145	-50.721	1.79762	46.5709	-0.630885	-79.3161	2.28394	61.9505	1.83172	-109.877	0.33097	-160.828	-0.987254	241.852	1.49385	43.3129	1.31108	-55.5186	1.60329	-36.7132	1.16649	-110.614	0.151109	-41.9586	0.278603	-51.6582	0.247007	-2.75967	0.144639	-52.8509	0.186854	-49.0261	0.200965	40.5787	0.143427	1.95897	0.17046	-36.0382	0.160361	-12.9772
2.06472	-165.139	1.68927	65.9563	1.74989	208.319	0.0583529	39.66	1.37665	-86.3882	-0.712314	-49.7019	1.79627	45.5707	-0.626598	-78.7024	2.28432	61.151	1.83312	-108.812	0.335935	-160.354	-0.985572	242.141	1.49318	44.2292	1.31471	-56.7204	1.60429	-37.3703	1.16781	-110.496	0.151302	-42.8012	0.275522	-47.9449	0.246013	-2.68973	0.141387	-52.9469	0.188372	-50.4173	0.205227	40.924	0.144746	2.63739	0.173297	-37.1517	0.1624	-13.1927
2.06869	-165.121	1.68845	65.6226	1.75102	208.383	0.0595116	40.5985	1.37876	-86.7882	-0.710812	-49.2465	1.79809	44.5018	-0.621795	-77.9897	2.29121	61.3859	1.83372	-108.392	0.318647	-160.827	-0.986602	241.982	1.49334	44.4795	1.31947	-57.9411	1.60547	-37.9286	1.16841	-110.755	0.152509	-43.1947	0.273371	-44.7766	0.254388	-2.76661	0.144874	-52.8754	0.191932	-50.9224	0.204813	41.3347	0.146272	2.18003	0.173036	-37.3716	0.16155	-13.7463
2.07227	-165.87	1.69124	64.3787	1.75831	207.931	0.0641557	40.7188	1.3826	-87.0432	-0.705262	-48.5361	1.80387	43.7333	-0.617443	-77.2067	2.29145	60.6433	1.83515	-108.442	0.28766	-161.139	-0.984622	241.69	1.49	45.4975	1.32604	-58.9505	1.60794	-37.8404	1.17085	-110.276	0.155024	-43.8136	0.270662	-41.1819	0.2603	-2.32679	0.147515	-53.3998	0.194632	-50.9009	0.207943	42.552	0.152147	2.16211	0.182807	-40.2913	0.162054	-14.2902
2.0716	-166.342	1.69304	63.4461	1.75955	208.058	0.066291	41.44	1.38272	-87.2593	-0.701469	-47.8311	1.80417	42.4616	-0.612493	-76.2081	2.29313	60.0695	1.83681	-108.886	0.257686	-161.609	-0.980412	241.682	1.4962	46.5238	1.33064	-60.7269	1.60751	-37.5469	1.17036	-110.476	0.158489	-43.8156	0.270053	-37.5617	0.268038	-1.94549	0.148286	-53.2552	0.196657	-51.5782	0.210715	43.2619	0.154112	2.25285	0.182217	-41.1105	0.163914	-14.1912
2.07614	-166.034	1.69656	63.3641	1.76176	208.809	0.0668464	41.9731	1.38655	-87.6914	-0.696201	-47.3624	1.80555	41.3589	-0.61205	-75.6152	2.29482	59.4031	1.84038	-109.19	0.234254	-162.333	-0.983387	241.471	1.50075	46.7273	1.33705	-62.2502	1.6069	-37.4447	1.17183	-109.841	0.160214	-43.588	0.260036	-34.2804	0.272081	-1.95159	0.139822	-52.7196	0.200975	-52.2519	0.214906	44.536	0.158811	2.74281	0.187431	-41.7306	0.166243	-14.9032
2.08081	-166.136	1.70189	62.5541	1.76475	209.652	0.0704468	41.1981	1.39014	-88.064	-0.692398	-46.6609	1.81091	40.8666	-0.608534	-74.9299	2.29502	59.4437	1.84098	-109.307	0.24776	-162.508	-0.976041	241.344	1.50094	47.4371	1.34198	-63.5894	1.6083	-36.9901	1.17553	-109.118	0.163514	-43.2395	0.257005	-33.346	0.277342	-2.07888	0.143213	-53.0037	0.204229	-52.9962	0.216692	45.2016	0.156707	2.97845	0.191641	-41.2131	0.166693	-14.3939
2.0882	-166.223	1.70234	62.055	1.77243	210.281	0.0726013	40.6679	1.39208	-88.5571	-0.684727	-46.1571	1.81518	40.4035	-0.602289	-74.1334	2.29895	59.0265	1.84182	-108.888	0.250794	-162.295	-0.970092	240.886	1.50301	48.8688	1.34719	-64.7371	1.61164	-36.4556	1.17858	-108.959	0.16949	-43.6378	0.256722	-35.0533	0.280723	-1.65524	0.143652	-52.7337	0.206429	-53.3849	0.221947	45.8224	0.157107	2.7286	0.192852	-41.5743	0.170869	-15.0246
2.09036	-166.184	1.70758	60.8116	1.77386	210.685	0.0755888	39.5216	1.39301	-88.9042	-0.681563	-45.2983	1.81726	39.7516	-0.598543	-73.5277	2.30192	58.9077	1.84666	-108.992	0.233469	-162.704	-0.968788	240.323	1.50368	49.7656	1.34989	-65.9626	1.61191	-36.2871	1.18202	-108.132	0.169944	-44.2203	0.251458	-36.694	0.287579	-1.06146	0.150344	-53.0162	0.2069	-53.6828	0.226199	46.1185	0.15914	1.89789	0.196211	-42.6142	0.171658	-14.8233
2.09783	-166.351	1.71215	59.6599	1.77672	211.413	0.075043	39.0419	1.39403	-88.9237	-0.679769	-44.3195	1.818	39.1473	-0.595273	-72.7602	2.30431	59.7642	1.85426	-108.821	0.200759	-163.062	-0.966202	239.697	1.50597	50.18	1.35547	-67.0479	1.6144	-35.829	1.18595	-107.061	0.180081	-45.0328	0.249393	-38.5071	0.284258	-0.243851	0.143988	-52.3773	0.210718	-53.8211	0.23019	46.3538	0.161452	1.8322	0.198813	-42.6621	0.17389	-15.7674
2.10526	-167.459	1.71687	57.9033	1.77801	211.594	0.0807308	38.4615	1.39947	-88.6848	-0.674971	-43.4596	1.82066	37.5539	-0.590282	-72.0761	2.29922	60.1105	1.85913	-108.562	0.151632	-163.506	-0.961568	239.041	1.5093	50.0771	1.35974	-68.682	1.61716	-34.9892	1.18941	-106.736	0.184782	-45.215	0.252188	-38.881	0.281881	0.23132	0.147354	-51.9902	0.211443	-53.7978	0.233076	46.1231	0.164758	1.73694	0.200328	-43.0658	0.175694	-15.6186
2.10658	-167.523	1.71895	56.1169	1.78312	211.102	0.0824161	37.8681	1.40221	-88.3245	-0.672117	-42.2997	1.82155	36.2438	-0.58711	-71.4933	2.30283	59.8563	1.8618	-108.339	0.0930664	-163.941	-0.959818	238.252	1.5099	50.357	1.36253	-69.6225	1.6187	-34.283	1.19124	-106.541	0.191669	-46.0854	0.252875	-38.8511	0.287382	0.960766	0.147218	-52.3176	0.2126	-53.1119	0.235863	46.18	0.167241	1.53032	0.201043	-44.2758	0.177819	-16.5721
2.10726	-167.77	1.72026	54.6017	1.78643	211.879	0.0855664	37.7408	1.40044	-88.6588	-0.668276	-41.5483	1.82438	35.4637	-0.582488	-70.4283	2.30631	59.6925	1.86469	-108.003	0.0397645	-164.772	-0.959829	237.958	1.51051	49.9897	1.36764	-71.0051	1.62171	-33.6156	1.19081	-105.963	0.195926	-46.2148	0.2511	-38.8	0.296629	0.975939	0.145156	-52.0148	0.214418	-52.6013	0.238657	46.3124	0.170097	1.95405	0.200157	-45.3505	0.181973	-17.3343
2.11193	-167.894	1.72246	53.2788	1.78794	211.941	0.0858441	37.852	1.40375	-88.7475	-0.665722	-40.8009	1.82887	34.3583	-0.580307	-69.8621	2.30938	60.3629	1.86698	-108.693	0.0409476	-164.82	-0.95801	237.343	1.51158	49.954	1.37347	-73.0532	1.62572	-33.5125	1.19201	-106.32	0.198505	-46.5757	0.252085	-41.4985	0.304128	2.13746	0.148025	-50.9793	0.219522	-53.1325	0.239246	46.6932	0.173945	1.81483	0.204245	-46.7497	0.182084	-17.9393
2.11343	-167.506	1.72786	51.9652	1.79328	211.037	0.0871081	37.291	1.4052	-88.9515	-0.663394	-40.1933	1.82979	33.6404	-0.577365	-68.7101	2.31278	60.5563	1.86894	-108.469	0.0424272	-164.987	-0.955046	236.239	1.51555	50.2703	1.3786	-74.4726	1.62965	-33.6023	1.19214	-106.035	0.202795	-47.312	0.255713	-42.8871	0.307545	2.94351	0.147711	-50.6603	0.221272	-52.8591	0.243726	47.232	0.177136	2.19125	0.204391	-49.5955	0.184945	-18.725
2.11549	-167.484	1.73833	50.7995	1.79728	209.998	0.0876347	37.6663	1.40793	-89.1784	-0.660239	-39.6539	1.83364	32.975	-0.575578	-67.6649	2.31869	60.7736	1.87035	-108.742	0.0435302	-165.202	-0.954417	235.685	1.51735	49.529	1.38087	-75.7905	1.63406	-33.5942	1.19172	-105.47	0.208021	-47.7749	0.259066	-43.833	0.31943	3.40779	0.150201	-50.6524	0.224979	-52.2879	0.249632	47.4561	0.180867	2.14601	0.20993	-50.5008	0.188441	-19.0089
2.11973	-166.929	1.7424	49.9645	1.79657	209.729	0.0865623	37.4832	1.41081	-89.2798	-0.658548	-39.1798	1.83773	31.945	-0.570997	-66.5857	2.32122	61.4163	1.87633	-108.634	0.0450273	-165.116	-0.950767	234.939	1.51928	49.741	1.38373	-77.3518	1.6356	-32.8621	1.19194	-104.998	0.208071	-47.9302	0.2675	-45.2865	0.322171	3.71668	0.150916	-50.3577	0.223254	-52.1804	0.249553	47.6832	0.185337	2.07985	0.209787	-50.8542	0.190684	-18.9268
2.12398	-166.532	1.74496	49.3097	1.79712	208.072	0.0874337	37.0852	1.41216	-89.1088	-0.655318	-39.1954	1.84004	31.1857	-0.570939	-66.6018	2.32526	62.0899	1.87723	-108.364	0.047383	-165.178	-0.949726	234.326	1.52059	49.7573	1.39244	-78.7139	1.63895	-32.12	1.19023	-104.539	0.208964	-48.3314	0.271612	-46.7395	0.331414	3.44152	0.14436	-49.6496	0.226886	-52.7518	0.252293	47.899	0.188804	2.50954	0.211674	-52.9428	0.194531	-19.1688
2.1277	-166.604	1.74409	47.4438	1.79852	206.822	0.0918958	37.0205	1.41325	-89.0245	-0.654257	-39.4508	1.83489	29.234	-0.565784	-65.5478	2.32631	62.4569	1.87698	-107.578	0.0524378	-165.335	-0.946557	233.92	1.52289	49.4279	1.3978	-79.719	1.64014	-31.2267	1.19561	-104.091	0.213089	-48.9439	0.27281	-48.9121	0.341608	3.54745	0.136385	-48.9977	0.231222	-53.5711	0.253769	48.6227	0.193478	2.5532	0.215934	-54.3622	0.196914	-19.5194
2.13424	-167.098	1.74659	46.6937	1.79862	205.435	0.0933034	37.0668	1.41761	-89.047	-0.649281	-39.6012	1.8376	27.9436	-0.561252	-65.0067	2.32816	62.7601	1.88084	-107.298	0.0538269	-164.748	-0.937736	233.922	1.52383	49.6534	1.40319	-81.2482	1.64485	-31.1617	1.19655	-103.767	0.217901	-49.0563	0.282906	-50.2539	0.351963	3.92289	0.131761	-46.4711	0.233125	-54.3551	0.254897	48.8453	0.193285	2.67058	0.220368	-54.6491	0.201385	-19.1327
2.1377	-167.236	1.74829	46.234	1.79945	203.372	0.0918958	37.3978	1.42072	-89.3417	-0.645008	-39.2735	1.84404	27.132	-0.560129	-63.6172	2.33154	62.6364	1.8823	-107.725	0.0353312	-164.633	-0.930642	232.895	1.52649	49.509	1.40602	-82.8955	1.64831	-30.385	1.1958	-103.744	0.224141	-49.4403	0.292643	-51.823	0.352788	4.36472	0.125441	-45.2298	0.236704	-54.8794	0.259085	48.6999	0.195525	2.86503	0.227022	-55.7665	0.203396	-19.4787
2.13614	-166.982	1.75094	44.9555	1.797	201.617	0.0946536	37.6158	1.42117	-88.7909	-0.643027	-39.4911	1.84796	25.769	-0.55649	-62.6568	2.33359	62.63	1.88689	-108.399	0.0361517	-164.387	-0.928708	232.346	1.53177	49.1499	1.4099	-85.2313	1.65189	-29.8152	1.1985	-102.84	0.227074	-49.5518	0.304774	-54.2213	0.36122	4.77689	0.0894554	-42.8594	0.23769	-55.6008	0.259856	48.3466	0.200164	3.07647	0.230957	-55.4277	0.204111	-19.4843
2.13719	-166.496	1.75926	44.1303	1.80596	199.929	0.0963484	37.8734	1.42438	-89.1618	-0.638032	-39.7191	1.84813	24.3054	-0.556359	-62.6029	2.3356	62.8684	1.89033	-108.657	0.0566003	-164.154	-0.924876	231.143	1.53391	48.8493	1.41469	-87.8837	1.65337	-29.2755	1.20219	-102.06	0.232835	-50.109	0.314933	-57.8079	0.361416	5.11186	0.0927638	-41.7805	0.238065	-56.5033	0.264168	48.2523	0.203476	3.26692	0.235977	-54.7532	0.208743	-18.5076
2.13967	-166.236	1.75786	42.4372	1.8022	198.365	0.0959941	37.8958	1.4251	-89.7156	-0.634877	-39.4552	1.84836	23.1263	-0.555113	-62.3656	2.34028	62.3051	1.8939	-109.061	0.0940486	-163.74	-0.921169	229.971	1.53212	49.181	1.41616	-90.1032	1.65623	-29.0524	1.20288	-101.113	0.234232	-51.2998	0.320523	-60.1694	0.361545	5.62307	0.0930747	-39.894	0.239561	-57.5721	0.269977	48.7079	0.202769	3.57355	0.239229	-53.6759	0.21119	-17.9186
2.14724	-166.48	1.76073	42.3222	1.80122	196.503	0.0999297	38.7916	1.4293	-89.5131	-0.633553	-39.7925	1.85586	22.0822	-0.554638	-62.0705	2.34698	61.7429	1.89937	-109.61	0.128324	-163.868	-0.917839	228.786	1.53016	49.362	1.42019	-91.6688	1.66006	-28.2927	1.20625	-99.7914	0.238154	-52.0726	0.330885	-60.7391	0.35929	6.43114	0.0955113	-38.3142	0.2422	-58.3508	0.272189	48.9467	0.203555	4.04631	0.243296	-54.0413	0.211647	-17.1565
2.14817	-166.091	1.7655	41.7528	1.8053	194.351	0.102946	39.131	1.43133	-89.7142	-0.630201	-40.1231	1.85924	20.9221	-0.550064	-61.4516	2.34719	61.3267	1.90291	-109.446	0.168947	-163.791	-0.914224	227.992	1.53058	49.9083	1.4224	-93.4007	1.66476	-27.896	1.20838	-99.3776	0.243322	-52.7703	0.343565	-64.0467	0.368475	7.52233	0.102968	-36.0349	0.24639	-59.6218	0.276036	49.5038	0.205009	4.53537	0.244525	-53.9873	0.21205	-17.3845
2.1476	-166.133	1.7666	40.3431	1.80621	192.63	0.106977	39.4441	1.43459	-90.557	-0.62913	-40.7207	1.86199	19.4762	-0.54963	-61.1929	2.3505	60.655	1.90852	-109.381	0.169312	-163.456	-0.912256	226.62	1.53436	50.1771	1.42732	-94.943	1.6679	-27.5785	1.20903	-98.6415	0.242887	-53.9774	0.348503	-66.8798	0.380369	7.87255	0.0987593	-34.8224	0.246879	-59.314	0.280659	49.9991	0.211692	4.89641	0.249014	-54.1444	0.21544	-17.9374
2.14997	-166.084	1.77076	39.6914	1.80876	190.466	0.108222	39.513	1.43587	-90.5745	-0.626163	-40.7468	1.8604	17.7803	-0.549728	-61.2284	2.355	60.4758	1.9116	-109.44	0.170921	-163.191	-0.91086	225.261	1.53546	49.9088	1.43073	-96.3462	1.66821	-26.7589	1.20785	-97.8246	0.240365	-55.5526	0.353799	-71.1918	0.38618	8.41327	0.0997418	-34.7855	0.252958	-59.7141	0.284571	49.7317	0.214436	5.31974	0.252373	-53.7265	0.214983	-18.1561
2.15274	-165.875	1.771	38.0801	1.81005	188.355	0.112598	39.7209	1.44088	-90.9587	-0.624013	-41.1429	1.86622	16.7382	-0.546819	-60.7985	2.35655	60.3586	1.9139	-108.813	0.192314	-163.306	-0.908469	224.362	1.53645	50.7672	1.43492	-98.3226	1.67073	-25.4976	1.21055	-96.5721	0.245005	-55.1739	0.359295	-74.5253	0.388225	9.31974	0.104833	-32.6544	0.259679	-60.6016	0.288922	49.2653	0.217885	5.86403	0.259184	-52.2261	0.215908	-17.8892
2.15384	-165.826	1.77293	36.2165	1.81324	187.21	0.116696	40.6818	1.44349	-90.7897	-0.620135	-41.5701	1.86966	16.2427	-0.541622	-60.0448	2.35906	59.6578	1.92109	-108.494	0.229943	-162.086	-0.906203	223.31	1.53531	50.8561	1.44023	-100.203	1.67234	-24.9181	1.21014	-96.698	0.241926	-56.7936	0.364054	-78.2147	0.400656	9.84391	0.112022	-31.1862	0.261236	-61.5912	0.290591	48.925	0.219379	6.39957	0.260695	-51.3541	0.214958	-18.0497
2.15379	-165.239	1.7717	36.1524	1.8153	185.066	0.117309	41.1826	1.44246	-91.2824	-0.616229	-41.8185	1.87277	15.5503	-0.538156	-60.2436	2.35914	59.1302	1.92525	-107.83	0.275519	-162.138	-0.903309	221.876	1.53569	51.1853	1.4432	-101.948	1.67714	-23.4123	1.21288	-95.9565	0.243354	-57.8119	0.366795	-81.3724	0.407554	11.2626	0.102693	-29.9894	0.263979	-61.9139	0.29397	49.746	0.223299	6.45813	0.267596	-50.2056	0.215811	-18.5902
2.16076	-164.172	1.77439	35.4172	1.81837	183.261	0.122279	41.7864	1.44307	-91.4083	-0.615675	-42.209	1.87886	15.0131	-0.536025	-60.3064	2.35812	58.0946	1.92763	-108.386	0.340617	-162.224	-0.897862	220.459	1.53859	51.9037	1.44735	-103.94	1.68051	-22.4106	1.21405	-95.0257	0.242508	-58.2155	0.37349	-85.1369	0.412494	12.2235	0.105183	-28.2571	0.268333	-62.0984	0.297182	49.9521	0.227365	6.03866	0.272338	-50.3525	0.217369	-19.2068
2.16807	-163.394	1.77663	34.2661	1.82224	181.48	0.124778	42.6729	1.4485	-91.7847	-0.613806	-41.8578	1.88678	14.7587	-0.533648	-59.2531	2.35851	57.7214	1.93152	-107.239	0.397706	-162.122	-0.890254	219.33	1.54157	52.6571	1.44988	-105.345	1.6841	-21.7315	1.21897	-94.4202	0.243419	-59.2308	0.380281	-88.9365	0.413401	13.0745	0.110525	-26.7976	0.268658	-62.0196	0.300926	49.7383	0.228148	5.68711	0.273153	-49.5003	0.21649	-20.751
2.17115	-162.242	1.77985	33.2084	1.82426	179.59	0.131117	43.4078	1.45374	-92.0165	-0.611177	-42.1728	1.88783	14.852	-0.529173	-58.7758	2.36347	57.321	1.93319	-106.858	0.392376	-161.871	-0.890254	218.115	1.54198	53.6868	1.45559	-106.539	1.68532	-20.7506	1.21794	-94.3093	0.245869	-59.8141	0.385344	-92.4984	0.413073	12.7532	0.110692	-24.0276	0.267804	-61.704	0.306538	50.0355	0.227797	5.15656	0.273499	-48.6452	0.219326	-20.0876
2.17282	-162.051	1.78396	31.5428	1.8251	177.906	0.135943	44.7203	1.45873	-91.5311	-0.606022	-41.9152	1.89186	15.1851	-0.526894	-58.4985	2.36373	56.705	1.93705	-106.62	0.368089	-162.428	-0.886124	216.457	1.54474	54.1831	1.45851	-107.616	1.68758	-19.7312	1.22295	-93.0368	0.246291	-60.0015	0.387022	-95.1198	0.417601	13.431	0.112032	-22.3613	0.269708	-61.7816	0.308896	50.3922	0.228237	4.94862	0.276844	-48.1973	0.220355	-20.508
2.17394	-161.785	1.78565	30.2275	1.82695	176.289	0.13985	45.9639	1.4604	-91.9014	-0.600539	-42.1511	1.89351	14.9978	-0.523534	-58.9288	2.36779	55.6814	1.94211	-106.451	0.323597	-162.508	-0.883801	215.662	1.54653	53.7921	1.46618	-109.005	1.68923	-19.2167	1.22467	-92.2192	0.248152	-60.4311	0.386457	-98.0263	0.420811	13.992	0.115844	-20.9261	0.271408	-62.1569	0.307606	50.48	0.227519	5.18799	0.27763	-47.2743	0.220873	-21.3123
2.17494	-160.866	1.79082	29.6234	1.83131	174.799	0.146735	46.911	1.46348	-91.8601	-0.595994	-41.8728	1.89926	14.8657	-0.523821	-59.5479	2.37244	54.0746	1.94563	-105.244	0.260022	-162.903	-0.882588	214.695	1.54903	53.936	1.4722	-110.533	1.69198	-18.0563	1.22876	-91.2519	0.249673	-61.309	0.387158	-102.792	0.419778	14.1158	0.117274	-19.0192	0.2752	-62.6987	0.311004	50.5293	0.230999	5.26046	0.2806	-46.7467	0.22129	-21.9785
2.17718	-160.417	1.79489	28.2046	1.83227	173.4	0.153035	48.3438	1.46491	-91.765	-0.591834	-41.5122	1.9034	15.0347	-0.519288	-59.0433	2.37252	52.6788	1.95165	-104.59	0.206094	-163.259	-0.878023	213.326	1.55502	54.7547	1.47583	-111.56	1.69352	-17.7189	1.23295	-90.4716	0.250841	-63.2093	0.386453	-106.471	0.418405	14.3018	0.120814	-17.1447	0.279258	-63.297	0.314891	50.729	0.232282	5.53111	0.281275	-46.2874	0.22023	-22.1207
2.17911	-160.666	1.80202	26.9918	1.8355	171.341	0.154788	49.4427	1.47126	-91.9327	-0.587177	-41.5969	1.91571	14.5297	-0.518731	-59.0115	2.37479	51.4149	1.9592	-104.067	0.209083	-162.736	-0.878664	212.315	1.55585	54.8354	1.47903	-112.77	1.69797	-17.2562	1.23217	-89.8505	0.24887	-63.9985	0.385709	-109.299	0.414967	15.065	0.13218	-15.3236	0.279947	-64.0913	0.319906	51.126	0.235184	5.14901	0.284513	-44.6795	0.221523	-22.2183
2.17716	-161.284	1.80517	26.5305	1.83945	169.066	0.159872	50.5412	1.47193	-91.6704	-0.585647	-41.7701	1.92015	14.416	-0.518395	-58.7909	2.37702	50.1063	1.96247	-103.587	0.214339	-162.373	-0.875209	210.653	1.55674	54.9254	1.48147	-113.474	1.69984	-16.8287	1.23478	-88.4827	0.24763	-65.1135	0.386296	-111.433	0.418176	15.25	0.151263	-12.9765	0.279597	-63.9886	0.322875	50.8034	0.233936	4.85098	0.285917	-43.9042	0.221333	-21.0575
2.17979	-161.801	1.80769	25.861	1.84051	167.904	0.16489	51.8945	1.4749	-91.2428	-0.583243	-42.0606	1.92274	14.0158	-0.515797	-58.6633	2.38047	47.9167	1.96779	-103.354	0.233005	-162.071	-0.878366	208.965	1.55866	54.7046	1.48503	-114.258	1.7025	-17.084	1.23777	-87.5992	0.248923	-66.9882	0.387394	-114.72	0.420642	15.1841	0.157329	-10.2871	0.282508	-64.2956	0.324272	51.3059	0.233004	4.79673	0.286449	-44.4318	0.221633	-20.965
2.1859	-161.48	1.80734	25.6987	1.84353	166.457	0.170913	52.4919	1.48118	-90.4407	-0.57928	-41.9205	1.92662	13.9873	-0.515592	-58.5436	2.3856	46.8104	1.96914	-102.364	0.239049	-162.119	-0.876616	207.792	1.56	54.7769	1.49067	-115.893	1.70773	-16.6101	1.23948	-86.9374	0.253488	-67.5608	0.389895	-118.149	0.420521	14.7043	0.196073	-7.70938	0.286933	-63.7494	0.329441	51.2944	0.229177	4.98987	0.286703	-42.5086	0.223726	-20.895
2.18993	-161.148	1.80746	24.535	1.84225	164.358	0.174954	53.7125	1.48402	-89.9434	-0.57667	-41.5603	1.93249	14.4758	-0.510216	-58.4977	2.38591	45.7043	1.97519	-101.302	0.246163	-162.004	-0.874373	205.862	1.56656	54.9448	1.49504	-117.466	1.71305	-15.7084	1.24172	-86.0528	0.256663	-68.4199	0.39051	-121.885	0.429313	14.8122	0.193844	-5.44764	0.289329	-63.8892	0.332378	51.3788	0.227454	5.3899	0.288479	-39.9321	0.223923	-20.3264
2.19334	-160.989	1.81039	23.4616	1.84557	162.905	0.177529	54.0004	1.48986	-89.7781	-0.57297	-41.6569	1.93847	14.3408	-0.506372	-58.5895	2.38608	44.6919	1.97699	-100.503	0.251531	-161.691	-0.872096	204.866	1.56935	54.8788	1.50001	-118.394	1.71478	-15.8102	1.24107	-85.4355	0.258535	-69.9165	0.393012	-125.083	0.435707	14.943	0.194558	-2.76716	0.294204	-64.1434	0.335239	51.55	0.231742	5.42215	0.290448	-39.2975	0.226798	-20.8757
2.19191	-160.426	1.81469	22.2747	1.854	161.872	0.182518	54.6768	1.49148	-89.4526	-0.566877	-41.4589	1.94178	14.4341	-0.504298	-58.8533	2.38517	43.7213	1.97937	-99.9966	0.258935	-161.683	-0.868721	202.925	1.57331	54.4809	1.50288	-119.329	1.71998	-14.9651	1.24482	-84.9128	0.261925	-70.4465	0.389119	-128.608	0.442891	14.7599	0.197609	-0.505216	0.297568	-63.4652	0.341666	51.4302	0.236334	5.00496	0.289558	-40.1719	0.229945	-21.0909
2.19869	-160.091	1.81744	21.4994	1.85655	159.489	0.185937	55.6784	1.49032	-89.4958	-0.561337	-40.9382	1.9464	14.6249	-0.502733	-59.003	2.38484	43.0524	1.98303	-99.471	0.262866	-161.601	-0.862646	201.295	1.57337	54.7265	1.50627	-120.581	1.72281	-14.2775	1.24814	-84.4016	0.262721	-71.3952	0.389817	-132.069	0.441676	14.2688	0.202383	1.50222	0.299058	-62.8993	0.341995	51.799	0.231828	5.1669	0.292621	-39.398	0.233181	-21.5962
2.20322	-160.763	1.82276	20.003	1.85967	158.33	0.18856	55.9591	1.489	-89.4798	-0.55744	-41.0497	1.94398	14.6684	-0.498823	-59.5803	2.38236	41.9654	1.98633	-98.6086	0.270863	-161.624	-0.860678	199.868	1.57699	55.3855	1.50998	-121.519	1.72664	-13.6621	1.2514	-83.4761	0.264568	-71.9689	0.392325	-134.733	0.429846	12.826	0.204787	4.04783	0.304211	-62.1724	0.344199	52.0126	0.233575	5.1178	0.290866	-40.1908	0.238052	-22.1587
2.20696	-160.356	1.82444	18.7834	1.85873	157.703	0.195407	56.9793	1.49139	-88.8089	-0.554538	-40.939	1.95068	14.5535	-0.492922	-60.0566	2.38397	41.0965	1.99106	-98.1115	0.275932	-161.526	-0.856605	198.035	1.58025	55.2498	1.51314	-122.752	1.7335	-13.2142	1.25347	-82.796	0.26759	-72.9515	0.392268	-136.265	0.432094	13.0731	0.20214	6.21753	0.304847	-62.1302	0.347843	51.9492	0.229219	5.40304	0.2942	-40.6314	0.243242	-22.2179
2.20922	-160.528	1.82786	17.7785	1.86282	157.03	0.196833	57.9906	1.49119	-88.8111	-0.549768	-40.2936	1.95157	14.7762	-0.489635	-60.5444	2.38409	39.3818	1.99465	-97.5008	0.276183	-161.174	-0.853653	196.142	1.58234	55.7181	1.51741	-123.895	1.73717	-12.2491	1.25703	-82.3913	0.26869	-73.3003	0.391874	-137.038	0.437916	12.9224	0.202308	8.6005	0.305847	-61.6557	0.348014	51.8843	0.228944	5.20838	0.294768	-40.5399	0.245703	-22.4111
2.21491	-159.554	1.82989	16.0588	1.86623	155.948	0.202675	59.2034	1.4965	-88.5415	-0.546557	-40.5014	1.95703	14.7772	-0.489431	-60.3528	2.38621	37.9206	1.9934	-97.4157	0.282501	-160.928	-0.848825	193.956	1.58763	56.2359	1.51852	-125.571	1.743	-11.8791	1.2611	-81.7075	0.271912	-74.4538	0.390471	-139.935	0.434546	13.0332	0.202922	10.9563	0.308479	-61.3852	0.352137	52.2515	0.234183	5.43126	0.295926	-40.1369	0.249893	-22.3646
2.21864	-159.932	1.83455	14.6937	1.87039	153.791	0.20684	59.1241	1.49962	-87.9742	-0.542792	-40.8707	1.96096	15.6477	-0.48471	-59.6583	2.38908	36.7084	1.99834	-96.8243	0.297157	-160.993	-0.844294	191.943	1.58841	55.8512	1.52458	-126.446	1.7449	-11.012	1.26413	-81.473	0.275073	-74.8353	0.38982	-143.224	0.435429	12.6015	0.217621	12.6631	0.312572	-60.8452	0.35497	52.4772	0.227218	5.46608	0.29335	-39.3059	0.254529	-22.3359
2.2214	-159.719	1.83624	12.4278	1.87403	151.269	0.208286	59.219	1.50491	-87.5623	-0.535956	-41.4132	1.96308	15.6076	-0.482333	-59.3987	2.39349	36.1167	2.00115	-96.6344	0.303342	-161.624	-0.841845	190.223	1.59117	55.8426	1.52951	-127.536	1.74903	-10.0903	1.26836	-80.641	0.278634	-74.9345	0.388765	-146.587	0.432755	11.8313	0.219246	14.6793	0.311626	-60.0355	0.357078	52.6456	0.225753	5.20491	0.293075	-37.706	0.258236	-22.4812
2.22462	-159.501	1.84003	10.9726	1.87318	149.591	0.214108	59.7686	1.50729	-87.1444	-0.528642	-41.8101	1.96328	15.9276	-0.481431	-59.3214	2.39326	35.221	2.003	-95.9844	0.31071	-161.261	-0.842509	188.335	1.59315	55.4908	1.53412	-128.639	1.75188	-9.15119	1.27067	-79.6755	0.281149	-75.2826	0.387799	-149.087	0.437773	11.6267	0.224273	15.8482	0.317433	-59.4424	0.360554	52.8096	0.22874	4.89424	0.29796	-37.5068	0.262961	-21.8244
2.23041	-159.246	1.84138	10.1566	1.88123	148.141	0.217574	60.011	1.50733	-86.8862	-0.524266	-42.0741	1.96761	15.6252	-0.480481	-59.0433	2.39323	34.7989	2.01012	-95.1563	0.324888	-161.187	-0.837395	186.503	1.5975	55.311	1.5356	-129.851	1.75713	-9.07036	1.27689	-79.3609	0.284746	-75.2337	0.386278	-151.773	0.44263	10.8001	0.228239	17.7323	0.324804	-59.2742	0.362979	52.5476	0.231863	4.93719	0.298324	-36.0393	0.265876	-21.1446
2.2316	-159.058	1.84244	8.84891	1.88162	146.415	0.21946	59.8636	1.50844	-86.8575	-0.526125	-42.0085	1.96823	15.775	-0.476087	-59.299	2.3937	32.6431	2.01474	-94.597	0.357568	-160.486	-0.837749	184.098	1.59699	55.3809	1.53968	-130.415	1.76424	-8.80636	1.27895	-78.9887	0.287793	-76.0249	0.386088	-155.754	0.446994	10.3981	0.222748	19.5042	0.328111	-58.9108	0.365508	52.2403	0.229873	5.20724	0.298035	-34.706	0.268165	-21.8398
2.23764	-158.962	1.83868	7.33972	1.88918	144.245	0.223204	60.4145	1.51176	-86.9941	-0.522379	-41.8351	1.96991	15.5197	-0.472735	-59.0264	2.39258	31.1958	2.01621	-93.7941	0.411217	-159.691	-0.834466	181.629	1.59822	55.6432	1.54398	-131.883	1.76866	-8.03484	1.28321	-79.0316	0.293483	-76.9316	0.386987	-158.65	0.448377	10.5077	0.221587	21.4097	0.331672	-58.4832	0.371242	51.559	0.22521	5.3974	0.300468	-34.0893	0.269858	-22.3361
2.24076	-158.869	1.83984	6.10237	1.892	141.487	0.226058	61.9996	1.51319	-86.6003	-0.52036	-41.9012	1.97274	15.245	-0.466679	-59.4882	2.39166	28.7909	2.02086	-92.7096	0.483397	-159.294	-0.830953	179.085	1.59992	55.1136	1.54868	-133.513	1.77295	-7.33884	1.28645	-78.8649	0.296265	-77.7378	0.388285	-160.602	0.449339	10.6735	0.221383	23.3628	0.331961	-57.9462	0.375032	51.5881	0.225299	5.32028	0.303141	-33.1693	0.27533	-23.3831
2.24532	-159.116	1.84201	4.5971	1.89619	139.219	0.225962	62.7141	1.51783	-86.8143	-0.515261	-42.1324	1.97331	15.1115	-0.464146	-59.3576	2.39494	27.1384	2.02665	-92.5594	0.545318	-158.784	-0.829077	177.556	1.59968	53.7112	1.55089	-135.12	1.77894	-6.8558	1.29033	-78.3004	0.301259	-77.9802	0.386378	-160.811	0.458238	10.4798	0.225563	25.8384	0.333761	-56.8425	0.37694	51.7403	0.227157	5.44192	0.305632	-31.5853	0.278141	-23.6364
2.24622	-159.102	1.8423	3.39019	1.89874	137.509	0.226833	64.5454	1.51989	-86.7392	-0.510773	-42.4536	1.96962	15.0263	-0.461482	-59.7828	2.39774	24.3654	2.02725	-92.0578	0.548733	-157.584	-0.823677	175.589	1.60477	52.4871	1.55572	-136.522	1.7831	-6.18251	1.29373	-78.0197	0.308785	-77.8688	0.386704	-161.229	0.462309	9.9114	0.226328	27.3141	0.335576	-56.7761	0.378283	51.2779	0.221558	6.53863	0.304985	-28.6265	0.281673	-23.3618
2.25371	-158.604	1.84326	2.44609	1.90331	136.121	0.228825	66.2648	1.52101	-86.6317	-0.506979	-43.0962	1.9733	14.8179	-0.458343	-59.7918	2.39996	22.094	2.03235	-91.528	0.551683	-157.09	-0.821228	174.062	1.60711	52.1571	1.56007	-137.484	1.78918	-5.38562	1.2977	-78.1131	0.316318	-78.3336	0.389688	-162.529	0.466297	9.14455	0.223294	28.4306	0.339218	-57.1618	0.383149	51.351	0.229208	6.2786	0.307933	-27.5759	0.285009	-23.1377
2.25713	-158.06	1.84417	2.22261	1.90356	135.283	0.232339	68.3562	1.52219	-86.6411	-0.503393	-43.8203	1.97432	15.4011	-0.454647	-59.4553	2.404	19.181	2.03835	-91.0542	0.560641	-156.526	-0.816137	172.502	1.6123	52.5104	1.56502	-138.113	1.79489	-5.04179	1.30193	-78.1646	0.316854	-78.6109	0.389251	-163.846	0.46856	8.46062	0.22761	29.5702	0.340043	-57.5052	0.390036	51.4683	0.232388	5.72667	0.306532	-25.9772	0.291192	-23.7136
2.25817	-157.885	1.84766	1.43791	1.90443	134.773	0.231506	70.0703	1.52255	-86.6237	-0.496613	-44.4116	1.97609	15.3356	-0.449737	-59.15	2.40542	17.1029	2.04027	-90.5339	0.563183	-155.803	-0.812578	170.988	1.61286	52.5879	1.56857	-139.51	1.79732	-5.03191	1.30671	-77.913	0.316939	-78.6974	0.386697	-165.221	0.474449	7.87369	0.223105	31.8631	0.342965	-58.0913	0.393716	51.32	0.238006	5.89708	0.309191	-23.8497	0.293042	-23.3269
2.25998	-157.786	1.84797	1.09264	1.90903	134.236	0.236696	71.1564	1.52345	-86.2971	-0.492491	-44.7219	1.97805	15.0702	-0.446598	-59.7349	2.40747	14.7726	2.04518	-90.6248	0.564737	-154.943	-0.810221	169.363	1.61116	52.4147	1.57313	-140.181	1.80341	-5.0865	1.30795	-77.5342	0.31919	-79.3462	0.386908	-166.701	0.470446	7.81269	0.221865	33.585	0.34564	-58.0271	0.399621	51.1028	0.241794	5.22848	0.308862	-21.2829	0.294792	-22.2306
2.2626	-156.979	1.85249	-0.250475	1.91327	132.954	0.23977	72.5146	1.52683	-86.4657	-0.486313	-45.3289	1.98176	15.5052	-0.446582	-60.0391	2.40875	10.9457	2.04905	-89.8532	0.566291	-154.53	-0.809192	167.636	1.6167	52.3168	1.57561	-140.83	1.80999	-4.8871	1.31432	-76.4879	0.325991	-79.2571	0.38718	-167.326	0.473459	7.32643	0.224834	35.5639	0.348601	-57.0591	0.401389	50.8862	0.243019	5.20051	0.307765	-17.8773	0.297139	-22.0886
2.2698	-156.716	1.85215	-2.37277	1.91509	132.505	0.239492	74.3883	1.52908	-86.7607	-0.481054	-45.9616	1.98538	15.4675	-0.444484	-60.3317	2.41048	7.6026	2.05388	-88.8657	0.569188	-154.689	-0.806469	165.667	1.61652	51.8541	1.58152	-141.456	1.81212	-4.13407	1.31704	-76.3397	0.328398	-79.2004	0.388021	-167.458	0.475078	7.3406	0.223141	37.5925	0.350165	-56.979	0.404844	50.7057	0.242033	4.72651	0.311306	-15.2997	0.299128	-21.7117
2.27293	-156.98	1.85266	-3.7754	1.91592	131.753	0.240852	76.1892	1.53327	-86.8594	-0.476369	-46.307	1.98793	15.5071	-0.442476	-60.8988	2.4161	4.48039	2.05461	-87.8734	0.550642	-154.766	-0.805462	163.873	1.62037	51.9221	1.58793	-142.47	1.81767	-3.50467	1.31833	-76.3999	0.332981	-78.6952	0.391115	-167.279	0.476508	6.87376	0.227657	39.9121	0.350929	-56.9737	0.407876	50.4987	0.249166	4.57636	0.312689	-12.8117	0.301396	-22.0345
2.27566	-156.804	1.85222	-5.26064	1.91884	131.498	0.242719	77.0212	1.53669	-86.545	-0.470566	-46.74	1.99118	15.9706	-0.43882	-61.1837	2.42287	0.454101	2.0583	-87.3157	0.55277	-154.964	-0.803288	162.368	1.62275	51.7061	1.59297	-142.739	1.8216	-3.69052	1.32329	-76.0594	0.339167	-78.237	0.393688	-167.226	0.483827	6.42324	0.2297	42.2484	0.351876	-56.9739	0.413042	50.235	0.252267	4.25656	0.317202	-10.5668	0.300335	-21.4356
2.2823	-156.731	1.85569	-7.22348	1.9234	131.441	0.244797	78.3643	1.54102	-86.8682	-0.464848	-46.8252	1.99441	16.9382	-0.439517	-60.6941	2.42671	-2.41611	2.06271	-86.6145	0.556238	-154.833	-0.801595	160.178	1.62499	50.9886	1.59662	-143.729	1.82454	-3.71554	1.32729	-75.627	0.341296	-77.9003	0.395555	-167.136	0.486029	6.40046	0.239572	44.255	0.354083	-56.753	0.417186	49.8713	0.261998	3.98452	0.31553	-7.59455	0.301585	-21.245
2.28707	-156.1	1.85714	-8.26388	1.92923	131.717	0.247583	79.2242	1.54383	-87.0786	-0.459345	-46.6403	1.99928	17.7885	-0.439804	-60.8648	2.43223	-5.36654	2.06793	-86.3246	0.563539	-154.827	-0.796606	157.924	1.63219	50.9573	1.6002	-144.585	1.82964	-3.21734	1.32863	-75.4722	0.345365	-76.8738	0.39893	-166.396	0.491397	5.90324	0.240883	46.2629	0.355133	-56.5506	0.42124	49.0507	0.263691	4.15162	0.31568	-5.11883	0.305871	-20.6836
2.28508	-156.27	1.85966	-10.432	1.93212	131.659	0.248598	80.8807	1.54295	-86.9782	-0.452688	-46.8199	1.99873	18.2686	-0.433772	-60.9615	2.43519	-7.33989	2.07259	-85.8988	0.56668	-154.722	-0.79584	155.72	1.63478	50.9456	1.60254	-145.027	1.83329	-2.22977	1.33146	-75.1421	0.347493	-76.328	0.402128	-166.545	0.498176	5.41218	0.240033	46.3208	0.35914	-56.1603	0.423559	48.6683	0.257692	3.68439	0.320526	-2.99408	0.308461	-20.6749
2.2901	-155.612	1.86205	-12.9065	1.93677	132.66	0.251299	82.5508	1.54652	-86.7515	-0.448416	-47.1198	1.99905	18.7115	-0.434559	-61.2683	2.43527	-9.72528	2.07554	-85.0038	0.545425	-154.985	-0.795817	153.338	1.63943	50.9349	1.60594	-145.449	1.83794	-2.27774	1.33272	-74.2829	0.35123	-75.2615	0.404976	-166.322	0.505449	4.55679	0.241148	47.6811	0.361711	-56.5313	0.425795	48.222	0.263438	3.4415	0.321751	-1.06138	0.307454	-20.8027
2.28653	-156.072	1.86572	-14.0437	1.93743	133.224	0.255244	84.0486	1.54586	-87.0467	-0.445655	-47.0863	1.99943	19.2155	-0.430239	-61.1934	2.43997	-11.7671	2.081	-83.8546	0.546453	-154.779	-0.794387	151.139	1.64145	51.0906	1.60961	-145.027	1.84189	-2.05247	1.33404	-74.1769	0.352258	-74.8359	0.407538	-165.727	0.51402	3.46644	0.240076	47.8605	0.367636	-56.5847	0.427156	48.017	0.268215	3.42375	0.324517	0.955038	0.311775	-21.4082
2.28843	-155.901	1.86777	-15.0263	1.93918	133.809	0.259064	85.3836	1.55124	-87.2412	-0.440106	-46.9774	2.00338	19.6965	-0.425797	-60.7663	2.44711	-14.5741	2.08962	-82.9117	0.548452	-155.049	-0.791217	148.966	1.64629	50.4991	1.61425	-144.781	1.85019	-1.40594	1.33739	-74.1637	0.352619	-73.8628	0.407792	-164.264	0.518344	2.3273	0.237253	49.5189	0.370604	-56.7362	0.432336	47.6573	0.268473	3.29486	0.325078	2.67184	0.314854	-22.4021
2.29056	-156.432	1.86861	-15.6557	1.93806	134.586	0.261592	87.0103	1.55675	-86.6528	-0.433289	-46.9024	2.00937	19.5536	-0.423338	-61.1426	2.44925	-17.3019	2.0941	-81.6996	0.549723	-155.242	-0.789204	146.701	1.64883	49.8968	1.61964	-144.464	1.85356	-0.418421	1.33851	-74.3053	0.353844	-72.7595	0.409119	-164.283	0.521242	1.29908	0.237385	50.5855	0.371718	-56.6431	0.437312	46.9546	0.27003	2.98622	0.326272	4.72946	0.317065	-22.6591
2.29891	-156.541	1.87068	-16.8131	1.94601	134.926	0.263967	88.3161	1.56245	-86.3084	-0.424519	-46.6456	2.01258	19.4405	-0.422937	-61.062	2.45322	-19.5593	2.09806	-80.7999	0.55228	-154.804	-0.787499	145.036	1.65457	49.5672	1.62365	-144.28	1.85331	0.0567165	1.34203	-74.5537	0.354362	-71.8363	0.41245	-164.52	0.528497	0.186853	0.247511	52.0525	0.375697	-56.9537	0.438069	46.5082	0.277316	2.45953	0.330052	6.50105	0.319097	-23.4746
2.29978	-156.841	1.87296	-18.9029	1.94461	136.058	0.267022	90.0763	1.56271	-86.2141	-0.421927	-46.8136	2.01851	19.867	-0.420691	-60.5942	2.45385	-22.2914	2.10179	-80.6235	0.554473	-154.419	-0.787751	143.357	1.65728	49.282	1.62745	-144.212	1.85634	0.905577	1.34609	-73.6831	0.356698	-70.8685	0.413606	-163.723	0.529419	-1.69404	0.245771	52.0283	0.38054	-57.0343	0.439023	45.8483	0.288494	2.23396	0.330038	7.95331	0.32298	-23.0937
2.30466	-156.729	1.87229	-19.9682	1.94989	136.31	0.270383	91.5851	1.56716	-85.762	-0.414416	-46.9807	2.01911	19.9168	-0.419994	-60.2862	2.45867	-24.2132	2.10336	-79.9052	0.551401	-153.692	-0.782945	140.944	1.65828	48.9817	1.6298	-144.173	1.86219	1.57204	1.34729	-73.1473	0.360727	-68.9228	0.415126	-163.443	0.535238	-3.27015	0.248825	53.0206	0.386811	-57.6832	0.442696	45.016	0.291192	2.05055	0.332836	9.50344	0.324594	-22.6486
2.30895	-156.706	1.87373	-21.7064	1.95305	136.466	0.27585	92.6822	1.5672	-85.1325	-0.411937	-46.8381	2.0225	19.9473	-0.419166	-60.1487	2.45976	-27.2707	2.10543	-78.9631	0.552971	-153.375	-0.781092	139.121	1.66257	48.45	1.63224	-143.928	1.86546	2.59824	1.34958	-72.2754	0.35977	-67.0193	0.42118	-162.96	0.537378	-4.56244	0.252323	54.9815	0.388097	-58.0282	0.447857	44.5818	0.293936	1.71111	0.336645	10.1291	0.327441	-22.2859
2.31334	-156.953	1.87634	-24.25	1.95712	136.942	0.284143	93.8813	1.56962	-84.3792	-0.408622	-46.5529	2.03173	19.5959	-0.415478	-60.0651	2.4626	-29.818	2.11115	-78.3499	0.555577	-152.849	-0.777877	137.029	1.66631	47.8545	1.63515	-143.436	1.8685	3.53628	1.35046	-71.1171	0.358806	-65.9952	0.426203	-162.994	0.548032	-5.27681	0.24686	54.8535	0.393608	-57.8644	0.451465	44.4989	0.302787	1.46261	0.337256	10.9176	0.329098	-21.7802
2.31656	-157.064	1.88024	-25.3066	1.96069	137.437	0.289074	95.3972	1.57061	-84.3807	-0.404331	-46.8236	2.03101	19.3126	-0.412446	-60.0222	2.46498	-32.3056	2.11213	-78.0512	0.557406	-152.503	-0.774971	135.237	1.66983	47.2079	1.63824	-142.866	1.87141	4.19898	1.35297	-69.6193	0.357288	-63.3915	0.425158	-161.819	0.553804	-5.60149	0.250605	55.2667	0.398854	-58.0923	0.454227	44.5699	0.305907	0.91692	0.339486	10.4751	0.335041	-21.1835
2.31973	-156.872	1.8841	-27.4488	1.96731	139.376	0.292291	97.3781	1.5747	-84.2602	-0.400068	-46.7849	2.03746	19.2377	-0.410708	-59.9279	2.46338	-34.6301	2.11484	-77.9098	0.557786	-152.006	-0.774215	133.975	1.67003	46.5305	1.64164	-142.846	1.87218	5.038	1.3561	-69.1764	0.360659	-61.6137	0.428282	-161.084	0.560433	-6.51937	0.249383	55.9562	0.401911	-57.9611	0.45263	43.2853	0.307272	0.916376	0.342784	10.6939	0.334895	-20.3709
2.32335	-157.631	1.89011	-28.338	1.97372	140.535	0.297424	98.9435	1.57803	-84.0076	-0.397542	-46.8661	2.0426	19.0771	-0.407069	-58.8286	2.46792	-36.8971	2.12001	-76.5619	0.560312	-151.633	-0.772396	132.359	1.67381	46.0151	1.6446	-142.456	1.87677	6.12384	1.35669	-68.3735	0.366357	-60.5002	0.430994	-159.957	0.562745	-7.01402	0.253516	56.3727	0.402151	-58.6355	0.453773	42.4765	0.314157	1.18412	0.341041	11.2715	0.338491	-19.647
2.32778	-157.547	1.89238	-29.5845	1.97777	140.839	0.299952	100.741	1.5782	-84.1362	-0.394012	-46.7244	2.04689	18.8354	-0.404102	-58.3563	2.47016	-39.0842	2.12207	-76.5123	0.562821	-151.44	-0.768449	130.617	1.67983	44.8206	1.6496	-142.111	1.87783	7.07615	1.36096	-67.4254	0.370961	-58.7195	0.433094	-159.658	0.570104	-7.56336	0.255006	57.0766	0.405554	-59.5063	0.453252	42.1999	0.317791	1.12409	0.34173	11.9581	0.343306	-18.6972
2.32952	-157.543	1.89708	-31.6537	1.98227	142.658	0.305496	102.458	1.57608	-83.9135	-0.392988	-46.6079	2.05177	18.456	-0.401291	-57.8064	2.47599	-42.4368	2.12656	-75.7066	0.565135	-151.426	-0.763037	128.776	1.68189	44.208	1.65264	-142.714	1.8781	8.06272	1.363	-66.05	0.372447	-57.2887	0.435516	-158.55	0.569332	-8.23202	0.252891	57.3179	0.407176	-59.9456	0.456627	42.0301	0.321243	0.803291	0.348495	11.6018	0.347403	-18.0613
2.33141	-157.408	1.9017	-32.0258	1.98611	144.214	0.311155	103.924	1.57689	-84.1947	-0.389383	-46.34	2.05427	18.1341	-0.397955	-57.3171	2.4771	-44.5738	2.12838	-74.6551	0.564852	-151.072	-0.763998	127.543	1.68496	43.9642	1.65386	-143.295	1.88147	8.65519	1.36569	-65.108	0.37629	-55.6816	0.43752	-157.68	0.567559	-8.7483	0.251473	57.8661	0.409586	-60.0085	0.456388	41.1099	0.325949	0.651101	0.353465	12.2788	0.351746	-16.8304
2.32952	-157.283	1.90363	-33.484	1.98974	145.481	0.316766	105.534	1.57836	-83.722	-0.387232	-46.2013	2.05518	17.6848	-0.395816	-56.6884	2.47966	-46.4126	2.13314	-73.5137	0.588247	-150.262	-0.762797	125.874	1.68927	43.4672	1.65599	-143.864	1.88399	9.85574	1.36971	-64.299	0.376008	-54.2498	0.437995	-157.247	0.56931	-8.96363	0.252227	58.9465	0.41519	-60.0704	0.458238	40.429	0.328486	0.75668	0.355041	14.1201	0.355207	-15.7208
2.33781	-157.569	1.90734	-35.0086	1.99402	145.815	0.319256	107.007	1.58312	-82.9264	-0.386209	-46.1244	2.06343	17.7788	-0.395177	-56.3258	2.48276	-48.6017	2.13477	-73.0032	0.588781	-149.473	-0.757568	123.715	1.69108	43.5125	1.65867	-143.74	1.88758	10.6592	1.36877	-63.4545	0.376219	-52.2809	0.437498	-156.601	0.569739	-9.51128	0.257132	60.1046	0.419536	-60.0936	0.45971	39.8814	0.329568	0.584972	0.355656	15.7168	0.358682	-14.8087
2.33977	-157.397	1.9085	-36.5661	1.99853	144.84	0.323871	108.574	1.58491	-82.503	-0.384566	-45.9375	2.06282	16.92	-0.393284	-55.8714	2.48142	-50.8129	2.13549	-71.2275	0.571654	-148.96	-0.753632	122.33	1.69363	42.9008	1.6608	-144.284	1.8897	12.1739	1.3722	-62.006	0.38188	-49.8595	0.438961	-156.466	0.572169	-9.59003	0.252434	60.3174	0.42284	-60.1387	0.460089	39.252	0.332952	0.700292	0.360873	17.0034	0.3612	-13.9889
2.34253	-156.679	1.9086	-37.9181	2.00074	144.365	0.326227	109.863	1.58971	-81.9747	-0.383429	-46.1159	2.06665	17.0198	-0.390423	-55.4205	2.48323	-52.6406	2.13613	-70.021	0.575118	-148.214	-0.752134	120.376	1.69578	42.6515	1.66374	-144.862	1.89247	13.7015	1.37407	-60.9671	0.383805	-48.4138	0.441859	-156.451	0.574288	-10.0312	0.255564	60.8237	0.426054	-60.556	0.463693	38.5124	0.332849	1.26665	0.366937	18.7232	0.361314	-12.703
2.34988	-156.097	1.91001	-39.6055	2.00443	143.645	0.32999	111.852	1.59483	-82.1702	-0.382406	-46.0588	2.07211	16.3072	-0.390915	-54.9025	2.48941	-54.3179	2.13863	-68.8663	0.575903	-147.819	-0.74679	118.426	1.69696	42.7881	1.66814	-145.517	1.89384	15.3074	1.3794	-60.6027	0.383769	-46.747	0.439344	-156.244	0.573477	-10.0838	0.254385	61.2303	0.427969	-60.7141	0.467476	37.1302	0.34136	1.0507	0.366422	21.0371	0.362443	-12.3316
2.35359	-155.517	1.91597	-41.4639	2.0076	143.113	0.332413	113.467	1.59488	-81.8721	-0.380359	-45.9844	2.0744	16.6928	-0.389071	-54.7379	2.49546	-56.3897	2.13857	-67.0506	0.601602	-147.832	-0.742111	116.657	1.7	42.727	1.67047	-146.559	1.89535	16.8073	1.38472	-59.4064	0.384077	-44.4538	0.43943	-155.544	0.571358	-10.5446	0.249308	61.4857	0.429172	-60.2102	0.470902	35.6755	0.347753	1.29341	0.371339	22.9009	0.36779	-12.145
2.36317	-155.136	1.91703	-43.9294	2.01202	142.979	0.334787	115.178	1.59859	-81.3175	-0.376415	-45.4113	2.07924	16.2997	-0.389809	-54.4095	2.49741	-58.2373	2.14048	-66.0874	0.602929	-146.937	-0.738644	114.491	1.70281	42.3256	1.67127	-146.163	1.89778	17.7922	1.38961	-57.7274	0.38957	-43.1327	0.438804	-154.688	0.575292	-10.3327	0.25596	61.5813	0.432765	-60.149	0.477321	34.4616	0.34394	1.16344	0.372647	23.1885	0.368701	-11.9567
2.36395	-155.195	1.91936	-45.2733	2.02154	142.753	0.332767	116.764	1.59881	-80.6723	-0.37604	-45.722	2.08186	16.1183	-0.38894	-53.5014	2.49978	-60.7034	2.13887	-65.1321	0.603852	-146.211	-0.73345	112.663	1.7018	41.7079	1.67175	-145.831	1.89629	18.5579	1.39048	-56.1483	0.394953	-41.4535	0.438722	-154.448	0.582175	-11.1122	0.259486	61.8888	0.432472	-59.7019	0.47656	33.7511	0.347635	1.19706	0.376746	20.7426	0.370561	-11.9305
2.37016	-154.957	1.92551	-46.0346	2.02553	142.746	0.33563	119.225	1.6019	-81.1809	-0.377157	-45.3639	2.08083	16.5906	-0.394095	-53.5871	2.5053	-63.2878	2.14104	-64.5084	0.605535	-146.136	-0.727443	110.534	1.70412	41.9977	1.6725	-146.101	1.89888	19.5456	1.39291	-54.8965	0.398836	-39.0731	0.437233	-154.062	0.584823	-11.2375	0.260665	62.42	0.434522	-59.3089	0.476821	32.8504	0.355095	1.47147	0.380308	22.1355	0.374322	-10.5618
2.37276	-155.834	1.93027	-47.4727	2.02555	142.379	0.339374	121.202	1.60054	-81.0235	-0.375317	-45.1455	2.0866	16.2534	-0.392071	-52.5206	2.50741	-65.8707	2.14656	-63.5712	0.60683	-145.366	-0.721471	108.939	1.70482	41.7399	1.67486	-146.149	1.90315	19.7942	1.39563	-53.8669	0.401679	-37.4024	0.437323	-154.488	0.582311	-11.7144	0.263013	62.8067	0.436011	-60.4432	0.482472	31.6633	0.357836	1.66162	0.384968	22.8786	0.37708	-9.43689
2.37712	-156.014	1.93325	-49.1741	2.03157	142.787	0.343669	123.151	1.60644	-80.9749	-0.373345	-45.9861	2.08821	15.8747	-0.388751	-52.1278	2.51393	-68.4455	2.14857	-62.7862	0.607607	-144.565	-0.712237	107.183	1.71011	41.4138	1.67809	-145.726	1.90502	20.2693	1.39654	-52.2945	0.404186	-35.7301	0.441025	-155.702	0.584087	-12.086	0.268386	62.8342	0.433447	-61.4868	0.488191	30.8541	0.358297	1.55608	0.390199	22.1553	0.37889	-9.16376
2.38462	-155.285	1.93643	-50.5171	2.03034	143.659	0.345201	125.712	1.60723	-80.5239	-0.371871	-45.6557	2.09101	16.4782	-0.387063	-51.7067	2.51703	-71.2891	2.152	-62.3049	0.59237	-144.469	-0.709469	105.481	1.71472	40.6739	1.68019	-144.809	1.90538	20.7556	1.39877	-51.086	0.408619	-33.7358	0.44315	-156.527	0.590002	-11.9545	0.268758	63.1743	0.434661	-61.7482	0.490103	29.9907	0.362413	1.8487	0.3915	22.2802	0.382866	-8.04127
2.38509	-155.869	1.93696	-51.8471	2.03449	143.778	0.347432	127.189	1.61362	-80.5471	-0.369589	-45.9185	2.09542	16.3436	-0.385711	-51.3098	2.52272	-74.1024	2.15187	-61.4536	0.558654	-144.266	-0.704103	103.429	1.71516	40.7126	1.68432	-143.973	1.90649	21.0165	1.40372	-49.9602	0.415481	-31.8342	0.442567	-158.256	0.58889	-12.947	0.27123	63.0295	0.435783	-62.517	0.490792	29.4141	0.364539	1.46193	0.39488	22.0856	0.386345	-7.14745
2.39037	-155.802	1.93972	-52.5498	2.03916	143.733	0.347863	128.242	1.61344	-80.6409	-0.366321	-46.0956	2.09794	15.6292	-0.383194	-50.5394	2.52476	-75.8165	2.15181	-60.6646	0.524518	-144.658	-0.702592	101.678	1.71353	40.2573	1.69383	-144.328	1.91081	21.0273	1.40812	-49.4053	0.418413	-30.2619	0.44403	-161.215	0.589076	-13.3681	0.278694	63.2016	0.437069	-63.0798	0.491331	28.8305	0.370842	1.1117	0.40038	22.656	0.390066	-6.60073
2.39331	-156.225	1.94411	-53.6784	2.04153	143.606	0.350616	128.99	1.61792	-80.7507	-0.363129	-45.8748	2.10167	15.2665	-0.380654	-49.8653	2.52771	-77.3957	2.15229	-59.8116	0.526549	-143.717	-0.698794	99.9776	1.71622	40.0776	1.69585	-144.26	1.91282	21.7977	1.41186	-48.7948	0.422035	-27.6444	0.449318	-163.027	0.588386	-14.2576	0.283674	62.8002	0.439136	-63.5336	0.492907	27.9026	0.371346	0.934198	0.401452	22.5546	0.387684	-5.5206
2.39808	-155.683	1.94468	-55.2346	2.0439	144.98	0.352253	130.753	1.61757	-81.0438	-0.361411	-45.2267	2.09829	13.6994	-0.378137	-49.5594	2.53528	-79.7892	2.15198	-59.8455	0.525716	-142.909	-0.693805	98.7179	1.71858	40.3034	1.69821	-144.72	1.91769	22.2658	1.41513	-47.3281	0.427107	-25.861	0.449196	-163.86	0.590606	-14.9012	0.284131	63.0544	0.442876	-63.335	0.496393	27.2332	0.377574	0.376137	0.4054	21.9684	0.391384	-4.42144
2.40576	-155.887	1.94514	-56.3006	2.04614	146.098	0.356822	132.418	1.61823	-81.4403	-0.360697	-44.6893	2.1002	13.4284	-0.377924	-49.0754	2.53482	-82.0865	2.15387	-58.8257	0.522705	-141.828	-0.687009	96.9957	1.72179	39.2506	1.70033	-144.773	1.92175	23.3143	1.41923	-46.5867	0.429989	-24.2055	0.451347	-164.147	0.589902	-14.9858	0.289283	63.6401	0.444219	-64.2024	0.498997	26.9226	0.377342	0.171642	0.411518	21.1441	0.394234	-4.6973
2.41179	-155.555	1.95189	-57.6115	2.04967	146.821	0.361245	133.086	1.62309	-82.2888	-0.357927	-43.8932	2.0998	13.2491	-0.379793	-48.9624	2.53572	-84.8089	2.15436	-58.1327	0.525182	-141.252	-0.679492	95.3989	1.72235	38.6896	1.70067	-144.846	1.92483	24.0856	1.42101	-45.3264	0.42995	-21.7629	0.45486	-164.942	0.589019	-15.6488	0.294014	64.9765	0.445779	-64.7659	0.50382	25.9795	0.381544	0.440249	0.417654	20.2651	0.399202	-4.53395
2.41577	-155.554	1.95385	-58.3089	2.05239	147.408	0.36396	134.791	1.62861	-83.108	-0.35373	-43.5376	2.09697	12.4797	-0.376842	-48.5738	2.53777	-87.5428	2.15483	-57.0421	0.52612	-139.952	-0.676483	93.786	1.72464	38.3927	1.7051	-144.613	1.92793	25.4353	1.42563	-43.8409	0.434033	-20.4993	0.456147	-165.079	0.588751	-15.9751	0.301298	65.6053	0.446161	-65.1814	0.504952	25.5176	0.384781	0.168914	0.414212	19.2938	0.402474	-4.05329
2.42427	-154.992	1.95802	-58.7072	2.05548	148.177	0.366562	136.569	1.63516	-83.4623	-0.351401	-42.8902	2.09574	11.9272	-0.374015	-47.7972	2.54206	-88.8696	2.15499	-56.2362	0.527415	-139.722	-0.670065	92.8075	1.72998	37.696	1.70781	-145.066	1.93487	25.9555	1.4286	-42.4504	0.434819	-19.0917	0.458773	-165.986	0.596713	-16.1617	0.306918	65.7503	0.450494	-65.4569	0.505809	25.5689	0.391234	-0.33993	0.412669	18.0041	0.404713	-3.06923
2.43291	-154.776	1.96454	-59.7596	2.0582	149.624	0.369306	138.283	1.63992	-83.6751	-0.346772	-42.47	2.09835	11.2213	-0.373269	-47.0202	2.5464	-90.7763	2.15546	-55.8243	0.529309	-139.329	-0.665248	91.5652	1.73495	37.1983	1.70937	-144.603	1.93924	26.6681	1.4334	-40.8146	0.442598	-17.594	0.463288	-167.204	0.603528	-16.4144	0.306933	66.199	0.449754	-66.1051	0.509989	25.1004	0.394124	-1.09875	0.41695	17.6588	0.407456	-1.62282
2.43871	-154.128	1.96741	-60.7945	2.06102	150.951	0.37381	139.679	1.64205	-84.4171	-0.341373	-42.1371	2.09897	11.2357	-0.373785	-46.045	2.54949	-91.8479	2.15414	-55.6716	0.532636	-138.692	-0.664218	90.5276	1.73844	37.1863	1.7144	-144.327	1.94356	27.1596	1.44149	-39.552	0.450638	-16.127	0.467077	-169.504	0.612448	-17.2603	0.310048	66.507	0.448001	-66.1873	0.510243	24.6927	0.400788	-0.867536	0.422231	17.4898	0.411432	-0.248771
2.446	-154.117	1.97165	-61.6	2.06134	151.935	0.378479	141.971	1.64262	-83.7393	-0.335044	-41.7933	2.10033	10.862	-0.371868	-45.7418	2.55641	-93.5319	2.15787	-54.7346	0.552749	-138.334	-0.669046	89.7731	1.73892	37.5487	1.71709	-143.671	1.9481	28.2146	1.44515	-38.2452	0.452631	-14.9373	0.470125	-171.874	0.614378	-18.4847	0.318033	66.7898	0.446479	-67.6631	0.510646	24.2158	0.403811	-0.973702	0.425733	17.9056	0.413996	0.905026
2.45265	-154.694	1.97875	-62.7753	2.06404	153.41	0.382095	143.507	1.64531	-83.7439	-0.329514	-40.8839	2.10057	10.3512	-0.370663	-45.1624	2.56073	-95.1628	2.15843	-53.6991	0.554327	-137.503	-0.664012	88.6399	1.73931	38.7025	1.71961	-143.214	1.95329	29.2351	1.44772	-36.9534	0.457757	-13.6881	0.473852	-174.257	0.615414	-19.2867	0.317951	67.6176	0.449004	-68.4028	0.511518	23.866	0.414005	-1.06865	0.428023	16.8582	0.420511	1.48696
2.46146	-154.441	1.98405	-63.6625	2.06829	153.42	0.384516	145.044	1.64815	-83.9481	-0.323683	-39.9049	2.10215	10.2476	-0.370089	-44.8764	2.55977	-97.357	2.15899	-53.1284	0.556415	-136.66	-0.662124	86.7031	1.74363	38.8684	1.7208	-142.734	1.96027	30.4576	1.45	-35.9426	0.465712	-11.9475	0.480721	-175.873	0.616729	-19.9832	0.324571	68.9395	0.449851	-68.9527	0.50891	23.2489	0.417725	-0.771704	0.431993	14.7197	0.426483	1.95674
2.46594	-154.666	1.9821	-64.6214	2.06944	152.922	0.38833	146.15	1.65346	-84.523	-0.318265	-38.9746	2.10627	9.17157	-0.367294	-44.4693	2.56341	-98.5481	2.16082	-52.74	0.557879	-136.397	-0.660866	84.5581	1.74455	38.7116	1.72221	-142.5	1.96519	31.322	1.45306	-34.5114	0.470141	-10.6503	0.487307	-176.724	0.622047	-20.7439	0.329909	69.4524	0.44974	-69.669	0.509814	23.2203	0.42198	-0.713845	0.435202	13.3709	0.429718	2.21615
2.47873	-154.48	1.98652	-65.6229	2.07257	152.491	0.391777	147.225	1.65574	-84.8374	-0.314443	-38.7826	2.10963	8.81689	-0.363999	-44.3894	2.56285	-100.472	2.16234	-52.2168	0.562072	-136.248	-0.656815	82.8748	1.74645	38.4253	1.72651	-142.026	1.96925	31.9021	1.45716	-32.9728	0.471784	-9.27171	0.4936	-177.564	0.62269	-21.2414	0.330466	69.3151	0.449904	-71.0653	0.507117	22.5368	0.431438	-1.24751	0.441009	11.1111	0.433426	2.21344
2.49186	-154.539	1.99221	-66.7966	2.07344	151.827	0.394142	148.721	1.65853	-85.311	-0.306931	-38.1712	2.11305	8.41965	-0.36277	-43.6929	2.56596	-102.227	2.16305	-50.6975	0.565002	-136.24	-0.655511	81.177	1.75011	38.3393	1.72888	-141.688	1.9748	32.5164	1.46439	-31.9597	0.475666	-7.58847	0.501399	-178.26	0.621332	-22.5639	0.331438	69.8785	0.450015	-71.3841	0.513139	22.3199	0.435894	-0.962915	0.43904	9.29717	0.43764	2.31412
2.49535	-155.029	1.99535	-67.3004	2.07773	151.38	0.400368	149.49	1.66052	-84.894	-0.299438	-37.8008	2.11647	8.08829	-0.355476	-42.6464	2.56868	-102.606	2.16548	-49.2538	0.56849	-135.968	-0.654264	79.6384	1.75175	37.5825	1.73085	-141.413	1.97956	33.2083	1.46801	-30.9412	0.480088	-6.51585	0.509956	-178.025	0.621583	-23.0298	0.3348	70.5884	0.448961	-72.107	0.515476	22.1494	0.439313	-1.19548	0.44142	8.20172	0.439405	2.23687
2.50266	-155.854	1.99725	-67.3292	2.07959	151.896	0.404749	149.63	1.66358	-84.3344	-0.293579	-37.13	2.11534	7.77067	-0.355361	-41.9112	2.57443	-103.6	2.16369	-48.0123	0.570481	-135.073	-0.651781	78.2016	1.75318	37.3002	1.73517	-140.668	1.98312	33.2983	1.47203	-29.5794	0.483957	-4.9739	0.517	-178.616	0.619689	-24.4109	0.332592	71.1236	0.449219	-72.6521	0.515765	21.8478	0.441839	-0.828841	0.441455	7.50977	0.445223	2.62158
2.51104	-155.416	2.00059	-67.9222	2.08185	152.329	0.406321	149.899	1.66506	-83.9227	-0.287955	-36.2271	2.11549	7.06223	-0.355025	-41.0638	2.57719	-103.694	2.16555	-46.7841	0.574179	-134.502	-0.650946	76.3642	1.75437	37.1844	1.73384	-139.935	1.98874	33.8685	1.47711	-28.145	0.485325	-4.41933	0.520674	-179.23	0.620518	-25.8419	0.333878	71.243	0.453108	-73.3158	0.516622	21.2984	0.447088	-1.39987	0.441873	5.85374	0.448934	3.91001
2.51491	-155.458	2.00401	-68.0364	2.08688	152.175	0.408273	151.269	1.66745	-83.828	-0.283438	-35.8239	2.11734	5.76668	-0.353369	-40.4121	2.57856	-103.715	2.16625	-45.5807	0.600287	-133.974	-0.648578	74.2709	1.75563	36.7807	1.73461	-139.774	1.99392	34.575	1.48218	-26.3953	0.487089	-3.61553	0.526233	-180.158	0.622483	-27.2987	0.334382	72.1422	0.454261	-73.5704	0.519326	21.1702	0.453194	-1.5615	0.444496	4.13289	0.45132	4.49422
2.52451	-155.313	2.00981	-68.0966	2.0885	152.769	0.411696	152.151	1.67039	-83.5461	-0.278171	-35.3159	2.11991	4.3202	-0.352041	-39.5603	2.58013	-104.888	2.17126	-44.6442	0.638735	-133.641	-0.646861	72.8315	1.75602	37.3699	1.73666	-139.135	1.99757	35.1484	1.48512	-24.8778	0.489389	-2.62349	0.531184	-181.067	0.629695	-28.2212	0.336558	72.5619	0.460683	-73.1947	0.518691	20.2729	0.458118	-2.16914	0.445668	2.78077	0.452816	5.76525
2.53375	-155.88	2.01588	-67.9685	2.08872	152.981	0.414554	153.098	1.67478	-83.0545	-0.275279	-35.1258	2.11869	4.05476	-0.353066	-39.1763	2.58596	-105.324	2.17672	-43.4993	0.65803	-134.027	-0.642353	71.6586	1.76224	37.2751	1.73468	-138.473	2.00101	35.0696	1.49157	-23.2927	0.492476	-1.90174	0.536632	-182.785	0.632954	-29.1188	0.341852	73.3019	0.463776	-73.058	0.519641	19.8825	0.458865	-2.21407	0.445525	0.980364	0.455709	6.14168
2.54037	-155.207	2.01454	-67.7838	2.09094	153.654	0.416327	153.749	1.67815	-82.6059	-0.270659	-34.4064	2.12071	3.52093	-0.352861	-38.9008	2.59151	-106.727	2.17938	-42.0818	0.659843	-133.404	-0.640729	70.1933	1.76675	36.6137	1.73656	-137.869	2.00464	35.5599	1.49307	-22.1851	0.49704	-0.639356	0.540559	-183.594	0.634398	-29.8541	0.341377	74.4688	0.464965	-73.0176	0.522338	19.5177	0.464231	-2.20177	0.447083	-1.61936	0.461331	6.31803
2.55422	-155.871	2.01861	-68.0259	2.09522	153.575	0.418099	154.335	1.68482	-82.3107	-0.264039	-33.5055	2.1256	2.60219	-0.353713	-38.3318	2.59129	-107.647	2.1852	-41.161	0.667075	-132.829	-0.636187	69.1134	1.77071	36.6562	1.73782	-137.473	2.00716	36.3502	1.49278	-21.1995	0.498169	-0.303115	0.547563	-184.751	0.628387	-30.6465	0.348433	75.0267	0.465101	-72.3628	0.525313	19.2708	0.467547	-2.24724	0.447158	-3.28535	0.46546	7.54306
2.56421	-155.644	2.01968	-68.2563	2.0987	153.792	0.418756	154.597	1.68956	-82.0301	-0.257232	-33.0955	2.12458	1.75989	-0.352197	-38.2178	2.59842	-109.058	2.1843	-40.5475	0.654042	-133.291	-0.636381	67.8223	1.7721	36.8306	1.73983	-137.209	2.00971	37.3054	1.4984	-19.4783	0.500619	0.743809	0.551062	-186.161	0.631067	-30.9055	0.353424	74.8771	0.467347	-72.0766	0.528646	18.8455	0.472496	-2.91183	0.451325	-5.02848	0.467363	8.21267
2.57266	-155.89	2.01838	-68.6613	2.10156	154.09	0.420577	154.139	1.69237	-81.4663	-0.252828	-32.8728	2.12976	1.6369	-0.346829	-37.6629	2.60623	-109.906	2.186	-39.406	0.623708	-133.185	-0.637743	66.5303	1.77676	37.6303	1.74048	-136.982	2.01249	37.0065	1.50252	-17.4736	0.505806	1.5407	0.555687	-188.689	0.636974	-30.8793	0.356583	75.0335	0.466472	-71.8793	0.52911	18.3175	0.475601	-3.12124	0.453937	-7.27995	0.467906	8.63613
2.58761	-155.301	2.01818	-68.7834	2.10579	154.819	0.423287	154.242	1.69426	-81.382	-0.248818	-32.9777	2.13174	1.53525	-0.344796	-37.1508	2.61019	-110.599	2.18911	-38.3068	0.595965	-133.407	-0.637582	65.6189	1.7789	37.753	1.74189	-136.757	2.01762	37.4424	1.50694	-15.9949	0.509142	2.42014	0.563349	-190.291	0.646384	-30.4113	0.353985	75.0829	0.468201	-72.1812	0.529932	17.9475	0.480495	-3.14632	0.461566	-9.72146	0.469792	9.47069
2.58404	-155.305	2.0179	-69.776	2.10892	155.013	0.425356	154.516	1.69753	-81.7502	-0.241898	-33.2531	2.13565	1.15041	-0.344993	-37.0025	2.61503	-111.769	2.19255	-37.3226	0.565392	-133.749	-0.634859	64.2583	1.78091	37.8906	1.74217	-136.939	2.01824	37.3629	1.51191	-14.0792	0.511274	3.3584	0.568801	-191.14	0.651472	-29.6414	0.358798	75.734	0.464511	-71.7578	0.533533	17.2196	0.482943	-3.32827	0.464878	-10.4002	0.472614	9.59953
2.5901	-155.26	2.02105	-69.5025	2.11161	155.604	0.429238	154.816	1.70253	-81.5187	-0.238931	-33.2696	2.13953	0.977254	-0.339444	-36.7022	2.6178	-112.214	2.196	-35.5649	0.534631	-133.62	-0.633178	63.0451	1.77889	37.7799	1.74468	-137.016	2.02138	37.2896	1.51573	-13.5647	0.512467	3.97023	0.571634	-192.112	0.649596	-28.5528	0.362428	76.7785	0.46619	-71.2112	0.535922	16.2792	0.489231	-3.8992	0.465879	-10.8716	0.475785	10.3586
2.60216	-154.667	2.0245	-69.8369	2.11528	156.904	0.434114	155.618	1.70591	-81.3234	-0.235184	-33.0212	2.13841	0.645437	-0.336674	-36.2628	2.61965	-112.413	2.2017	-34.2274	0.504332	-134.176	-0.62891	62.4543	1.77966	37.7033	1.74218	-136.672	2.02478	36.9767	1.51676	-12.5155	0.511153	4.7631	0.575808	-194.114	0.654953	-27.6812	0.359051	76.8836	0.47004	-71.0793	0.54048	15.7051	0.484904	-4.18307	0.4655	-11.7336	0.476821	11.398
2.60598	-155.102	2.02669	-69.5109	2.11736	157.803	0.434755	156.51	1.70868	-81.414	-0.232471	-33.2822	2.14399	1.01512	-0.335666	-35.4052	2.61877	-112.588	2.20141	-32.7032	0.473861	-134.697	-0.615935	61.3289	1.7848	38.6742	1.74469	-136.546	2.0281	36.5189	1.51998	-11.0754	0.515214	4.907	0.578634	-196.547	0.659162	-27.3232	0.357747	77.8417	0.474929	-71.0148	0.542981	15.6779	0.488981	-4.54265	0.465568	-10.992	0.481736	12.2961
2.6162	-154.802	2.03065	-68.3919	2.11994	158.945	0.441628	157.143	1.71339	-81.618	-0.229382	-33.5382	2.1437	1.03422	-0.33406	-35.0744	2.62092	-113.833	2.20192	-31.8544	0.444691	-135.415	-0.615283	60.5409	1.78662	39.7688	1.74573	-136.558	2.03105	36.3072	1.52789	-10.3873	0.517575	5.32731	0.581921	-198.285	0.661096	-27.4758	0.36152	79.209	0.476447	-70.6565	0.545967	15.4711	0.491343	-4.60003	0.46937	-11.4473	0.483211	12.2901
2.62244	-154.861	2.03245	-68.5651	2.12175	159.023	0.446223	157.284	1.71434	-81.3097	-0.227015	-33.3501	2.14581	1.02079	-0.332224	-34.8786	2.62393	-114.681	2.20269	-30.7451	0.415143	-136.598	-0.609368	59.2923	1.78922	40.1593	1.74917	-136.53	2.03229	36.2785	1.53141	-9.22067	0.519943	5.77652	0.584905	-201.229	0.663465	-28.1818	0.367026	80.341	0.477079	-70.3302	0.553715	14.8674	0.498063	-4.52917	0.472761	-11.4462	0.484679	13.2149
2.63036	-155.194	2.03835	-68.8964	2.12655	158.651	0.450722	156.818	1.71732	-81.0561	-0.225194	-33.7613	2.14655	1.44937	-0.330912	-34.3359	2.62547	-114.801	2.20371	-29.2311	0.38337	-137.313	-0.604437	57.5633	1.79629	40.7091	1.74904	-136.605	2.0371	36.3669	1.5356	-8.41364	0.521947	6.73932	0.587154	-203.551	0.675425	-28.3283	0.365797	81.3449	0.481754	-70.1129	0.555544	15.2264	0.501254	-5.06241	0.473154	-11.026	0.487707	14.0947
2.62772	-155.596	2.04152	-69.8209	2.12931	159.056	0.451877	157.001	1.72174	-80.6396	-0.219832	-33.8296	2.14611	0.648139	-0.328396	-34.6823	2.6324	-115.652	2.20705	-28.3796	0.352233	-137.905	-0.601313	56.4139	1.80113	41.2326	1.75042	-137.147	2.04508	36.0281	1.53671	-7.35571	0.524472	7.76926	0.589272	-205.588	0.677366	-29.0823	0.368962	83.1356	0.485654	-69.7503	0.56262	15.2223	0.508217	-5.12621	0.473779	-10.9091	0.491658	15.1145
2.63222	-156.253	2.04151	-69.6891	2.12954	159.76	0.457198	157.384	1.72499	-80.1223	-0.219128	-34.151	2.14508	0.012896	-0.32797	-35.2283	2.63306	-116.477	2.21261	-27.5636	0.321366	-138.392	-0.596062	54.9728	1.80539	42.378	1.75237	-137.464	2.04989	36.0277	1.53803	-6.2447	0.526026	8.38039	0.591139	-206.812	0.681911	-30.0132	0.374532	84.6979	0.491115	-69.6401	0.56196	15.4967	0.512483	-5.39572	0.479279	-11.2689	0.494168	15.8267
2.63967	-156.769	2.04172	-68.9943	2.13196	159.345	0.458907	157.289	1.72788	-79.3935	-0.21863	-34.352	2.14448	-0.838197	-0.325814	-35.1469	2.6324	-117.335	2.21261	-26.5415	0.28928	-138.711	-0.591519	53.6753	1.80953	42.8784	1.75598	-137.388	2.05064	35.9715	1.54377	-5.20877	0.529276	8.94082	0.596265	-208.48	0.683034	-30.9024	0.375979	85.3792	0.497751	-70.0332	0.564671	15.1563	0.514077	-5.08298	0.481783	-10.7581	0.499219	16.3073
2.64638	-156.815	2.04526	-69.4442	2.13605	159.763	0.462178	157.84	1.73345	-79.4303	-0.215203	-34.6748	2.14673	-1.66713	-0.322913	-35.4675	2.63299	-118.52	2.21395	-25.2912	0.258103	-138.576	-0.588922	52.5298	1.81306	43.3258	1.75487	-137.406	2.05668	36.4118	1.54605	-4.26027	0.534766	9.53901	0.597653	-209.942	0.694169	-32.0061	0.380787	86.0164	0.501933	-70.5435	0.569518	15.8738	0.517696	-5.24955	0.486221	-10.8882	0.498915	16.7204
2.65317	-157.219	2.04824	-68.7801	2.13548	160.541	0.469665	158.057	1.73864	-79.0341	-0.211851	-34.6418	2.14757	-2.37073	-0.325855	-34.7722	2.63555	-119.677	2.21329	-24.1402	0.223509	-139.417	-0.586508	50.8211	1.81554	44.2766	1.75699	-137.412	2.06033	36.3667	1.54926	-3.192	0.537263	10.4418	0.600446	-209.469	0.702402	-32.8113	0.384782	86.6191	0.504037	-70.4242	0.572672	15.9258	0.519747	-5.55022	0.489094	-14.3615	0.500633	18.1528
2.65813	-157.229	2.0521	-69.5183	2.1384	161.141	0.476426	158.265	1.74198	-79.5572	-0.210095	-34.501	2.14388	-3.12194	-0.325191	-34.3185	2.6398	-120.786	2.21424	-23.3337	0.190404	-139.795	-0.586245	50.1363	1.82144	44.3807	1.75909	-137.629	2.06453	35.8718	1.55119	-2.71406	0.538541	11.0865	0.602607	-208.321	0.701684	-33.7471	0.389741	86.7172	0.506701	-70.2478	0.575001	16.8556	0.521501	-5.75015	0.488222	-16.5095	0.501805	19.2793
2.66513	-157.706	2.05404	-69.1033	2.13898	163.309	0.477925	158.242	1.74451	-80.0342	-0.206414	-35.011	2.14475	-3.32918	-0.323921	-34.1609	2.64024	-121.198	2.21334	-22.6847	0.158943	-140.034	-0.582755	48.7649	1.82619	45.4762	1.75939	-137.413	2.06973	35.3729	1.55549	-2.16283	0.54066	10.7847	0.60849	-208.236	0.699529	-34.7948	0.390473	87.327	0.507569	-70.8121	0.579981	17.5436	0.526193	-5.84091	0.489151	-18.8937	0.506008	20.5015
2.66836	-158.022	2.05476	-69.6349	2.14148	165.576	0.479585	158.196	1.74573	-79.9036	-0.202142	-35.1729	2.14877	-4.23376	-0.318594	-33.7269	2.64178	-122.078	2.21439	-21.5858	0.145688	-141.573	-0.58089	47.7237	1.82553	46.536	1.75762	-136.517	2.072	34.8681	1.55599	-1.06723	0.544481	11.3002	0.607972	-209.779	0.700405	-35.9561	0.392484	87.5882	0.509369	-70.3077	0.585882	18.0956	0.531588	-6.23106	0.493486	-23.3435	0.507791	20.2137
2.67556	-158.016	2.06115	-69.9856	2.14665	167.778	0.484413	158.121	1.75189	-79.8115	-0.19771	-35.9521	2.1523	-4.37669	-0.314389	-34.3576	2.64524	-123.154	2.21417	-20.6013	0.116287	-142.939	-0.578659	46.925	1.82693	46.8766	1.76041	-136.105	2.07553	34.751	1.55939	-0.534144	0.548414	11.9782	0.609578	-212.555	0.700208	-36.8035	0.392949	88.3445	0.511719	-70.7823	0.587668	19.6848	0.535954	-6.49517	0.494729	-26.3562	0.508916	20.9993
2.67377	-158.578	2.06374	-70.2511	2.14719	169.371	0.488776	157.832	1.7505	-79.8132	-0.196414	-35.7904	2.15266	-5.36648	-0.313397	-34.3496	2.64859	-123.459	2.2154	-19.9754	0.0834557	-143.404	-0.578419	45.8962	1.82723	47.2894	1.7628	-135.739	2.08075	34.3396	1.5646	-0.0420177	0.551589	12.5737	0.609792	-216.081	0.709628	-37.2986	0.397057	89.1242	0.519497	-71.2973	0.590236	21.2327	0.539637	-7.03231	0.500886	-29.1235	0.511948	21.582
2.67852	-159.292	2.07156	-70.6693	2.14587	170.056	0.490724	158.027	1.75368	-80.6409	-0.193626	-36.8101	2.15827	-5.71062	-0.312857	-34.0086	2.64917	-124.386	2.21745	-19.1356	0.0732309	-144.472	-0.576611	45.4953	1.83234	48.2281	1.76306	-135.34	2.08423	34.2352	1.56664	0.168966	0.5548	13.2319	0.613427	-219.076	0.712512	-38.0415	0.400337	89.831	0.523151	-72.3292	0.591061	22.4852	0.545707	-7.22234	0.503066	-30.7687	0.513027	22.8702
2.67647	-159.898	2.07507	-71.2568	2.14837	171.21	0.494421	157.967	1.75858	-81.1306	-0.188715	-37.6518	2.15951	-6.21812	-0.312562	-33.9095	2.65133	-125.183	2.2219	-17.8979	0.0785042	-145.247	-0.577618	45.0929	1.83502	48.877	1.76431	-134.863	2.0874	34.0325	1.57091	0.65597	0.5548	13.4573	0.614067	-220.121	0.711315	-39.0587	0.402634	90.7724	0.529629	-72.3734	0.594787	23.8895	0.551785	-7.36498	0.505127	-31.4983	0.514248	23.8703
2.67744	-160.677	2.07878	-72.1091	2.14805	171.637	0.497934	156.805	1.76298	-81.0942	-0.186377	-38.4512	2.16224	-7.16612	-0.311398	-33.5011	2.65276	-125.885	2.22511	-16.22	0.0787409	-145.964	-0.574975	44.4237	1.84085	49.2983	1.76427	-134.326	2.09164	34.0864	1.57298	1.06669	0.55324	12.9793	0.611051	-220.338	0.706047	-39.7326	0.40735	91.6764	0.533547	-72.8338	0.601981	25.5448	0.551988	-7.68016	0.503544	-33.8863	0.51657	23.9566
2.69182	-160.388	2.08291	-72.7766	2.14822	172.416	0.499209	156.315	1.76537	-80.8847	-0.187626	-38.913	2.16374	-7.7333	-0.309127	-33.9405	2.65409	-126.092	2.2302	-15.3163	0.0824711	-147.106	-0.571897	43.4482	1.84584	49.6831	1.76893	-133.844	2.09653	34.7167	1.57459	1.79293	0.557529	13.3019	0.609907	-219.698	0.70192	-40.3918	0.406864	92.2966	0.541487	-72.0832	0.606642	26.5324	0.555154	-7.9385	0.509101	-34.6655	0.520009	24.1702
2.69969	-160.841	2.08697	-72.991	2.15319	172.869	0.498271	155.437	1.76711	-80.7306	-0.183532	-39.2884	2.1677	-7.87604	-0.309209	-33.1869	2.65915	-125.989	2.23382	-14.0107	0.0847717	-147.986	-0.567916	42.3574	1.84969	49.7102	1.76889	-133.849	2.09995	35.5717	1.57443	1.54245	0.559158	13.2168	0.610665	-219.047	0.702606	-40.8692	0.408468	93.1766	0.545501	-71.7369	0.609189	27.0008	0.557087	-7.88233	0.511995	-35.0853	0.521816	25.3868
2.69806	-161.662	2.09092	-73.6818	2.1535	173.186	0.501725	154.13	1.77011	-80.2317	-0.181973	-39.9304	2.17157	-8.4872	-0.308504	-33.154	2.66337	-126.107	2.23379	-11.997	0.0880569	-148.504	-0.56779	41.532	1.85339	50.2007	1.76844	-134.59	2.102	36.4713	1.57613	1.60876	0.562605	12.5048	0.612207	-218.494	0.69502	-41.8971	0.41481	93.7917	0.547719	-71.8246	0.611239	27.3271	0.567613	-8.13564	0.5141	-35.8172	0.525499	26.5111
2.70469	-161.218	2.09492	-73.8336	2.15916	173.69	0.504179	153.87	1.77625	-79.8833	-0.180302	-39.7556	2.17483	-8.79235	-0.304546	-33.1438	2.66951	-126.838	2.23625	-10.2797	0.0943623	-149.161	-0.567126	40.6634	1.85621	49.8847	1.76928	-134.846	2.10656	37.4311	1.57906	1.74948	0.566152	12.4829	0.614489	-218.414	0.69388	-42.6197	0.420365	95.0339	0.547869	-70.9715	0.61663	27.6228	0.571982	-8.06204	0.517144	-35.6901	0.52377	27.5482
2.71248	-161.208	2.0963	-74.4804	2.16151	174.875	0.505472	153.944	1.77862	-80.033	-0.177654	-40.3037	2.17983	-9.01674	-0.301161	-32.852	2.67494	-127.699	2.24216	-9.17307	0.0967197	-149.329	-0.563671	39.8411	1.85849	49.8845	1.76997	-134.574	2.10708	38.0813	1.57701	2.25011	0.568784	12.6211	0.613201	-217.537	0.696528	-43.8917	0.423752	95.9812	0.552415	-69.9715	0.62177	27.5181	0.576284	-7.87874	0.51857	-36.7801	0.525881	28.4302
2.7139	-161.426	2.09985	-74.222	2.159	176.072	0.50633	153.594	1.784	-79.9849	-0.173898	-40.5555	2.18144	-9.08207	-0.299202	-33.1007	2.6794	-129	2.24589	-7.60688	0.0967007	-150.622	-0.564449	38.8287	1.86113	50.3987	1.7716	-133.682	2.11015	38.6097	1.57947	2.74343	0.569113	12.2989	0.615215	-215.883	0.700194	-45.0876	0.424231	97.2758	0.556951	-69.7231	0.623413	27.6214	0.581303	-8.13448	0.519817	-38.6991	0.53031	29.4106
2.71874	-161.258	2.1012	-74.497	2.15869	176.476	0.509492	153.592	1.78616	-79.714	-0.172067	-41.4475	2.18782	-9.13477	-0.299817	-33.2057	2.68512	-129.441	2.24957	-6.79443	0.101482	-151.296	-0.562161	37.5454	1.86156	51.3999	1.77251	-133.265	2.11167	39.4123	1.5821	3.57885	0.572435	12.9453	0.617647	-215.377	0.694977	-46.4384	0.43144	98.8949	0.558776	-69.8567	0.628753	27.7717	0.587734	-7.82455	0.519745	-40.1212	0.53312	29.9055
2.72942	-160.731	2.10277	-75.6662	2.16081	177.365	0.513213	153.723	1.7902	-79.6257	-0.170377	-41.6345	2.19334	-9.9475	-0.300604	-33.2527	2.68719	-130.155	2.24769	-5.75041	0.105856	-151.947	-0.559747	37.1357	1.86382	53.681	1.77271	-132.713	2.10667	39.8754	1.5853	4.34389	0.57571	13.3795	0.620226	-215.832	0.697371	-47.5042	0.432605	99.9067	0.561444	-70.1439	0.631325	27.4103	0.590378	-8.09627	0.5222	-41.9954	0.535074	31.8928
2.72826	-160.664	2.10646	-76.6891	2.15999	178.313	0.517553	154.254	1.79171	-79.23	-0.165729	-42.243	2.1974	-10.7249	-0.295997	-32.5469	2.69183	-130.409	2.24888	-4.70893	0.110154	-153.016	-0.558122	36.3759	1.86633	55.3689	1.77365	-132.665	2.10723	40.4414	1.58801	5.13981	0.577235	12.7098	0.621682	-215.876	0.696942	-48.3854	0.434484	100.269	0.562983	-69.8722	0.637572	27.8234	0.59697	-8.14683	0.523244	-42.9098	0.536431	32.5501
2.73113	-160.624	2.10595	-78.4423	2.162	180.353	0.520638	153.78	1.79451	-78.829	-0.162151	-42.6876	2.20319	-10.7337	-0.294342	-32.3813	2.69795	-130.983	2.25229	-4.06346	0.115153	-154.164	-0.557481	35.2325	1.86829	56.064	1.7747	-133.269	2.10987	41.3359	1.58735	5.37806	0.579875	12.616	0.624561	-214.707	0.699401	-49.5231	0.432741	101.128	0.563258	-70.0395	0.640265	28.1836	0.602164	-8.30695	0.526999	-43.5471	0.53746	33.5575
2.7354	-160.725	2.10578	-80.0633	2.16325	182.263	0.523353	153.572	1.79482	-78.5559	-0.159456	-43.2833	2.2057	-11.1089	-0.291891	-32.3996	2.7013	-131.069	2.2532	-3.15482	0.120019	-155.03	-0.554552	34.0891	1.86896	57.2361	1.77589	-133.259	2.10847	42.3681	1.58867	6.31447	0.580103	12.1256	0.627769	-212.144	0.701006	-50.6391	0.439668	101.882	0.566626	-70.2145	0.641723	27.9261	0.607356	-8.76568	0.524287	-42.8219	0.539849	34.204
2.74018	-160.786	2.10958	-81.6481	2.16697	183.497	0.521207	153.658	1.79349	-78.2317	-0.155616	-43.6811	2.20865	-10.8331	-0.285843	-31.961	2.70403	-131.697	2.25671	-2.05105	0.127631	-155.79	-0.549038	33.0258	1.87029	58.2902	1.7776	-133.227	2.10886	43.5077	1.59022	6.64214	0.583886	11.7616	0.629876	-209.428	0.705444	-51.7868	0.442723	102.253	0.571908	-70.4743	0.645602	28.1478	0.61219	-8.72948	0.524405	-43.7538	0.544042	34.9105
2.74511	-161.604	2.11211	-82.9307	2.16919	184.824	0.522007	153.668	1.80021	-78.0354	-0.148846	-43.9456	2.21701	-11.038	-0.284662	-31.8072	2.70635	-131.992	2.25492	-0.573802	0.135498	-157.205	-0.54604	31.8038	1.8705	59.0183	1.77982	-133.373	2.10942	44.0231	1.59312	6.71862	0.58609	11.393	0.633906	-206.255	0.712019	-52.7693	0.443827	102.878	0.575697	-69.9773	0.648488	27.8463	0.615795	-8.90993	0.527885	-45.5455	0.549103	35.8726
2.74987	-161.425	2.11549	-84.3183	2.17395	185.356	0.527679	154.071	1.80235	-78.7054	-0.146189	-44.3443	2.22007	-11.8659	-0.28022	-31.2451	2.70703	-133.465	2.25791	0.615566	0.139039	-158.153	-0.544095	29.8923	1.87366	60.063	1.78178	-133.358	2.1094	44.3558	1.59311	7.24969	0.59119	11.0476	0.635326	-202.614	0.718294	-52.9719	0.44627	103.546	0.577733	-69.4559	0.651996	27.1054	0.619835	-9.2444	0.530519	-47.1174	0.551396	37.0012
2.75499	-161.399	2.1177	-85.5336	2.17327	185.22	0.533068	154.429	1.80683	-79.1016	-0.142865	-45.6519	2.22227	-12.9166	-0.279499	-31.0872	2.71182	-133.895	2.25603	1.55515	0.143659	-160.031	-0.538397	28.7871	1.87973	60.451	1.78373	-133.729	2.11339	44.7128	1.59519	7.38191	0.592805	10.7644	0.63974	-199.608	0.719998	-53.6728	0.452179	104.418	0.583329	-69.3436	0.65486	27.032	0.62583	-9.42388	0.528971	-48.4026	0.554032	37.9863
2.75816	-161.793	2.11903	-87.2329	2.1755	185.955	0.535819	154.607	1.80422	-79.1182	-0.139672	-46.6148	2.2249	-13.5991	-0.280278	-31.0906	2.71301	-134.73	2.25992	2.7077	0.145259	-161.05	-0.532631	28.0172	1.88298	60.5395	1.78783	-133.808	2.1129	44.4684	1.59649	8.2481	0.592097	10.4815	0.643392	-196.908	0.727892	-54.4871	0.457299	104.412	0.588144	-69.3103	0.65965	26.7994	0.631318	-9.80049	0.531855	-48.7873	0.55735	39.175
2.76404	-161.455	2.12204	-88.4063	2.17637	187.007	0.539188	154.435	1.81202	-78.7674	-0.135268	-47.4777	2.22845	-13.5988	-0.278261	-31.717	2.7161	-135.52	2.26203	4.43886	0.149539	-161.4	-0.527425	27.1151	1.88653	60.5984	1.78868	-134.307	2.11521	45.3487	1.59972	8.65801	0.595062	10.9139	0.647265	-195.15	0.731516	-55.1566	0.462726	105.685	0.585587	-68.464	0.662829	26.6681	0.632465	-9.99488	0.534135	-49.1453	0.559307	41.1132
2.76327	-161.858	2.12321	-90.0712	2.18424	187.348	0.544877	154.591	1.81354	-78.7739	-0.133616	-47.6696	2.23085	-13.7779	-0.275237	-31.1517	2.71798	-135.839	2.26224	5.64974	0.151546	-162.113	-0.522368	26.1982	1.88902	61.1312	1.79129	-134.712	2.11547	46.1468	1.60167	8.8373	0.595748	11.1478	0.649522	-192.983	0.734739	-56.5239	0.46518	107.286	0.589358	-67.1707	0.668441	26.9846	0.631775	-10.3282	0.533742	-49.2826	0.565065	44.28
2.77217	-162.135	2.12899	-91.413	2.18729	188.555	0.54753	154.218	1.81922	-78.634	-0.129991	-48.5871	2.23087	-14.0251	-0.271852	-30.451	2.71969	-135.769	2.26089	5.8724	0.152265	-162.253	-0.514382	25.4246	1.89195	61.9989	1.79523	-134.8	2.11966	47.4683	1.6038	9.39259	0.602881	11.2248	0.654311	-190.731	0.740285	-57.0266	0.466062	107.811	0.591844	-66.7082	0.672281	26.0679	0.634083	-11.152	0.536636	-50.9863	0.570097	46.2872
2.77644	-161.888	2.1318	-92.6238	2.19068	190.265	0.54959	153.832	1.82134	-79.2694	-0.124564	-48.3317	2.23632	-14.8047	-0.273614	-30.811	2.72517	-136.415	2.26293	6.40427	0.156933	-163.207	-0.509107	24.5506	1.89006	63.4543	1.79892	-134.781	2.12044	48.4185	1.60446	9.84848	0.608971	11.2637	0.664769	-188.973	0.750823	-58.3145	0.467731	107.41	0.593687	-66.4263	0.671484	25.4973	0.640089	-11.8298	0.53803	-52.5195	0.573694	48.601
2.77689	-160.573	2.13423	-94.0851	2.19592	191.878	0.558311	154.159	1.82349	-79.7335	-0.12017	-48.6135	2.23861	-15.2068	-0.270106	-31.0094	2.72612	-136.661	2.26169	6.58159	0.190941	-164.154	-0.505297	23.9448	1.89146	64.7222	1.80089	-134.798	2.12114	49.6115	1.60571	10.5563	0.6143	11.3381	0.677322	-186.75	0.756966	-59.0958	0.468878	107.003	0.593533	-66.1109	0.67502	24.3799	0.643994	-12.8608	0.537454	-53.5882	0.574572	50.4868
2.77832	-160.196	2.13552	-95.3438	2.19822	193.43	0.563717	154.569	1.82686	-80.1815	-0.116742	-49.2455	2.24059	-15.2637	-0.265599	-30.6508	2.72639	-138.444	2.26211	7.39102	0.224843	-164.696	-0.504931	23.4541	1.89543	65.9339	1.80326	-134.802	2.12229	50.5821	1.60896	10.8132	0.619372	11.8874	0.688998	-184.098	0.762347	-59.5281	0.473847	107.296	0.595072	-65.3852	0.679768	24.4898	0.647724	-12.4572	0.537136	-54.9239	0.578726	51.9171
2.78028	-159.802	2.13738	-97.4013	2.19803	195.19	0.565396	154.88	1.82937	-80.6219	-0.109465	-49.2918	2.24391	-15.2077	-0.259976	-31.3439	2.72942	-139.386	2.26644	7.91433	0.255241	-164.944	-0.497906	23.6	1.89779	66.6105	1.80765	-133.982	2.12441	51.7637	1.61112	10.6607	0.628112	12.2493	0.696992	-180.126	0.769612	-59.6648	0.478817	106.798	0.598065	-65.1318	0.683461	23.5038	0.651439	-12.3097	0.537426	-55.9055	0.582466	53.1578
2.78066	-159.979	2.13936	-99.3174	2.19957	197.397	0.568264	155.121	1.83319	-81.2024	-0.104273	-50.0953	2.24365	-15.7513	-0.256845	-32.0732	2.73085	-140.403	2.27016	8.54538	0.28653	-165.151	-0.493982	23.0679	1.90152	67.6752	1.80909	-133.676	2.12439	53.3894	1.61182	11.0095	0.63003	12.3335	0.706487	-176.719	0.774297	-60.4899	0.479495	106.602	0.603012	-65.2171	0.687269	22.5539	0.650539	-12.4432	0.538487	-57.4938	0.588584	53.9365
2.77576	-159.463	2.14243	-101.724	2.20235	199.067	0.571732	155.16	1.83543	-81.4937	-0.100555	-50.3956	2.24542	-16.0691	-0.257649	-32.2422	2.73154	-141.747	2.26892	9.53223	0.316467	-164.642	-0.491613	22.8946	1.90499	68.8256	1.81166	-133.454	2.1291	55.0711	1.61611	11.1188	0.634316	12.5151	0.714234	-173.454	0.778442	-61.9885	0.484054	106.285	0.604326	-65.3949	0.690469	21.9106	0.654058	-12.7415	0.541231	-58.3912	0.591062	55.3474
2.77612	-159.713	2.14549	-103.683	2.20834	200.173	0.576442	155.081	1.8381	-82.1758	-0.0985452	-51.4659	2.24905	-16.3577	-0.253075	-31.5981	2.73421	-142.493	2.27223	10.1226	0.351614	-166.43	-0.487037	22.3779	1.91024	69.9856	1.81162	-133.565	2.13145	55.9183	1.61874	11.2585	0.639502	12.3637	0.719541	-170.235	0.784374	-62.6764	0.489691	105.913	0.605879	-64.8069	0.696805	20.8747	0.654512	-12.8914	0.543589	-59.2817	0.589619	57.1231
2.77573	-159.327	2.14744	-104.908	2.20956	201.559	0.578041	155.41	1.83934	-82.0459	-0.0935498	-52.2816	2.25259	-16.1203	-0.247346	-32.0422	2.73533	-144.144	2.27379	11.2051	0.383132	-167.013	-0.484199	21.9986	1.91054	70.407	1.81695	-133.533	2.13564	56.645	1.62181	11.3869	0.644424	12.5769	0.724873	-166.765	0.787301	-63.3618	0.491142	106.083	0.607037	-64.6311	0.702242	19.8549	0.653847	-12.9272	0.547456	-60.0196	0.59242	58.4786
2.77501	-159.198	2.1499	-107.28	2.21273	202.336	0.586305	156.329	1.841	-82.589	-0.0897001	-52.7519	2.25654	-16.2424	-0.24033	-32.6213	2.73443	-145.386	2.27962	12.3886	0.393969	-167.177	-0.481099	21.9415	1.91174	70.9244	1.81978	-133.503	2.14256	57.1084	1.62493	10.9002	0.648278	12.6611	0.733886	-162.905	0.789888	-64.7964	0.494182	106.97	0.608429	-64.3394	0.706846	19.3054	0.65563	-12.5678	0.546334	-61.1513	0.596809	60.2024
2.78221	-159.307	2.15324	-109.245	2.22107	203.067	0.588827	157.678	1.84601	-82.749	-0.0866202	-52.921	2.25821	-16.809	-0.238396	-33.3793	2.73866	-146.64	2.28088	12.3942	0.399252	-167.455	-0.478822	21.8803	1.91301	71.1432	1.82134	-133.693	2.14526	58.153	1.62653	10.0386	0.650907	12.4712	0.74318	-158.626	0.792975	-66.0596	0.495786	108.019	0.610826	-63.9523	0.707375	18.4342	0.655798	-11.861	0.548395	-61.9006	0.598173	62.2376
2.78264	-159.459	2.16005	-111.177	2.22431	203.243	0.594713	158.497	1.84831	-83.0222	-0.0820193	-53.1505	2.26068	-16.7384	-0.237978	-33.8006	2.74157	-147.466	2.28465	12.7904	0.401629	-166.995	-0.472964	21.2457	1.91395	72.0212	1.82283	-133.637	2.14739	58.7752	1.63198	9.91155	0.653625	12.5658	0.748655	-154.784	0.800869	-67.8422	0.501077	109.073	0.614801	-63.5423	0.71055	17.3126	0.656966	-12.2866	0.549121	-62.1645	0.601213	63.5049
2.78267	-159.281	2.1647	-112.952	2.22752	204.938	0.599843	159.328	1.85553	-82.3201	-0.0781695	-53.4195	2.26585	-16.519	-0.236249	-34.7045	2.74255	-148.556	2.29213	13.5026	0.405898	-167.264	-0.470653	20.454	1.91792	72.5573	1.82567	-133.074	2.15001	59.527	1.63436	9.20137	0.657922	13.0674	0.757492	-151.185	0.798989	-69.9187	0.500824	109.574	0.616683	-62.8461	0.715211	16.1643	0.657963	-11.9917	0.552401	-63.6401	0.603892	66.0518
2.78341	-159.265	2.16597	-115.474	2.23115	205.627	0.60852	158.931	1.86446	-82.2901	-0.0733244	-54.0471	2.2701	-17.6326	-0.23597	-35.7811	2.74454	-149.344	2.30112	13.8467	0.437125	-168.2	-0.468685	19.65	1.91962	73.4499	1.82823	-133.086	2.15467	60.5487	1.63818	9.66518	0.659979	13.7339	0.764333	-147.301	0.795959	-72.1815	0.502296	109.35	0.615797	-62.2927	0.718765	15.589	0.659724	-11.7782	0.556657	-64.4294	0.605249	66.5899
2.78701	-159.638	2.17001	-117.898	2.23441	206.664	0.614095	158.791	1.86693	-82.3475	-0.0682727	-54.481	2.27212	-17.9839	-0.236446	-37.117	2.74534	-151.094	2.30759	14.1589	0.46617	-168.533	-0.462312	18.8513	1.92351	74.2049	1.83015	-133.684	2.15718	61.9428	1.63967	9.40254	0.662605	13.671	0.767162	-142.517	0.792893	-73.7636	0.506525	110.157	0.617219	-60.8558	0.721555	14.9074	0.664486	-11.4096	0.559129	-66.123	0.605913	67.9323
2.78625	-159.491	2.16874	-120.018	2.23659	208.111	0.620244	158.804	1.86869	-82.3569	-0.0642539	-55.1485	2.27575	-18.9818	-0.235282	-39.3403	2.75394	-152.438	2.30878	13.9341	0.497294	-168.171	-0.457838	18.2239	1.92865	74.3439	1.83137	-133.471	2.1617	63.1366	1.64072	9.11415	0.661619	14.3123	0.774282	-137.391	0.794197	-75.2885	0.507251	110.037	0.617833	-59.0953	0.727509	13.7039	0.665812	-10.9258	0.559647	-68.8602	0.609549	69.2616
2.78854	-159.338	2.1728	-121.844	2.24261	209.175	0.623171	158.572	1.87741	-82.1364	-0.059437	-56.0419	2.27662	-19.5162	-0.232856	-40.5478	2.7526	-153.08	2.31391	14.0865	0.529093	-167.708	-0.457461	17.4466	1.92982	74.6105	1.83572	-133.169	2.16425	64.0888	1.64486	8.80043	0.668484	14.7223	0.778695	-132.792	0.797213	-77.0335	0.500827	110.273	0.616744	-58.4495	0.730892	12.5956	0.667427	-10.9897	0.563657	-70.8048	0.613203	71.6162
2.79138	-159.332	2.17461	-124.112	2.24354	210.447	0.629009	158.613	1.88417	-82.0101	-0.0534745	-56.3158	2.2832	-19.8002	-0.227282	-41.9914	2.75548	-153.622	2.31736	14.6837	0.561752	-166.949	-0.457415	16.8379	1.93436	75.1719	1.83668	-133.248	2.16986	65.237	1.64774	8.67279	0.673467	15.4531	0.784535	-127.406	0.796477	-78.4726	0.501917	109.921	0.616183	-57.1614	0.732217	10.7803	0.66907	-10.9239	0.563146	-71.6366	0.615599	73.2363
2.79104	-158.956	2.17763	-125.665	2.24736	211.916	0.634713	158.514	1.88949	-81.4927	-0.0487608	-56.2416	2.28814	-20.1825	-0.224471	-43.6141	2.75676	-155.15	2.31822	14.7565	0.593274	-166.592	-0.455012	16.1909	1.93956	75.3349	1.84024	-133.05	2.17627	66.5477	1.65142	8.5018	0.676856	15.5912	0.786205	-122.832	0.79433	-80.1575	0.503185	109.839	0.617647	-56.6643	0.735385	8.87639	0.674125	-10.7441	0.563689	-74.3917	0.61796	75.0659
2.78909	-158.206	2.17749	-127.29	2.24725	213.406	0.639557	158.317	1.89363	-81.466	-0.0422538	-56.5869	2.29121	-20.268	-0.221078	-45.3186	2.76079	-156.293	2.32441	15.4554	0.625218	-166.508	-0.452735	15.0113	1.94198	75.7059	1.84214	-132.703	2.17924	67.6263	1.65394	8.25125	0.680667	16.2298	0.793547	-118.237	0.794233	-81.6961	0.501953	108.738	0.61824	-55.6602	0.736864	7.98097	0.679041	-10.6358	0.570238	-75.9139	0.620442	76.4662
2.79107	-157.735	2.17761	-129.243	2.24988	214.587	0.64635	158.133	1.8953	-81.1529	-0.0384979	-57.0082	2.29755	-20.4384	-0.220103	-46.5319	2.76219	-157.469	2.32838	16.1367	0.656081	-165.975	-0.452598	14.2735	1.94304	75.6134	1.84341	-132.813	2.1824	68.7089	1.65778	7.85389	0.685239	16.3354	0.797459	-113.996	0.797996	-82.9461	0.505818	107.896	0.618719	-54.8211	0.739968	6.56964	0.680113	-10.2087	0.57076	-78.9195	0.621832	77.9546
2.7931	-157.848	2.17899	-131.008	2.2543	216.603	0.652856	157.534	1.90264	-81.3156	-0.0318875	-57.2378	2.30152	-20.5596	-0.214054	-48.9358	2.76422	-157.656	2.32798	15.5881	0.666023	-165.962	-0.452266	13.5269	1.94806	75.9442	1.84389	-132.56	2.18571	69.827	1.66006	8.50203	0.684832	16.7442	0.7989	-109.465	0.797156	-83.8853	0.508269	107.167	0.620776	-53.9893	0.746633	4.92561	0.681639	-10.2037	0.573979	-80.3858	0.62521	79.5936
2.79566	-157.747	2.18053	-133.477	2.2553	217.739	0.656014	157.124	1.90457	-80.526	-0.02708	-57.8513	2.30786	-20.8639	-0.21571	-50.4168	2.76882	-159.046	2.33065	15.0926	0.667217	-165.446	-0.450401	12.3434	1.95148	76.3237	1.84464	-131.92	2.1896	71.0425	1.66485	8.33362	0.683653	16.8483	0.797144	-105.3	0.799122	-85.2862	0.512174	107.123	0.625647	-53.2206	0.749069	3.19243	0.680388	-10.1593	0.575473	-82.4339	0.629085	81.1918
2.80113	-157.189	2.17958	-136.184	2.25677	218.268	0.66225	156.988	1.90714	-80.327	-0.0224414	-58.4722	2.31079	-20.9134	-0.216038	-52.7634	2.76897	-160.113	2.33224	15.2706	0.667741	-164.907	-0.443514	11.7781	1.95399	76.8331	1.846	-131.421	2.19284	72.0726	1.67008	8.36943	0.687021	16.9468	0.795782	-102.969	0.797063	-86.3065	0.514153	107.132	0.630126	-53.4659	0.751176	2.39996	0.683282	-9.6607	0.581369	-83.6855	0.630178	82.0095
2.80562	-156.58	2.17944	-137.979	2.26118	219.62	0.667937	156.895	1.91269	-79.6105	-0.0197842	-58.8606	2.31617	-20.5289	-0.214587	-54.7407	2.76884	-160.793	2.3363	15.8146	0.671291	-164.997	-0.441214	10.8075	1.95668	77.7942	1.84819	-131.267	2.19763	73.6658	1.67354	8.74544	0.685578	17.3502	0.795643	-101.471	0.800283	-86.7966	0.514621	107.057	0.633515	-52.9296	0.752451	0.842782	0.685629	-9.83131	0.58456	-85.2994	0.632664	83.0718
2.81032	-156.493	2.17997	-140.176	2.26245	220.561	0.67341	156.998	1.91627	-79.3667	-0.0162067	-59.1994	2.32166	-20.5684	-0.21439	-56.745	2.76901	-161.794	2.33963	15.6402	0.67301	-164.153	-0.440676	10.2765	1.9612	77.8072	1.85034	-131.176	2.20055	74.8719	1.67739	8.62324	0.689686	17.706	0.798106	-98.388	0.796892	-87.3922	0.516121	106.908	0.636883	-51.9727	0.754509	-0.532573	0.68927	-9.94551	0.587736	-85.3078	0.636364	83.7429
2.81258	-156.299	2.18039	-141.973	2.26322	221.597	0.675446	157.046	1.91784	-79.3599	-0.0105071	-59.344	2.3276	-20.7959	-0.20662	-58.7779	2.77048	-162.972	2.34438	15.864	0.674696	-163.528	-0.436088	9.44359	1.96567	77.7369	1.85278	-131.506	2.20307	75.5469	1.68201	8.29845	0.689811	18.2669	0.799587	-94.6077	0.80014	-88.2139	0.51307	106.667	0.639555	-51.9129	0.75712	-1.91795	0.691353	-10.1032	0.586918	-84.7892	0.638697	85.8864
2.81804	-155.977	2.18154	-143.577	2.26471	223.25	0.681411	156.88	1.92313	-78.8807	-0.00507984	-59.4035	2.33359	-20.5275	-0.203178	-59.8801	2.77173	-164.076	2.34539	16.1086	0.676189	-162.878	-0.434509	8.85045	1.96627	78.2151	1.85449	-131.081	2.2051	76.0476	1.68465	9.19201	0.694501	18.6907	0.802809	-89.7203	0.80238	-88.6676	0.510423	106.677	0.643265	-51.3552	0.759902	-3.45691	0.696268	-9.98845	0.589115	-85.2829	0.643597	85.9804
2.82346	-155.305	2.18195	-145.025	2.26792	224.838	0.685667	156.92	1.92856	-78.4228	1.47793e-16	-59.891	2.33554	-20.8442	-0.203186	-61.4409	2.77753	-164.798	2.34973	16.4144	0.669535	-162.232	-0.432885	7.90413	1.97176	78.5732	1.85597	-131.204	2.20763	77.2628	1.68311	9.91314	0.697122	19.2601	0.809042	-84.2136	0.814468	-88.5187	0.51072	106.649	0.648158	-50.1466	0.760856	-5.07323	0.703324	-9.89132	0.590477	-86.242	0.646633	86.5275
2.82924	-154.632	2.18407	-145.759	2.26873	226.615	0.688896	156.172	1.93451	-77.5549	0.00584041	-59.9523	2.33741	-20.5459	-0.201719	-63.0383	2.784	-165.153	2.35398	16.286	0.684254	-162.052	-0.429407	6.61984	1.97769	78.5361	1.8577	-131.196	2.21115	78.4235	1.68474	9.68927	0.699158	20.3536	0.808141	-79.3333	0.812135	-89.1726	0.511816	106.741	0.650055	-48.9492	0.76221	-6.94571	0.706521	-9.96227	0.591827	-89.857	0.647858	87.4128
2.82816	-153.642	2.18576	-145.912	2.26968	228.257	0.693359	156.041	1.9376	-77.2222	0.0107982	-59.621	2.34188	-20.8839	-0.204203	-64.4918	2.78391	-165.466	2.35847	15.9613	0.711285	-162.16	-0.4265	6.05449	1.98364	79.3272	1.86091	-130.807	2.21266	79.6605	1.68575	9.51168	0.703427	21.6019	0.80681	-75.7026	0.81281	-89.2846	0.516425	105.964	0.65313	-48.0097	0.766217	-9.45871	0.710248	-9.97548	0.595483	-89.619	0.652194	87.4837
2.83103	-153.187	2.18807	-147.007	2.27163	229.816	0.692905	156.873	1.94083	-76.5948	0.0163475	-59.4103	2.34354	-21.3348	-0.202277	-65.5998	2.78533	-165.985	2.35861	15.5804	0.742692	-161.971	-0.425642	4.82638	1.9893	79.2152	1.86139	-131.099	2.21844	81.1638	1.68875	9.5625	0.705477	23.1633	0.80627	-73.2447	0.809258	-89.6806	0.521644	105.039	0.65278	-47.0755	0.772271	-11.6509	0.715056	-10.132	0.598959	-90.6309	0.654815	87.669
2.83412	-152.24	2.18984	-147.818	2.27039	230.927	0.695371	156.723	1.94132	-75.9525	0.0209015	-59.9626	2.34773	-21.2121	-0.20326	-66.9775	2.78713	-167.263	2.35768	15.8578	0.772239	-161.271	-0.423468	4.22735	1.99504	79.5649	1.8629	-131.257	2.22241	81.8744	1.6923	9.52104	0.707006	23.5093	0.802834	-70.838	0.817487	-89.8742	0.520237	104.305	0.654033	-46.4332	0.773782	-12.8659	0.718432	-10.2106	0.60324	-91.6522	0.659444	88.3744
2.83917	-150.774	2.19221	-148.977	2.27029	232.229	0.69561	157.086	1.94351	-75.0263	0.0225823	-59.7314	2.35489	-21.4514	-0.19667	-69.1647	2.79166	-168.023	2.35931	15.152	0.752739	-161.933	-0.419292	3.19897	1.9998	80.2654	1.86653	-130.749	2.22357	82.5287	1.6946	10.0082	0.713638	25.0927	0.804275	-67.5331	0.820175	-90.235	0.523606	103.799	0.657444	-45.4613	0.774332	-14.9991	0.723877	-10.5597	0.607585	-93.2538	0.664773	88.2936
2.83789	-149.317	2.19378	-149.351	2.27224	233.503	0.699595	157.306	1.9465	-74.3172	0.0256715	-59.672	2.36139	-22.0566	-0.189392	-70.5064	2.79565	-168.759	2.35892	15.1163	0.754635	-161.671	-0.419452	2.35167	2.00313	81.201	1.86908	-129.872	2.22854	83.402	1.69866	10.5661	0.718567	26.4495	0.805505	-64.4681	0.82586	-90.1738	0.523484	103.388	0.662062	-44.4615	0.772325	-16.6723	0.726767	-10.7496	0.61069	-93.9095	0.669223	87.7165
2.84121	-148.97	2.19761	-150.874	2.27477	234.498	0.699093	157.141	1.95165	-73.6457	0.0298593	-60.1145	2.36439	-22.5893	-0.187589	-72.2925	2.79546	-169.406	2.36279	15.1154	0.757233	-161.423	-0.415894	2.17531	2.0064	82.4345	1.87246	-130.14	2.23004	83.7824	1.70283	11.1493	0.723114	27.9257	0.804039	-61.2243	0.828929	-89.9612	0.532712	102.822	0.664126	-43.8123	0.774882	-18.2439	0.73094	-11.0294	0.615664	-95.9792	0.671809	87.3712
2.84045	-148.077	2.19728	-151.741	2.27724	235.093	0.69996	156.475	1.95068	-72.6961	0.0329579	-59.6966	2.3721	-22.5636	-0.186204	-74.4733	2.79839	-169.979	2.36543	15.3226	0.737536	-161.392	-0.410917	1.8213	2.0103	83.5384	1.8715	-129.977	2.23027	84.1387	1.70475	11.3074	0.723904	29.2037	0.804175	-58.8842	0.8272	-89.7148	0.541393	102.86	0.66559	-42.9758	0.779315	-19.3747	0.733494	-11.612	0.621023	-97.8683	0.675991	87.6315
2.84266	-146.606	2.20346	-152.946	2.27909	236.208	0.70179	155.787	1.95508	-72.2776	0.0335589	-59.5624	2.37365	-22.9973	-0.187761	-75.7493	2.79846	-170.717	2.36682	14.9198	0.71173	-161.414	-0.403892	1.17834	2.01298	84.364	1.873	-130.248	2.23194	85.0837	1.70876	11.6322	0.728851	30.4896	0.804568	-56.675	0.826685	-89.3496	0.541486	102.671	0.669426	-41.7177	0.784101	-20.9242	0.735216	-11.4957	0.624975	-98.257	0.679434	88.0648
2.84813	-145.665	2.20734	-154.468	2.28204	237.157	0.704272	154.949	1.95786	-71.3182	0.0368171	-59.7368	2.37887	-23.0398	-0.18559	-77.3296	2.80111	-171.442	2.36999	15.2523	0.687224	-161.602	-0.400494	0.586186	2.01556	85.095	1.87535	-129.885	2.23153	85.8621	1.71025	11.0286	0.731558	30.6593	0.808831	-54.2399	0.828468	-89.1511	0.542426	102.205	0.674769	-40.1581	0.786112	-22.4189	0.736591	-11.7703	0.626108	-98.5764	0.683316	88.6937
2.85409	-145.147	2.21214	-155.307	2.2837	238.387	0.706244	153.921	1.96532	-70.474	0.0383383	-60.2829	2.38372	-22.8025	-0.18586	-79.2528	2.80292	-172.148	2.37248	15.054	0.662599	-161.795	-0.393252	-0.522947	2.02263	84.7216	1.8789	-129.566	2.23357	86.3495	1.71101	10.7789	0.734723	30.5682	0.809643	-51.9835	0.828858	-88.9117	0.550464	101.099	0.677137	-39.1485	0.79402	-23.7892	0.740671	-11.6673	0.626587	-98.1738	0.68597	88.8089
2.85504	-144.221	2.21657	-155.803	2.28617	240.141	0.705019	153.218	1.96786	-69.7959	0.0399251	-59.6947	2.39001	-22.64	-0.182319	-81.3083	2.80543	-172.698	2.37316	14.6088	0.639782	-161.52	-0.390025	-1.11718	2.02811	84.877	1.8795	-128.832	2.23629	86.8803	1.71204	10.6572	0.733969	31.3031	0.811259	-50.0467	0.822426	-88.2734	0.553047	101.003	0.68124	-38.4467	0.797249	-25.1784	0.744865	-11.9354	0.630899	-97.3246	0.688534	88.9233
2.8569	-143.42	2.22087	-156.238	2.28698	240.818	0.707787	151.847	1.96821	-68.3067	0.0393711	-60.1183	2.39106	-22.8063	-0.184098	-83.2397	2.80399	-173.374	2.37765	14.8748	0.637131	-161.855	-0.383275	-1.43849	2.03062	85.5913	1.88125	-128.098	2.2392	87.0502	1.71506	11.2246	0.744134	32.6285	0.812049	-49.744	0.82373	-87.3384	0.558534	100.545	0.686219	-37.4624	0.798127	-27.6246	0.749677	-11.7878	0.636281	-98.2492	0.69087	88.5726
2.86194	-142.785	2.2262	-156.7	2.28974	241.07	0.707779	150.753	1.97693	-67.3145	0.0427045	-60.0124	2.39516	-23.0706	-0.178139	-84.9124	2.80508	-174.348	2.3781	15.2318	0.610487	-161.428	-0.373229	-2.27927	2.03371	86.1855	1.8827	-127.14	2.24129	87.3091	1.71602	10.6203	0.745499	34.067	0.813197	-49.3721	0.822662	-87.1716	0.559746	100.619	0.688494	-36.0948	0.799435	-29.1467	0.755654	-11.5203	0.642616	-99.3151	0.69397	88.8222
2.86128	-142.621	2.23201	-157.055	2.29092	242.348	0.707207	149.344	1.9809	-66.1118	0.0429768	-60.1513	2.39895	-23.4618	-0.179746	-87.1642	2.80812	-174.653	2.38116	15.2875	0.585935	-161.631	-0.372131	-2.14023	2.03786	86.5489	1.8855	-126.718	2.24248	87.0494	1.71663	10.6563	0.74687	35.9087	0.814438	-48.796	0.828829	-86.7738	0.558692	101.329	0.691001	-34.5606	0.803231	-31.0351	0.758702	-11.5367	0.64402	-99.3467	0.698752	88.8238
2.86343	-141.885	2.23837	-157.142	2.29399	243.04	0.705258	147.808	1.98351	-64.4534	0.045174	-60.1733	2.39975	-24.1082	-0.179533	-89.4187	2.81328	-175.361	2.38069	14.9641	0.560849	-161.475	-0.3699	-2.32119	2.04182	86.789	1.88758	-125.944	2.24422	88.2343	1.71787	11.1975	0.748063	37.5966	0.813058	-48.0288	0.828429	-85.6273	0.566958	100.787	0.694597	-33.6253	0.809914	-32.6248	0.762814	-11.7589	0.645635	-99.7611	0.701431	88.2719
2.86549	-141.145	2.2395	-157.579	2.29726	244.59	0.70451	146.27	1.98727	-62.4028	0.0453899	-60.1458	2.4042	-23.624	-0.178967	-91.378	2.81766	-175.49	2.37978	14.0133	0.537858	-161.505	-0.366467	-2.54489	2.04345	86.7784	1.89041	-125.644	2.24688	88.9787	1.7189	11.9157	0.749145	38.9863	0.811213	-47.645	0.831381	-85.1608	0.572446	101.08	0.696369	-32.4488	0.812989	-33.8433	0.767094	-11.6919	0.647554	-100.059	0.701963	88.3224
2.86831	-139.957	2.24117	-157.979	2.29893	246.494	0.708766	144.508	1.99538	-61.1824	0.0470425	-59.9686	2.40322	-23.0679	-0.180524	-93.08	2.82335	-175.308	2.37924	13.812	0.515115	-161.375	-0.365072	-2.25388	2.04681	86.9209	1.89198	-125.052	2.25198	89.4944	1.72099	13.2076	0.75311	40.8652	0.811878	-46.3459	0.826603	-84.472	0.579205	100.704	0.697701	-31.6121	0.816347	-35.3825	0.770402	-12.1939	0.648994	-98.9428	0.704867	87.7964
2.86971	-139.297	2.2441	-157.666	2.30063	248.302	0.710492	142.388	1.99575	-59.8069	0.0479721	-59.9529	2.40711	-22.5284	-0.183901	-94.0867	2.8262	-175.591	2.38286	13.2895	0.490642	-161.526	-0.359454	-2.17921	2.05091	87.3621	1.89372	-124.347	2.25768	90.2112	1.72324	13.2833	0.75466	42.4822	0.811556	-45.2413	0.824949	-83.9238	0.580123	100.618	0.696783	-29.8235	0.817822	-36.5753	0.770477	-12.3423	0.64978	-99.0409	0.707903	87.3724
2.87168	-138.416	2.2488	-157.825	2.3029	249.989	0.711184	140.554	2.0003	-58.4996	0.0510613	-59.9516	2.41282	-22.254	-0.179869	-94.7479	2.82282	-176.135	2.38107	12.01	0.474592	-161.821	-0.355095	-2.18366	2.05613	87.938	1.89514	-123.823	2.26191	91.2015	1.7286	13.5228	0.756539	42.9178	0.81186	-44.0839	0.816609	-83.7293	0.58566	99.9773	0.696347	-29.0005	0.820708	-38.3213	0.767837	-11.8603	0.654346	-100.778	0.71141	87.225
2.8751	-137.54	2.25274	-157.657	2.30634	252.09	0.711176	138.192	2.00225	-56.7061	0.0536247	-59.6751	2.41441	-22.0168	-0.182032	-97.0787	2.82386	-176.631	2.38131	11.6411	0.457991	-161.926	-0.353173	-2.20945	2.05836	88.1844	1.89869	-123.209	2.26599	92.1238	1.73212	14.3287	0.759011	44.0867	0.812368	-42.7978	0.821476	-82.5609	0.591266	99.0138	0.697322	-27.7646	0.822072	-39.7439	0.771409	-11.3721	0.658037	-101.627	0.714074	85.6326
2.87637	-136.483	2.25324	-157.296	2.30995	253.422	0.712393	136.609	2.0072	-54.9339	0.0582539	-59.4612	2.41908	-21.8184	-0.177238	-99.1486	2.82428	-177.032	2.38141	12.0546	0.435296	-162.588	-0.34958	-2.63336	2.061	88.4065	1.90135	-122.687	2.26955	92.7888	1.73691	14.7649	0.762661	45.183	0.813136	-41.9361	0.818088	-82.044	0.593631	98.8449	0.70224	-27.0717	0.826062	-40.1818	0.775585	-10.5826	0.660535	-100.464	0.716575	84.953
2.88027	-136.191	2.2573	-157.549	2.31212	254.368	0.7173	134.995	2.01319	-53.3678	0.0598595	-59.7469	2.4237	-21.5323	-0.176279	-100.624	2.82653	-177.858	2.38237	11.5106	0.413081	-162.573	-0.346251	-2.89444	2.0664	88.7024	1.90496	-122.272	2.27256	93.3798	1.737	14.6634	0.767122	46.5542	0.814299	-40.9865	0.823531	-81.8256	0.593741	98.9125	0.707719	-26.0072	0.826965	-40.6041	0.775407	-9.90083	0.663097	-101.267	0.720021	84.6047
2.88036	-136.467	2.25818	-157.861	2.31595	255.491	0.719162	133.188	2.01783	-52.1611	0.057606	-59.9465	2.42672	-21.2784	-0.173837	-102.411	2.82955	-178.828	2.38231	11.1313	0.387899	-162.694	-0.341148	-3.40443	2.06862	88.741	1.90744	-122.414	2.27856	94.3357	1.73976	14.5129	0.77214	47.4446	0.817181	-40.361	0.820994	-82.0082	0.598286	99.5606	0.711244	-24.5865	0.827994	-41.1857	0.77914	-9.20321	0.664147	-102.448	0.721028	84.3931
2.88003	-135.83	2.26109	-157.766	2.32233	256.311	0.723202	130.916	2.02138	-50.9402	0.0604698	-60.2034	2.42938	-21.4648	-0.177549	-104.349	2.82916	-179.228	2.38117	10.5042	0.384731	-162.903	-0.338859	-3.46046	2.07041	89.0593	1.90752	-122.265	2.28518	95.2884	1.73887	15.0267	0.773908	48.6939	0.81963	-39.9044	0.816881	-81.3943	0.602687	99.3468	0.714519	-23.8768	0.833023	-42.2645	0.777625	-9.22703	0.667717	-103.018	0.720925	84.1423
2.88434	-135.021	2.26153	-157.921	2.32676	257.18	0.725398	128.705	2.02449	-49.576	0.0608266	-60.4888	2.4315	-21.4818	-0.17664	-105.287	2.83189	-180.246	2.38639	10.3717	0.360294	-163.415	-0.335519	-4.18717	2.07361	89.8503	1.90739	-122.866	2.28901	96.0926	1.73985	14.872	0.777819	49.1859	0.821322	-39.9891	0.815459	-81.8104	0.608357	98.5992	0.717526	-23.1257	0.845621	-42.3928	0.771938	-9.02603	0.669367	-102.633	0.722121	84.1569
2.88417	-133.818	2.26744	-157.941	2.32908	257.61	0.727617	126.382	2.03046	-47.6667	0.0628267	-60.4919	2.43489	-20.7027	-0.175213	-107.081	2.83411	-180.78	2.38924	10.6671	0.335784	-163.989	-0.332303	-4.68714	2.079	89.8311	1.90816	-122.808	2.29391	95.861	1.74253	14.7422	0.782973	50.1694	0.822208	-39.5358	0.812654	-81.2051	0.603055	99.3958	0.722401	-21.6758	0.851382	-42.6206	0.771616	-8.84726	0.670975	-103.067	0.723968	84.0576
2.89016	-132.746	2.2711	-157.97	2.32993	258.49	0.733193	124.155	2.03231	-46.3955	0.0665638	-60.7777	2.43349	-20.9106	-0.172673	-108.238	2.83506	-181.58	2.39006	9.91335	0.334125	-164.458	-0.329706	-5.57929	2.08118	90.3228	1.9109	-123.121	2.29894	95.9306	1.74314	14.7465	0.787031	50.9255	0.826549	-38.3883	0.815216	-80.0408	0.603191	99.3085	0.726476	-19.7832	0.854371	-42.7793	0.772502	-8.7021	0.671115	-103.429	0.726257	83.8875
2.8938	-131.62	2.27088	-158.309	2.33212	260.117	0.732437	121.913	2.03156	-44.8156	0.0702539	-60.6448	2.43419	-20.9414	-0.169771	-110.442	2.83535	-181.685	2.39401	9.824	0.339181	-163.587	-0.332223	-6.09342	2.08141	91.1677	1.911	-123.21	2.30393	96.9173	1.74531	15.0366	0.790196	52.145	0.825494	-37.7997	0.815809	-79.9061	0.608407	98.5833	0.727972	-19.0033	0.856679	-42.5924	0.77661	-8.53286	0.675949	-103.362	0.729686	83.0094
2.89145	-130.805	2.2702	-158.641	2.33435	261.483	0.734346	119.559	2.03285	-44.0124	0.0736718	-60.3969	2.43405	-21.2575	-0.165264	-111.943	2.83828	-181.374	2.39347	8.42654	0.343034	-163.412	-0.328871	-6.31637	2.08304	91.8238	1.90991	-122.908	2.30612	97.6771	1.74675	15.3134	0.792617	53.351	0.827855	-37.0441	0.817185	-78.8187	0.610053	97.8002	0.730272	-17.6189	0.864033	-42.2907	0.778875	-8.03106	0.680401	-104.901	0.732832	82.5214
2.89526	-129.464	2.27197	-158.762	2.33758	263.444	0.736478	117.263	2.0325	-42.0281	0.0758502	-60.6381	2.43437	-20.938	-0.16387	-112.658	2.83985	-181.123	2.39211	8.19443	0.348258	-163.22	-0.33013	-6.92039	2.0834	92.688	1.91032	-123.099	2.31	98.1849	1.75064	15.6069	0.793174	54.762	0.827054	-36.9059	0.821808	-77.4096	0.608835	96.4326	0.73299	-16.4689	0.862829	-42.0029	0.779115	-7.89148	0.683463	-105.174	0.73655	81.6927
2.89837	-127.923	2.27394	-158.317	2.33588	265.04	0.739397	114.83	2.03456	-40.2545	0.0806953	-61.2183	2.43603	-20.9006	-0.163042	-114.116	2.84388	-180.702	2.40009	8.82457	0.348542	-163.632	-0.325851	-7.53355	2.08528	93.4033	1.91137	-122.69	2.31169	98.6911	1.75209	16.1491	0.797235	56.463	0.828899	-36.7788	0.83107	-76.8602	0.611525	95.3402	0.737155	-14.8907	0.866329	-41.6995	0.781512	-8.61721	0.683456	-105.026	0.741029	81.3553
2.90131	-127.103	2.27559	-158.143	2.33616	267.031	0.739787	112.416	2.03538	-38.8393	0.0851742	-61.05	2.44046	-21.3789	-0.155412	-115.096	2.84733	-180.678	2.40284	8.70004	0.35285	-163.856	-0.324111	-8.09548	2.09179	93.3538	1.9132	-123.019	2.31491	98.7523	1.75388	16.2507	0.797214	57.9165	0.831083	-35.9294	0.830198	-76.061	0.608853	93.8779	0.74083	-13.8149	0.870776	-42.0747	0.78109	-8.08952	0.687626	-104.672	0.742465	80.1737
2.90076	-126.247	2.27669	-157.857	2.33808	268.583	0.744814	110.055	2.03589	-37.589	0.0868362	-60.717	2.44355	-21.7279	-0.154838	-116.09	2.85238	-180.219	2.40776	8.5711	0.358221	-163.674	-0.327063	-8.52484	2.09291	93.7225	1.91447	-123.119	2.31697	99.2799	1.75489	16.2369	0.803322	58.7918	0.834362	-35.8996	0.835448	-75.4959	0.613072	91.8213	0.743372	-13.988	0.874848	-41.4532	0.783059	-7.93752	0.685478	-105.352	0.744758	79.1934
2.90207	-124.912	2.27929	-156.982	2.3404	269.981	0.751789	109.141	2.04114	-36.4909	0.0932306	-60.1689	2.44413	-21.2297	-0.146429	-116.971	2.85607	-180.422	2.41151	8.74649	0.365979	-163.985	-0.324466	-9.21688	2.09753	94.0662	1.9152	-122.916	2.32121	99.6734	1.75611	15.9093	0.806093	60.319	0.834176	-36.0689	0.833511	-74.5775	0.619599	90.5682	0.746215	-12.7833	0.880452	-41.5086	0.785599	-7.98912	0.686715	-105.387	0.745736	79.116
2.90088	-124.433	2.28044	-156.111	2.34475	270.511	0.756657	107.262	2.04381	-35.2399	0.0975311	-60.1194	2.44927	-20.736	-0.141766	-117.502	2.85609	-180.649	2.41488	8.66636	0.368412	-164.17	-0.319981	-9.49279	2.10053	94.4174	1.91555	-122.353	2.32559	99.4963	1.76123	16.0077	0.808551	61.4341	0.839183	-36.1341	0.833975	-74.0227	0.616073	89.4467	0.749322	-12.858	0.88512	-42.1905	0.78552	-8.39152	0.693764	-105.322	0.749079	78.306
2.89946	-123.388	2.28637	-155.732	2.34745	271.01	0.765645	105.957	2.04443	-34.2345	0.105137	-59.3013	2.45041	-20.419	-0.135406	-117.614	2.85874	-180.248	2.41988	9.15947	0.369463	-164.69	-0.317132	-9.65077	2.10532	94.6848	1.91643	-122.508	2.32851	99.3196	1.76279	15.317	0.814341	62.3644	0.840853	-35.6014	0.83434	-73.4062	0.614483	88.3038	0.752562	-12.0797	0.887745	-42.1932	0.7895	-8.52941	0.697105	-104.557	0.751897	77.4241
2.90283	-122.8	2.29183	-155.238	2.35269	272.035	0.770473	104.751	2.04414	-33.3095	0.109691	-58.2307	2.45515	-20.239	-0.130734	-118.254	2.85881	-180.273	2.42355	9.37273	0.371025	-165.4	-0.314398	-9.55358	2.10898	94.4892	1.91972	-122.903	2.32962	99.3221	1.76415	15.4755	0.815094	63.0377	0.843552	-35.1337	0.836805	-72.2454	0.613562	87.1262	0.755444	-10.756	0.88782	-42.5031	0.791643	-8.48017	0.703876	-103.075	0.756437	75.7944
2.90552	-121.369	2.29367	-154.365	2.35477	273.137	0.770847	104.056	2.04731	-32.6117	0.115315	-58.1407	2.45623	-20.3287	-0.12503	-118.451	2.86455	-180.765	2.42744	9.73534	0.372454	-166.055	-0.313082	-9.6402	2.11301	94.4974	1.92403	-122.528	2.32902	99.2494	1.76572	15.1406	0.817444	63.3926	0.845934	-35.1642	0.838267	-70.8818	0.618724	86.5268	0.76213	-9.14847	0.890117	-42.1056	0.79304	-8.62271	0.707574	-102.199	0.758244	74.174
2.90902	-120.703	2.29714	-153.28	2.35996	273.751	0.774761	102.934	2.05216	-31.9197	0.119512	-58.1273	2.45546	-20.4133	-0.12562	-118.673	2.86941	-181.172	2.43058	10.0222	0.377626	-166.407	-0.310347	-9.9066	2.11361	95.0647	1.9272	-122.145	2.32827	98.7994	1.76809	14.8808	0.821788	63.8399	0.845587	-34.6936	0.843419	-69.755	0.619696	85.3795	0.766851	-7.20414	0.891109	-41.3579	0.796884	-8.14096	0.708571	-101.465	0.760165	72.8663
2.90754	-119.514	2.29895	-151.843	2.36354	273.771	0.780249	102.298	2.05823	-30.588	0.122724	-57.9929	2.45746	-20.5986	-0.117833	-118.809	2.87076	-181.334	2.43245	9.79965	0.381026	-166.49	-0.305531	-9.84088	2.11684	94.9166	1.92772	-121.993	2.33073	98.3334	1.77003	14.7235	0.825049	64.0955	0.846588	-34.6506	0.842519	-69.0267	0.621918	84.7053	0.774019	-5.42202	0.893924	-41.5297	0.797291	-7.91657	0.714056	-100.655	0.76193	71.8546
2.90939	-118.924	2.30264	-150.916	2.3653	274.622	0.78518	100.992	2.05842	-29.6805	0.126395	-57.676	2.45955	-19.9332	-0.116916	-118.682	2.87665	-181.729	2.43884	9.84772	0.38288	-167.135	-0.30608	-9.7987	2.11909	95.0889	1.92993	-121.164	2.33311	98.0499	1.77049	14.4349	0.825927	64.7465	0.850107	-34.2039	0.843652	-68.3616	0.622829	83.8774	0.776051	-4.23248	0.895345	-41.698	0.79712	-7.84649	0.716057	-99.0845	0.765208	71.1603
2.91237	-118.078	2.3039	-150.135	2.36859	274.808	0.785793	99.9464	2.05866	-29.2344	0.131024	-58.0817	2.46494	-18.8048	-0.109703	-118.583	2.88032	-182.252	2.44301	10.648	0.383295	-167.838	-0.303139	-10.1317	2.12077	95.6547	1.92893	-120.978	2.3324	97.6591	1.77218	13.5912	0.827949	65.6109	0.851677	-34.3431	0.846725	-66.5568	0.623818	83.3224	0.777423	-3.47403	0.898413	-41.4925	0.801971	-7.44433	0.717675	-99.0424	0.767691	69.7919
2.91721	-117.048	2.30792	-149.063	2.37279	275.456	0.786644	98.0775	2.06021	-28.8045	0.141456	-57.8128	2.46783	-17.8709	-0.104474	-118.626	2.88545	-181.671	2.44879	10.9831	0.386239	-168.438	-0.300714	-10.2275	2.12721	95.8037	1.92914	-120.714	2.33102	97.7851	1.77247	12.8121	0.830203	65.9923	0.854816	-34.332	0.84819	-65.8036	0.625405	82.7353	0.782623	-2.71579	0.903621	-41.2848	0.804154	-6.82543	0.720101	-98.1448	0.772273	67.8672
2.91786	-116.041	2.31131	-147.998	2.37173	276.515	0.792085	96.4721	2.06366	-27.9207	0.146442	-57.2522	2.46908	-17.5053	-0.0966961	-118.52	2.89025	-181.076	2.45314	11.5711	0.389893	-169.391	-0.296961	-10.6145	2.13315	95.2911	1.93078	-120.441	2.33145	98.2291	1.77527	12.2971	0.83106	66.6237	0.8561	-34.2	0.85818	-64.4044	0.622904	81.8405	0.783333	-1.40468	0.906768	-41.3284	0.809419	-6.65144	0.716761	-97.1257	0.777694	67.001
2.91827	-115.071	2.31532	-146.781	2.37218	277.467	0.797302	94.7719	2.06396	-26.8785	0.152339	-56.7353	2.47308	-17.8936	-0.0883444	-118.05	2.89298	-180.175	2.45697	11.8489	0.394839	-169.443	-0.293128	-11.0141	2.1379	94.7568	1.93049	-120.093	2.33272	98.1714	1.7787	11.3194	0.831549	67.5227	0.85793	-33.4298	0.864226	-63.5045	0.622968	80.877	0.785576	-0.91692	0.90306	-41.6923	0.81864	-5.97833	0.720637	-96.9196	0.780377	65.8699
2.92356	-113.553	2.31513	-145.237	2.37328	277.931	0.804429	93.0898	2.06203	-25.7512	0.157916	-56.1868	2.47665	-17.9891	-0.0873936	-118.027	2.89755	-179.204	2.45778	12.5254	0.400918	-170.39	-0.289787	-11.4758	2.1404	95.0058	1.93279	-119.766	2.33246	98.6231	1.7792	10.4558	0.833653	68.9636	0.862185	-32.6145	0.87232	-62.5087	0.627187	79.6231	0.787265	-0.121152	0.901039	-42.4591	0.823134	-5.65311	0.72118	-97.5593	0.781102	65.2494
2.92499	-112.55	2.31823	-143.929	2.38028	278.507	0.809615	90.9814	2.06942	-24.3408	0.162095	-56.0033	2.48434	-17.3488	-0.0847545	-117.819	2.90382	-178.549	2.46181	12.8219	0.42012	-170.984	-0.289147	-11.3094	2.14327	94.7381	1.93412	-119.257	2.33293	99.4466	1.78064	9.68908	0.835282	69.5061	0.863694	-31.8658	0.871169	-61.9261	0.632785	78.3447	0.791458	1.26136	0.899599	-42.8379	0.826138	-4.99567	0.725325	-97.1042	0.781909	64.5352
2.92356	-111.084	2.32146	-142.698	2.38415	278.699	0.818102	88.9279	2.07442	-23.3186	0.167137	-55.5465	2.48858	-17.6167	-0.0822629	-118.027	2.91073	-177.413	2.46267	12.7395	0.445996	-171.049	-0.282373	-11.7689	2.14534	93.8258	1.93589	-119.534	2.33562	99.6804	1.78428	7.97622	0.837964	70.0975	0.866115	-31.2448	0.878455	-61.3545	0.637265	76.7929	0.795308	2.56747	0.901849	-42.7907	0.827142	-4.63777	0.726347	-98.0167	0.785045	64.3231
2.92716	-109.954	2.32766	-141.35	2.38659	278.911	0.824744	87.1243	2.07658	-22.5251	0.169625	-55.0664	2.49352	-16.7832	-0.0800091	-117.927	2.91392	-176.841	2.46778	12.3208	0.472002	-171.755	-0.28076	-11.5893	2.15062	93.5122	1.93799	-118.375	2.33573	99.9186	1.78673	7.17744	0.839707	70.46	0.868103	-30.6947	0.880327	-60.797	0.643292	75.075	0.799815	2.72544	0.902099	-43.7368	0.830361	-4.52477	0.728044	-97.8347	0.78692	64.4678
2.92691	-108.532	2.33278	-140.297	2.39051	279.439	0.831195	85.9756	2.08332	-21.6895	0.174968	-54.461	2.4959	-16.8496	-0.0720754	-118.233	2.91726	-175.85	2.47678	12.6922	0.496797	-171.529	-0.277728	-11.5414	2.1531	93.3745	1.93991	-118.28	2.33761	99.6925	1.78718	6.33742	0.844193	70.7731	0.873123	-30.126	0.878487	-59.8284	0.648561	73.29	0.804676	2.96575	0.904417	-43.7948	0.832844	-4.02437	0.728273	-96.7701	0.788841	63.9386
2.92773	-107.399	2.33261	-139.709	2.39719	279.587	0.839013	84.0805	2.08838	-20.1884	0.179663	-53.9491	2.499	-15.8393	-0.0677725	-118.455	2.91871	-175.327	2.47498	12.6884	0.52356	-171.736	-0.277602	-11.5279	2.15633	92.1162	1.94258	-118.054	2.34223	99.7333	1.78869	5.15149	0.846343	70.6089	0.873431	-29.6368	0.875843	-58.6825	0.648754	72.5903	0.808501	2.23864	0.907182	-43.7525	0.833708	-3.71002	0.730728	-98.1445	0.792363	64.5733
2.92977	-106.066	2.3363	-139.012	2.40434	280.437	0.844724	81.8017	2.09494	-19.6165	0.183118	-53.6518	2.50078	-15.1807	-0.0690183	-118.611	2.92208	-174.272	2.47741	12.8707	0.548896	-171.68	-0.273563	-11.3129	2.15645	91.5033	1.94443	-117.539	2.34564	99.2087	1.79046	4.56484	0.849094	70.2969	0.877049	-29.5727	0.881542	-58.3569	0.65577	71.749	0.807837	2.07712	0.908168	-44.1227	0.83662	-3.36054	0.725486	-98.0065	0.796745	64.8185
2.92872	-105.175	2.33901	-137.996	2.40784	281.281	0.849759	80.8849	2.09533	-18.7782	0.188658	-53.2068	2.50296	-14.803	-0.0670758	-119.039	2.9228	-173.015	2.4822	13.2461	0.574971	-171.826	-0.270348	-11.3745	2.1615	90.5878	1.94585	-117	2.34968	99.2152	1.79321	3.23638	0.849544	70.8323	0.878776	-29.3137	0.882575	-57.1338	0.657149	71.351	0.813451	2.54715	0.910311	-44.7251	0.841114	-2.56962	0.727008	-98.8324	0.799795	64.8625
2.93167	-104.491	2.3413	-137.491	2.41194	282.272	0.852774	79.4189	2.09749	-17.8181	0.189513	-53.2397	2.5055	-14.6042	-0.0673955	-119.214	2.92835	-172.249	2.48494	13.6051	0.596931	-171.897	-0.26758	-11.3617	2.16251	90.2991	1.9485	-117.083	2.35171	98.8188	1.795	1.96031	0.851133	70.8998	0.883181	-29.5633	0.886098	-55.7832	0.657414	69.8768	0.818173	2.75783	0.909718	-44.3845	0.844189	-2.031	0.730231	-97.3697	0.803034	64.9824
2.93278	-103.816	2.34422	-136.725	2.41224	282.865	0.859074	77.724	2.10052	-17.1347	0.192302	-53.1505	2.50466	-14.4816	-0.06424	-119.48	2.93119	-171.227	2.48777	13.2093	0.623708	-172.067	-0.266012	-11.3014	2.1649	89.5273	1.95013	-117.531	2.35142	97.7562	1.79641	0.784579	0.853866	70.8736	0.887333	-29.6654	0.891504	-54.4192	0.661343	68.9746	0.819226	2.39862	0.908718	-44.5866	0.846851	-1.16641	0.733154	-96.4121	0.805238	65.7136
2.93757	-102.109	2.34872	-135.72	2.41315	283.625	0.862001	76.8785	2.10578	-15.6835	0.19556	-52.6359	2.50766	-13.7164	-0.0640679	-119.372	2.93511	-169.893	2.48932	13.129	0.651077	-171.87	-0.26179	-11.6867	2.16663	88.2677	1.95366	-117.451	2.35611	98.167	1.79775	-0.550452	0.850576	70.9604	0.889675	-29.6221	0.899379	-53.2703	0.665795	67.979	0.821969	2.86588	0.911018	-44.8874	0.847301	-0.0109105	0.73524	-95.551	0.809335	65.6028
2.9394	-100.779	2.35423	-135.282	2.41582	284.599	0.865134	75.6502	2.10924	-14.5156	0.197306	-52.9376	2.51301	-12.7329	-0.0618222	-119.293	2.93723	-168.749	2.4947	12.8586	0.679171	-171.715	-0.258964	-11.6223	2.16799	87.5523	1.95558	-116.866	2.35696	98.6837	1.79768	-0.892507	0.855023	71.2671	0.893121	-29.447	0.900877	-52.0092	0.668849	66.8252	0.826587	3.22461	0.916454	-45.475	0.845054	0.778037	0.734797	-95.4757	0.810631	65.2852
2.93982	-100.014	2.35833	-134.714	2.42184	285.066	0.867871	75.2991	2.11484	-12.6026	0.202273	-53.1064	2.51306	-11.3565	-0.0592077	-119.379	2.93749	-167.489	2.49289	13.0375	0.707162	-172.181	-0.256985	-11.3937	2.16648	86.3825	1.95714	-117.051	2.35783	98.3464	1.79805	-1.5119	0.857305	71.2518	0.900551	-29.4212	0.906701	-50.9036	0.673272	65.3821	0.82844	3.75235	0.917958	-45.4534	0.848187	1.49821	0.735601	-95.4422	0.815656	64.6866
2.94195	-98.8653	2.35907	-133.518	2.42553	286.282	0.876143	75.1203	2.11479	-11.7674	0.206443	-52.7737	2.5167	-10.5783	-0.0516018	-119.606	2.9407	-165.778	2.49783	13.3096	0.73163	-172.492	-0.254376	-11.1438	2.16831	84.946	1.95769	-117.394	2.35916	98.1765	1.79825	-2.47315	0.857541	72.2381	0.899918	-29.7229	0.902049	-49.8113	0.67863	63.2095	0.83263	3.31282	0.922972	-45.3532	0.848991	2.16471	0.738581	-95.1308	0.817521	64.6486
2.94425	-97.1547	2.36267	-132.445	2.42739	285.957	0.880852	74.7008	2.11676	-10.7015	0.207851	-52.4025	2.5229	-10.082	-0.0511838	-119.271	2.94307	-164.048	2.50108	13.3784	0.758523	-172.469	-0.25099	-11.4403	2.17059	83.9858	1.95893	-117.707	2.35848	98.95	1.79931	-3.0478	0.86027	73.6987	0.905039	-29.9129	0.903807	-48.9985	0.679577	61.621	0.833812	4.26525	0.924726	-45.3326	0.850412	2.71768	0.739846	-95.2263	0.819921	64.9863
2.95342	-96.2373	2.36452	-131.647	2.42819	285.604	0.888026	73.7883	2.12102	-9.65555	0.209541	-53.0206	2.52602	-9.81931	-0.0424879	-118.722	2.9453	-162.892	2.49803	13.7929	0.785083	-172.513	-0.245578	-11.4517	2.17322	83.0466	1.96063	-118.068	2.36143	99.4789	1.80363	-4.15266	0.862538	74.5557	0.908414	-29.6132	0.906858	-48.6443	0.67842	59.738	0.835283	4.6724	0.927783	-45.0872	0.851434	3.15743	0.740739	-96.8537	0.822596	65.4815
2.95478	-94.9408	2.36683	-130.359	2.43115	285.815	0.894334	74.8382	2.12391	-9.07262	0.213654	-52.5042	2.52614	-9.00659	-0.0416355	-118.908	2.94674	-161.627	2.50014	13.5065	0.810484	-172.296	-0.243999	-11.3092	2.17479	81.7101	1.96414	-118.243	2.36813	99.2475	1.80526	-5.19899	0.864006	74.3679	0.913008	-29.2423	0.904382	-47.7926	0.684736	57.9461	0.83704	5.49909	0.932526	-45.2164	0.85067	3.62227	0.740793	-96.9222	0.824899	65.6264
2.95593	-93.5493	2.37021	-129.423	2.43196	286.145	0.905915	76.3708	2.12907	-8.12772	0.213701	-52.5046	2.52663	-8.46796	-0.0385866	-119.066	2.94975	-159.831	2.50206	13.7574	0.836579	-171.915	-0.240544	-10.9072	2.17322	81.0757	1.9677	-118.783	2.36992	99.3114	1.8089	-6.02625	0.864674	74.3264	0.911707	-29.3645	0.908738	-46.733	0.686007	55.8773	0.838037	5.62774	0.934076	-45.3296	0.850973	4.05862	0.743226	-98.4326	0.828489	65.1912
2.96188	-91.9382	2.37486	-128.421	2.43623	285.955	0.912349	77.782	2.12873	-6.98331	0.217015	-52.1373	2.52677	-8.15093	-0.0374884	-119.339	2.95187	-158.827	2.50169	13.7565	0.863123	-171.837	-0.238919	-11.1378	2.1738	80.2321	1.97057	-118.992	2.37365	99.6326	1.80969	-7.15766	0.864563	74.272	0.91244	-29.541	0.904546	-45.9525	0.688315	53.5739	0.842101	5.56708	0.935158	-45.2916	0.853924	4.61683	0.745116	-99.3823	0.832253	64.407
2.96523	-90.3167	2.37944	-127.972	2.44064	286.254	0.917798	79.0195	2.133	-5.8195	0.21849	-52.0511	2.52766	-7.74888	-0.0375211	-119	2.95709	-157.534	2.50272	13.6214	0.886552	-171.349	-0.236265	-11.0816	2.17492	80.1997	1.97657	-118.632	2.37529	99.1064	1.81026	-8.45394	0.870474	74.6327	0.916223	-29.1493	0.913604	-45.4806	0.693467	51.6291	0.840765	4.74666	0.93998	-45.582	0.853674	5.1713	0.7486	-98.9438	0.832664	65.0101
2.96786	-89.1131	2.38323	-127.233	2.44547	286.442	0.922968	79.741	2.13962	-5.06029	0.220189	-51.5792	2.52738	-7.87906	-0.0302513	-119.369	2.95944	-155.978	2.50751	14.5119	0.909316	-171.306	-0.235841	-11.3354	2.17426	79.479	1.97788	-118.631	2.37811	98.7341	1.81208	-10.3412	0.873174	75.1685	0.919419	-28.6229	0.918285	-45.4316	0.696518	49.0214	0.843312	4.96499	0.943244	-45.9828	0.856103	5.55705	0.750565	-99.7613	0.837939	64.28
2.96989	-87.7935	2.38565	-126.64	2.44499	286.91	0.926675	80.8669	2.14124	-3.54521	0.22249	-51.1893	2.52964	-7.6482	-0.0258583	-119.565	2.96045	-154.622	2.51013	14.6385	0.917146	-171.264	-0.233141	-11.7411	2.17486	78.4473	1.98104	-118.117	2.38253	98.5043	1.81647	-12.6844	0.875224	75.1572	0.922101	-28.6116	0.932866	-45.0887	0.695435	46.8834	0.844444	5.46434	0.947923	-46.2915	0.857364	6.76902	0.75213	-101.611	0.842436	64.3364
2.97319	-86.434	2.38816	-126.284	2.44828	286.956	0.932879	81.9375	2.14604	-1.74979	0.222565	-51.0477	2.53268	-7.24239	-0.0179082	-120.41	2.96188	-152.608	2.51221	14.1371	0.918859	-170.945	-0.231654	-12.1987	2.17918	77.673	1.98327	-118.97	2.38064	98.2614	1.81526	-13.4661	0.876	75.1325	0.92706	-28.2161	0.934614	-44.6203	0.694178	44.4135	0.845851	4.90635	0.950681	-47.1527	0.858965	7.56004	0.755874	-100.265	0.844403	65.1029
2.97617	-85.4498	2.38978	-125.833	2.45236	287.327	0.936816	83.5399	2.15076	-0.5535	0.227851	-50.3888	2.53536	-6.87058	-0.0156871	-121.124	2.96516	-150.861	2.51328	13.8315	0.921023	-171.151	-0.229903	-12.1038	2.17999	77.3524	1.98676	-118.999	2.38311	97.4438	1.81846	-14.387	0.880507	76.021	0.929155	-28.2398	0.939688	-44.4749	0.690344	42.7717	0.844994	4.65556	0.952359	-47.7812	0.860819	7.78963	0.75541	-99.9188	0.845461	65.0688
2.98088	-84.2746	2.39131	-125.263	2.45077	287.388	0.942614	84.7535	2.15122	0.517556	0.230048	-50.4546	2.53864	-6.38252	-0.015769	-120.634	2.96917	-149.276	2.51459	13.4576	0.922866	-171.251	-0.22567	-12.6349	2.18169	76.8878	1.98883	-119.224	2.38687	97.2076	1.82054	-16.0794	0.882693	76.1467	0.931801	-28.1279	0.947234	-44.7867	0.68729	40.607	0.84618	4.08381	0.956041	-48.5892	0.86218	8.19372	0.758293	-99.6842	0.847925	64.481
2.98611	-82.9226	2.39703	-125.268	2.45352	287.694	0.947275	85.8328	2.1538	1.45361	0.230743	-49.8979	2.53906	-6.19585	-0.0167608	-121.207	2.97595	-148.489	2.51835	13.3158	0.924153	-171.121	-0.219274	-12.4136	2.18283	75.9912	1.99164	-119.632	2.38813	96.6061	1.82286	-17.2771	0.883507	75.9382	0.93696	-28.0303	0.950611	-45.3579	0.688565	38.8417	0.845173	3.32341	0.956359	-49.1833	0.863605	8.4412	0.76217	-100.834	0.848239	64.192
2.98665	-81.112	2.40272	-124.426	2.45425	287.953	0.953996	87.1639	2.15384	2.81972	0.232724	-49.7037	2.5424	-5.60894	-0.0123513	-122.014	2.97942	-146.875	2.52198	13.5646	0.925182	-170.639	-0.217901	-12.2296	2.18795	74.6389	1.9951	-119.91	2.38934	95.3295	1.82408	-17.4192	0.884879	76.4827	0.93824	-28.2955	0.953759	-45.3224	0.690405	36.7911	0.84988	3.04676	0.958084	-50.4461	0.859354	8.73301	0.771156	-100.345	0.850936	63.5608
2.99187	-79.2248	2.40644	-123.483	2.45818	287.403	0.959357	87.2643	2.15921	4.50151	0.234274	-49.0132	2.5459	-5.42397	-0.0079337	-121.808	2.98367	-145.258	2.52163	13.8624	0.926687	-170.153	-0.217306	-11.8766	2.18808	73.9632	1.9985	-119.966	2.39002	94.4943	1.8272	-17.9215	0.889093	76.7829	0.935244	-27.6645	0.962934	-44.4146	0.692988	34.0293	0.847305	2.15214	0.95992	-50.6124	0.856817	8.98707	0.776237	-100.272	0.852618	62.8415
2.99408	-77.8189	2.4107	-123.238	2.4616	287.316	0.965585	88.0583	2.1605	5.93464	0.236565	-48.4966	2.55022	-5.02374	-0.00227028	-121.587	2.98688	-143.38	2.51967	14.2383	0.909832	-170.692	-0.213691	-11.8388	2.19255	72.9751	2.00016	-120.385	2.39359	93.9924	1.8305	-18.4456	0.894437	76.3887	0.938022	-27.2121	0.970566	-43.9828	0.696728	32.3042	0.84449	1.87298	0.962092	-51.7447	0.856321	9.72297	0.776273	-99.8684	0.854843	62.9638
2.99712	-77.0827	2.41364	-122.455	2.46854	286.973	0.970008	88.8353	2.1645	7.73454	0.239692	-48.45	2.55602	-4.56485	0.000803205	-121.83	2.99015	-141.108	2.52248	14.3776	0.912334	-170.691	-0.212249	-11.6789	2.19551	72.1153	2.00442	-120.549	2.39742	93.1152	1.83147	-18.6952	0.896237	76.2545	0.939513	-27.2623	0.969837	-43.1378	0.696189	31.0704	0.843815	1.43077	0.962324	-52.542	0.858611	10.3733	0.779506	-101.566	0.856868	62.1289
3.00128	-76.5162	2.41721	-121.421	2.47574	287.335	0.973563	89.7155	2.1709	8.86688	0.23941	-48.3651	2.5588	-4.37439	0.00518805	-121.56	2.99223	-139.467	2.5242	14.3686	0.912792	-170.93	-0.212936	-11.2672	2.19492	71.0209	2.00593	-120.513	2.39795	93.2135	1.83321	-19.2045	0.90208	75.4498	0.939094	-27.8171	0.973764	-42.7346	0.698129	28.852	0.843794	0.608076	0.965174	-53.0544	0.85954	11.1815	0.780492	-102.385	0.858765	61.5855
3.00525	-75.8505	2.41825	-120.582	2.4776	287.607	0.978137	90.7397	2.1737	9.84411	0.24248	-47.8034	2.56129	-3.92087	0.00991712	-121.434	2.9971	-137.479	2.5249	14.7769	0.893776	-171.281	-0.209526	-10.9423	2.1982	70.1058	2.00763	-120.403	2.39785	92.92	1.83735	-20.0288	0.903391	75.0478	0.942634	-27.6873	0.976594	-42.3362	0.69914	26.7444	0.84158	-0.697185	0.967095	-54.1759	0.866281	11.9752	0.781321	-103.665	0.861686	60.9146
3.01043	-74.6285	2.42091	-119.252	2.48235	287.683	0.987403	90.9925	2.17626	11.5473	0.246771	-47.1558	2.56537	-3.19804	0.0146872	-121.88	2.99907	-135.326	2.53286	14.3304	0.874333	-171.649	-0.205705	-11.0056	2.20516	68.2667	2.00924	-119.877	2.4012	91.6754	1.83872	-20.1131	0.905423	74.8554	0.940499	-27.4596	0.976597	-41.0468	0.692899	25.9713	0.843044	-1.49915	0.969692	-55.0176	0.865427	12.4713	0.78449	-104.221	0.861925	61.0569
3.01429	-73.7703	2.42818	-117.861	2.48526	287.54	0.991555	91.071	2.18058	13.1692	0.248067	-46.8665	2.56959	-3.40278	0.0158756	-122.271	3.00269	-133.618	2.53663	14.8642	0.875298	-172.054	-0.203691	-11.1445	2.20779	67.1451	2.01204	-120.02	2.40389	90.8771	1.83931	-21.1202	0.907988	74.7517	0.946149	-26.9879	0.985469	-40.8469	0.69262	24.8918	0.842351	-2.4781	0.968781	-56.0982	0.868249	12.7409	0.783722	-104.172	0.866279	61.1679
3.01754	-72.9649	2.43062	-116.482	2.48846	286.856	0.995898	90.7939	2.18118	14.1257	0.25202	-46.2515	2.57154	-3.6077	0.0185967	-122.413	3.00595	-131.565	2.54017	14.3142	0.874711	-171.767	-0.20567	-11.1438	2.20908	65.3937	2.01545	-119.954	2.40739	90.8761	1.84067	-21.2833	0.907674	74.0848	0.946127	-26.4805	0.991597	-40.1229	0.696632	24.2153	0.842244	-3.30442	0.972099	-57.5084	0.871028	13.2764	0.785498	-104.149	0.869926	61.7323
3.01739	-72.0548	2.43628	-116.038	2.4943	286.794	0.998586	91.1096	2.18589	14.8355	0.253889	-46.0459	2.57374	-3.17728	0.0215636	-122.289	3.0108	-130.201	2.54389	13.9988	0.857671	-171.112	-0.201929	-11.2146	2.20906	64.3233	2.01644	-120.229	2.40858	90.4498	1.84012	-22.5357	0.912213	73.795	0.947722	-25.9838	1.00217	-38.5402	0.70398	23.4232	0.844883	-4.59343	0.973314	-58.5213	0.873289	13.9926	0.788195	-104.572	0.872218	62.062
3.02074	-70.7632	2.44081	-115.548	2.49742	286.732	1.0053	90.6822	2.19023	16.4266	0.255344	-45.8155	2.57589	-2.82814	0.0263337	-123.052	3.01481	-128.799	2.54729	13.0279	0.861315	-171.141	-0.197432	-11.262	2.21169	63.6617	2.01858	-119.651	2.40885	90.7725	1.84244	-23.8472	0.91646	73.8098	0.949152	-25.7065	1.00952	-37.1487	0.70597	22.7889	0.846483	-5.61218	0.97171	-59.2772	0.87649	14.844	0.790171	-106.27	0.87449	62.9578
3.02685	-69.5493	2.44374	-114.4	2.50382	286.606	1.00647	90.2491	2.18897	16.7905	0.261081	-45.7112	2.58144	-2.55503	0.0316037	-123.223	3.0148	-127.647	2.5514	12.644	0.863503	-171.229	-0.196712	-10.9628	2.20812	62.6564	2.02089	-119.887	2.41068	90.6087	1.84453	-24.7245	0.920007	73.452	0.952545	-25.3179	1.00644	-35.7066	0.711711	23.0178	0.846426	-4.945	0.974967	-60.5032	0.879519	15.0911	0.791618	-106.703	0.875672	63.5572
3.02639	-68.5645	2.44729	-113.693	2.51019	286.873	1.00721	89.1983	2.19502	17.4853	0.263588	-45.3955	2.58744	-1.91296	0.0348984	-123.734	3.01991	-125.816	2.55329	12.4442	0.865048	-170.845	-0.19368	-10.7554	2.20955	61.7138	2.02099	-120.65	2.41301	90.3328	1.84904	-25.2128	0.927229	73.0328	0.956553	-24.3776	1.01318	-33.7704	0.718623	22.4964	0.849905	-5.21599	0.976924	-61.5502	0.879816	15.9036	0.794237	-109.111	0.87529	64.0206
3.03089	-67.1869	2.4494	-112.325	2.51321	287.502	1.0101	88.9924	2.1964	18.6789	0.266105	-44.58	2.59001	-1.86508	0.0365868	-123.898	3.02074	-124.078	2.55836	11.7137	0.867912	-170.258	-0.189149	-10.8554	2.20992	60.8644	2.02153	-120.875	2.41272	89.6634	1.85373	-26.2589	0.925464	72.6203	0.961208	-23.7507	1.00926	-31.8086	0.71454	21.649	0.854708	-5.40044	0.97801	-61.8188	0.883524	16.9177	0.795642	-109.413	0.882447	64.2553
3.03077	-66.4995	2.45459	-111.731	2.51569	288.352	1.01383	87.5362	2.19669	20.1033	0.269523	-44.2481	2.59347	-1.3103	0.034669	-124.374	3.02484	-122.411	2.5595	10.7534	0.869465	-169.155	-0.184527	-11.3164	2.21065	59.6353	2.02282	-120.786	2.41559	89.7064	1.85616	-26.9955	0.927264	72.2514	0.963178	-23.0639	1.00727	-29.4109	0.72082	21.0824	0.857598	-6.42264	0.978628	-62.7338	0.884549	17.5119	0.79845	-111.326	0.886255	64.5374
3.03548	-65.0216	2.45723	-110.955	2.51934	288.573	1.01978	86.9958	2.20201	21.5604	0.27033	-43.9399	2.59257	-0.903213	0.0315709	-124.451	3.02668	-120.894	2.56446	10.2108	0.855159	-169.177	-0.181369	-11.9761	2.215	58.7128	2.02517	-120.867	2.41852	89.7536	1.85544	-27.5347	0.928318	71.9753	0.964715	-22.6312	1.00148	-27.9687	0.726936	20.3485	0.859805	-7.08904	0.979325	-63.5655	0.888071	17.9006	0.803073	-113.82	0.888333	65.3713
3.04082	-64.4917	2.46228	-109.838	2.52096	289.185	1.02287	85.7793	2.20211	22.9762	0.273973	-43.5108	2.59384	-0.365304	0.0323413	-124.698	3.02968	-119.166	2.56835	9.03499	0.856398	-169.316	-0.178371	-12.3548	2.22038	57.8957	2.02746	-121.391	2.42193	89.9575	1.85886	-28.2717	0.932929	71.2959	0.965126	-21.732	0.999309	-26.4871	0.72973	20.1372	0.86119	-8.63041	0.981007	-64.1035	0.891461	18.8039	0.800687	-115.605	0.890701	65.726
3.04556	-63.4046	2.46612	-109.138	2.5256	289.907	1.02798	85.8389	2.20732	23.7605	0.274687	-42.789	2.5975	0.46489	0.0377015	-124.959	3.03107	-116.861	2.57261	8.23443	0.857235	-168.931	-0.172971	-12.7323	2.22313	56.8149	2.02821	-121.206	2.42627	89.4132	1.86067	-28.41	0.936762	71.1858	0.96695	-21.2618	0.997022	-25.3444	0.737768	19.4339	0.862605	-10.2466	0.98321	-65.4834	0.89468	19.1629	0.804849	-116.223	0.895848	66.1265
3.04835	-62.6876	2.46715	-108.622	2.53229	290.552	1.03268	85.1925	2.20999	24.7445	0.278969	-42.0217	2.60053	1.64277	0.0404471	-125.679	3.03423	-115.18	2.57408	7.71463	0.852865	-168.551	-0.170808	-12.9541	2.2284	55.8415	2.02917	-121.227	2.42805	89.241	1.86406	-29.3841	0.938272	71.068	0.966127	-20.6292	0.999398	-23.4152	0.743266	19.0384	0.864076	-12.5168	0.985032	-66.373	0.899095	19.2841	0.805621	-118.383	0.89868	65.8681
3.04801	-61.4448	2.47214	-108.178	2.53715	291.34	1.03634	84.0727	2.21264	25.6481	0.284255	-41.3347	2.60134	2.19771	0.0476022	-126.353	3.03488	-112.804	2.58049	6.36908	0.853822	-167.849	-0.168268	-13.2782	2.23296	54.4475	2.03013	-120.713	2.42961	88.4857	1.86645	-30.4498	0.943684	71.1557	0.968208	-20.4058	1.00186	-21.7392	0.752654	17.9298	0.865487	-13.1212	0.988625	-67.5806	0.900692	19.686	0.805585	-120.116	0.904137	65.6546
3.04824	-60.222	2.47232	-107.951	2.5402	291.764	1.04176	83.8186	2.21891	26.6998	0.28588	-39.6642	2.60294	2.16916	0.0512658	-126.412	3.03823	-110.912	2.58132	5.1684	0.855278	-166.602	-0.16463	-13.3559	2.23177	52.8139	2.03105	-120.254	2.43042	88.1917	1.87087	-31.3929	0.945119	71.0982	0.969945	-20.0944	1.0017	-19.984	0.757519	17.6815	0.865198	-13.1814	0.990121	-68.2722	0.909026	20.3646	0.804624	-121.704	0.906287	66.5752
3.05307	-59.2202	2.47446	-106.98	2.54356	291.782	1.04506	83.4313	2.22054	27.5828	0.286959	-38.4724	2.60253	2.60521	0.0523477	-126.742	3.04101	-109.164	2.58557	3.54786	0.857595	-165.945	-0.160843	-13.5356	2.23304	51.4467	2.03111	-120.612	2.4344	86.8028	1.87096	-32.266	0.947445	71.0809	0.979063	-19.6653	0.994953	-17.4106	0.761206	16.4414	0.869273	-12.6085	0.993757	-70.0222	0.914095	20.9054	0.806921	-123.858	0.909687	68.011
3.05819	-57.8023	2.47569	-105.668	2.54842	291.686	1.048	83.3452	2.22732	28.5534	0.29003	-37.9906	2.60681	3.43205	0.0547491	-127.786	3.04241	-107.212	2.59712	2.16546	0.879028	-164.681	-0.157342	-13.5091	2.23489	50.4802	2.03441	-121.163	2.43485	85.1257	1.87109	-33.0326	0.949252	70.9486	0.980096	-18.8631	0.997947	-15.6868	0.766825	15.4688	0.871815	-12.3463	0.995829	-71.4396	0.918304	21.2078	0.807682	-126.04	0.913784	68.3153
3.06569	-57.2962	2.47881	-104.848	2.55017	292.087	1.05215	83.5388	2.23084	29.0188	0.293842	-38.222	2.60811	4.94466	0.0516182	-128.712	3.04757	-106.086	2.60616	-0.1711	0.87877	-164.574	-0.153486	-13.8244	2.23699	49.2521	2.03383	-121.436	2.43624	84.662	1.87256	-33.5522	0.955302	70.048	0.982495	-18.1538	1.00472	-13.5688	0.774717	15.4704	0.877662	-12.3003	0.998661	-72.4437	0.921479	21.8445	0.806085	-127.568	0.916366	68.5874
3.06894	-56.4838	2.48173	-104.284	2.55186	292.719	1.05635	83.8571	2.2291	29.9784	0.298114	-38.2635	2.60984	5.89786	0.0538147	-128.482	3.05012	-105.095	2.60673	-1.7504	0.88083	-164.379	-0.148017	-14.0062	2.24509	47.1172	2.03635	-121.266	2.44018	83.8313	1.87648	-34.1892	0.959024	69.4902	0.983653	-18.1608	1.00177	-12.0983	0.778403	15.2197	0.881937	-11.9037	1.00025	-72.762	0.924676	22.8627	0.809933	-129.156	0.916609	68.6768
3.07156	-55.213	2.4841	-103.269	2.55753	292.577	1.06187	84.2244	2.23219	30.7349	0.300715	-37.1552	2.60781	6.38415	0.0520362	-128.767	3.05417	-103.681	2.61055	-2.95557	0.901471	-164.1	-0.147068	-14.8129	2.24448	46.0161	2.03652	-120.797	2.44448	82.8826	1.88042	-34.7492	0.962785	69.5441	0.98415	-17.2677	1.0063	-10.1532	0.784751	15.3892	0.887994	-11.7255	1.0016	-73.9962	0.926155	23.5495	0.813478	-130.464	0.918148	69.0464
3.07655	-54.5999	2.48716	-102.693	2.5596	292.753	1.06515	85.0654	2.23211	31.4513	0.299382	-36.6618	2.60861	7.09898	0.0507986	-128.95	3.05761	-102.662	2.61338	-4.32011	0.925476	-164.064	-0.146392	-14.9636	2.24423	45.5255	2.03736	-119.88	2.44703	82.7019	1.88425	-34.8415	0.964346	69.4867	0.98543	-16.5	1.01125	-8.27458	0.794376	15.4568	0.890458	-11.6595	1.00558	-74.9977	0.931628	24.329	0.814303	-131.986	0.922605	69.2488
3.08535	-53.3903	2.48862	-101.752	2.5613	293.658	1.06779	84.3658	2.23646	32.1963	0.301485	-36.2315	2.60627	7.1458	0.0545934	-129.024	3.05979	-101.756	2.61852	-5.05725	0.927648	-163.547	-0.14042	-15.5401	2.24891	44.2147	2.03925	-120.107	2.45129	82.0277	1.88828	-35.5747	0.9663	69.6107	0.988237	-15.747	1.01351	-7.37196	0.800109	14.8513	0.894501	-11.7603	1.00674	-75.4501	0.933718	25.2307	0.820645	-131.965	0.924187	69.6964
3.08997	-51.8287	2.49429	-100.713	2.56511	293.893	1.07132	84.2543	2.23904	33.0445	0.304697	-35.5765	2.60642	7.5767	0.0513232	-129.091	3.06358	-101.106	2.6248	-6.76903	0.930255	-164.001	-0.135111	-15.8989	2.25329	42.9858	2.04048	-119.58	2.45215	81.6718	1.89172	-35.2334	0.971425	68.9905	0.991536	-14.9671	1.0127	-6.07731	0.805343	13.8593	0.89808	-11.1929	1.00919	-76.7227	0.936054	25.7582	0.820227	-131.459	0.92677	70.4315
3.09166	-50.1027	2.49755	-100.169	2.57014	294.704	1.07707	84.3196	2.23889	33.7558	0.307288	-34.9313	2.60785	8.16074	0.0506593	-128.773	3.06518	-99.8125	2.62937	-7.95392	0.950135	-163.54	-0.134585	-16.7812	2.25877	41.9992	2.04216	-119.91	2.45567	81.1788	1.89434	-35.2697	0.971482	69.5049	0.99592	-14.0514	1.01042	-4.5075	0.805778	13.2223	0.899705	-10.3356	1.01098	-77.5334	0.938112	26.2521	0.826283	-132.258	0.929816	70.2645
3.09876	-48.714	2.49955	-99.6768	2.5696	294.774	1.07975	84.0344	2.23885	34.7796	0.308218	-34.5292	2.60811	8.62268	0.0490283	-128.959	3.06807	-98.9418	2.6311	-9.57255	0.950473	-163.266	-0.13383	-17.0689	2.2609	41.2926	2.04492	-120.271	2.45788	80.6669	1.89765	-35.8375	0.973518	69.5535	0.998393	-13.367	1.01343	-2.0424	0.81068	11.6037	0.902898	-9.7811	1.01646	-77.9457	0.937611	27.2448	0.830778	-132.845	0.930048	70.9743
3.10054	-47.2315	2.50297	-99.2732	2.57212	294.92	1.08502	83.2506	2.24327	35.6384	0.308528	-33.4879	2.60763	9.27596	0.0496184	-129.031	3.07182	-98.0018	2.63295	-10.861	0.953514	-162.721	-0.130443	-17.1594	2.27151	40.7919	2.04742	-120.269	2.46061	79.8101	1.89798	-35.9727	0.975736	69.1654	1.00194	-12.2467	1.01641	-0.811958	0.812369	10.1531	0.906398	-9.04717	1.0171	-78.6435	0.93948	27.6236	0.832664	-133.868	0.933223	71.2935
3.10424	-45.7182	2.5037	-97.739	2.57274	294.737	1.08729	82.7307	2.24704	36.385	0.312462	-32.4836	2.60602	9.82889	0.0526181	-128.844	3.07325	-97.4888	2.63609	-11.2951	0.955098	-161.796	-0.128475	-16.9172	2.27679	39.8686	2.05054	-120.401	2.46263	79.1987	1.89872	-35.8747	0.972993	69.1828	1.00464	-10.9025	1.01408	0.37402	0.816842	9.45587	0.907248	-8.54848	1.01725	-79.4825	0.941109	28.1995	0.834801	-136.286	0.937341	71.7347
3.10546	-44.136	2.50667	-96.9317	2.57821	294.78	1.08974	82.5423	2.25544	36.9434	0.316471	-31.5954	2.60888	10.7559	0.054495	-128.348	3.07605	-96.7358	2.64229	-12.3488	0.955573	-161.136	-0.128921	-17.2906	2.28163	38.7767	2.05318	-120.348	2.46879	79.0275	1.89979	-36.4714	0.97575	69.6056	1.00795	-9.61346	1.01149	2.09823	0.827498	8.32045	0.910723	-7.38767	1.02099	-80.2583	0.944802	28.3467	0.833232	-138.441	0.938684	71.4219
3.10941	-43.4282	2.50903	-96.0976	2.58446	294.579	1.09091	81.5107	2.25995	36.7391	0.320277	-30.6019	2.61135	11.3914	0.0608551	-128.753	3.07789	-95.9979	2.64933	-14.0428	0.95867	-161.483	-0.127079	-17.6175	2.28503	38.7672	2.05729	-119.783	2.47366	77.7578	1.90087	-36.7228	0.977554	69.683	1.00948	-8.35602	1.01823	3.41704	0.828813	6.91896	0.913812	-7.23351	1.02409	-80.5251	0.94821	28.3748	0.837306	-139.357	0.940191	72.0338
3.11217	-42.1554	2.51255	-95.3172	2.5872	294.675	1.09282	80.9831	2.26071	37.3965	0.323065	-29.5693	2.61344	10.9293	0.0670102	-129.114	3.08265	-95.7798	2.65362	-15.1875	0.977964	-161.476	-0.121244	-18.6018	2.2878	37.4513	2.058	-120.793	2.47466	76.6572	1.90383	-37.8136	0.980397	69.088	1.01126	-7.57691	1.02743	4.96835	0.830867	5.15026	0.916576	-7.05941	1.02847	-80.9596	0.949785	28.6738	0.836977	-140.051	0.944027	71.914
3.11512	-40.7817	2.51454	-94.959	2.59356	295.29	1.09876	79.5687	2.26411	37.2449	0.325432	-28.4965	2.61744	11.1119	0.069215	-129.63	3.08608	-95.2956	2.6624	-16.43	0.980635	-160.864	-0.118144	-19.2032	2.28697	36.3785	2.06197	-120.523	2.47728	76.0146	1.90559	-38.2447	0.980197	68.9511	1.01739	-6.90683	1.03691	6.01366	0.833235	4.56701	0.920819	-7.48814	1.0317	-81.5401	0.950057	29.0198	0.842468	-141.94	0.947534	71.7782
3.11847	-39.8102	2.51617	-93.7192	2.59605	295.539	1.10325	78.1467	2.26468	37.2743	0.331292	-27.6401	2.61883	11.3975	0.0696002	-129.644	3.08916	-95.1654	2.66836	-18.2279	0.984399	-160.663	-0.117835	-19.675	2.29321	35.4471	2.06552	-119.734	2.47914	75.5763	1.9088	-38.3012	0.978883	68.2996	1.02623	-5.65191	1.04721	7.38167	0.835429	4.05942	0.923201	-7.48343	1.03437	-81.9518	0.951371	29.5571	0.844055	-143.848	0.946752	71.3197
3.12188	-38.8959	2.52043	-92.9293	2.602	296.885	1.10632	77.8225	2.26891	37.9495	0.332231	-26.6766	2.62388	11.8044	0.0713951	-129.979	3.09054	-94.6382	2.67351	-20.0783	0.991963	-161.01	-0.117263	-19.3497	2.29173	34.8	2.0698	-119.108	2.48043	74.3785	1.90974	-38.7148	0.983572	68.1619	1.02801	-5.16601	1.04529	8.16508	0.840266	4.08761	0.927558	-7.90005	1.0353	-82.4251	0.9531	30.5226	0.8491	-144.746	0.948134	70.3456
3.12591	-37.5083	2.52067	-91.8183	2.60699	297.578	1.11231	77.5943	2.27354	38.8466	0.328316	-26.1184	2.62895	12.7031	0.0763045	-130.325	3.09	-93.4938	2.67446	-21.6643	0.995736	-160.447	-0.115226	-19.523	2.29461	33.7404	2.0734	-118.88	2.48391	72.9727	1.91167	-38.8599	0.986358	68.3446	1.03034	-4.35011	1.04939	10.0943	0.838951	4.24898	0.932976	-7.55443	1.03492	-83.3797	0.957223	31.2508	0.855995	-144.64	0.948409	69.3213
3.13394	-36.3386	2.52365	-91.343	2.61253	298.218	1.11541	76.5571	2.2726	39.8696	0.330419	-25.9018	2.62892	12.546	0.0782797	-130.28	3.09058	-92.4338	2.68064	-23.8042	0.99827	-160.026	-0.114894	-19.9851	2.30024	32.4612	2.07501	-117.708	2.48744	72.8167	1.91301	-39.4275	0.992669	68.8339	1.03408	-3.88187	1.05828	11.8163	0.838919	3.39362	0.93758	-8.33219	1.03532	-83.2604	0.9525	31.5569	0.85979	-144.43	0.950134	69.4083
3.13638	-35.4063	2.52835	-90.7148	2.61605	298.081	1.12002	73.9757	2.27792	40.3465	0.33567	-25.397	2.63202	13.4897	0.0814106	-130.03	3.092	-91.7329	2.68668	-25.7096	1.0001	-160.425	-0.114803	-20.5928	2.30671	30.4177	2.07952	-117.561	2.48847	72.8033	1.91889	-39.419	0.995909	69.409	1.03531	-3.21631	1.06644	13.4912	0.842298	2.27473	0.936451	-8.06683	1.03554	-83.344	0.953557	32.4994	0.860694	-143.727	0.951552	69.8921
3.13505	-34.3502	2.53147	-89.8779	2.61858	297.967	1.12462	72.1827	2.27737	40.3901	0.339755	-25.4123	2.63127	14.3535	0.081845	-129.862	3.09241	-90.1168	2.6876	-26.786	0.986157	-160.379	-0.114871	-20.8641	2.30893	28.9032	2.08056	-117.851	2.49161	71.9887	1.92154	-39.6418	0.996634	69.6796	1.03922	-2.48302	1.06411	14.9319	0.841673	1.0546	0.940491	-7.57561	1.03854	-83.5338	0.955269	33.3631	0.866453	-144.367	0.952488	70.4233
3.13177	-33.0522	2.53514	-89.0113	2.62414	297.956	1.12581	70.6547	2.27883	40.3748	0.339614	-25.2275	2.63236	15.1734	0.0913441	-130.207	3.09512	-89.7855	2.68725	-28.0429	0.973009	-160.717	-0.115306	-21.0601	2.31206	26.8322	2.08404	-118.064	2.49434	71.0671	1.9211	-40.1218	0.997295	69.5022	1.04224	-1.85872	1.06817	16.7698	0.84068	1.02354	0.943601	-6.99325	1.04102	-83.9568	0.956122	34.1058	0.866664	-144.551	0.95516	70.213
3.13249	-31.7422	2.53534	-88.6858	2.62975	298.094	1.12827	69.4588	2.28027	40.2176	0.343232	-25.0136	2.63584	16.2519	0.0963764	-130.229	3.09785	-89.0961	2.69564	-29.1737	0.9744	-160.258	-0.112835	-21.0749	2.31001	25.3821	2.08465	-118.226	2.49633	70.6905	1.92499	-40.3526	0.997538	69.399	1.05131	-1.68537	1.07728	19.6806	0.843945	0.56297	0.945366	-6.90496	1.04128	-83.836	0.959991	35.0383	0.86595	-145.356	0.95807	70.4124
3.13601	-30.2283	2.53725	-88.0465	2.63543	297.36	1.12876	68.0381	2.28289	39.8632	0.348123	-24.8619	2.63738	16.9704	0.101228	-130.199	3.09702	-88.9351	2.69907	-30.3463	0.97654	-160.073	-0.108132	-21.4412	2.31387	23.9638	2.08894	-119.018	2.50045	69.793	1.92614	-41.0046	0.996752	69.3357	1.05744	-1.07148	1.07937	22.1323	0.848914	-0.0373585	0.944094	-7.05987	1.04431	-83.5703	0.962988	35.4263	0.867279	-146.514	0.960924	70.6702
3.13514	-29.2608	2.54118	-87.8712	2.63994	297.284	1.13401	67.1792	2.29041	39.2626	0.357208	-24.0783	2.64033	17.1038	0.107728	-129.673	3.09869	-88.3869	2.69811	-30.479	0.970837	-159.86	-0.101886	-21.3695	2.31527	22.8914	2.09371	-119.063	2.50701	68.9351	1.92954	-42.3342	0.998731	69.5162	1.06264	-0.787957	1.07966	24.3518	0.854505	0.0546203	0.946662	-6.32506	1.04279	-84.0217	0.96561	36.6925	0.873517	-149.196	0.962013	69.8502
3.13029	-27.7715	2.54429	-87.3839	2.64447	297.144	1.13953	65.9762	2.29219	39.3636	0.359264	-23.5247	2.6427	17.8436	0.111514	-129.774	3.10102	-87.4584	2.69766	-31.0235	0.972356	-159.149	-0.103476	-21.2494	2.31733	21.0217	2.09547	-119.065	2.51221	68.08	1.93367	-42.7802	0.999784	69.4281	1.06707	-0.455576	1.0903	27.65	0.857906	-0.98147	0.947391	-5.73035	1.04973	-83.7078	0.969357	37.2279	0.874653	-150.44	0.965399	70.2738
3.13361	-26.1776	2.54533	-87.1572	2.64914	297.014	1.14357	64.8128	2.29739	38.8003	0.360203	-22.8234	2.64451	18.3566	0.123538	-130.319	3.10168	-86.8178	2.70156	-32.136	0.957583	-158.446	-0.103098	-21.1643	2.31897	20.01	2.09877	-118.966	2.51699	66.9995	1.93487	-42.3839	1.00147	69.6472	1.0736	-0.255645	1.10385	30.6916	0.858013	-1.28645	0.948691	-4.20781	1.04855	-83.5174	0.972668	38.3474	0.882145	-151.426	0.968649	70.4732
3.13724	-24.882	2.54888	-86.5473	2.65248	296.533	1.14427	63.1674	2.30225	38.5608	0.36287	-22.1898	2.64545	19.1714	0.12557	-129.853	3.10164	-85.5571	2.70869	-32.8863	0.945596	-157.971	-0.100913	-21.276	2.32101	18.5238	2.10246	-118.521	2.51923	66.4419	1.9391	-43.1086	1.00436	70.2766	1.0766	-0.0499194	1.11358	33.8594	0.858817	-2.08114	0.950183	-3.37622	1.05009	-83.1911	0.976023	39.0664	0.882864	-151.512	0.97071	70.4267
3.13738	-23.1657	2.55298	-86.036	2.66228	296.075	1.14731	61.5965	2.30853	37.8525	0.369446	-21.3356	2.65084	19.7732	0.133045	-129.797	3.10553	-84.1107	2.71264	-34.0882	0.931607	-158.492	-0.100181	-21.9546	2.32449	17.3358	2.10617	-118.098	2.52108	66.448	1.94129	-44.1318	1.00235	69.49	1.08053	0.538557	1.11756	36.3784	0.85922	-2.39254	0.953823	-2.55762	1.04755	-83.5227	0.981388	39.3121	0.880713	-152.176	0.975528	70.0688
3.13722	-22.4857	2.5584	-85.1027	2.6682	296.023	1.15475	61.6169	2.31525	37.7199	0.373681	-20.9732	2.65428	20.654	0.13357	-130.189	3.10622	-83.6764	2.71644	-35.3384	0.931952	-158.389	-0.0996888	-22.3525	2.32527	15.603	2.1086	-117.604	2.52563	66.1518	1.94656	-45.1741	1.00392	69.4039	1.08771	0.609016	1.12679	38.1448	0.862736	-1.79299	0.957251	-1.37634	1.05055	-84.139	0.984721	39.4146	0.883071	-152.165	0.97701	70.1009
3.14114	-21.5422	2.56223	-83.9176	2.67377	296.02	1.15798	61.2159	2.31635	37.4185	0.369624	-20.5032	2.6599	22.0456	0.13293	-130.772	3.10654	-82.9286	2.72501	-37.2306	0.93307	-157.834	-0.100238	-22.8338	2.32596	14.2816	2.11249	-117.485	2.5283	65.2607	1.95092	-46.8523	1.0079	69.2174	1.09509	0.991215	1.13557	40.4698	0.864561	-2.07764	0.960955	-0.321812	1.05584	-83.5238	0.987954	39.9549	0.887505	-152.758	0.978839	69.1135
3.14554	-19.8636	2.56483	-82.9759	2.67899	296.393	1.16153	61.0396	2.31447	37.1241	0.369127	-20.0595	2.6614	22.6959	0.141315	-131.102	3.10605	-82.066	2.72254	-38.6598	0.936268	-157.763	-0.0985561	-23.3205	2.32946	13.0464	2.11561	-117.525	2.52941	64.5034	1.95312	-48.3245	1.01336	69.4899	1.09724	1.38833	1.14485	42.7373	0.862178	-3.18566	0.962816	0.743408	1.05714	-83.8138	0.989761	40.2401	0.890728	-152.084	0.982921	69.462
3.15001	-18.2019	2.5703	-82.53	2.68139	295.941	1.16717	60.1652	2.31785	36.6179	0.367152	-19.7415	2.66066	23.0306	0.142069	-131.689	3.10605	-81.2664	2.7216	-40.1286	0.93741	-157.595	-0.0959589	-23.8856	2.33295	11.9738	2.11702	-117.795	2.52949	63.692	1.95798	-49.6993	1.01539	69.6608	1.10252	2.24197	1.15009	45.0613	0.867344	-3.97694	0.963962	2.02353	1.0589	-83.9949	0.989808	40.3047	0.897437	-151.849	0.984056	69.7269
3.15406	-16.0478	2.57494	-82.2195	2.68985	295.812	1.1723	58.9761	2.31863	36.3524	0.37568	-19.3756	2.66522	24.2904	0.145126	-131.894	3.10531	-80.4166	2.7207	-41.8992	0.939411	-156.726	-0.0951008	-24.4821	2.33625	10.902	2.12186	-117.728	2.53298	62.7959	1.96195	-50.792	1.01832	69.8789	1.10928	2.8455	1.15303	47.0898	0.870169	-4.31581	0.96368	3.75434	1.0611	-84.1811	0.993319	40.9836	0.901986	-151.373	0.986192	70.1686
3.15886	-14.2268	2.57731	-81.333	2.69251	294.939	1.1723	58.0192	2.32162	35.6173	0.377959	-18.7951	2.66521	25.0515	0.145872	-131.972	3.10831	-80.5224	2.71677	-43.4396	0.928039	-156.619	-0.0932015	-24.703	2.33977	9.55508	2.12425	-117.792	2.53741	62.7636	1.96532	-52.6134	1.02089	69.4481	1.11273	3.34223	1.15126	48.2216	0.876925	-4.86648	0.966594	5.03155	1.06111	-84.428	0.995602	41.5076	0.905719	-150.928	0.987882	70.251
3.16283	-12.2285	2.5843	-81.1674	2.69739	294.932	1.175	58.181	2.32472	34.9529	0.376739	-18.5187	2.66587	26.6272	0.148478	-132.231	3.11212	-79.8547	2.71994	-45.0065	0.914267	-156.283	-0.0898606	-25.2854	2.3388	8.07123	2.12669	-117.636	2.54047	62.1739	1.96659	-53.7491	1.02357	69.295	1.11212	3.37962	1.14931	49.7372	0.880833	-5.09775	0.969891	6.20148	1.0618	-84.2338	0.997045	41.945	0.909778	-150.945	0.992371	70.2861
3.16369	-10.9178	2.58908	-80.6445	2.70103	295.022	1.18033	58.6955	2.32566	34.5343	0.376392	-18.7222	2.66625	28.2352	0.153084	-132.643	3.11254	-79.1444	2.72122	-46.3743	0.899691	-156.698	-0.0865884	-25.9602	2.34246	6.55476	2.12909	-117.495	2.54453	60.9556	1.97163	-54.9557	1.02283	69.349	1.12219	3.51927	1.15492	51.2094	0.881097	-5.58312	0.970405	7.31745	1.06226	-84.0092	0.99937	42.5171	0.91045	-152.672	0.994339	69.7946
3.16628	-9.42515	2.59275	-79.6466	2.70283	294.767	1.18222	58.673	2.32661	33.7122	0.38103	-17.527	2.66449	29.282	0.150839	-132.358	3.11623	-78.5437	2.72011	-48.9448	0.888345	-156.979	-0.0854671	-25.9328	2.34172	5.00326	2.12989	-117.442	2.54746	60.2496	1.97474	-55.5027	1.02086	69.209	1.12548	3.56964	1.16171	52.3023	0.883419	-6.62443	0.97108	8.44413	1.06838	-84.5019	1.00256	43.3796	0.907727	-152.764	0.998639	69.3027
3.16496	-7.60267	2.59723	-78.9807	2.70746	294.149	1.18424	59.9999	2.32947	32.6817	0.37826	-17.4233	2.66926	30.8386	0.156453	-132.62	3.11694	-77.436	2.71937	-49.8615	0.876879	-157.28	-0.0826983	-26.6223	2.34267	2.98298	2.1336	-117.483	2.55062	59.308	1.98095	-56.1857	1.01925	68.422	1.1286	3.56114	1.16629	53.5273	0.884677	-7.53186	0.969851	10.4082	1.07581	-84.1351	1.01159	43.4513	0.909903	-153.438	1.00046	68.9415
3.16632	-5.38202	2.6015	-78.7227	2.70724	292.872	1.18796	60.6666	2.33021	32.7171	0.377403	-17.5545	2.66803	31.8302	0.162411	-132.754	3.11701	-76.5509	2.72184	-51.384	0.86551	-157.439	-0.0796892	-27.4744	2.34536	1.40681	2.13561	-117.45	2.5527	58.6994	1.98203	-56.7661	1.01956	67.8314	1.12945	3.63289	1.17553	54.5573	0.885691	-8.90261	0.974648	11.6284	1.0791	-84.2288	1.0151	44.7051	0.913408	-152.956	1.00359	67.6037
3.1737	-3.82601	2.60715	-77.9478	2.71237	292.321	1.1927	61.5307	2.33458	33.249	0.378421	-16.9149	2.67206	32.8276	0.16537	-132.79	3.12192	-75.8506	2.72424	-53.5981	0.867172	-157.313	-0.0788426	-28.4095	2.34479	-0.696104	2.1399	-116.457	2.55505	57.7702	1.98395	-57.744	1.02055	66.7843	1.13303	3.38508	1.18332	55.2763	0.888817	-9.61099	0.978748	11.9693	1.08221	-83.9707	1.01846	45.3687	0.914526	-152.852	1.00701	67.1876
3.17961	-2.10202	2.60739	-78.3503	2.71457	291.847	1.20058	62.3352	2.33808	32.6177	0.382484	-16.749	2.67524	33.4733	0.169902	-133.476	3.12101	-74.6246	2.72554	-55.3138	0.873854	-157.672	-0.0722638	-28.8273	2.34738	-2.69444	2.14063	-116.116	2.55729	57.9367	1.99087	-58.5834	1.01882	66.5774	1.13663	3.22359	1.18534	55.3788	0.892078	-9.90307	0.979433	13.0801	1.08584	-83.9031	1.02119	45.7842	0.919135	-152.197	1.00819	67.5545
3.18422	0.470524	2.61149	-77.7567	2.72001	291.132	1.21158	63.1579	2.3415	32.1841	0.382906	-16.7161	2.67447	33.8092	0.174336	-133.731	3.12014	-73.5814	2.72686	-56.9885	0.862952	-158.455	-0.0686826	-29.3221	2.3522	-3.93935	2.14144	-116.31	2.561	57.5395	1.99291	-59.3645	1.02004	66.1464	1.13927	3.26083	1.18828	56.0227	0.897665	-10.707	0.980983	14.4757	1.09265	-84.3116	1.02212	46.8333	0.925634	-150.322	1.01354	67.8392
3.18426	1.8521	2.61703	-77.2472	2.72001	290.362	1.21665	63.6251	2.34415	31.4445	0.38411	-16.6181	2.67853	34.9265	0.17832	-134.191	3.12144	-72.3615	2.72916	-58.0297	0.852701	-157.938	-0.0705476	-29.4158	2.35594	-5.50182	2.14234	-115.64	2.56507	56.9851	1.99364	-60.8066	1.02319	66.2156	1.14204	3.54647	1.19327	56.848	0.89863	-11.4356	0.985162	16.3234	1.09585	-84.1873	1.02465	47.9192	0.928189	-148.991	1.01737	67.019
3.18968	4.11453	2.61923	-77.0666	2.72425	289.261	1.21936	63.8294	2.34273	31.3606	0.38023	-16.289	2.68244	35.958	0.181237	-134.655	3.12308	-71.2102	2.73334	-59.4179	0.84926	-157.769	-0.0698496	-29.7991	2.35864	-6.79644	2.14304	-115.043	2.56814	56.2197	1.99574	-61.545	1.02666	67.2614	1.14509	3.46403	1.20051	57.873	0.901666	-12.6604	0.987798	18.4212	1.10196	-84.2428	1.02624	49.0323	0.927621	-149.059	1.01861	67.0332
3.19391	5.62208	2.6227	-76.7558	2.7278	288.232	1.22087	62.809	2.34538	31.3175	0.381793	-16.4063	2.6865	36.7453	0.18486	-134.595	3.12109	-70.2178	2.73478	-60.5094	0.838877	-157.925	-0.0689	-29.9304	2.36371	-8.15361	2.14526	-115.054	2.56739	55.9742	1.99613	-62.5947	1.02814	66.5155	1.14625	3.73823	1.19795	58.674	0.902595	-13.0816	0.990219	20.9088	1.10376	-84.2769	1.02465	50.0798	0.930168	-149.364	1.02045	66.8085
3.19563	7.69673	2.62425	-76.1763	2.72863	287.518	1.22182	62.1448	2.34584	30.6674	0.382739	-16.1935	2.68846	36.8507	0.18718	-134.477	3.12403	-68.9537	2.73393	-61.5375	0.844066	-158.132	-0.0664859	-29.8481	2.36574	-9.32827	2.14516	-114.966	2.56825	55.7694	2.0007	-64.0956	1.03266	66.7754	1.14768	4.10019	1.20367	59.4231	0.90586	-13.7283	0.994641	23.0847	1.11117	-84.4164	1.02377	50.997	0.932019	-149.064	1.02179	66.6831
3.19858	9.54166	2.6275	-75.5238	2.73394	287.017	1.22962	62.0028	2.34569	30.1467	0.384537	-16.4626	2.69005	37.0531	0.195302	-134.758	3.12669	-68.1782	2.73372	-62.1493	0.845769	-158.715	-0.0612915	-29.8421	2.36917	-10.5407	2.1467	-116.016	2.57132	55.3975	2.00417	-64.7793	1.03509	67.3511	1.15031	4.31843	1.20865	60.3251	0.910758	-13.7649	0.997962	24.7138	1.11687	-83.8487	1.02377	51.7804	0.932662	-148.963	1.02401	66.9595
3.20121	11.5288	2.63057	-74.4582	2.73418	286.09	1.23529	61.6972	2.34738	30.2695	0.383243	-16.9325	2.69313	38.0338	0.193941	-135.362	3.12475	-67.0802	2.74042	-62.2887	0.849932	-158.83	-0.0545067	-29.556	2.3705	-11.8613	2.14842	-116.716	2.57757	54.7757	2.00736	-65.6879	1.03987	67.455	1.1543	4.32073	1.20835	60.3608	0.912047	-15.2086	0.999401	26.1286	1.12469	-83.7764	1.02496	52.5548	0.936528	-148.542	1.02685	66.5071
3.20394	13.2573	2.63334	-73.6983	2.73663	285.345	1.2342	61.7631	2.34718	29.947	0.382885	-17.4286	2.69539	38.6377	0.201096	-135.575	3.12862	-66.0633	2.74077	-62.0974	0.852194	-158.908	-0.0511887	-29.5529	2.37267	-12.5769	2.15029	-115.861	2.58297	54.5587	2.00919	-66.1705	1.04457	67.5595	1.15488	4.46597	1.21879	60.1748	0.912972	-15.7943	1.0039	27.5536	1.12892	-83.8717	1.02524	53.1168	0.936206	-147.801	1.03108	66.4823
3.20603	14.5792	2.63681	-72.8828	2.73663	284.901	1.24232	61.4631	2.34584	29.1791	0.389954	-17.697	2.69549	39.029	0.208087	-135.172	3.13141	-65.2018	2.74044	-63.6259	0.85696	-159.376	-0.0481453	-29.213	2.37788	-14.4248	2.15087	-115.439	2.58499	54.8646	2.00982	-67.1474	1.04596	68.1299	1.15478	4.94037	1.22384	59.6299	0.912519	-15.9263	1.00563	28.7962	1.13123	-83.7689	1.02851	54.1393	0.938518	-147.085	1.03227	65.8115
3.20684	16.7269	2.64116	-72.5595	2.7349	283.852	1.24856	60.9287	2.34578	29.4465	0.394862	-17.1712	2.69553	39.0085	0.205358	-135.511	3.13533	-64.2965	2.74195	-63.4417	0.858605	-159.322	-0.04469	-28.7112	2.37904	-15.2824	2.15404	-115.217	2.58642	54.2051	2.01304	-67.9622	1.04609	68.5513	1.1559	4.53547	1.2204	59.6779	0.918502	-16.8239	1.00793	30.4333	1.13792	-83.5661	1.02945	54.8494	0.940472	-146.837	1.0341	66.0622
3.21084	18.4974	2.64203	-71.9122	2.73683	282.305	1.25498	59.6619	2.34856	28.9133	0.400244	-16.2917	2.70007	39.9381	0.2128	-136.22	3.13605	-63.1632	2.74765	-64.3028	0.860499	-158.938	-0.0451477	-28.7467	2.3819	-16.1136	2.15641	-115.726	2.5914	53.5815	2.01322	-68.4006	1.04589	68.7912	1.15775	4.95351	1.22154	60.2859	0.922053	-17.5553	1.01093	30.7822	1.14169	-83.8376	1.03211	55.3353	0.937382	-145.434	1.03613	66.6707
3.21334	19.44	2.64736	-71.2556	2.74151	282.052	1.26009	58.6212	2.35016	28.5619	0.395535	-16.8065	2.70211	40.2902	0.21548	-136.691	3.13905	-61.9327	2.75139	-64.6464	0.862015	-158.821	-0.0454566	-28.559	2.38252	-17.7004	2.1568	-116.951	2.59218	52.6931	2.015	-69.2137	1.04779	68.6406	1.15982	4.73979	1.22744	60.6631	0.924461	-18.2527	1.01599	31.7931	1.14435	-83.1652	1.03312	55.6136	0.933952	-144.531	1.03906	66.7776
3.2132	20.9516	2.65026	-70.7677	2.74355	281.432	1.26421	57.6464	2.3517	28.467	0.398162	-16.4041	2.70493	41.0569	0.224889	-136.883	3.14196	-61.1277	2.75293	-64.9067	0.877859	-158.327	-0.0423903	-29.0131	2.38363	-19.3794	2.15825	-117.6	2.59519	51.8894	2.01584	-70.2531	1.04602	68.5604	1.16217	3.9311	1.23621	61.232	0.928458	-19.3763	1.01697	32.0652	1.14913	-83.8493	1.03534	56.9107	0.93387	-142.048	1.04258	67.7738
3.21372	22.4146	2.65088	-70.2111	2.74481	279.627	1.26988	57.9591	2.3538	28.5732	0.401033	-16.387	2.70743	41.3784	0.230184	-136.615	3.14563	-60.3691	2.7555	-65.7139	0.895346	-158.571	-0.0401593	-28.8595	2.38646	-20.7543	2.16015	-118.102	2.60005	51.4846	2.01616	-70.7833	1.04963	68.21	1.16162	3.73357	1.23907	61.3469	0.924789	-19.6367	1.01876	33.3894	1.1536	-83.7902	1.03731	57.9459	0.931819	-142.129	1.04579	67.9502
3.2202	23.1605	2.65268	-69.6999	2.74762	279.091	1.27454	56.8744	2.35481	28.1357	0.406073	-16.0557	2.70658	41.4596	0.233675	-137.012	3.14779	-60.0753	2.75934	-65.7519	0.914915	-158.181	-0.03572	-28.704	2.38895	-21.7543	2.16079	-118.378	2.60291	50.1363	2.01899	-72.3522	1.05336	68.1407	1.16014	3.5995	1.25436	61.3849	0.926136	-20.0597	1.0228	34.3926	1.15965	-83.0467	1.03881	58.8957	0.933245	-141.303	1.05091	67.9579
3.22334	23.3224	2.65685	-68.7758	2.74668	277.744	1.28062	55.9524	2.35532	27.278	0.408896	-16.2421	2.70976	41.3656	0.241625	-137.476	3.15029	-60.1228	2.76637	-66.4893	0.930041	-158.206	-0.0312579	-28.4161	2.39314	-22.6355	2.16434	-118.392	2.60361	49.0304	2.02115	-72.897	1.05655	67.694	1.16228	3.01253	1.25742	61.7645	0.934413	-21.2863	1.02717	35.4967	1.16172	-82.5082	1.0392	60.0997	0.939208	-139.055	1.05096	68.1808
3.22621	24.6481	2.66113	-67.9159	2.74802	276.563	1.28661	55.527	2.35842	27.1681	0.416271	-16.2769	2.70967	41.6938	0.246543	-137.351	3.15644	-59.168	2.77345	-67.0474	0.94494	-158.243	-0.0280886	-28.4123	2.39366	-23.3245	2.165	-117.961	2.60668	47.8371	2.01866	-72.5827	1.0565	67.8583	1.16613	2.81546	1.25996	61.5605	0.938103	-21.5559	1.03148	36.0977	1.16295	-82.7083	1.04099	60.9788	0.940101	-138.735	1.05351	67.9421
3.2268	25.4384	2.66088	-67.3447	2.74864	275.203	1.29258	55.0071	2.36391	26.7506	0.419112	-16.2383	2.71426	42.0835	0.246543	-137.426	3.16271	-58.1639	2.77632	-68.0639	0.95964	-158.462	-0.024004	-27.875	2.39646	-24.637	2.1657	-118.277	2.61276	47.8876	2.02054	-73.2104	1.05782	68.6646	1.17408	2.42783	1.25536	61.5268	0.942208	-22.0996	1.03596	35.8785	1.16532	-82.8095	1.04188	61.7673	0.942209	-137.572	1.05524	67.9855
3.22426	26.2928	2.66497	-67.0698	2.74874	274.426	1.29747	54.0785	2.36462	26.458	0.421365	-15.9711	2.7192	42.8063	0.251665	-137.836	3.16321	-57.622	2.77922	-68.6139	0.977595	-158.6	-0.020011	-28.0735	2.40243	-25.8615	2.16461	-118.359	2.6166	47.3655	2.02232	-74.2772	1.06313	69.2482	1.1768	1.90761	1.25528	61.6825	0.945937	-22.7428	1.037	35.5599	1.16723	-82.6766	1.0426	62.7027	0.94496	-136.472	1.05834	68.1629
3.22563	26.4	2.67087	-66.4495	2.74844	273.39	1.30373	52.4948	2.36665	26.4389	0.424196	-15.5693	2.72173	43.9577	0.250813	-139	3.16756	-57.3429	2.78271	-69.0722	0.992005	-158.71	-0.0198737	-28.5157	2.40599	-27.0839	2.16533	-118.392	2.62041	46.8235	2.02554	-74.5955	1.06847	69.4938	1.17923	1.52789	1.2585	61.1691	0.948173	-22.9832	1.04123	35.3905	1.16771	-81.8237	1.04537	64.2876	0.946853	-135.643	1.06241	68.5343
3.22718	27.5065	2.67676	-65.6112	2.74612	272.897	1.30354	51.7014	2.36604	26.7151	0.423545	-16.4251	2.72571	43.8742	0.253747	-138.981	3.17363	-57.379	2.78605	-68.6218	1.00784	-158.507	-0.0177456	-28.3794	2.4063	-29.3285	2.17004	-118.217	2.62328	46.4194	2.02722	-74.835	1.07124	69.7932	1.18044	1.21305	1.26746	61.309	0.947337	-23.4414	1.04435	35.782	1.16864	-81.6315	1.04873	65.5898	0.945439	-135.565	1.06245	68.9391
3.23086	28.4495	2.67904	-65.1057	2.74939	272.184	1.31469	51.6786	2.36826	26.3712	0.424464	-16.5925	2.7275	44.3993	0.255706	-138.998	3.178	-56.7745	2.79194	-68.6297	1.02375	-158.291	-0.0132034	-28.0803	2.40885	-30.7265	2.17258	-117.526	2.62716	46.0317	2.03183	-75.5299	1.07622	70.87	1.18248	1.30189	1.27598	61.2878	0.950384	-23.6667	1.04682	36.4085	1.17089	-80.8422	1.04982	67.1721	0.951709	-135.36	1.0643	70.7996
3.23108	28.8515	2.6796	-64.2988	2.74681	271.222	1.32274	52.3909	2.37288	26.065	0.424212	-17.1333	2.7291	44.6043	0.255845	-139.444	3.18312	-56.244	2.7947	-69.1603	1.03723	-158.419	-0.0101714	-28.3296	2.41261	-32.0544	2.17557	-117.558	2.62967	44.9492	2.03337	-77.0526	1.07938	71.2207	1.1848	0.555845	1.27394	61.6175	0.952428	-24.8295	1.04719	37.3573	1.17224	-80.1687	1.0523	68.6795	0.953778	-133.901	1.07013	71.7033
3.2312	29.0705	2.68086	-63.374	2.74694	269.946	1.33073	51.8313	2.37563	26.2595	0.42566	-17.597	2.73113	45.1252	0.254632	-139.553	3.19015	-55.6466	2.80056	-69.5233	1.05116	-157.392	-0.00526304	-28.2089	2.41286	-33.0427	2.17512	-118.038	2.63632	44.0967	2.03758	-77.8862	1.08279	72.4571	1.18776	0.011701	1.2747	62.1698	0.952924	-24.9628	1.04962	38.253	1.17495	-80.2142	1.05833	70.2334	0.955285	-133.252	1.07131	72.2641
3.22816	30.0299	2.6849	-62.5986	2.75105	268.558	1.33943	49.5637	2.37972	26.0779	0.42836	-18.4651	2.7352	46.1287	0.254919	-139.472	3.19199	-55.2061	2.80425	-69.6903	1.05433	-156.738	-0.00244846	-28.5485	2.4147	-34.2336	2.17813	-118.577	2.64077	43.1461	2.03808	-79.1035	1.08422	73.3401	1.19134	-0.00611278	1.27154	63.3021	0.953092	-25.759	1.04673	39.7036	1.17549	-79.5622	1.06314	71.5133	0.956393	-133.134	1.07466	73.2937
3.23005	31.0099	2.68622	-62.127	2.74955	267.39	1.34201	47.4971	2.38568	25.7977	0.42967	-18.6111	2.73918	46.207	0.258357	-139.523	3.19502	-55.2068	2.80618	-70.2651	1.05802	-156.706	-0.00105261	-28.5501	2.4153	-35.0456	2.17878	-118.577	2.64458	42.9008	2.0395	-80.2073	1.08768	73.8224	1.19532	-0.671275	1.26951	62.9579	0.957861	-26.8849	1.05061	40.3901	1.17482	-78.9024	1.06547	72.3213	0.959244	-133.291	1.07848	74.5318
3.23039	31.6233	2.68779	-61.0462	2.74892	266.116	1.34663	45.6073	2.3868	25.388	0.430174	-18.734	2.7415	47.0141	0.264848	-139.996	3.19659	-55.1692	2.8112	-69.9709	1.06337	-156.336	-0.00247134	-28.6599	2.41905	-35.7226	2.17741	-119.264	2.64676	41.9998	2.04092	-81.5483	1.09224	74.4814	1.19727	-1.12197	1.28049	63.0864	0.957525	-27.5873	1.05345	41.6207	1.17334	-78.9693	1.06866	73.7587	0.96321	-133.341	1.08131	75.27
3.23369	32.7491	2.68869	-60.329	2.75533	265.689	1.3567	44.4297	2.39324	24.6456	0.432419	-18.8051	2.74309	47.0776	0.268085	-140.554	3.19708	-54.891	2.81887	-69.8997	1.05355	-155.797	0.00074369	-28.8391	2.41926	-36.2716	2.17805	-118.675	2.64759	40.3182	2.0423	-83.6485	1.08963	75.5209	1.19884	-1.28934	1.27349	63.1423	0.960197	-27.0858	1.05239	42.495	1.1748	-78.5503	1.07213	74.8804	0.968408	-133.927	1.0831	76.6626
3.23391	33.6855	2.69025	-59.6799	2.76083	264.952	1.35961	42.2623	2.39788	24.1708	0.432606	-19.0936	2.74463	47.0578	0.271946	-140.648	3.1997	-55.793	2.822	-70.9762	1.05347	-154.613	0.00456511	-29.3818	2.42184	-36.763	2.18017	-117.598	2.65094	39.162	2.04738	-85.402	1.09378	76.3016	1.20032	-1.95954	1.27218	62.9746	0.961258	-26.9318	1.05714	43.2526	1.17665	-78.3247	1.07238	76.0231	0.966493	-132.861	1.08602	77.625
3.23636	34.5333	2.69296	-59.2137	2.76422	263.886	1.36377	40.1741	2.40463	23.2616	0.432273	-19.4538	2.7485	47.6936	0.271855	-140.698	3.20065	-55.9005	2.83346	-71.6502	1.05563	-153.442	0.00753987	-29.6161	2.42353	-37.1084	2.17976	-117.422	2.65726	38.221	2.04822	-86.3241	1.09673	76.7317	1.20553	-2.46456	1.27952	62.3687	0.965077	-27.3018	1.05699	44.8412	1.17542	-77.5412	1.07372	77.2325	0.970188	-133.114	1.0881	78.6451
3.23827	35.0687	2.69357	-58.1598	2.76416	263.269	1.36547	37.6782	2.40655	22.8446	0.434306	-19.5664	2.74986	47.5205	0.271003	-140.758	3.20611	-55.613	2.83517	-72.6298	1.04592	-152.863	0.0126771	-30.5388	2.42314	-37.5994	2.18165	-116.838	2.66262	36.7477	2.05304	-87.7135	1.10293	76.57	1.20693	-2.69026	1.28287	62.1878	0.963116	-27.6163	1.06036	45.3999	1.17573	-77.0903	1.07647	77.8713	0.969448	-132.162	1.09418	79.786
3.23373	35.663	2.69257	-57.212	2.75954	262.709	1.36893	34.886	2.41253	22.6518	0.437112	-19.9802	2.75084	48.5609	0.274806	-141.085	3.21002	-54.9701	2.84077	-73.2948	1.04929	-152.499	0.0172536	-31.1151	2.42734	-38.4958	2.182	-116.436	2.66605	36.1992	2.05679	-88.3103	1.10456	77.0715	1.20915	-3.13124	1.28798	62.4137	0.963923	-28.3374	1.06158	46.0843	1.17655	-76.8016	1.07717	78.8007	0.972839	-131.206	1.09585	80.8698
3.23553	36.0834	2.69476	-55.9698	2.76529	262.247	1.37392	32.6408	2.41673	22.1152	0.438837	-20.7279	2.75316	49.4518	0.271831	-141.725	3.20975	-55.7822	2.84794	-74.2148	1.05005	-152.123	0.0183062	-31.7691	2.43184	-39.3328	2.18111	-115.61	2.67108	35.8592	2.06201	-89.1972	1.11211	76.8822	1.21056	-3.41457	1.29119	62.5255	0.963391	-28.6207	1.06484	46.3603	1.1793	-75.3216	1.07828	79.2084	0.973453	-130.277	1.09838	82.1508
3.23905	36.4752	2.69654	-54.6673	2.76719	261.126	1.37638	30.0889	2.42009	21.6119	0.441602	-21.5411	2.75674	49.8689	0.273544	-141.907	3.20798	-55.7838	2.84734	-74.8714	1.05104	-152.02	0.0204915	-32.4365	2.43172	-39.7719	2.18054	-115.169	2.67407	34.8465	2.06563	-90.5852	1.11341	77.2367	1.21606	-3.3445	1.29727	61.5843	0.970632	-28.8743	1.06889	46.8561	1.18048	-74.881	1.07937	80.1681	0.974957	-130.241	1.09894	81.7175
3.23679	36.7626	2.69795	-53.2941	2.76828	260.063	1.37502	27.7378	2.42682	21.5544	0.445376	-22.3207	2.7606	50.4476	0.276724	-141.496	3.21221	-55.0176	2.85292	-75.3037	1.05309	-151.113	0.0225281	-32.9303	2.43349	-40.3765	2.18162	-114.248	2.67886	34.3702	2.06624	-92.3017	1.11591	77.4113	1.21807	-3.57485	1.29395	61.6279	0.975597	-29.2402	1.07011	46.5242	1.18248	-73.9019	1.08086	80.972	0.974771	-129.68	1.10046	82.6993
3.24117	36.892	2.70061	-51.6927	2.77291	259.312	1.3759	25.8414	2.43138	21.359	0.450037	-23.1581	2.76546	50.9738	0.273863	-141.766	3.215	-55.1352	2.85744	-76.5295	1.05469	-150.837	0.0224938	-33.8608	2.43192	-41.1701	2.17977	-114.214	2.68338	33.3532	2.0713	-92.9585	1.12234	78.0944	1.22041	-3.45122	1.29945	61.3399	0.976998	-29.7362	1.0708	47.8649	1.18226	-73.3777	1.0831	81.6593	0.974436	-129.216	1.10279	83.0944
3.24654	36.6452	2.70461	-50.7009	2.77453	258.599	1.37806	23.4895	2.43478	21.615	0.453412	-23.6943	2.77062	51.6492	0.272355	-141.205	3.21495	-55.2953	2.86189	-77.1842	1.04356	-149.965	0.0242557	-34.144	2.43692	-41.7896	2.17956	-114.106	2.68873	32.907	2.07562	-93.7355	1.12889	79.0768	1.22081	-3.61147	1.30903	61.2354	0.981206	-30.9731	1.07553	48.7627	1.1851	-72.0008	1.08357	83.0783	0.975961	-128.441	1.10453	84.1748
3.2505	37.2698	2.70691	-50.4442	2.78284	258.391	1.37885	20.5309	2.43769	21.1759	0.45582	-24.608	2.77676	52.0686	0.275429	-140.976	3.21127	-54.6654	2.86639	-77.9865	1.03375	-149.625	0.0270589	-34.5513	2.43738	-42.2609	2.17936	-113.895	2.69247	31.5634	2.07742	-93.9217	1.13653	79.5798	1.222	-3.82882	1.31449	61.4263	0.98182	-31.7022	1.07704	48.955	1.18937	-70.932	1.0847	84.3771	0.976068	-128.492	1.11085	84.6432
3.2567	37.6032	2.70536	-49.7543	2.78285	257.756	1.37907	17.8654	2.43957	21.5712	0.45669	-25.3272	2.77539	52.2352	0.279447	-140.677	3.2121	-54.7589	2.87351	-78.2513	1.02623	-148.768	0.0342898	-35.2379	2.43736	-42.6931	2.18174	-113.278	2.69673	30.2256	2.08122	-94.1472	1.1373	80.4585	1.22315	-4.09334	1.32715	61.3809	0.9861	-32.2163	1.0788	49.07	1.1918	-70.2946	1.08761	85.3859	0.977994	-127.524	1.11514	84.9446
3.25959	37.339	2.7072	-48.9788	2.78751	256.269	1.37787	14.4817	2.44414	20.7516	0.456446	-25.8442	2.78323	53.2293	0.280824	-140.451	3.21351	-54.8366	2.87648	-78.5313	1.02792	-147.513	0.0352852	-36.0089	2.43825	-43.1511	2.18356	-112.935	2.69983	29.3067	2.08396	-94.4446	1.14017	80.9756	1.22487	-3.7963	1.33226	61.0131	0.995873	-32.4138	1.07854	49.7216	1.19575	-69.1474	1.09001	86.5081	0.980588	-127.137	1.11797	85.4868
3.26135	37.7758	2.70682	-47.9081	2.79151	254.909	1.38067	11.9121	2.45168	20.6773	0.462245	-26.2598	2.78465	53.7497	0.276783	-139.863	3.21435	-55.0093	2.88272	-79.5934	1.02818	-146.725	0.0400792	-36.4616	2.43825	-43.5511	2.18222	-113.294	2.70381	28.4836	2.08494	-94.9029	1.14373	81.9529	1.22834	-3.61651	1.33104	60.8097	1.00069	-32.9955	1.07975	49.9677	1.19733	-67.6829	1.09033	87.4069	0.98326	-126.917	1.12317	86.0931
3.26212	37.2745	2.70885	-46.463	2.79618	253.846	1.3776	9.36578	2.45666	20.943	0.465556	-27.0523	2.78967	53.7333	0.281123	-140.109	3.21662	-54.9208	2.88557	-79.8032	1.03019	-146.261	0.0434429	-36.7817	2.43842	-44.6723	2.18161	-113.204	2.70681	27.2166	2.08448	-95.174	1.146	82.4605	1.22884	-3.87966	1.3303	60.8131	1.0026	-34.0438	1.0819	50.9081	1.19907	-66.0905	1.09166	87.5956	0.982428	-126.882	1.12746	86.9509
3.26588	37.3441	2.71266	-45.5173	2.80359	252.98	1.37748	7.40885	2.45793	20.7521	0.468907	-27.5213	2.79208	54.5822	0.285172	-139.412	3.21629	-54.1434	2.8948	-79.381	1.03212	-144.953	0.0458571	-37.7705	2.43867	-44.8385	2.17888	-113.082	2.70784	25.5738	2.08604	-96.0762	1.15178	83.6083	1.23116	-3.98613	1.33596	61.1612	1.00718	-35.0313	1.08516	51.2176	1.20108	-64.8874	1.09277	88.1048	0.983282	-127.306	1.12858	88.1526
3.26714	37.3244	2.71682	-44.0466	2.80619	252.261	1.38094	4.54837	2.4601	20.3999	0.473112	-28.412	2.79492	54.865	0.289057	-139.512	3.21601	-54.1871	2.90309	-79.8916	1.03522	-144.137	0.0501819	-38.1331	2.44105	-44.4246	2.1804	-113.236	2.70704	23.6349	2.08777	-97.2522	1.15662	85.0977	1.23312	-4.0091	1.3357	60.8583	1.01159	-35.9411	1.08984	51.8274	1.20284	-64.0545	1.09536	89.3261	0.984418	-127.018	1.13297	88.9802
3.2719	37.9452	2.71944	-42.9565	2.80706	251.498	1.38313	1.60592	2.46395	20.3556	0.476683	-28.1462	2.7978	55.2999	0.292865	-139.601	3.21929	-54.7311	2.90797	-79.8237	1.05056	-143.138	0.0545983	-38.5025	2.44683	-44.3984	2.18188	-112.633	2.70929	22.1366	2.08965	-98.2628	1.15997	86.6076	1.23144	-3.99123	1.33579	60.9853	1.01828	-37.2493	1.09564	52.3079	1.20585	-63.1344	1.09686	90.5853	0.983936	-125.663	1.13478	90.2614
3.2765	38.53	2.72037	-42.3924	2.8111	250.795	1.38934	-1.5831	2.46547	20.4103	0.480766	-29.0382	2.79844	55.6602	0.291165	-140.11	3.22118	-54.6911	2.91463	-79.2714	1.06588	-142.152	0.0592435	-39.3866	2.45161	-45.1399	2.1822	-111.997	2.71448	20.7471	2.09049	-99.2216	1.16651	88.656	1.23106	-4.1316	1.33829	61.0822	1.01811	-38.4499	1.09576	52.6527	1.21028	-61.338	1.10123	91.6064	0.982903	-126.538	1.13483	91.4079
3.28147	38.7942	2.72212	-41.46	2.8151	250.397	1.38925	-4.94838	2.46963	20.6139	0.487198	-29.8364	2.79834	55.7304	0.295062	-139.716	3.22692	-54.8966	2.91504	-79.8321	1.07206	-141.297	0.0633166	-39.0045	2.44974	-45.298	2.18369	-111.835	2.71667	18.781	2.09283	-99.9209	1.16811	89.9161	1.23339	-3.85003	1.34114	61.2307	1.02529	-38.7172	1.09615	52.5097	1.21179	-60.1334	1.10481	92.83	0.980988	-125.828	1.13475	92.1718
3.28299	38.5631	2.72395	-40.5733	2.81434	250.313	1.3903	-7.25603	2.46925	20.3472	0.490353	-29.9586	2.79841	56.4222	0.29398	-139.64	3.23065	-55.1764	2.918	-80.6332	1.0858	-140.102	0.0672181	-39.3112	2.45294	-44.9536	2.18305	-111.143	2.7191	16.8762	2.09608	-101.004	1.17502	91.8236	1.23579	-3.82403	1.3426	61.2702	1.03028	-39.4095	1.09881	52.2989	1.21634	-58.864	1.107	93.0569	0.984068	-125.278	1.13786	93.0071
3.2857	38.6313	2.72505	-39.5762	2.81252	249.465	1.39099	-10.2285	2.47097	19.7661	0.494054	-30.7547	2.80258	57.3553	0.293316	-139.334	3.23283	-55.5245	2.92275	-80.8883	1.08779	-139.666	0.0705018	-39.7446	2.45279	-45.0398	2.18016	-110.632	2.72425	15.9656	2.09768	-101.285	1.17798	93.8814	1.2378	-4.15033	1.34978	61.8652	1.03596	-40.3029	1.09769	52.446	1.21787	-57.6109	1.11159	93.676	0.98932	-124.442	1.14165	93.017
3.2899	38.6938	2.7258	-37.839	2.81479	248.68	1.3924	-13.1146	2.47513	19.4828	0.496047	-31.6248	2.80412	58.5815	0.30344	-138.99	3.23595	-55.8978	2.92099	-80.6963	1.08932	-138.777	0.0754674	-40.2278	2.45765	-45.2186	2.18197	-110.044	2.72721	14.332	2.09858	-101.513	1.18101	96.1099	1.23744	-3.88736	1.35265	62.7157	1.03576	-41.7686	1.10278	51.3033	1.22053	-56.3746	1.11586	94.0928	0.992246	-125.023	1.14258	92.2593
3.2917	39.291	2.72821	-36.1036	2.82055	247.181	1.39794	-14.3378	2.47817	18.8766	0.495892	-32.1783	2.80561	59.1447	0.307443	-139.09	3.23811	-56.6701	2.92685	-80.8008	1.1029	-138.611	0.0814283	-40.893	2.4661	-45.3787	2.18261	-108.711	2.72832	12.6305	2.09848	-101.884	1.18459	98.3024	1.24312	-3.90479	1.35031	62.5469	1.03924	-42.8543	1.10105	50.2403	1.22662	-54.8178	1.11879	94.3943	0.998416	-125.718	1.14412	91.8331
3.29645	39.4825	2.73254	-34.3135	2.82596	246.074	1.40231	-17.1437	2.4798	18.622	0.498552	-32.9487	2.80931	60.3221	0.312026	-139.027	3.23914	-57.0351	2.93141	-81.7093	1.105	-137.978	0.0825152	-41.4506	2.47017	-45.7338	2.18334	-108.448	2.73328	10.8652	2.09986	-102.206	1.18804	99.9127	1.24445	-3.76953	1.34935	62.9537	1.04465	-44.1353	1.09954	48.6746	1.22976	-53.0201	1.12185	95.1075	1.00237	-125.27	1.14639	92.4739
3.30246	40.0779	2.73537	-32.6924	2.82818	245.2	1.40414	-18.9592	2.48294	18.0735	0.501749	-33.6469	2.81085	61.4025	0.318169	-139.534	3.24111	-57.4035	2.93462	-82.3823	1.10836	-136.677	0.0865769	-41.6709	2.47043	-45.949	2.18476	-108.173	2.73449	8.80139	2.10152	-102.765	1.19089	101.202	1.248	-3.56992	1.35188	62.7634	1.0436	-44.9807	1.10189	46.9173	1.23252	-51.52	1.12688	95.563	1.00562	-124.456	1.14759	93.0868
3.3032	40.9666	2.74046	-31.1112	2.83296	243.919	1.40778	-20.2403	2.48608	17.6137	0.503709	-33.6139	2.81137	61.6927	0.32077	-140.143	3.2433	-57.8443	2.93962	-83.0355	1.11356	-135.117	0.0914052	-41.7911	2.47566	-46.5159	2.18619	-107.722	2.7356	6.78761	2.10638	-103.487	1.19554	103.91	1.25031	-3.52833	1.35468	63.3413	1.04885	-45.7109	1.10194	44.5789	1.23431	-49.7413	1.13193	96.5385	1.00929	-124.352	1.15315	93.1493
3.30649	41.3774	2.74426	-30.0801	2.83828	242.186	1.41585	-21.2414	2.48778	17.2995	0.50283	-34.1897	2.81339	63.0857	0.321878	-140.646	3.24568	-58.3811	2.94032	-83.9483	1.10896	-134.258	0.0945401	-42.3937	2.48003	-46.5316	2.18773	-107.699	2.73651	4.87596	2.11008	-103.113	1.19912	105.275	1.25249	-3.67169	1.35201	63.6697	1.05267	-46.6088	1.1035	43.3133	1.2358	-48.2829	1.13627	97.6584	1.01267	-124.019	1.15288	93.1977
3.30539	41.3854	2.74864	-28.6711	2.84151	240.58	1.42121	-22.2878	2.48947	18.1155	0.503725	-34.3513	2.81036	63.8667	0.323869	-140.929	3.24807	-58.8759	2.94278	-84.5482	1.11117	-132.827	0.0992425	-43.1056	2.48596	-46.0792	2.19048	-106.97	2.74062	3.0169	2.11125	-103.338	1.19948	106.237	1.25541	-3.55937	1.35007	63.9227	1.05019	-47.7992	1.10464	41.8253	1.24033	-47.0813	1.13982	98.1773	1.01435	-123.227	1.15674	92.8761
3.30774	41.6319	2.74687	-28.0664	2.84369	240.134	1.42376	-23.7188	2.49331	18.0547	0.506636	-35.0065	2.81336	64.4821	0.327435	-141.027	3.25059	-59.3118	2.94201	-86.0413	1.12746	-132.092	0.106199	-43.9182	2.48915	-46.0124	2.19396	-106.581	2.74417	1.37666	2.11138	-103.583	1.19929	108.029	1.25817	-3.09634	1.34269	64.0701	1.05475	-48.3585	1.10508	41.1515	1.24244	-46.0159	1.14442	99.0303	1.01303	-122.742	1.16081	92.9105
3.31353	41.8621	2.75329	-27.0342	2.84687	238.727	1.43102	-25.4257	2.49384	18.4895	0.509564	-35.91	2.81046	64.7658	0.328288	-140.45	3.25628	-60.0106	2.94077	-87.4131	1.14261	-131.63	0.110318	-44.4899	2.49289	-46.6847	2.19723	-107.255	2.74634	-0.733597	2.11644	-104.965	1.19752	110.257	1.2586	-2.61074	1.33959	64.3707	1.05513	-48.8347	1.10635	38.9142	1.24401	-44.062	1.15021	99.7337	1.01344	-121.838	1.15937	92.3358
3.31603	42.1834	2.75794	-26.062	2.85659	237.707	1.4394	-27.3695	2.49775	18.5446	0.511963	-36.4512	2.81256	66.2722	0.330428	-140.445	3.25845	-61.0223	2.9378	-88.0943	1.15392	-130.507	0.111908	-45.6037	2.49687	-45.9492	2.19995	-107.535	2.74792	-2.42538	2.12022	-105.862	1.20249	111.218	1.26161	-2.62464	1.33073	65.6651	1.06009	-50.2428	1.10795	37.5351	1.24599	-42.8781	1.15208	100.057	1.01332	-121.449	1.16152	92.7533
3.32051	42.3441	2.76065	-24.6446	2.8586	236.863	1.446	-29.4086	2.49702	18.2823	0.516499	-37.3895	2.80692	67.6369	0.334002	-139.946	3.26042	-61.6839	2.9415	-88.9671	1.15622	-129.471	0.118865	-46.1359	2.49806	-45.9866	2.2044	-107.308	2.75245	-4.06668	2.12003	-106.549	1.20999	112.837	1.26511	-2.01706	1.33147	66.0762	1.05519	-51.3969	1.11454	35.3417	1.24882	-41.2671	1.15472	100.849	1.01313	-120.522	1.16292	92.326
3.32935	42.5297	2.76404	-23.6022	2.86108	236.484	1.45094	-31.6197	2.4982	18.842	0.517947	-38.3693	2.81401	68.3361	0.339802	-139.684	3.26128	-62.312	2.94426	-90.314	1.16021	-128.277	0.116942	-46.3039	2.50366	-46.199	2.20686	-106.62	2.7547	-5.8638	2.12531	-107.131	1.21538	113.494	1.26803	-1.75257	1.33485	66.3716	1.05264	-52.3893	1.12005	34.5683	1.25267	-39.3713	1.15846	101.73	1.01499	-119.52	1.16511	91.3263
3.33224	42.9821	2.76794	-23.1299	2.86137	235.723	1.45803	-33.504	2.49994	18.7426	0.519777	-38.6872	2.81493	69.2256	0.336954	-139.575	3.26263	-63.3852	2.94291	-91.6143	1.16281	-126.857	0.121359	-46.4336	2.50955	-45.6511	2.20972	-105.327	2.75595	-7.77268	2.12908	-107.747	1.21829	115.258	1.27363	-1.50329	1.33617	66.8499	1.05188	-53.416	1.12512	32.0664	1.25532	-38.2658	1.158	102.148	1.01373	-119.401	1.1659	91.0942
3.33469	43.2351	2.772	-22.2786	2.86472	234.616	1.46284	-36.1282	2.50199	19.015	0.524896	-39.8592	2.81543	69.3519	0.339277	-140.029	3.26653	-63.7992	2.9428	-93.0739	1.16628	-125.436	0.12415	-46.3373	2.51563	-45.5362	2.21565	-104.674	2.76016	-9.73366	2.13442	-108.33	1.21848	116.792	1.27549	-0.59558	1.34058	66.8431	1.0531	-54.6846	1.1279	31.2021	1.25737	-36.0433	1.16003	102.037	1.01885	-120.337	1.16853	90.3067
3.34022	43.4605	2.77401	-22.1346	2.86887	234.2	1.46662	-37.8804	2.50309	18.764	0.527319	-40.6014	2.81692	70.3069	0.339829	-140.479	3.26856	-64.281	2.94104	-93.9367	1.16716	-124.038	0.124139	-46.3654	2.51873	-45.3297	2.21982	-103.932	2.7662	-11.9153	2.13691	-109.48	1.22153	118.311	1.28019	0.0644502	1.35114	67.8443	1.05739	-55.5104	1.1293	29.11	1.25987	-34.5481	1.16059	102.7	1.0186	-119.647	1.1684	89.8344
3.34604	43.4226	2.77797	-21.3423	2.87436	233.057	1.46703	-39.8577	2.50522	18.733	0.530811	-41.866	2.81741	71.5265	0.342439	-140.814	3.2734	-64.7111	2.94157	-95.5265	1.16838	-122.856	0.128899	-46.6981	2.51865	-45.4399	2.22034	-104.213	2.76996	-13.2186	2.13826	-109.937	1.22208	119.877	1.28591	0.647076	1.36087	68.3626	1.05698	-56.0947	1.13175	27.7652	1.26286	-33.2491	1.16055	102.648	1.01393	-119.515	1.1712	89.6788
3.34733	44.0529	2.78126	-21.3269	2.8777	232.304	1.46996	-41.0403	2.51115	18.4023	0.53034	-42.3265	2.82083	72.0714	0.34561	-141.104	3.27587	-64.459	2.94524	-96.9638	1.17054	-121.607	0.130558	-46.7282	2.51991	-45.212	2.22351	-103.918	2.77007	-14.0991	2.14131	-111.213	1.22197	121.061	1.28835	1.2762	1.37024	68.207	1.06148	-56.5667	1.13623	25.9006	1.26546	-31.8816	1.1624	103.179	1.01611	-120.649	1.17583	89.6603
3.35025	44.2426	2.78765	-20.6462	2.88277	232.193	1.48105	-42.5958	2.51559	17.6932	0.530591	-43.1749	2.82569	73.105	0.351785	-141.782	3.27653	-65.032	2.9489	-97.1133	1.17805	-120.738	0.135409	-46.6722	2.52631	-45.3734	2.22699	-103.702	2.77348	-15.1839	2.1456	-113.368	1.22768	122.198	1.28975	2.16622	1.37561	68.4155	1.06386	-57.2514	1.14094	24.8417	1.26937	-30.3767	1.16053	103.588	1.01864	-120.207	1.17978	88.6342
3.35686	44.0931	2.7935	-19.901	2.8856	232.117	1.48472	-44.7654	2.51794	16.9748	0.534246	-44.2928	2.82907	73.5119	0.35707	-141.991	3.27743	-65.9851	2.94772	-97.7104	1.17982	-119.562	0.138109	-47.0098	2.53235	-45.2579	2.23082	-102.976	2.77913	-16.921	2.14974	-114.265	1.23154	122.736	1.29417	3.12932	1.38295	68.6827	1.06508	-58.1099	1.14454	23.7195	1.27085	-28.6719	1.16194	103.895	1.02162	-120.295	1.18016	88.5183
3.36255	43.8187	2.80049	-18.691	2.88946	232.063	1.48881	-45.714	2.52334	15.8828	0.53678	-45.2131	2.83103	74.4146	0.363602	-141.792	3.27936	-65.9627	2.94794	-98.8472	1.17438	-118.441	0.142113	-46.7106	2.53549	-45.1729	2.23631	-102.129	2.78008	-18.4648	2.15259	-115.304	1.2349	124.255	1.29803	4.05926	1.39283	69.1663	1.06961	-59.1093	1.1468	23.4261	1.27261	-27.2604	1.16135	104.398	1.01567	-119.701	1.18486	88.4543
3.36174	44.3524	2.80451	-17.9825	2.89145	230.954	1.49595	-45.6525	2.52823	14.7838	0.541444	-46.1899	2.83325	74.828	0.363888	-141.779	3.2828	-66.4023	2.95211	-99.9179	1.17624	-116.806	0.143681	-46.0823	2.53689	-44.5819	2.23743	-101.252	2.78654	-20.1923	2.1586	-116.349	1.23892	124.97	1.29984	4.68627	1.40262	69.8484	1.0744	-60.8095	1.14752	22.9061	1.2747	-26.3486	1.16115	104.094	1.01404	-119.397	1.18846	88.0399
3.36401	44.7184	2.81006	-17.2116	2.89317	230.24	1.499	-46.5207	2.53018	13.9779	0.545807	-46.2518	2.83607	75.4938	0.366403	-141.653	3.28479	-65.8735	2.95029	-101.795	1.17786	-114.95	0.146713	-45.9578	2.53906	-43.7037	2.23906	-100.953	2.79013	-22.0383	2.16588	-117.823	1.23814	125.789	1.29838	5.36062	1.415	69.8693	1.07682	-61.7642	1.15165	21.4952	1.27711	-24.9365	1.16226	104.711	1.01432	-118.857	1.18949	86.8383
3.36836	45.0744	2.81245	-16.6951	2.89421	229.038	1.50296	-47.9029	2.53428	12.7993	0.549745	-46.8401	2.83596	76.6201	0.367127	-141.874	3.28596	-66.0656	2.94933	-102.921	1.17211	-113.412	0.152537	-45.5068	2.54236	-43.5189	2.24149	-100.73	2.79358	-23.4478	2.16699	-118.49	1.24087	126.238	1.30216	6.17568	1.42013	70.3591	1.07953	-62.7261	1.16104	19.9085	1.27996	-24.0534	1.16808	104.892	1.01421	-117.809	1.19531	85.4389
3.36876	45.6229	2.81636	-15.6779	2.8926	227.433	1.5098	-50.2373	2.54107	12.4031	0.552633	-46.9622	2.83618	77.3112	0.369927	-141.082	3.28993	-66.0346	2.95192	-103.62	1.17397	-111.769	0.157067	-44.811	2.54596	-43.5262	2.24344	-100.114	2.79993	-24.7888	2.16906	-118.752	1.24654	127.506	1.30301	7.48073	1.42302	71.4057	1.08778	-62.6365	1.16546	18.098	1.2827	-22.8203	1.16835	104.639	1.01687	-117.881	1.19957	85.4121
3.37264	46.524	2.81686	-15.3845	2.89352	226.287	1.51531	-51.9538	2.54164	11.7131	0.555214	-47.0854	2.83846	77.9549	0.372067	-141.16	3.29382	-65.722	2.95667	-103.563	1.17343	-110.751	0.156781	-44.6868	2.54656	-43.9056	2.24535	-99.2827	2.80781	-26.8469	2.16923	-119.244	1.25206	127.921	1.30519	8.23089	1.42841	71.9607	1.08343	-63.2005	1.17037	15.8102	1.28805	-20.971	1.16869	104.386	1.01873	-117.715	1.20252	85.1131
3.37636	46.866	2.82032	-14.7269	2.89421	225.072	1.52136	-53.5172	2.54563	10.416	0.559511	-47.0616	2.84186	78.4693	0.374025	-141.146	3.29301	-65.5662	2.95977	-104.053	1.18085	-108.994	0.160603	-44.3449	2.54948	-44.0122	2.24665	-98.2424	2.81428	-28.477	2.1709	-119.018	1.25712	127.992	1.30819	9.18658	1.4358	72.4297	1.08402	-63.4958	1.17352	13.9043	1.29222	-19.5286	1.16753	104.035	1.02059	-117.55	1.20732	84.6987
3.38196	46.4195	2.8208	-13.5649	2.89334	223.869	1.52634	-53.7139	2.54874	9.52669	0.562101	-46.9907	2.8481	79.3117	0.380209	-140.888	3.29351	-65.5901	2.96459	-104.217	1.18208	-107.642	0.163234	-44.4579	2.55441	-44.5109	2.25101	-97.3406	2.81595	-30.496	2.1748	-119.084	1.26228	128.445	1.31018	10.22	1.44715	73.2952	1.08692	-63.9003	1.18186	12.795	1.29344	-18.104	1.16863	104.576	1.02134	-116.57	1.21111	84.2832
3.38355	46.1003	2.82414	-13.0743	2.89297	222.852	1.53369	-54.2951	2.54829	8.01055	0.564162	-46.7959	2.85032	80.2268	0.379788	-140.477	3.29306	-65.6161	2.97045	-104.92	1.18477	-106.516	0.164458	-44.0021	2.55483	-44.5391	2.25322	-96.4461	2.82003	-32.5383	2.18047	-119.396	1.26747	128.78	1.31313	11.4748	1.45434	73.1987	1.08652	-64.5325	1.18634	12.1826	1.29839	-15.9904	1.17008	104.612	1.02508	-116.277	1.21338	83.2996
3.3822	45.3772	2.82153	-12.0416	2.8925	221.263	1.5348	-55.2778	2.55012	7.27514	0.56637	-46.9405	2.85468	80.9427	0.386342	-140.667	3.29489	-65.6808	2.97453	-105.738	1.18495	-105.464	0.166095	-43.6945	2.56002	-44.6037	2.25539	-96.0714	2.82467	-33.8131	2.18202	-119.154	1.27419	128.931	1.31868	12.437	1.46584	73.2722	1.09308	-65.0609	1.19257	11.4091	1.30016	-14.7848	1.16848	104.491	1.02907	-114.429	1.21809	82.1899
3.38444	45.3161	2.82398	-10.8538	2.89095	219.921	1.53945	-55.5153	2.55363	6.54627	0.570099	-46.6311	2.85678	81.853	0.388243	-140.602	3.29723	-65.039	2.97821	-105.467	1.18675	-104.605	0.168223	-43.2416	2.56327	-45.0304	2.25836	-95.7931	2.83049	-35.4921	2.18243	-119.319	1.27532	129.241	1.32187	14.0001	1.47629	74.012	1.0893	-65.7223	1.19875	11.0907	1.30295	-13.4184	1.17093	104.201	1.02972	-113.197	1.22131	81.5688
3.38441	45.3997	2.82759	-8.99946	2.89332	219.026	1.54749	-55.439	2.55669	6.13604	0.571243	-46.7418	2.85985	82.4747	0.391927	-140.431	3.29745	-64.3679	2.98252	-106.304	1.18659	-103.465	0.170076	-42.9063	2.5667	-45.2384	2.25874	-95.0266	2.83422	-36.75	2.18478	-119.699	1.27458	128.787	1.32251	14.9555	1.48239	74.2846	1.09242	-66.2893	1.19895	9.00849	1.30423	-11.3623	1.17129	104.043	1.03254	-112.603	1.22382	81.3687
3.37925	45.6986	2.83072	-7.4498	2.89629	217.655	1.55389	-55.8744	2.55525	5.88987	0.572516	-46.9453	2.86249	83.9546	0.397417	-140.543	3.30225	-64.055	2.98152	-106.769	1.18848	-102.59	0.174149	-42.1822	2.57064	-45.5374	2.26136	-94.8476	2.83609	-37.6423	2.1854	-119.662	1.27891	129.531	1.32451	16.3571	1.48393	74.3608	1.10256	-66.7281	1.20338	8.51629	1.30657	-9.63274	1.17289	104.606	1.0333	-112.473	1.22679	80.1705
3.38438	45.6054	2.83409	-6.14045	2.89417	215.862	1.55594	-55.7156	2.55925	4.99357	0.574894	-46.6272	2.86342	83.9078	0.402819	-140.974	3.30745	-63.7175	2.98927	-107.399	1.18933	-101.496	0.176254	-41.6992	2.57206	-45.2412	2.26575	-93.7161	2.84065	-39.3351	2.18773	-119.744	1.28275	129.421	1.32591	17.5836	1.48945	74.2753	1.10808	-66.3211	1.20385	8.52149	1.31025	-7.8891	1.1782	104.841	1.03683	-111.95	1.23138	79.8026
3.38826	45.4237	2.8372	-5.06809	2.89463	213.766	1.56212	-56.1245	2.5637	3.79655	0.574862	-46.4279	2.86638	85.1792	0.407442	-141.04	3.30554	-62.4263	2.99075	-107.573	1.19109	-100.93	0.175385	-41.4432	2.57436	-45.6542	2.26715	-93.374	2.84299	-41.2487	2.18982	-120.092	1.28851	129.596	1.331	19.0308	1.49842	74.3303	1.11089	-66.7982	1.20763	7.84905	1.31233	-6.7015	1.18094	105.251	1.03446	-111.353	1.23497	79.4888
3.39151	45.3618	2.84174	-4.33897	2.89466	212.234	1.5678	-55.8813	2.5673	3.08221	0.578545	-46.2898	2.86881	85.6673	0.411666	-141.061	3.31162	-62.2337	2.99242	-108.432	1.19303	-99.2989	0.178783	-41.1612	2.57658	-45.3062	2.26702	-92.7725	2.84567	-42.7306	2.1924	-120.598	1.28907	128.901	1.3302	20.4573	1.50027	74.8359	1.11081	-67.1252	1.21017	6.4761	1.31428	-4.77801	1.18077	105.804	1.03735	-109.843	1.24226	79.9397
3.38855	45.2451	2.84389	-3.48109	2.89366	210.987	1.57729	-55.2021	2.56831	2.48032	0.579397	-46.4424	2.87118	86.3772	0.415207	-141.254	3.31077	-61.7768	2.99501	-108.406	1.19394	-98.853	0.178051	-40.689	2.58183	-46.1868	2.26921	-92.2924	2.85092	-44.5927	2.199	-120.318	1.29208	128.779	1.33129	22.0967	1.50508	74.6871	1.1135	-67.1784	1.2141	4.79473	1.31593	-3.32713	1.1847	105.64	1.04508	-109.647	1.24463	80.6844
3.38871	45.3902	2.85071	-2.6968	2.89484	209.786	1.58323	-55.1288	2.56698	1.56114	0.58271	-45.9542	2.87257	87.272	0.415438	-141.438	3.3142	-61.1408	2.99528	-108.778	1.19592	-97.7886	0.179572	-40.2641	2.58464	-45.6324	2.27181	-91.2908	2.85775	-46.3691	2.20097	-120.664	1.29399	128.22	1.33564	24.0563	1.50715	75.3905	1.11545	-67.0748	1.21414	1.34597	1.31846	-2.25176	1.18545	106.101	1.04671	-109.104	1.24683	81.1053
3.38878	45.8461	2.85285	-1.68304	2.89595	208.086	1.58444	-55.0712	2.57045	0.679234	0.586052	-46.2741	2.87179	87.3557	0.416782	-141.63	3.3151	-60.3536	2.99432	-108.965	1.19878	-96.7572	0.180957	-40.0946	2.5869	-45.6107	2.27276	-89.8942	2.86142	-47.7839	2.20604	-121.029	1.29529	128.349	1.33901	25.6229	1.51105	76.3606	1.11846	-67.3524	1.21764	-2.49235	1.32032	-1.0009	1.18848	106.484	1.04941	-109.545	1.2484	81.9481
3.38836	45.7931	2.85504	-0.407985	2.8934	206.068	1.58738	-54.8979	2.57384	-0.57105	0.588284	-45.9948	2.87561	88.5084	0.419177	-142.182	3.31848	-60.0925	2.99947	-109.275	1.20026	-95.6929	0.185785	-40.2963	2.58946	-45.5362	2.27577	-88.7378	2.8643	-49.0153	2.20833	-121.394	1.29517	128.426	1.34029	27.7499	1.52508	77.4696	1.11949	-68.1699	1.22064	-5.48581	1.32227	0.0826948	1.18789	107.124	1.048	-109.19	1.25202	82.9254
3.38767	45.6467	2.85616	0.29397	2.89987	204.494	1.59487	-55.0839	2.5767	-2.21631	0.591432	-45.8168	2.87857	89.2001	0.41971	-142.35	3.31986	-59.3643	3.00392	-110.045	1.20953	-94.7236	0.187376	-40.4214	2.59211	-45.6562	2.27945	-87.3626	2.86856	-49.889	2.21282	-121.761	1.30086	128.433	1.34148	29.5668	1.52782	77.4933	1.1226	-69.1732	1.22326	-8.6837	1.32484	1.27261	1.18814	107.263	1.05644	-109.039	1.25372	83.6473
3.3918	46.2112	2.85789	1.37202	2.90226	203.79	1.59843	-54.9019	2.57405	-2.39077	0.593712	-45.639	2.88047	89.8119	0.425215	-142.533	3.31928	-58.9646	3.00718	-110.77	1.21112	-94.0717	0.188794	-40.0535	2.59442	-45.9602	2.28166	-86.3804	2.86798	-51.0469	2.21457	-122.2	1.30171	128.592	1.34456	31.0977	1.53425	78.7496	1.12749	-69.342	1.22888	-11.2484	1.32853	2.39841	1.19393	107.434	1.06064	-109.854	1.25759	84.1199
3.38841	45.9448	2.86087	2.64009	2.90088	202.823	1.6041	-55.042	2.57659	-3.44564	0.59673	-44.9343	2.88046	90.3999	0.426266	-143.218	3.32137	-58.3165	3.01286	-111.416	1.20752	-92.8667	0.189458	-40.0648	2.59774	-46.0739	2.28486	-84.8205	2.87048	-52.8101	2.21876	-122.667	1.31261	129.275	1.34788	32.573	1.53301	79.3858	1.13114	-69.9338	1.23312	-13.775	1.33114	3.52626	1.19544	108.571	1.06429	-109.361	1.26107	84.1109
3.39284	45.9149	2.86592	4.3446	2.90142	201.052	1.61055	-55.0007	2.5769	-4.94912	0.598126	-44.1691	2.88395	91.3998	0.430252	-143.313	3.3243	-58.3425	3.0155	-112.205	1.2164	-91.9605	0.191163	-40.2367	2.59804	-45.9534	2.28838	-83.6996	2.87544	-53.5734	2.2229	-123.547	1.31719	129.301	1.35054	33.8785	1.53283	79.6737	1.13392	-70.255	1.23508	-17.8892	1.33157	4.30319	1.19202	109.587	1.0676	-108.947	1.26236	83.5855
3.39772	46.0604	2.8684	5.05477	2.9027	199.413	1.61516	-55.4326	2.57241	-6.3631	0.600422	-43.8896	2.88482	91.9076	0.429233	-144.127	3.32529	-58.9689	3.01822	-112.802	1.21751	-91.0374	0.193096	-39.7142	2.6016	-45.7843	2.29047	-82.6464	2.87673	-54.5686	2.2272	-123.606	1.31465	128.857	1.35269	35.235	1.54278	79.8217	1.13622	-70.9461	1.23679	-20.3051	1.33283	5.31305	1.19181	110.362	1.06799	-109.18	1.26564	82.9141
3.39846	46.3153	2.87388	5.67832	2.90401	197.549	1.61881	-56.1991	2.57388	-7.45229	0.601192	-43.5051	2.89092	92.7763	0.433625	-144.166	3.3284	-58.551	3.02085	-113.084	1.21868	-90.2995	0.199904	-39.949	2.6055	-46.243	2.29375	-82.0199	2.87786	-55.1162	2.23078	-123.537	1.31458	128.935	1.35505	36.504	1.55033	80.8532	1.14318	-71.1072	1.24061	-22.9844	1.33398	6.04372	1.19486	110.452	1.0691	-108.559	1.26744	82.4276
3.39876	45.6566	2.87584	6.30134	2.90239	195.758	1.62243	-56.8715	2.5735	-8.09325	0.60284	-43.2426	2.89312	93.5954	0.437062	-144.406	3.33213	-58.5257	3.02365	-113.992	1.21519	-89.4183	0.201426	-39.7067	2.60602	-45.9099	2.29608	-81.7568	2.879	-55.9581	2.2361	-123.862	1.31508	128.625	1.35719	38.1319	1.55704	81.336	1.14729	-70.7477	1.24658	-25.9102	1.33623	6.90891	1.19852	110.421	1.06877	-108.103	1.27233	81.5981
3.40044	44.8143	2.87932	7.06199	2.90681	193.765	1.62674	-56.5229	2.57564	-8.67672	0.607083	-42.773	2.89747	94.4561	0.439863	-144.123	3.33471	-58.6729	3.02419	-114.552	1.21824	-88.5442	0.204286	-39.1484	2.60754	-45.5195	2.29922	-81.4025	2.88144	-57.0473	2.23753	-123.665	1.32374	128.15	1.35917	40.0143	1.56092	81.8746	1.1537	-70.4359	1.24488	-27.5807	1.34065	7.43495	1.19956	110.288	1.07159	-107.828	1.2767	80.9316
3.40033	44.4084	2.88261	8.10275	2.90985	191.473	1.63204	-56.4395	2.57817	-9.62695	0.611188	-41.8717	2.89712	95.3109	0.447716	-144.37	3.34166	-58.6554	3.02502	-114.716	1.21837	-87.3139	0.207169	-39.2515	2.61113	-45.4101	2.30214	-80.5148	2.88253	-58.1887	2.24127	-123.772	1.32688	127.789	1.3613	41.389	1.56644	82.0762	1.15678	-71.3153	1.24687	-29.3149	1.34101	8.1077	1.19555	110.69	1.07389	-107.528	1.28138	81.1754
3.40667	43.9359	2.89166	9.19329	2.91568	189.476	1.63928	-57.2507	2.57898	-10.7967	0.614199	-41.4741	2.8971	95.5717	0.452378	-144.407	3.34438	-58.3946	3.02785	-115.012	1.22053	-86.0683	0.209915	-38.62	2.61292	-45.7114	2.30393	-80.175	2.88215	-58.76	2.24308	-123.648	1.33157	127.618	1.36115	43.0926	1.57126	83.1216	1.16196	-70.5545	1.24989	-30.9545	1.34388	8.77836	1.19606	110.752	1.07576	-107.416	1.28396	81.1718
3.40937	44.5995	2.89404	10.1598	2.91931	187.845	1.64171	-57.0178	2.5824	-12.0376	0.616219	-41.5751	2.90233	95.7618	0.453309	-144.932	3.34944	-58.3386	3.03109	-115.514	1.22226	-84.093	0.207913	-37.7879	2.61587	-45.4313	2.30346	-79.3276	2.88371	-60.0929	2.24876	-124.059	1.3348	126.78	1.36239	45.2397	1.57989	83.0091	1.16831	-70.2155	1.2521	-32.9858	1.34734	9.49156	1.19638	111.226	1.08027	-107.061	1.28629	81.2637
3.41603	44.0945	2.89887	11.2068	2.91963	186.137	1.64449	-57.6151	2.58423	-12.7579	0.617184	-40.9995	2.9086	95.9502	0.459204	-145.104	3.35679	-59.1311	3.03273	-115.559	1.22485	-82.8031	0.210407	-36.9962	2.62089	-45.2403	2.30588	-79.0816	2.88539	-60.7842	2.25339	-124.822	1.33713	124.826	1.36784	47.4471	1.58776	83.3353	1.17369	-69.5062	1.2543	-33.3237	1.35164	10.4209	1.19825	111.901	1.07981	-107.321	1.29199	81.5801
3.42032	43.0901	2.9043	11.5323	2.92166	185.133	1.65108	-59.0253	2.58662	-13.4632	0.619602	-41.1721	2.90842	97.0928	0.46276	-144.928	3.35651	-59.2558	3.03517	-115.737	1.22485	-80.9906	0.213187	-36.1862	2.62301	-45.0727	2.30882	-78.9263	2.88866	-61.6182	2.26002	-125.6	1.34	123.706	1.37239	49.5011	1.59722	83.7977	1.17191	-68.9402	1.25364	-34.1876	1.35387	11.6351	1.19843	112.021	1.0845	-106.561	1.29404	82.2034
3.42385	43.1077	2.90693	11.6893	2.92974	183.596	1.66095	-59.4107	2.58741	-14.2205	0.62241	-40.8524	2.91584	97.0923	0.467764	-145.066	3.35574	-59.7001	3.03556	-115.797	1.22621	-79.4664	0.21559	-35.4407	2.62545	-44.8009	2.30907	-77.6501	2.8913	-62.4338	2.26555	-125.871	1.34224	122.616	1.37508	50.7474	1.60521	83.928	1.16819	-68.3311	1.25907	-35.475	1.35463	12.4912	1.2007	111.727	1.08898	-106.432	1.29483	82.4025
3.42274	41.63	2.91076	12.1557	2.92948	182.205	1.66756	-60.1028	2.58964	-14.4966	0.624503	-40.6559	2.9238	97.2015	0.47132	-144.627	3.36277	-59.845	3.03758	-116.451	1.22755	-78.8435	0.223942	-34.6775	2.62953	-44.2365	2.30943	-76.7912	2.89369	-62.9116	2.26816	-125.882	1.3413	121.76	1.37298	52.1566	1.61468	83.9068	1.17389	-68.2447	1.25967	-35.8347	1.35901	13.7115	1.20198	111.517	1.09306	-106.075	1.299	81.9738
3.4276	40.9342	2.9142	12.4266	2.93779	181.268	1.67001	-60.8637	2.58996	-15.3677	0.624284	-41.3504	2.92754	97.4904	0.474177	-144.581	3.36527	-60.1574	3.04507	-117.552	1.2308	-78.642	0.227512	-34.1916	2.62957	-43.2186	2.31316	-75.6793	2.89597	-63.0391	2.27257	-125.349	1.35331	120.881	1.37881	53.29	1.62073	83.513	1.17581	-68.3209	1.2623	-36.109	1.36345	15.0348	1.20662	111.107	1.09541	-106.705	1.29948	82.2039
3.43327	39.428	2.92099	12.7866	2.93999	180.41	1.67214	-62.9709	2.59312	-16.2971	0.627197	-41.3417	2.93121	98.1065	0.477852	-144.425	3.36918	-59.8002	3.04903	-117.929	1.23285	-77.422	0.228313	-33.3203	2.63091	-42.7215	2.31606	-74.1019	2.89891	-63.7783	2.27384	-125.279	1.35813	119.78	1.38221	54.77	1.62825	83.5022	1.17925	-68.6612	1.26676	-36.6334	1.36826	16.22	1.20639	110.975	1.09761	-106.726	1.30435	82.7927
3.44278	39.093	2.9235	13.1749	2.94122	179.443	1.67769	-64.4449	2.59707	-18.0947	0.629396	-41.1187	2.93493	98.9441	0.485172	-144.689	3.36749	-59.9691	3.05136	-118.343	1.2336	-76.7715	0.234022	-32.8769	2.63466	-43.0544	2.32013	-73.2073	2.90138	-64.14	2.27803	-125.382	1.36457	118.93	1.38248	56.5715	1.63475	83.1709	1.17965	-68.0422	1.27057	-37.3642	1.37243	17.2604	1.20766	111.624	1.09992	-108.166	1.30952	83.6039
3.44929	38.6239	2.92608	14.0756	2.94387	177.513	1.68262	-66.3471	2.5962	-19.1791	0.63144	-40.8052	2.93917	99.0056	0.486675	-144.296	3.37349	-60.1576	3.05459	-118.68	1.23436	-75.7897	0.238644	-32.2611	2.63763	-42.842	2.32223	-71.728	2.90299	-64.6911	2.27722	-125.651	1.36531	117.96	1.38461	57.6719	1.64039	83.1066	1.18032	-67.5461	1.27394	-38.6344	1.37692	18.9266	1.21112	111.585	1.1031	-109.859	1.31399	84.2107
3.45201	37.8847	2.92876	14.8334	2.94978	177.068	1.69308	-67.8962	2.59868	-20.6734	0.631692	-40.6582	2.94045	99.7693	0.491273	-145.29	3.37818	-60.2753	3.05777	-118.304	1.23476	-74.7982	0.240818	-31.4647	2.63864	-42.8301	2.32194	-70.6429	2.90404	-64.5977	2.28219	-125.366	1.37138	116.793	1.38579	58.9519	1.6368	83.2643	1.18468	-67.7592	1.27668	-38.6611	1.37829	20.6957	1.21361	111.52	1.10589	-110.982	1.31862	85.2139
3.45739	36.6282	2.93354	15.259	2.949	175.847	1.69952	-68.9918	2.59636	-21.5597	0.633233	-40.2806	2.94214	98.8135	0.498202	-145.871	3.38316	-60.3607	3.05779	-117.552	1.23651	-73.573	0.242695	-30.5875	2.64449	-42.376	2.32267	-68.3986	2.90583	-65.3724	2.28599	-124.798	1.37059	116.026	1.38952	60.5769	1.64372	82.3806	1.18492	-66.9878	1.28188	-39.1048	1.38204	22.5861	1.21779	112.019	1.10999	-111.99	1.32113	85.8978
3.46334	35.2977	2.93709	15.7234	2.95374	174.96	1.70887	-70.0322	2.59916	-23.267	0.636308	-40.0726	2.9486	98.5905	0.500263	-145.996	3.38759	-60.6727	3.05671	-118.225	1.23776	-72.534	0.243862	-30.4325	2.65114	-41.8651	2.32565	-66.647	2.90899	-66.1215	2.28939	-124.599	1.37929	114.685	1.39294	62.3061	1.64183	82.0285	1.18572	-65.9321	1.28329	-39.0848	1.38439	23.3514	1.2145	111.892	1.11124	-111.411	1.3252	86.4689
3.46949	34.1985	2.9417	16.2879	2.96098	174.101	1.71402	-70.7462	2.59901	-24.9713	0.641517	-39.9984	2.95718	98.6084	0.505712	-146.599	3.3913	-60.9574	3.05968	-117.691	1.24571	-72.0592	0.247031	-30.1943	2.65115	-41.3621	2.32753	-65.3839	2.91128	-66.432	2.29212	-124.474	1.37106	114.453	1.39212	63.3664	1.6516	82.0291	1.18855	-65.0133	1.28488	-39.4906	1.3852	24.9969	1.21348	111.908	1.10805	-111.919	1.32842	86.7581
3.47462	34.0043	2.94407	17.49	2.96598	172.479	1.71664	-71.217	2.60191	-26.3163	0.644195	-39.9799	2.96383	98.6624	0.51004	-146.674	3.39427	-60.9227	3.0659	-117.891	1.24465	-71.5749	0.250738	-29.974	2.65447	-40.7945	2.32849	-64.1232	2.91472	-66.0909	2.29603	-124.158	1.37084	113.268	1.39248	64.955	1.65775	81.7288	1.18669	-64.4584	1.28459	-38.02	1.39015	26.64	1.21616	112.303	1.11244	-112.217	1.33194	86.6411
3.47819	33.1576	2.95186	19.0729	2.97081	171.937	1.72354	-71.3038	2.60637	-28.176	0.64628	-39.5125	2.97521	99.3665	0.515672	-146.475	3.39843	-61.2239	3.07078	-117.418	1.24653	-71.2486	0.253655	-29.3138	2.65809	-40.4472	2.33329	-63.2949	2.91662	-66.4733	2.3014	-123.573	1.37976	112.871	1.3964	66.6069	1.65651	81.3156	1.18661	-64.0613	1.28944	-38.2186	1.39374	28.5112	1.22005	112.371	1.11472	-111.75	1.33578	86.9578
3.48544	32.3927	2.95507	20.3055	2.97674	170.521	1.72793	-72.584	2.60931	-29.7567	0.649615	-39.2508	2.97655	99.3048	0.519427	-147.126	3.39917	-60.6758	3.07053	-117.58	1.24803	-70.3893	0.256173	-29.0741	2.66227	-39.4386	2.33525	-62.0801	2.91731	-66.4106	2.30502	-123.388	1.38134	112.33	1.39949	67.7115	1.66475	80.9611	1.19035	-63.4249	1.29476	-38.086	1.39696	30.7112	1.22236	111.691	1.1171	-112.878	1.33835	87.2645
3.49276	31.5887	2.96189	20.8497	2.98097	169.821	1.73178	-72.3297	2.61011	-30.956	0.654824	-39.2878	2.98205	99.4001	0.523556	-147.917	3.40261	-60.5309	3.07444	-116.683	1.25336	-68.9374	0.259216	-28.6972	2.66554	-38.8264	2.33604	-60.4107	2.9232	-66.6896	2.30966	-123.314	1.38294	111.848	1.40494	68.7824	1.66955	80.7119	1.18981	-62.9336	1.29636	-38.0633	1.39919	32.5577	1.22479	112.371	1.12126	-113.883	1.3402	86.8031
3.49834	30.3987	2.96742	22.1027	2.98367	168.981	1.73499	-72.7678	2.61132	-31.6126	0.655773	-39.3397	2.98468	99.7735	0.525839	-148.448	3.4079	-60.7918	3.07643	-115.723	1.25351	-67.8731	0.264525	-29.0443	2.6686	-38.1585	2.33465	-59.2069	2.92847	-67.198	2.31253	-123.271	1.38	111.161	1.41	70.0148	1.68013	80.9722	1.19023	-62.4275	1.29916	-38.3479	1.40191	34.4279	1.22389	111.879	1.12519	-114.068	1.34209	87.1109
3.50651	28.7735	2.96994	23.1918	2.99045	167.195	1.73945	-72.9197	2.61462	-32.4802	0.659092	-39.1412	2.98997	99.5778	0.528926	-148.403	3.40836	-61.0357	3.07916	-116.092	1.25355	-66.7607	0.26449	-28.8738	2.66912	-37.6409	2.33618	-58.2205	2.93197	-67.7777	2.31612	-122.961	1.3795	111.075	1.41561	70.9576	1.6865	80.8177	1.19406	-61.8528	1.30277	-39.0444	1.40496	36.3743	1.23301	112.045	1.12711	-113.744	1.34508	88.4552
3.50971	27.6419	2.97441	24.6758	2.98842	165.636	1.7436	-72.4683	2.61923	-33.7208	0.663254	-38.655	2.99793	99.9342	0.532561	-148.603	3.41011	-60.56	3.08056	-116.257	1.25536	-66.1044	0.268472	-28.7884	2.66992	-36.9244	2.33825	-57.1907	2.93648	-68.4511	2.31921	-122.296	1.37834	110.491	1.41815	71.4074	1.6953	80.0417	1.19198	-60.673	1.30552	-39.1466	1.40922	38.4241	1.23784	112.587	1.12783	-114.379	1.34917	88.4384
3.51262	27.1904	2.97849	25.2133	2.99133	164.317	1.75041	-73.2064	2.61932	-34.706	0.667262	-38.5753	3.00158	99.6358	0.538297	-149.139	3.41237	-60.8293	3.08406	-116.203	1.25601	-65.1057	0.273232	-28.6134	2.67003	-36.2705	2.34099	-56.7993	2.94056	-68.5462	2.32381	-122.374	1.37729	108.911	1.42265	72.4083	1.69658	79.0743	1.19379	-59.2865	1.3084	-39.569	1.41199	39.8351	1.23444	112.564	1.13227	-115.203	1.35128	88.1578
3.51446	25.91	2.98091	26.0043	2.99672	163.6	1.75313	-74.2775	2.6233	-35.66	0.673501	-38.5049	3.00425	99.559	0.542966	-149.215	3.41158	-60.7722	3.0851	-115.8	1.25842	-64.909	0.277133	-28.4423	2.67134	-35.9395	2.34175	-56.3982	2.94594	-68.4793	2.32867	-122.586	1.37595	108.043	1.42253	73.463	1.70103	79.0686	1.19592	-58.1766	1.31343	-40.0424	1.41403	41.3389	1.23685	112.019	1.13783	-114.663	1.35295	88.8842
3.51971	24.6562	2.98534	26.7	3.00071	162.328	1.75363	-75.3013	2.62778	-36.506	0.678702	-38.6607	3.00729	100.499	0.5412	-149.968	3.41452	-61.1418	3.08927	-115.454	1.25918	-64.271	0.281664	-27.9367	2.67503	-35.8858	2.34126	-56.2336	2.95063	-68.3017	2.3321	-122.374	1.37266	107.485	1.42692	74.6269	1.70284	78.7612	1.19587	-57.3279	1.31644	-39.6727	1.41637	42.874	1.24027	110.52	1.13987	-113.993	1.35656	89.4721
3.52783	23.5593	2.98911	28.0161	3.00437	161.062	1.75325	-76.1914	2.63005	-36.6236	0.680674	-38.5084	3.01166	100.824	0.543921	-150.566	3.41893	-61.1252	3.09316	-116.011	1.26164	-63.6121	0.284913	-27.8141	2.67677	-35.381	2.34007	-55.97	2.95408	-68.9822	2.33617	-122.294	1.37376	107.535	1.43137	75.7136	1.71076	78.649	1.20392	-56.8233	1.3192	-39.8864	1.42126	44.4493	1.23532	110.362	1.14264	-113.782	1.36107	89.7797
3.53528	22.2638	2.99323	29.2496	3.0107	160.684	1.75421	-76.5922	2.633	-38.0195	0.683189	-38.5767	3.01161	100.862	0.544645	-151.368	3.4235	-60.9367	3.09578	-116.366	1.26218	-63.2864	0.285188	-27.4571	2.6766	-34.136	2.34262	-55.0387	2.95881	-69.2665	2.34051	-121.944	1.37475	106.973	1.44029	77.0799	1.70414	78.1966	1.19925	-56.9366	1.32622	-39.7606	1.42393	45.5399	1.23554	110.546	1.14538	-113.173	1.3637	88.6936
3.53763	21.2518	2.99999	30.9825	3.01117	160.013	1.75798	-76.0832	2.63731	-38.8362	0.689445	-38.7663	3.017	101.522	0.551788	-151.964	3.42163	-61.0622	3.09637	-117.003	1.26346	-63.1761	0.289478	-27.4621	2.68306	-33.5189	2.34257	-54.4188	2.96451	-69.021	2.34633	-121.765	1.36762	105.816	1.44118	78.3389	1.70245	77.255	1.2024	-57.019	1.33203	-39.111	1.42575	46.1337	1.23772	109.898	1.14865	-112.871	1.36705	88.0578
3.54296	20.31	3.00252	32.3318	3.01693	159.427	1.76265	-75.5938	2.63824	-39.0967	0.691433	-38.8404	3.0231	102.303	0.554071	-152.826	3.42164	-61.2386	3.10046	-117.056	1.26639	-63.752	0.295554	-27.505	2.68562	-33.04	2.3434	-53.4643	2.96638	-69.3994	2.35294	-121.778	1.3707	104.206	1.44584	79.6866	1.70655	76.6799	1.2039	-57.1071	1.33461	-39.9819	1.42869	47.1194	1.23753	109.198	1.15327	-112.272	1.3681	87.6169
3.54028	18.9848	3.00729	32.67	3.02204	158.107	1.76095	-75.4418	2.64187	-39.9275	0.695425	-39.2835	3.02958	102.26	0.555686	-154.106	3.42543	-61.1945	3.10433	-117.583	1.26826	-63.2565	0.29703	-26.8202	2.68691	-32.1078	2.34191	-52.545	2.96775	-70.2338	2.35787	-121.91	1.37056	102.961	1.45144	81.1369	1.71358	75.9536	1.2097	-56.883	1.33751	-40.6388	1.43178	47.6664	1.2384	108.623	1.15839	-112.6	1.369	86.8949
3.54389	17.977	3.0146	33.3931	3.02332	157.296	1.76599	-75.4818	2.64544	-40.1102	0.696528	-39.5946	3.0387	102.361	0.55641	-154.732	3.42906	-61.3445	3.11113	-117.333	1.27104	-63.2112	0.298082	-26.5217	2.68783	-31.0232	2.34373	-52.1285	2.97162	-70.4247	2.36454	-121.518	1.3736	102.372	1.456	82.0152	1.71497	75.1886	1.21117	-55.9371	1.34247	-41.1716	1.43424	48.6946	1.24393	108.276	1.16467	-113.566	1.37334	86.352
3.54798	16.9098	3.01803	34.0042	3.02634	157.044	1.76448	-75.6315	2.64577	-39.9083	0.700114	-39.8779	3.04618	102.65	0.559727	-155.321	3.42999	-61.5016	3.11339	-117.941	1.2746	-63.187	0.300943	-25.986	2.6911	-30.3333	2.34603	-50.664	2.97501	-70.7394	2.36855	-120.403	1.3734	101.527	1.46066	83.1172	1.72529	74.5697	1.21409	-55.8798	1.34444	-43.204	1.4371	49.6663	1.24427	107.469	1.16799	-115.326	1.37461	86.0244
3.55065	15.4222	3.02141	34.4813	3.03037	156.328	1.76568	-76.0031	2.65241	-40.3866	0.703368	-39.924	3.05507	103.348	0.56026	-155.822	3.42995	-61.2337	3.11553	-118.807	1.27432	-62.4723	0.306126	-25.1494	2.69291	-29.4785	2.34695	-50.2015	2.98027	-70.5974	2.37095	-119.767	1.37436	100.479	1.4611	83.4532	1.72959	74.115	1.21987	-55.8788	1.34807	-45.5366	1.44054	50.9457	1.24604	106.782	1.17025	-117.713	1.37736	85.4895
3.54857	13.775	3.03074	34.8361	3.03164	155.637	1.76495	-76.5911	2.65479	-40.9996	0.703652	-39.2296	3.06025	103.75	0.560499	-156.697	3.43407	-61.2466	3.11983	-118.218	1.2759	-62.7119	0.313391	-24.5702	2.69136	-28.7307	2.34775	-49.8483	2.98373	-70.8508	2.37697	-119.834	1.37038	100.369	1.46547	84.487	1.73981	74.5395	1.22257	-55.8201	1.3517	-47.13	1.44423	51.761	1.25206	105.933	1.17591	-117.444	1.37724	84.6023
3.557	11.4612	3.03336	35.5757	3.0344	155.191	1.7665	-76.9148	2.65779	-41.9052	0.703449	-39.0326	3.06285	103.415	0.564786	-156.999	3.43573	-60.8678	3.1212	-119.288	1.27799	-62.723	0.317304	-23.6138	2.69538	-27.5438	2.34876	-48.7975	2.98612	-71.1483	2.37746	-119.906	1.37538	100.136	1.47155	84.8629	1.74335	74.2401	1.22557	-55.8168	1.35804	-48.1829	1.45056	53.0852	1.25943	104.558	1.18165	-117.751	1.37985	84.413
3.55976	10.2485	3.03884	36.5204	3.03574	154.846	1.76818	-76.2413	2.65981	-42.3484	0.7025	-38.8829	3.06583	104.135	0.566003	-157.281	3.43778	-61.563	3.12178	-119.422	1.2827	-62.58	0.319215	-22.2336	2.69645	-27.1965	2.35019	-48.5885	2.98949	-70.9769	2.38405	-120.335	1.38075	100.303	1.47636	85.6723	1.7509	73.8596	1.22886	-56.3719	1.36349	-49.9994	1.45373	54.0405	1.25838	103.895	1.18226	-116.824	1.38061	84.1412
3.55723	9.71708	3.04089	37.5015	3.03823	154.955	1.77007	-76.3307	2.66172	-42.3981	0.705258	-39.0444	3.06672	103.635	0.5715	-157.695	3.43898	-61.8309	3.12457	-120.12	1.28375	-62.5282	0.321983	-21.1243	2.69833	-26.2814	2.35058	-47.8144	2.99304	-70.6274	2.38708	-119.957	1.37686	100.748	1.47987	86.4067	1.76026	73.1994	1.23237	-56.4387	1.36491	-50.9293	1.45764	55.2343	1.2611	103.159	1.18757	-116.975	1.38161	83.2897
3.55814	8.64192	3.04753	38.9058	3.0379	154.113	1.77493	-76.8822	2.66824	-42.8124	0.709623	-38.8455	3.07164	104.204	0.572693	-158.176	3.44245	-61.9333	3.12952	-119.66	1.28516	-62.9502	0.323173	-20.39	2.69933	-26.0789	2.35108	-47.3137	2.99672	-70.7936	2.39359	-119.595	1.38082	101.291	1.48449	87.4572	1.76434	72.8201	1.23423	-56.5406	1.36595	-51.6452	1.45952	55.8254	1.26506	102.91	1.1925	-117.523	1.38606	82.6427
3.55933	7.23145	3.04873	40.0334	3.03994	153.556	1.77632	-77.3357	2.67114	-43.5795	0.710694	-38.6144	3.07269	104.423	0.57578	-158.625	3.44423	-62.9278	3.12747	-120.357	1.28809	-63.1285	0.32434	-19.6171	2.704	-25.2089	2.3548	-46.9923	2.99622	-70.6741	2.39586	-120.792	1.38436	101.588	1.48617	88.0186	1.77022	72.3152	1.24003	-56.8799	1.36923	-52.2404	1.46442	56.6327	1.26419	102.922	1.19728	-117.28	1.38587	82.121
3.55471	6.44727	3.05388	41.1613	3.04234	152.541	1.77933	-77.2343	2.67198	-44.007	0.713226	-38.6519	3.07934	104.383	0.583146	-158.916	3.44424	-63.1917	3.13074	-119.957	1.29219	-62.8335	0.323894	-18.9759	2.70836	-25.1864	2.35612	-46.5079	2.99911	-70.1103	2.39966	-121.41	1.38218	101.692	1.48709	88.2218	1.76864	71.5904	1.24326	-56.9989	1.37226	-51.0182	1.46758	58.1645	1.26448	102.57	1.1977	-117.293	1.38706	81.5918
3.55524	5.01196	3.06168	42.7036	3.04629	152.343	1.78089	-76.3051	2.67482	-44.3728	0.71278	-38.3967	3.08519	104.867	0.588961	-159.212	3.44549	-63.8181	3.13128	-119.707	1.29508	-63.2402	0.328207	-18.0475	2.71278	-24.439	2.35673	-46.8057	3.00136	-69.4045	2.40039	-122.637	1.38651	100.59	1.48431	88.6744	1.77382	70.8606	1.24136	-56.382	1.37388	-49.0334	1.47237	59.3576	1.26618	102.411	1.20065	-117.045	1.38926	81.2521
3.56018	3.72658	3.06551	44.43	3.0508	152.061	1.78567	-75.4857	2.67573	-44.4513	0.7148	-38.7836	3.08874	104.595	0.590146	-158.977	3.44589	-63.336	3.13309	-120.266	1.29716	-63.4719	0.329821	-17.0457	2.71593	-23.9068	2.35962	-46.9516	3.00508	-69.2007	2.40839	-123.539	1.38843	100.269	1.48923	88.9784	1.77975	70.3789	1.24457	-56.0796	1.37612	-47.3049	1.47625	61.0763	1.26284	101.651	1.20324	-116.481	1.39094	79.9514
3.56382	2.98588	3.07054	46.2062	3.05261	150.891	1.78543	-75.1002	2.67772	-44.4428	0.716772	-38.5782	3.09271	104.488	0.595722	-159.732	3.44701	-63.27	3.13968	-119.905	1.29893	-63.6743	0.336228	-15.7637	2.71782	-23.4765	2.36217	-47.2259	3.00865	-69.0352	2.41015	-124.143	1.39618	99.825	1.49103	89.4246	1.78645	70.0052	1.24521	-55.8855	1.37855	-46.1844	1.4776	62.5569	1.27086	100.833	1.20486	-117.943	1.39307	79.5513
3.56436	1.6834	3.07293	46.9597	3.05311	149.608	1.79007	-74.4412	2.67591	-45.2476	0.718313	-37.7632	3.09912	104.154	0.597456	-159.964	3.44978	-64.2552	3.14262	-120.185	1.30029	-63.6133	0.335313	-14.5985	2.71685	-22.8609	2.36418	-46.9671	3.00829	-68.6606	2.41299	-124.612	1.40351	99.1176	1.49512	89.7677	1.78702	68.8951	1.24678	-55.727	1.38017	-45.0738	1.48176	63.8292	1.27307	99.3025	1.20885	-117.393	1.39474	78.5395
3.56565	0.192658	3.0741	47.9803	3.05307	148.742	1.79387	-73.8833	2.68176	-44.9144	0.719425	-38.1532	3.10437	104.382	0.604393	-160.114	3.45134	-64.2447	3.14505	-120.407	1.30287	-63.6861	0.336628	-13.6282	2.71713	-22.293	2.36693	-46.5892	3.00967	-67.0845	2.41585	-124.846	1.40793	98.1289	1.49559	90.2949	1.79261	68.0178	1.25692	-55.2622	1.38628	-43.7965	1.48498	64.6906	1.27667	97.5745	1.21155	-117.172	1.39508	78.2204
3.56276	-0.681182	3.0768	48.2241	3.05348	147.929	1.79651	-73.2746	2.68327	-44.5751	0.722378	-38.6652	3.10602	104.053	0.611409	-160.489	3.45236	-63.9373	3.14718	-120.175	1.3038	-63.6871	0.33902	-12.4729	2.7207	-21.6639	2.37161	-46.3442	3.0112	-66.0935	2.41969	-125.111	1.40922	97.4699	1.4932	90.756	1.79115	67.2213	1.26287	-54.3312	1.3902	-42.1556	1.48824	65.8068	1.28787	95.5751	1.21571	-117.321	1.39744	77.9301
3.56461	-1.90274	3.08168	48.8563	3.05359	147.015	1.79968	-72.0188	2.68491	-44.1852	0.726013	-39.0518	3.1106	103.533	0.618115	-160.493	3.45365	-63.4891	3.14935	-120.54	1.30691	-64.1086	0.342155	-11.407	2.72518	-21.2762	2.3735	-46.9681	3.01485	-64.4938	2.42477	-125.518	1.412	96.4126	1.49224	91.6461	1.80137	66.7758	1.26544	-53.9547	1.39204	-41.4864	1.49217	67.1956	1.29266	93.4917	1.21974	-116.488	1.40009	77.3814
3.56474	-2.97461	3.08489	49.7824	3.05477	146.811	1.80283	-71.2678	2.68496	-44.2128	0.72607	-39.079	3.11313	103.195	0.62136	-160.923	3.45511	-63.9951	3.14928	-120.171	1.30732	-64.363	0.342326	-10.2665	2.72685	-20.8703	2.37615	-46.959	3.01742	-63.5509	2.42734	-125.604	1.42034	94.4029	1.49405	92.4256	1.81212	66.2217	1.26872	-53.8672	1.3938	-40.8489	1.49498	69.0003	1.29483	91.6306	1.2239	-116.595	1.40357	76.9988
3.57054	-3.51361	3.08942	51.1904	3.05716	146.096	1.81	-70.9368	2.68603	-44.9482	0.726419	-39.6755	3.11736	102.57	0.625568	-161.035	3.45737	-63.8186	3.15208	-120.046	1.3064	-64.2678	0.347246	-9.58981	2.73006	-20.6843	2.37844	-46.7973	3.02075	-62.8411	2.42752	-125.287	1.42395	92.8145	1.49467	93.0156	1.81081	65.7112	1.2715	-53.8192	1.39499	-40.311	1.49659	70.1462	1.30136	89.6109	1.22834	-116.776	1.40602	77.0787
3.57736	-4.59808	3.09114	52.3474	3.05955	145.391	1.81601	-70.6059	2.68473	-45.5114	0.729396	-39.8628	3.11883	101.572	0.631304	-161.639	3.46089	-63.588	3.15304	-120.671	1.30661	-64.6796	0.349466	-9.09142	2.73223	-20.1322	2.38359	-46.6728	3.02213	-62.0253	2.43143	-125.771	1.42569	90.5721	1.49549	93.3945	1.81197	65.0755	1.27443	-53.9351	1.40181	-40.6828	1.4987	71.2049	1.30855	87.631	1.23262	-115.777	1.40847	76.6902
3.57841	-5.78798	3.09573	52.7827	3.06288	144.535	1.81817	-70.6874	2.68922	-46.0912	0.733113	-40.4984	3.11983	102.245	0.634788	-161.853	3.45937	-63.809	3.15074	-120.175	1.30798	-65.1691	0.353836	-8.14953	2.73643	-19.5577	2.38697	-46.5985	3.02376	-60.0554	2.43558	-126.058	1.4308	89.2984	1.49568	93.6195	1.81773	64.9671	1.28225	-54.1092	1.40338	-41.0481	1.50258	72.5774	1.3093	85.5794	1.23462	-115.323	1.40967	74.9553
3.58305	-6.37198	3.10161	53.4501	3.06537	143.775	1.82217	-70.2959	2.68974	-46.2325	0.736131	-40.853	3.12314	102.623	0.63863	-162.559	3.4607	-63.7375	3.1532	-120.109	1.3086	-65.7107	0.35585	-7.51468	2.74037	-19.117	2.39103	-46.218	3.02609	-58.6833	2.43945	-126.711	1.43682	87.4463	1.49796	94.0054	1.8184	64.2447	1.27919	-54.7395	1.40585	-41.0716	1.50709	73.9889	1.31545	84.4636	1.2397	-115.21	1.41365	74.0726
3.59225	-7.47711	3.10677	53.7874	3.06798	142.028	1.8267	-70.6455	2.68994	-46.3379	0.738021	-40.6004	3.1227	102.705	0.643634	-162.838	3.46597	-63.7228	3.15914	-119.585	1.31383	-66.2461	0.357028	-6.83574	2.73981	-18.6834	2.39536	-46.5313	3.0278	-57.366	2.44239	-127.395	1.44098	86.893	1.50089	94.2367	1.8205	63.6832	1.28046	-55.1365	1.40877	-40.242	1.51071	75.0733	1.32114	82.8823	1.24303	-115.085	1.41514	73.2203
3.60387	-7.62892	3.10877	54.0473	3.06891	140.438	1.83294	-70.643	2.69326	-46.6912	0.738516	-41.2016	3.12256	102.696	0.650093	-163.122	3.46767	-63.0976	3.16093	-120.114	1.31821	-66.9036	0.357909	-6.48528	2.74326	-18.2106	2.3994	-46.0572	3.02992	-56.7747	2.44438	-126.746	1.44487	86.2077	1.50063	94.096	1.82297	63.1767	1.28069	-56.1714	1.41176	-40.5718	1.51443	75.6662	1.32282	81.6057	1.24572	-115.004	1.41714	72.2756
3.60321	-8.56336	3.11368	54.7321	3.06946	138.976	1.83944	-70.2386	2.69752	-47.3249	0.739725	-40.9603	3.12558	103.796	0.654508	-163.314	3.471	-62.7817	3.16211	-120.127	1.31863	-67.7489	0.359008	-5.70443	2.74405	-18.2862	2.40273	-45.6455	3.03596	-55.1775	2.45022	-126.214	1.44973	85.2714	1.50254	93.9445	1.82769	63.0369	1.27568	-56.4376	1.41267	-40.9369	1.51523	76.4252	1.32486	80.8466	1.25125	-116.123	1.41994	70.7377
3.6073	-9.63643	3.11759	55.6442	3.07535	137.856	1.84499	-69.9839	2.70051	-48.185	0.74448	-40.915	3.12527	104.238	0.658239	-163.252	3.4731	-62.3057	3.16192	-119.924	1.32127	-68.4486	0.359374	-5.07388	2.74915	-18.0127	2.40709	-46.0042	3.0381	-53.9819	2.45254	-126.57	1.45579	84.2569	1.50382	94.5938	1.82997	62.9209	1.27878	-57.2899	1.41391	-40.5655	1.51784	77.3969	1.32963	79.8071	1.25802	-117.316	1.42465	69.3261
3.61209	-10.4985	3.12059	56.3563	3.07891	136.517	1.8486	-69.0777	2.70317	-49.1689	0.745388	-41.0951	3.12564	104.719	0.659671	-163.029	3.47376	-62.3259	3.16003	-119.152	1.32428	-68.629	0.361445	-4.50653	2.75042	-17.9116	2.40939	-45.6507	3.04229	-52.6538	2.45577	-127.058	1.45989	83.2241	1.50375	95.1538	1.8274	63.1777	1.28573	-57.5396	1.41729	-40.4581	1.52083	77.6704	1.33409	78.9782	1.26227	-118.242	1.42694	68.8582
3.61738	-11.515	3.12458	57.1157	3.08586	135.172	1.85317	-69.1368	2.70389	-49.5345	0.74508	-40.7572	3.12792	105.765	0.666178	-162.628	3.47765	-62.0162	3.1599	-118.541	1.32565	-68.7882	0.365094	-3.95124	2.75385	-18.331	2.41465	-45.6323	3.04519	-51.9342	2.45879	-127.366	1.46232	81.8803	1.50403	96.1469	1.82768	63.5871	1.28614	-58.3504	1.41875	-40.9631	1.52448	78.1598	1.33405	78.3266	1.26926	-118.194	1.42772	68.1388
3.62406	-12.2437	3.12999	57.4829	3.08866	133.959	1.85896	-67.7065	2.70634	-49.674	0.747376	-41.0718	3.13194	106.785	0.669765	-162.24	3.47911	-62.3192	3.16524	-118.506	1.32792	-69.2446	0.369374	-3.47798	2.75415	-18.2013	2.41761	-45.0856	3.04831	-50.4903	2.46279	-127.727	1.46761	80.8322	1.50613	96.7615	1.82821	63.8175	1.28878	-58.9574	1.42139	-41.2584	1.52408	78.4707	1.33885	76.9942	1.27335	-117.984	1.43463	66.81
3.63403	-13.9711	3.133	58.2992	3.08948	132.063	1.86686	-66.6467	2.71182	-49.7458	0.747604	-40.7897	3.13424	107.426	0.670672	-161.465	3.48032	-62.1089	3.16619	-118.657	1.32826	-69.0949	0.374396	-2.46684	2.75439	-18.0135	2.42462	-44.5222	3.05046	-49.3656	2.46869	-128.224	1.47258	79.8618	1.50789	96.8563	1.83187	63.8314	1.28956	-59.7597	1.42542	-41.7418	1.52492	79.2409	1.34882	76.0061	1.27586	-116.109	1.43661	65.5463
3.64035	-15.2087	3.13497	59.3063	3.09114	131.181	1.87011	-65.3238	2.71407	-49.9164	0.749032	-40.7926	3.13581	108.461	0.671149	-161.842	3.48672	-61.3646	3.16826	-118.368	1.33081	-69.5802	0.377543	-1.78192	2.75829	-17.7459	2.42833	-44.5473	3.0541	-48.5881	2.47527	-128.34	1.47869	78.4871	1.51467	97.7744	1.83061	63.603	1.29751	-60.2056	1.42959	-42.6665	1.52635	79.7972	1.35055	75.3683	1.28254	-114.014	1.43884	64.1175
3.64342	-16.6267	3.13646	59.8714	3.09233	129.785	1.87052	-64.0755	2.71916	-50.1644	0.749445	-40.0516	3.13854	109.867	0.676328	-161.33	3.49543	-60.9692	3.17017	-118.258	1.33004	-70.6006	0.383299	-0.881858	2.76102	-16.8618	2.43257	-44.0233	3.05754	-47.5846	2.47571	-127.714	1.4761	76.8357	1.51429	97.9189	1.83377	63.3397	1.29758	-60.4385	1.43213	-43.4688	1.52929	80.2298	1.35925	74.6076	1.28889	-113.127	1.4427	62.9159
3.65037	-17.633	3.14078	60.6607	3.09568	128.503	1.8785	-62.9915	2.72203	-50.4404	0.751279	-39.9959	3.1391	111.542	0.677298	-160.565	3.49884	-60.8971	3.16693	-118.597	1.33333	-71.619	0.386549	-0.184874	2.76531	-16.8573	2.43644	-44.3585	3.05864	-47.3016	2.48113	-128.653	1.47691	75.3859	1.51436	98.0028	1.83457	63.1844	1.30083	-61.1414	1.43311	-44.343	1.53226	80.3586	1.36092	73.4186	1.29308	-111.108	1.44536	61.3139
3.65855	-18.9769	3.14802	61.5237	3.09866	126.878	1.87976	-61.7658	2.72481	-49.7447	0.752366	-39.3195	3.13861	112.801	0.677967	-160.202	3.50282	-60.6253	3.16786	-117.536	1.33487	-72.5138	0.3941	0.745858	2.77143	-16.5129	2.44212	-43.9578	3.06282	-46.7991	2.48479	-129.005	1.47866	73.7429	1.51746	98.0456	1.84159	62.9874	1.30586	-62.0422	1.43667	-44.7936	1.53515	80.8293	1.36224	72.8219	1.29366	-111.819	1.44793	60.4911
3.66406	-19.2191	3.151	62.0491	3.10545	124.625	1.88416	-60.0841	2.7268	-50.0154	0.754549	-39.2563	3.13993	114.566	0.68126	-159.615	3.50355	-59.8387	3.16834	-117.181	1.33786	-73.2029	0.398665	1.81493	2.77435	-15.444	2.44812	-43.4669	3.06541	-46.6859	2.48786	-129.189	1.48354	72.2124	1.51838	98.3999	1.84354	61.7624	1.30836	-62.4049	1.43726	-45.1878	1.53833	80.7657	1.36236	71.3672	1.29812	-111.106	1.4534	60.2143
3.66719	-20.7419	3.15342	62.6809	3.11111	123.15	1.89016	-59.1145	2.72903	-49.99	0.756334	-39.4096	3.14243	116.689	0.682938	-159.96	3.50879	-59.12	3.16967	-117.694	1.34026	-74.1236	0.403682	2.64829	2.77608	-14.8097	2.45216	-43.2927	3.07067	-46.7817	2.48885	-129.278	1.48836	70.6129	1.52214	98.2337	1.85236	61.458	1.31066	-62.6441	1.43494	-46.9056	1.54024	80.9068	1.36169	70.2351	1.30111	-110.53	1.45547	59.5075
3.67362	-22.257	3.15746	62.4988	3.11645	121.109	1.89589	-58.583	2.73014	-49.9353	0.757251	-39.2377	3.14368	118.404	0.685492	-159.215	3.50928	-58.3133	3.17738	-117.866	1.3421	-75.3923	0.404769	3.1896	2.77589	-13.7528	2.45695	-42.854	3.07299	-47.0636	2.49174	-129.887	1.49267	68.8061	1.52634	98.6557	1.85514	61.141	1.31601	-62.1578	1.43652	-47.2908	1.5432	80.2731	1.36418	68.8745	1.30563	-110.069	1.45611	59.749
3.67512	-23.941	3.1571	63.4362	3.12247	119.238	1.90174	-57.1127	2.73666	-49.88	0.758654	-39.0148	3.14439	120.35	0.686518	-158.72	3.51477	-58.2395	3.1816	-117.237	1.3438	-76.9056	0.411585	3.78667	2.77607	-13.1116	2.46205	-42.914	3.07628	-47.0608	2.49529	-130.614	1.4908	66.6394	1.52677	98.2474	1.85903	61.0127	1.31719	-62.2953	1.43798	-47.8028	1.54611	79.3941	1.36659	67.7665	1.30931	-109.433	1.45793	58.7653
3.6758	-25.2342	3.15999	63.6534	3.12373	117.557	1.9044	-56.007	2.73974	-50.3088	0.763685	-38.885	3.14417	122.071	0.691713	-157.646	3.51841	-57.3621	3.18005	-117.113	1.34804	-78.5448	0.413473	4.85512	2.7782	-12.017	2.46734	-42.662	3.08032	-46.6706	2.50139	-131.046	1.49254	64.9807	1.52773	98.5686	1.86489	60.839	1.3197	-62.3081	1.44197	-50.1764	1.54761	78.7496	1.37118	66.3886	1.31037	-108.893	1.46295	58.6775
3.67808	-25.5375	3.16373	64.8426	3.12403	115.547	1.90919	-54.3745	2.74257	-50.0209	0.766289	-38.6774	3.14586	123.299	0.692794	-156.924	3.51947	-56.762	3.18159	-117.433	1.35215	-80.2626	0.418295	5.78999	2.78168	-11.8335	2.46788	-42.3031	3.08606	-46.2817	2.50562	-131.002	1.49648	63.9965	1.52803	98.9008	1.872	60.6394	1.3206	-62.3281	1.44081	-51.0072	1.54945	78.1591	1.37269	65.032	1.31194	-108.976	1.46605	57.6642
3.68071	-25.9718	3.16199	65.6737	3.13192	113.656	1.91057	-53.4838	2.74498	-49.6653	0.767766	-38.2304	3.14862	125.526	0.697901	-156.57	3.52317	-56.4123	3.18511	-117.477	1.35459	-81.2067	0.421416	6.28105	2.78591	-11.4981	2.47335	-42.1753	3.09027	-45.4277	2.50821	-131.544	1.49927	62.5435	1.53135	99.3568	1.87457	60.4505	1.32174	-61.7854	1.44202	-51.9494	1.55319	77.9741	1.37349	63.3831	1.31556	-109.37	1.46825	56.391
3.68674	-26.0545	3.16263	66.1851	3.13186	112.165	1.91413	-52.7305	2.7503	-49.394	0.769876	-38.5464	3.14844	126.86	0.700121	-156.121	3.5267	-56.1997	3.1893	-118.33	1.35967	-82.5741	0.427417	7.08941	2.78814	-11.1856	2.47522	-41.8183	3.0957	-44.3972	2.50821	-132.348	1.49849	61.6547	1.53542	100.107	1.87599	60.8542	1.33202	-61.8633	1.44801	-53.1929	1.55866	77.4372	1.37594	61.6474	1.31842	-108.294	1.47642	56.7737
3.68713	-26.9871	3.16498	67.1944	3.13668	110.116	1.92045	-52.3948	2.7535	-49.0389	0.772042	-38.0903	3.15125	128.563	0.701083	-155.728	3.52781	-55.4687	3.19385	-118.671	1.36009	-83.7719	0.433477	8.10154	2.78966	-10.9374	2.47642	-41.155	3.09779	-43.5354	2.51441	-132.605	1.50293	60.333	1.54029	100.53	1.8805	60.2906	1.33328	-62.4011	1.45263	-54.659	1.56144	77.427	1.38005	61.0193	1.32376	-107.535	1.47747	56.7134
3.68698	-26.6471	3.16619	68.2932	3.13944	108.607	1.92256	-51.9409	2.75464	-48.81	0.776131	-37.4167	3.15425	130.029	0.701752	-155.834	3.52725	-54.5226	3.19939	-118.654	1.36169	-84.6684	0.437923	8.88551	2.79274	-10.6173	2.48061	-40.3651	3.10206	-42.8046	2.51874	-132.605	1.50747	59.4033	1.5446	101.097	1.88468	59.1706	1.33892	-62.4598	1.45487	-56.2109	1.56539	77.6254	1.38053	60.6805	1.33253	-108.313	1.48143	55.9474
3.68976	-26.7392	3.16701	69.4091	3.14216	106.657	1.92572	-50.758	2.75679	-49.3302	0.77747	-37.6277	3.15853	131.48	0.705928	-155.736	3.52773	-53.8891	3.20419	-118.57	1.36418	-85.7495	0.441655	9.57397	2.79703	-9.97585	2.48574	-39.3588	3.10443	-41.924	2.51946	-132.057	1.51117	57.6522	1.54677	101.676	1.88533	59.3729	1.34787	-62.0533	1.45762	-57.7421	1.57092	77.6983	1.39127	60.4582	1.33523	-109.77	1.48381	55.7394
3.69018	-27.4489	3.16803	70.217	3.14224	105.041	1.93028	-49.4869	2.75829	-49.8274	0.780578	-37.6102	3.16264	132.878	0.712642	-154.563	3.53176	-53.2936	3.20861	-118.524	1.36532	-87.2324	0.448783	10.3688	2.79885	-9.35288	2.48863	-37.799	3.10647	-40.4543	2.52037	-132.181	1.50878	55.8532	1.54923	102.519	1.89174	58.846	1.35365	-61.8129	1.46401	-59.3152	1.57461	77.679	1.39403	58.8374	1.3385	-110.189	1.48344	55.1997
3.69457	-27.1928	3.16961	70.2229	3.14124	103.259	1.93264	-47.8662	2.75727	-50.348	0.783726	-37.101	3.1652	134.519	0.716651	-154.392	3.53436	-53.1785	3.21356	-117.471	1.36886	-88.2288	0.454017	11.0023	2.8016	-9.21147	2.49185	-36.7062	3.10909	-39.3343	2.51917	-133.03	1.51354	53.5286	1.55279	102.837	1.89956	58.2353	1.3556	-61.4437	1.46663	-59.8466	1.57994	77.796	1.39552	56.7443	1.34379	-110.274	1.48461	54.6979
3.6954	-26.7574	3.17301	70.1145	3.14049	101.476	1.93437	-46.7002	2.75571	-50.7207	0.788148	-36.877	3.16815	135.621	0.717876	-154.263	3.53397	-53.1269	3.21937	-117.593	1.37178	-89.0082	0.455287	11.9657	2.80306	-8.33301	2.49398	-35.3645	3.10901	-38.6475	2.51993	-133.133	1.51591	52.641	1.55466	103.201	1.90478	58.0739	1.35785	-60.7988	1.46898	-61.0066	1.58506	78.3005	1.40053	54.9156	1.34806	-109.667	1.48733	54.6779
3.69705	-27.1843	3.17465	70.5869	3.1438	99.9608	1.93868	-44.7094	2.75959	-51.2945	0.789778	-36.6773	3.17069	136.654	0.720191	-153.628	3.53708	-53.24	3.22299	-117.818	1.37282	-89.7414	0.458226	12.7977	2.80972	-7.92605	2.49697	-34.192	3.11374	-37.6031	2.51988	-133.853	1.51687	51.8249	1.55584	103.517	1.90658	57.954	1.3581	-60.009	1.47182	-61.4522	1.59047	78.8665	1.40642	53.6935	1.35267	-109.071	1.48755	54.9442
3.70192	-27.1353	3.17393	71.6408	3.14735	98.6506	1.94192	-43.9536	2.76001	-51.4987	0.796724	-36.5306	3.17083	138.455	0.723818	-152.951	3.54111	-52.9462	3.22509	-117.425	1.37521	-91.3488	0.45998	13.1118	2.81361	-7.49441	2.49735	-33.559	3.11819	-36.2992	2.52294	-133.411	1.51858	50.6726	1.56039	103.679	1.9105	57.7954	1.36419	-59.2307	1.47167	-62.1069	1.59533	79.503	1.40802	51.8808	1.35898	-108.783	1.48892	55.0449
3.70935	-26.9086	3.17762	72.5082	3.14911	96.9626	1.95004	-43.0369	2.76261	-51.9492	0.800732	-36.6472	3.17047	140.088	0.730397	-152.478	3.54096	-52.8712	3.22859	-117.821	1.37358	-92.4139	0.46497	13.3751	2.81314	-7.32341	2.50176	-32.7225	3.12273	-35.3873	2.52642	-133.227	1.52208	48.9468	1.56017	104.222	1.91683	57.8192	1.36854	-58.1168	1.47101	-62.6791	1.60196	79.5041	1.41337	49.9574	1.3651	-107.528	1.48993	55.4635
3.70987	-25.7608	3.17996	73.2581	3.153	94.6792	1.95389	-41.5517	2.7614	-52.3257	0.805868	-36.4881	3.1702	141.705	0.732211	-152.115	3.54167	-53.168	3.2345	-116.819	1.37792	-93.4241	0.46666	13.9428	2.81555	-6.27329	2.5025	-32.3642	3.12636	-34.9446	2.52958	-133.975	1.5314	47.6145	1.56373	104.784	1.91867	58.0395	1.37459	-57.5037	1.47296	-62.4724	1.60309	79.9416	1.41117	48.5964	1.36906	-107.607	1.4911	55.3179
3.70759	-24.9881	3.1812	73.7586	3.15163	93.2104	1.95588	-40.5769	2.76389	-52.3383	0.807401	-36.3962	3.17222	143.591	0.736371	-151.995	3.54261	-53.8588	3.23771	-116.799	1.37788	-95.1309	0.468065	14.0653	2.81761	-5.37163	2.50573	-31.2123	3.12988	-34.71	2.5328	-134.04	1.5344	45.8949	1.56833	105.594	1.92423	57.8569	1.38123	-56.994	1.47851	-62.1113	1.60609	79.8381	1.41794	47.2472	1.37424	-107.254	1.49312	55.7076
3.71049	-24.322	3.18425	74.1941	3.15788	91.6367	1.96267	-39.1916	2.76927	-52.3552	0.809422	-36.851	3.17407	145.232	0.74248	-151.175	3.54314	-53.6853	3.24245	-116.826	1.38283	-96.0429	0.469248	14.6344	2.82043	-5.25154	2.50587	-29.511	3.13558	-34.2498	2.536	-133.391	1.53889	44.5992	1.56729	105.837	1.92466	57.4765	1.38199	-56.2232	1.48017	-61.3092	1.60906	80.2573	1.41693	46.4645	1.38313	-108.648	1.49399	55.5398
3.71537	-23.0384	3.18818	74.2257	3.1587	89.6144	1.96597	-37.8956	2.77054	-53.1589	0.812505	-37.0578	3.178	147.241	0.745877	-150.714	3.55106	-54.324	3.24521	-116.387	1.38411	-96.5263	0.472365	14.5971	2.82289	-4.6437	2.50615	-28.4299	3.14065	-33.6689	2.54084	-133.039	1.53801	42.9979	1.56935	106.99	1.9289	57.4662	1.38128	-55.7013	1.48116	-61.2027	1.61293	79.7051	1.42395	45.5101	1.38964	-109.203	1.49493	56.2868
3.72158	-23.0694	3.19653	74.7734	3.15559	88.1483	1.97429	-37.6216	2.77322	-53.5624	0.815791	-37.1233	3.17774	148.639	0.748987	-150.051	3.54827	-53.8686	3.24827	-116.445	1.38657	-96.8867	0.474664	14.5661	2.82575	-3.42169	2.50767	-26.5671	3.14342	-33.1454	2.54689	-132.57	1.54017	41.0549	1.57372	107.593	1.92791	57.9869	1.38232	-54.3741	1.48441	-61.1712	1.61416	79.7667	1.42438	44.1254	1.39389	-110.727	1.49685	56.1894
3.72604	-22.9769	3.20026	75.0028	3.15889	86.5354	1.9808	-36.9796	2.77793	-53.8859	0.820497	-36.9036	3.18067	150.321	0.754468	-149.102	3.55052	-54.0605	3.24698	-116.12	1.38876	-97.2633	0.479316	14.6257	2.83131	-2.45367	2.50895	-25.286	3.1465	-32.6943	2.54825	-132.319	1.54341	39.6684	1.57495	107.896	1.92958	58.7518	1.38606	-53.3825	1.48853	-60.6693	1.61471	79.5031	1.42716	42.3594	1.40033	-111.733	1.49882	56.345
3.73318	-22.735	3.20557	75.2466	3.16159	85.5355	1.98629	-36.505	2.78047	-54.2002	0.82603	-37.715	3.183	151.177	0.758525	-148.71	3.55255	-54.2688	3.24867	-116.136	1.39295	-97.5481	0.478244	15.1492	2.83691	-1.62165	2.5115	-23.7181	3.14725	-31.8052	2.54868	-131.82	1.54527	38.1426	1.58301	108.065	1.9308	59.0756	1.39238	-52.4329	1.49113	-60.7503	1.61701	79.2251	1.43275	40.2043	1.40696	-112.401	1.49971	56.3101
3.74055	-21.3953	3.20943	75.2146	3.16579	83.9826	1.98845	-35.4427	2.7872	-54.364	0.828716	-37.8196	3.18652	152.728	0.76088	-148.325	3.55521	-54.0917	3.25209	-116.571	1.39393	-97.9344	0.48198	15.1519	2.84122	-0.863713	2.5126	-22.3398	3.14797	-31.47	2.55213	-130.675	1.5453	36.4593	1.58743	108.658	1.93062	59.9469	1.39835	-51.8503	1.49397	-60.5626	1.62316	78.8537	1.43433	37.7951	1.4159	-113.393	1.49973	54.9389
3.74508	-21.3416	3.21431	75.0331	3.16943	83.2387	1.99309	-35.0427	2.79024	-54.7342	0.829755	-38.0398	3.18857	154.65	0.767172	-148.195	3.55924	-54.3466	3.25444	-117.168	1.39557	-98.593	0.483842	15.8996	2.84207	0.168618	2.51799	-21.043	3.15221	-31.554	2.55429	-129.091	1.54709	35.0189	1.59331	108.951	1.93317	60.4277	1.40262	-52.023	1.49697	-60.5399	1.62507	78.2028	1.4396	35.5397	1.42398	-114.182	1.50371	54.6541
3.74716	-20.859	3.21703	74.7583	3.1692	82.0705	2.00082	-35.1033	2.78837	-55.4138	0.834509	-38.07	3.1874	155.918	0.773377	-148.11	3.56091	-54.1028	3.25974	-117.981	1.39931	-98.2236	0.484929	16.3746	2.84421	0.521744	2.51806	-19.2757	3.15518	-32.1983	2.55759	-127.124	1.54711	34.0022	1.59623	109.129	1.93132	60.646	1.40487	-52.0482	1.49814	-61.7197	1.62663	77.9595	1.44643	32.855	1.43089	-114.847	1.50558	53.2005
3.74922	-20.8077	3.22064	74.4248	3.17346	80.6715	2.00806	-35.2083	2.78921	-55.8068	0.838777	-37.5726	3.19122	157.382	0.778619	-148.475	3.56422	-54.7662	3.25927	-117.443	1.40065	-97.687	0.487463	17.1718	2.84513	1.45914	2.52122	-17.7297	3.15777	-31.5518	2.56515	-125.147	1.55105	32.2678	1.59517	109.22	1.93871	60.408	1.40936	-51.3231	1.49797	-62.8077	1.62637	77.1291	1.45097	31.2186	1.43868	-115.942	1.50184	52.3519
3.75376	-20.1962	3.22275	73.7884	3.17404	80.3131	2.01275	-34.4334	2.79056	-56.1645	0.843742	-37.8444	3.19142	158.589	0.783838	-148.166	3.56718	-54.5326	3.25916	-117.525	1.4059	-97.3423	0.489223	18.0189	2.85047	2.39942	2.52541	-16.0821	3.16448	-31.3044	2.56728	-123.637	1.55288	31.1724	1.5971	109.952	1.93661	60.5363	1.41318	-49.9934	1.49708	-63.645	1.63045	76.6822	1.45425	29.5815	1.44732	-115.798	1.5051	51.2957
3.76053	-19.6369	3.22528	73.5094	3.17955	80.1591	2.01889	-34.0654	2.7899	-56.6048	0.849884	-38.418	3.19496	159.826	0.785842	-147.985	3.57244	-53.4875	3.2586	-117.097	1.40772	-97.7005	0.490936	18.4129	2.85235	3.26421	2.52649	-14.8556	3.16503	-30.9517	2.57019	-122.536	1.55443	29.7757	1.59982	110.459	1.93661	60.946	1.41305	-49.355	1.49867	-64.8272	1.63045	76.3131	1.46285	28.9668	1.44732	-116.731	1.50656	50.4849
3.77074	-18.5377	3.23002	72.2621	3.18392	79.4344	2.02409	-33.3039	2.79273	-57.6437	0.857398	-38.4053	3.19464	161.752	0.786407	-147.646	3.57727	-53.2552	3.2616	-116.86	1.4097	-97.9026	0.492344	19.5238	2.8517	4.38559	2.52777	-12.967	3.16704	-31.3858	2.57279	-121.431	1.55616	28.1974	1.60148	110.453	1.9367	61.7445	1.41805	-49.4738	1.49982	-66.7542	1.6303	76.7631	1.45977	28.4675	1.4566	-117.802	1.50684	49.9273
3.77521	-18.3518	3.23642	71.931	3.18589	79.2244	2.03099	-32.089	2.79311	-58.1547	0.857049	-37.7267	3.19566	163.515	0.787282	-147.702	3.57646	-52.3599	3.26539	-116.478	1.41196	-98.2102	0.492344	20.583	2.85267	5.18278	2.53019	-11.333	3.1711	-31.1653	2.5795	-119.551	1.56096	27.0441	1.60608	111.053	1.93522	62.5254	1.41886	-49.8439	1.50068	-67.6921	1.63451	77.1266	1.46473	28.0692	1.4596	-118.049	1.5101	48.8664
3.78033	-18.3215	3.24129	71.7859	3.19198	79.7308	2.03841	-31.7104	2.79862	-58.4072	0.861244	-37.6943	3.19889	165.289	0.787664	-147.384	3.57877	-52.0544	3.26848	-116.452	1.41226	-98.3599	0.49293	21.0354	2.85698	6.16599	2.53458	-8.94893	3.17462	-31.9634	2.58729	-117.756	1.56213	26.2731	1.61111	111.368	1.95109	63.434	1.41645	-49.8159	1.50243	-67.7399	1.63481	76.8592	1.46722	27.7196	1.46623	-118.975	1.51361	47.5682
3.79126	-18.08	3.23941	71.3954	3.19692	78.7404	2.04374	-30.6298	2.803	-58.874	0.864416	-37.6817	3.19895	166.773	0.789175	-146.619	3.58354	-51.415	3.2681	-116.915	1.41608	-98.4157	0.497231	21.708	2.85988	7.07479	2.53605	-6.34218	3.18261	-32.2176	2.59159	-116.397	1.56344	25.1999	1.61326	111.829	1.95534	63.9899	1.42076	-49.8803	1.50603	-68.169	1.63671	76.5473	1.46929	26.89	1.4675	-118.309	1.51437	46.0659
3.79717	-18.0509	3.24436	70.7392	3.20165	77.9759	2.04914	-28.3855	2.8083	-59.6874	0.866761	-37.3443	3.20083	168.551	0.792214	-146.007	3.58369	-50.7435	3.26801	-116.572	1.42046	-98.9386	0.500125	22.7708	2.85971	7.71124	2.53835	-4.21719	3.18692	-32.0137	2.59683	-115.252	1.56736	24.7256	1.61814	112.194	1.96223	64.4502	1.4274	-49.418	1.50853	-68.2618	1.63821	76.9418	1.47319	26.1203	1.47139	-118.234	1.51817	44.7728
3.802	-16.8703	3.25083	70.2156	3.20745	77.6739	2.05304	-27.3035	2.81269	-60.7172	0.868919	-37.3995	3.2037	171.035	0.792254	-145.515	3.58892	-50.4329	3.27198	-115.54	1.42336	-98.7136	0.502792	23.4971	2.86095	8.49163	2.54164	-2.25259	3.19006	-31.457	2.60092	-114.013	1.57276	24.1623	1.62069	112.633	1.96463	64.9571	1.42698	-48.9223	1.51309	-67.598	1.64047	77.0964	1.4788	25.5769	1.4787	-118.505	1.52279	43.6836
3.80282	-16.3318	3.25342	70.4092	3.2079	77.7834	2.0567	-25.9358	2.8136	-60.9683	0.873446	-37.4539	3.20887	172.265	0.792978	-144.961	3.58993	-50.0784	3.27362	-116.066	1.42912	-98.6618	0.505303	23.9243	2.86647	9.93168	2.54131	-0.88218	3.19216	-31.7459	2.60337	-112.938	1.57091	23.6222	1.62314	113.239	1.96825	64.9195	1.42587	-48.5894	1.51847	-67.4106	1.64048	77.0782	1.48392	25.0429	1.48261	-118.357	1.52557	43.3692
3.81145	-16.7125	3.2558	69.8644	3.2135	77.9517	2.0649	-24.871	2.8186	-61.6248	0.874412	-37.0165	3.214	174.079	0.79145	-144.152	3.59206	-49.6542	3.27789	-114.946	1.43254	-98.7849	0.507204	24.383	2.86631	11.3747	2.54343	0.412681	3.19614	-31.6067	2.60638	-111.498	1.57254	22.5813	1.62751	113.856	1.97051	64.4002	1.43248	-48.5447	1.52184	-67.1985	1.64407	76.6996	1.49458	23.9204	1.49058	-119.13	1.52712	43.2017
3.81867	-18.4341	3.26051	69.4268	3.22221	79.0823	2.07051	-23.7427	2.82252	-62.292	0.878266	-37.1861	3.21398	175.381	0.794664	-143.133	3.59291	-48.7063	3.27651	-114.742	1.43804	-99.0161	0.512702	25.4182	2.86962	13.4265	2.54537	1.95714	3.19951	-31.3467	2.60846	-110.141	1.57439	19.8631	1.63103	114.304	1.98204	64.7152	1.43319	-48.4852	1.52113	-67.8689	1.64935	76.3444	1.49336	22.7511	1.49626	-119.245	1.52773	42.9223
3.82396	-19.1758	3.26243	68.9743	3.22424	79.8939	2.07605	-22.0634	2.82655	-62.3822	0.88229	-36.6691	3.21103	176.567	0.795587	-142.308	3.59703	-47.9296	3.27532	-113.908	1.43891	-99.4722	0.514845	26.1553	2.87308	15.3407	2.54835	3.52422	3.20005	-30.9576	2.61073	-109.319	1.5748	18.6624	1.63422	114.877	1.98497	64.97	1.43144	-47.5016	1.52351	-67.92	1.65401	76.3398	1.50414	21.2421	1.50211	-118.689	1.53286	42.8786
3.82427	-19.8574	3.26611	68.6199	3.22571	80.1683	2.08361	-20.9233	2.826	-62.6578	0.88513	-36.633	3.21046	176.783	0.798284	-141.593	3.59825	-47.417	3.27965	-113.398	1.44411	-99.3937	0.516073	27.2822	2.87555	17.2237	2.55092	5.10562	3.20116	-31.1333	2.61227	-108.212	1.57957	17.2545	1.63954	115.204	1.99195	64.8923	1.43554	-46.6932	1.52814	-67.9041	1.656	76.2895	1.50897	19.3909	1.50546	-118.469	1.53644	42.9934
3.82437	-20.2203	3.27021	68.2516	3.23336	80.2908	2.08475	-19.2079	2.82788	-62.7962	0.88883	-36.9	3.21233	177.923	0.800606	-141.558	3.60379	-46.9501	3.28232	-112.884	1.44672	-99.9569	0.518889	28.071	2.88133	18.4844	2.55314	6.24806	3.20303	-31.5338	2.61324	-107.327	1.58142	16.1226	1.64088	115.468	1.99676	65.0968	1.43663	-45.8065	1.53341	-68.302	1.66025	75.5729	1.5185	17.8663	1.50952	-118.171	1.54002	43.0046
3.82542	-20.7156	3.27009	67.0949	3.23476	80.7374	2.08939	-17.3669	2.83059	-63.0646	0.891662	-37.3362	3.21136	178.77	0.799636	-141.642	3.60819	-46.1786	3.28502	-112.564	1.44933	-100.23	0.521712	28.715	2.88258	19.9453	2.55483	7.40922	3.20497	-31.7441	2.61633	-106.792	1.58194	14.6388	1.64369	115.894	2.00715	64.9846	1.43902	-45.5511	1.53602	-68.4152	1.66422	75.5347	1.5256	15.7724	1.51395	-116.974	1.54105	42.7981
3.83172	-21.1176	3.27151	66.0614	3.23495	80.6744	2.09405	-14.6337	2.83295	-63.0583	0.893406	-37.065	3.21463	179.565	0.802444	-141.797	3.61045	-46.1095	3.2827	-111.294	1.44938	-100.934	0.524833	29.445	2.88572	21.8223	2.5556	8.5955	3.20891	-31.587	2.62083	-106.076	1.58772	13.8724	1.64285	116.304	2.00887	65.0216	1.4408	-44.6059	1.53957	-68.7572	1.66682	75.5307	1.5304	13.421	1.52089	-115.772	1.54391	42.3526
3.83632	-21.4359	3.27197	65.4728	3.2353	80.5658	2.10317	-12.8986	2.83266	-63.189	0.896148	-36.6823	3.21466	179.857	0.804242	-141.846	3.6092	-45.5015	3.28527	-110.628	1.45274	-101.289	0.526515	30.3025	2.88677	22.962	2.55724	9.45917	3.21472	-32.472	2.62249	-105.112	1.59505	12.8276	1.64359	117.045	2.01146	65.0514	1.43876	-43.6456	1.53863	-68.5137	1.66861	75.6814	1.53719	11.4678	1.52439	-114.846	1.54662	42.214
3.84215	-21.3301	3.27458	64.4992	3.24234	81.0164	2.10983	-11.6028	2.83586	-63.6956	0.899329	-37.2184	3.21878	180.589	0.805427	-142.541	3.61065	-45.4537	3.28851	-109.308	1.4548	-102.241	0.529331	30.9934	2.89374	24.9411	2.55607	10.2085	3.21687	-33.173	2.62502	-104.106	1.59754	10.9984	1.6436	117.636	2.00744	65.8812	1.43952	-42.6686	1.54302	-67.8108	1.67164	75.5033	1.54208	9.34829	1.52797	-115.19	1.54701	42.4576
3.84543	-22.378	3.27862	63.8484	3.24364	80.9538	2.11477	-9.93328	2.84226	-64.233	0.902647	-37.369	3.2176	180.936	0.803144	-142.348	3.61315	-46.1253	3.2886	-108.255	1.45681	-102.495	0.533202	31.6821	2.89431	26.3872	2.55802	12.025	3.22083	-33.338	2.62686	-103.59	1.60275	9.19332	1.64763	118.057	2.00772	66.2333	1.43974	-41.624	1.54675	-67.2955	1.67621	75.4197	1.54673	6.69065	1.53001	-116.195	1.55089	42.4352
3.85163	-22.5208	3.28314	62.1734	3.24899	80.6454	2.12055	-7.65173	2.84554	-64.6609	0.904935	-37.5424	3.2195	180.842	0.805737	-142.29	3.61176	-45.8665	3.2893	-107.83	1.45907	-101.948	0.533218	32.2154	2.89802	27.5026	2.55898	13.5696	3.22423	-33.5039	2.62687	-103.126	1.60606	7.0099	1.65036	118.777	2.00319	66.7568	1.43814	-41.0776	1.55017	-66.2724	1.67965	74.7685	1.55309	4.36683	1.53375	-116.42	1.55325	41.7066
3.85232	-23.0677	3.28556	61.5496	3.24958	80.7958	2.12547	-5.61315	2.84846	-64.8588	0.906558	-37.5229	3.2194	181.006	0.808418	-142.181	3.61572	-45.4871	3.28943	-106.772	1.46052	-102.473	0.532287	32.8346	2.89927	28.8608	2.55813	14.6664	3.22297	-32.6098	2.62831	-102.251	1.61032	5.91018	1.65146	119.508	2.01012	67.2863	1.43667	-40.6621	1.55126	-65.8154	1.68051	74.3292	1.55571	2.27177	1.5346	-118.14	1.55706	41.6335
3.84961	-23.0536	3.29105	60.4509	3.24577	81.0661	2.12862	-4.16213	2.85503	-65.6813	0.907451	-37.8772	3.21758	181.599	0.811385	-142.155	3.61989	-45.7145	3.29212	-105.811	1.46308	-102.366	0.535119	33.3685	2.90447	30.0902	2.5581	15.1424	3.22883	-31.835	2.62976	-100.944	1.61461	5.33471	1.65308	120.081	2.00853	67.7912	1.44211	-39.9881	1.55606	-65.3571	1.68521	74.5743	1.55991	-0.0286764	1.53884	-117.8	1.55915	40.5854
3.8531	-24.1373	3.29581	59.2196	3.24975	81.8685	2.13496	-2.86699	2.85862	-66.0749	0.907589	-37.9134	3.22006	181.368	0.814448	-142.661	3.61952	-46.2997	3.29245	-105.047	1.47023	-102.385	0.539905	33.8318	2.90849	30.5651	2.55783	15.8412	3.23293	-30.9256	2.63383	-100.117	1.6172	4.09038	1.65957	120.742	2.01598	69.0481	1.44181	-39.4605	1.55864	-64.9128	1.68916	74.5071	1.56337	-1.82487	1.54062	-117.835	1.56339	39.8965
3.85478	-24.7671	3.29531	57.8642	3.2567	82.6364	2.1383	-1.07324	2.86393	-66.4917	0.914128	-37.6097	3.22322	181.397	0.816373	-142.553	3.62694	-47.0818	3.29057	-102.811	1.47175	-102.296	0.542846	34.4136	2.91407	31.2991	2.55789	16.2493	3.23577	-29.9649	2.63626	-100.034	1.62255	3.12737	1.65917	121.501	2.02197	70.3882	1.44235	-39.094	1.5617	-63.9209	1.69125	75.1383	1.57072	-3.84965	1.5469	-118.418	1.56663	38.9286
3.8518	-24.583	3.29884	56.8665	3.26158	82.6977	2.14253	1.38223	2.86409	-67.0845	0.915881	-37.8044	3.22602	180.814	0.82082	-142.834	3.6295	-47.7552	3.29254	-101.236	1.4744	-101.872	0.544262	34.7632	2.91475	32.1079	2.55755	16.8994	3.2376	-28.8253	2.64065	-98.9071	1.62653	1.79548	1.65669	121.787	2.01322	71.7709	1.44871	-38.8533	1.56222	-63.5211	1.69536	75.7337	1.57577	-5.24868	1.55051	-118.647	1.56742	37.2077
3.84965	-24.5079	3.30441	55.7355	3.26434	83.4965	2.15211	2.88349	2.86796	-67.5625	0.917585	-38.0783	3.22694	181.005	0.825911	-142.983	3.63141	-48.2869	3.29404	-100.365	1.4746	-101.553	0.546092	35.1061	2.91776	33.024	2.55926	17.8916	3.23969	-27.5587	2.64292	-97.8005	1.63201	1.26047	1.66192	123.214	2.01708	72.4756	1.45121	-38.6811	1.5621	-63.1005	1.69354	76.5047	1.58141	-6.06917	1.55645	-117.764	1.57255	36.7125
3.85177	-25.2613	3.30518	55.5319	3.26742	83.5146	2.15436	4.39779	2.86593	-67.7038	0.919629	-37.5612	3.22818	180.923	0.831368	-143.141	3.6361	-48.8675	3.29414	-99.412	1.47884	-101.165	0.550214	35.1935	2.91895	33.4956	2.56151	18.5721	3.24044	-26.7652	2.64683	-96.6371	1.63053	-0.00866212	1.66321	123.906	2.02194	73.2323	1.44761	-37.8197	1.56377	-62.0517	1.69581	76.9354	1.58588	-7.13786	1.56425	-117.415	1.57275	36.3672
3.85255	-26.8539	3.30813	54.6808	3.27252	84.0567	2.15919	5.22334	2.86835	-67.9186	0.921155	-37.6097	3.22762	181.545	0.839426	-143.033	3.63695	-49.5408	3.29382	-97.5741	1.47975	-100.453	0.553749	35.721	2.92237	34.6639	2.56218	19.3179	3.23962	-26.0906	2.64806	-95.2566	1.63285	-1.36853	1.66681	124.197	2.02432	73.5622	1.45127	-36.9371	1.56744	-61.4591	1.69777	77.1973	1.59001	-8.22878	1.56994	-116.902	1.57586	35.6418
3.85312	-28.132	3.31281	53.4801	3.27864	84.9053	2.1644	6.84485	2.87405	-68.5283	0.922331	-37.128	3.22501	180.909	0.841725	-143.304	3.6414	-49.4664	3.29589	-96.6926	1.48292	-100.142	0.554821	35.99	2.92582	35.5737	2.56406	20.5673	3.24044	-26.3285	2.6534	-94.2902	1.63578	-3.67327	1.67055	124.782	2.02281	74.6637	1.45655	-36.4401	1.57035	-60.5143	1.70083	77.3896	1.59344	-9.93304	1.57355	-116.476	1.57846	34.7106
3.85321	-29.2913	3.31784	52.563	3.27834	85.5965	2.17024	8.13375	2.87587	-68.9874	0.926404	-37.205	3.22372	180.847	0.849195	-143.727	3.6446	-50.3998	3.29432	-94.7276	1.48415	-99.654	0.557167	36.4528	2.93206	36.4651	2.5661	21.0549	3.23835	-26.0915	2.65875	-93.4645	1.63922	-4.47539	1.67335	125.576	2.02592	75.6419	1.45831	-36.4089	1.57209	-59.5299	1.70288	77.7155	1.59794	-11.0717	1.5787	-116.459	1.58165	32.6411
3.85308	-30.1355	3.32245	51.8306	3.27925	86.3184	2.17409	10.3604	2.8772	-69.4156	0.930006	-37.1083	3.22637	180.872	0.852886	-144.444	3.64895	-51.1971	3.29887	-92.6497	1.4858	-99.4718	0.55809	36.263	2.936	37.5877	2.56762	22.1716	3.2418	-26.1997	2.66462	-92.3504	1.64179	-5.63819	1.67562	125.951	2.01676	77.3302	1.45536	-36.3662	1.57857	-58.4901	1.70348	78.5361	1.60202	-13.7932	1.58432	-116.45	1.58531	32.1486
3.85497	-32.3156	3.32576	51.1375	3.28388	86.7031	2.18118	12.734	2.88022	-69.8274	0.93141	-37.2876	3.2318	181.469	0.854167	-144.093	3.65056	-52.0809	3.30451	-90.9092	1.48991	-99.1562	0.561508	36.5553	2.93932	38.663	2.56974	23.0573	3.24585	-26.3394	2.6664	-91.0022	1.645	-7.06937	1.68168	126.758	2.02575	78.845	1.46179	-36.2862	1.58392	-57.5949	1.70176	78.7293	1.60774	-15.4929	1.58799	-115.626	1.58593	31.0804
3.85936	-34.0596	3.33075	50.0002	3.28907	87.8136	2.18322	13.9924	2.88472	-69.4696	0.932019	-37.1889	3.23423	181.261	0.858025	-144.098	3.65149	-52.3107	3.30555	-89.2392	1.49171	-98.8648	0.565122	36.5852	2.94321	39.2303	2.57112	24.3945	3.24972	-26.9683	2.66906	-90.7183	1.6482	-8.55395	1.68383	126.706	2.02517	79.0948	1.46682	-36.4928	1.58705	-56.7486	1.70464	78.9577	1.60928	-17.0832	1.59409	-114.949	1.58647	29.9023
3.86838	-35.8767	3.33013	49.0993	3.29071	88.657	2.18942	15.3272	2.88873	-68.9871	0.933374	-37.2369	3.23603	181.347	0.860777	-144.343	3.65345	-52.7062	3.30639	-86.9302	1.49441	-98.4729	0.568411	36.4038	2.94539	40.0842	2.57344	24.8228	3.25135	-27.095	2.67396	-90.2399	1.65171	-10.7498	1.6877	125.893	2.02902	79.6941	1.46914	-36.5539	1.58749	-55.3211	1.70602	79.4618	1.61317	-17.8708	1.6005	-114.107	1.58698	28.8003
3.87352	-37.6419	3.33673	48.8718	3.29195	89.1268	2.1931	16.7355	2.8902	-68.0478	0.935215	-37.524	3.24014	181.241	0.866481	-144.483	3.6545	-52.7977	3.30716	-87.0158	1.4955	-97.8414	0.570961	36.2999	2.94895	41.0131	2.57669	25.0638	3.25431	-27.6466	2.67999	-89.1759	1.65537	-12.256	1.69312	126.321	2.02741	80.8092	1.47212	-37.0113	1.58976	-54.4808	1.70771	79.8715	1.6168	-18.3929	1.6057	-114.757	1.59026	28.4633
3.87418	-40.7303	3.34519	47.6517	3.29274	89.9177	2.19444	17.8183	2.89125	-68.3236	0.937722	-37.344	3.24036	181.044	0.869838	-144.683	3.65754	-53.0478	3.31259	-86.1175	1.49842	-97.725	0.574637	36.2057	2.95308	41.7241	2.58094	25.0056	3.25762	-27.3073	2.68463	-88.3831	1.65659	-14.3504	1.69647	126.422	2.03457	82.3473	1.47397	-37.3006	1.59205	-53.4116	1.71087	80.2046	1.61829	-18.6673	1.60625	-114.873	1.59225	27.7835
3.87904	-42.559	3.35007	46.7412	3.29825	90.8694	2.19517	19.7032	2.89687	-68.691	0.941049	-37.3994	3.24325	180.573	0.872224	-144.436	3.66403	-52.9816	3.31444	-84.8563	1.50278	-96.8612	0.578552	36.586	2.95814	43.0772	2.58463	24.587	3.25738	-26.9837	2.68974	-87.3013	1.65429	-14.9102	1.70134	126.783	2.04375	83.4335	1.47759	-38.1521	1.59899	-51.8977	1.71179	80.2157	1.62277	-19.3521	1.61064	-115.674	1.59415	26.4102
3.88009	-44.3227	3.35295	45.8841	3.29964	91.9005	2.19995	21.8004	2.89972	-68.866	0.943021	-36.9738	3.24399	179.895	0.875255	-144.446	3.66773	-53.7567	3.31488	-83.689	1.5082	-96.17	0.579913	36.8395	2.96	44.362	2.58985	24.563	3.25895	-26.6299	2.69362	-88.0864	1.65922	-15.3962	1.70761	127.024	2.05188	84.9182	1.47538	-38.8424	1.60178	-51.2708	1.71504	80.2686	1.62465	-19.7197	1.61539	-115.626	1.59703	25.6584
3.88718	-46.4545	3.35879	45.4721	3.30408	92.6293	2.20756	24.0453	2.89597	-68.6455	0.942396	-36.7057	3.24741	179.932	0.879749	-144.746	3.67064	-53.6477	3.31428	-82.0279	1.51234	-95.119	0.58179	36.7577	2.96341	45.5869	2.59387	24.64	3.26239	-26.3045	2.69697	-88.5589	1.66049	-16.2329	1.71185	126.745	2.05984	85.823	1.4793	-39.9657	1.60424	-51.4683	1.71519	79.7778	1.62628	-19.5303	1.62283	-116.535	1.59709	24.3846
3.88649	-48.8362	3.36296	44.5663	3.30781	93.8043	2.21019	25.5555	2.9002	-69.3657	0.943548	-36.4986	3.25019	179.685	0.880935	-144.648	3.67619	-53.2499	3.31566	-81.0399	1.51571	-93.6109	0.585571	36.5864	2.96608	46.4332	2.59721	24.1238	3.26518	-25.322	2.70034	-88.456	1.66543	-17.1346	1.7134	126.857	2.0707	86.4738	1.48382	-40.6755	1.60786	-51.2552	1.71689	79.707	1.62894	-19.4239	1.62803	-114.928	1.59777	23.4533
3.89093	-50.6532	3.36758	44.1821	3.31276	94.6474	2.21487	27.9894	2.90326	-70.0602	0.945714	-36.5449	3.25773	178.033	0.883226	-144.493	3.67821	-53.185	3.32021	-79.3757	1.51393	-92.8318	0.589638	36.6864	2.97	47.3114	2.60172	23.8827	3.26983	-24.5479	2.7054	-88.2065	1.67038	-17.1659	1.7157	127.482	2.07259	87.3568	1.49208	-40.9449	1.61343	-50.5219	1.71938	79.3342	1.63015	-19.2883	1.63518	-114.285	1.59678	21.9305
3.89821	-53.4463	3.37066	43.2328	3.32275	95.5015	2.22144	29.6632	2.90593	-71.0281	0.94672	-36.3232	3.26335	177.42	0.890226	-144.694	3.67982	-53.6232	3.32094	-77.1986	1.51896	-91.5467	0.592477	36.9663	2.97002	48.8171	2.60758	22.9532	3.27249	-24.022	2.71017	-88.0096	1.67404	-18.697	1.71909	127.676	2.08279	87.7412	1.48841	-41.4863	1.61496	-49.9195	1.7213	78.9405	1.63114	-19.836	1.64208	-114.274	1.60214	20.1622
3.89608	-55.5269	3.37157	42.5985	3.32612	96.7124	2.22491	31.3415	2.90544	-70.7773	0.949471	-36.1696	3.26492	176.876	0.895214	-145.142	3.6836	-53.7666	3.32138	-74.5797	1.51762	-90.9117	0.593921	37.6405	2.97082	49.5727	2.61101	22.6632	3.27462	-23.6421	2.71523	-87.6564	1.67378	-19.4353	1.72173	127.466	2.08687	88.478	1.49169	-41.882	1.62096	-49.9697	1.71996	78.9744	1.63447	-19.9944	1.64772	-114.261	1.60691	17.2503
3.89774	-57.399	3.37649	41.0902	3.32538	97.8676	2.23158	33.3938	2.90886	-70.5909	0.949974	-36.1868	3.26687	176.892	0.90009	-145.721	3.68479	-54.4828	3.3237	-72.7665	1.52369	-90.2668	0.598235	37.7482	2.97221	50.1825	2.61432	21.871	3.27683	-23.3865	2.7182	-86.6933	1.67406	-19.7296	1.72677	127.356	2.09306	88.2548	1.49872	-42.9223	1.62293	-49.3356	1.71904	78.9411	1.63683	-19.925	1.65165	-113.311	1.60762	15.1911
3.9083	-59.3257	3.38001	39.8294	3.3268	99.2052	2.23678	36.0766	2.9158	-71.1497	0.950258	-35.7831	3.26929	176.429	0.90266	-145.695	3.68986	-54.9386	3.32362	-70.7782	1.52963	-89.2135	0.603794	38.0639	2.97831	51.0829	2.62022	21.5459	3.2817	-23.0851	2.71879	-85.8904	1.68023	-20.5042	1.73109	127.501	2.10032	88.3005	1.50178	-43.7928	1.62698	-49.7176	1.71948	79.0302	1.64065	-19.765	1.65406	-111.981	1.61117	12.7032
3.91405	-61.4259	3.38321	38.6121	3.32819	100.631	2.24003	39.1436	2.91898	-72.0635	0.951207	-34.7885	3.27296	176.386	0.908379	-145.593	3.69333	-55.3116	3.32707	-69.5131	1.53174	-88.6435	0.605851	38.276	2.98201	52.0872	2.62289	20.9394	3.28417	-22.2356	2.72266	-85.7453	1.67751	-21.5083	1.73009	127.187	2.09967	88.0979	1.50286	-44.0844	1.63036	-49.3559	1.72477	79.2026	1.64174	-19.5332	1.65898	-111.315	1.6121	10.9353
3.92018	-64.1465	3.38618	37.7071	3.33216	102.683	2.24878	40.381	2.92202	-72.4059	0.95266	-34.3117	3.27703	175.913	0.910431	-146.074	3.69886	-55.973	3.33137	-67.446	1.53233	-87.7701	0.605812	38.6452	2.98563	53.6318	2.62563	20.0863	3.28907	-21.6812	2.72676	-85.8153	1.6835	-22.6589	1.73245	127.312	2.10917	87.6454	1.50815	-44.4338	1.63316	-48.9266	1.72601	79.0552	1.64273	-19.8238	1.66152	-110.621	1.61556	8.98785
3.92328	-66.2643	3.39009	36.7677	3.33456	103.567	2.25361	42.401	2.92558	-72.7456	0.955613	-34.2213	3.28164	175.623	0.910654	-146.061	3.70385	-56.4857	3.33805	-65.7725	1.53512	-86.9251	0.608043	38.8887	2.98967	54.8677	2.6281	19.5045	3.29683	-20.9719	2.73151	-86.1591	1.68551	-23.8682	1.73267	127.411	2.11613	87.9013	1.51164	-44.2272	1.63413	-48.7318	1.72658	79.2218	1.64383	-20.339	1.66345	-111.54	1.61534	6.96257
3.93194	-68.7606	3.39001	35.5306	3.3374	104.726	2.25881	44.8419	2.92746	-72.8186	0.956652	-34.0253	3.28569	175.815	0.916509	-146.182	3.70855	-57.1458	3.34317	-63.0906	1.53589	-86.7046	0.612496	38.8235	2.99005	56.6733	2.63276	19.0371	3.29941	-19.6566	2.73187	-85.7556	1.68678	-25.1335	1.73471	124.837	2.12931	88.3434	1.5126	-44.2118	1.63505	-47.7762	1.72613	78.8664	1.64519	-20.2916	1.66949	-110.251	1.6172	4.81119
3.93716	-70.7557	3.3919	34.4349	3.34492	106.177	2.26278	47.3486	2.9329	-73.0475	0.956238	-34.0858	3.29175	175.754	0.919603	-146.019	3.71007	-57.7418	3.34885	-61.4937	1.53992	-86.857	0.614116	38.7508	2.99158	58.3201	2.6368	18.6157	3.30706	-18.3963	2.73278	-86.1459	1.6906	-25.7938	1.73355	124.267	2.12604	88.0082	1.51492	-43.8749	1.6364	-47.1301	1.72607	79.1447	1.64564	-20.6375	1.67232	-109.179	1.61738	2.83295
3.94475	-72.9604	3.39397	33.5679	3.34873	107.326	2.26615	49.3615	2.93423	-73.4748	0.956749	-33.883	3.2953	175.427	0.922897	-145.697	3.71265	-59.2255	3.3493	-59.8844	1.54388	-86.7214	0.615167	38.3052	2.99398	59.7992	2.6383	17.6819	3.30992	-16.9245	2.7333	-86.0167	1.69339	-27.7418	1.73427	124.063	2.13738	88.5716	1.52195	-44.3619	1.63576	-46.1507	1.72743	79.1361	1.64583	-20.9314	1.67462	-108.427	1.61866	1.38535
3.9508	-75.1232	3.39867	33.3849	3.34913	108.621	2.26799	51.7689	2.9305	-73.9922	0.961292	-33.7753	3.2984	175.74	0.928632	-146.119	3.71976	-60.373	3.34848	-59.0468	1.54676	-86.5195	0.617025	38.5471	2.99885	61.0789	2.6418	17.2373	3.31434	-15.194	2.7385	-85.7262	1.69782	-27.9884	1.73711	123.844	2.13958	88.6954	1.51989	-44.3239	1.63719	-45.3375	1.73084	78.9572	1.64593	-21.6072	1.67956	-107.633	1.62043	-0.664189
3.95995	-77.9601	3.40251	33.2553	3.34812	109.801	2.27396	54.1761	2.93743	-73.7247	0.96608	-33.223	3.30248	174.929	0.929778	-146.137	3.72484	-61.1503	3.35329	-57.5263	1.54966	-86.2505	0.619622	38.1269	3.00436	61.5331	2.64454	16.4434	3.31639	-13.6061	2.74224	-84.9579	1.69807	-28.5532	1.73811	123.975	2.13941	88.3122	1.52128	-43.5697	1.63916	-43.4909	1.73107	77.9279	1.6476	-22.5087	1.68468	-107.371	1.62396	-2.99115
3.96066	-80.196	3.40411	32.7245	3.35142	110.872	2.27742	55.6267	2.94142	-74.4115	0.968684	-33.047	3.30434	174.436	0.933198	-146.331	3.73027	-62.001	3.35737	-56.1998	1.55217	-86.3584	0.621607	37.7698	3.00438	62.7004	2.64747	16.195	3.32302	-13.1227	2.74439	-84.7242	1.69989	-29.4733	1.73817	124.11	2.14644	88.4828	1.5255	-42.5918	1.64374	-41.9131	1.73465	76.7162	1.64756	-23.0241	1.6901	-108.136	1.6268	-4.99474
3.96353	-82.8437	3.40721	31.7119	3.35262	111.412	2.28069	58.0007	2.94637	-74.8858	0.970988	-32.63	3.30725	174.081	0.934662	-146.34	3.73287	-62.6967	3.36015	-54.742	1.55658	-87.1303	0.627302	38.4936	3.0046	63.8123	2.65125	15.0219	3.32886	-11.5443	2.74391	-85.7917	1.70281	-30.4327	1.73845	123.592	2.15249	88.6695	1.52729	-41.9419	1.64749	-41.2325	1.73916	75.8377	1.64873	-23.2559	1.69351	-108.256	1.62965	-6.12915
3.96743	-85.4333	3.40732	31.2598	3.35916	111.988	2.28604	59.9998	2.95196	-74.7234	0.973138	-32.9288	3.30993	173.556	0.937224	-146.527	3.73882	-63.6125	3.36146	-53.1843	1.56111	-87.3732	0.632305	38.8248	3.00208	65.5225	2.65271	14.2519	3.33165	-9.8819	2.7493	-85.114	1.70575	-30.7111	1.74004	122.834	2.16133	88.9195	1.53077	-41.4101	1.64895	-39.6968	1.74136	74.9505	1.65108	-23.0867	1.69927	-108.787	1.63194	-6.58751
3.96966	-88.1677	3.41073	30.3645	3.36358	112.701	2.29048	61.1882	2.94923	-74.29	0.973244	-32.6305	3.31118	172.564	0.940143	-146.918	3.74013	-65.2589	3.3629	-51.6664	1.56654	-87.5088	0.633862	38.4623	3.00195	66.6981	2.65543	13.3593	3.33607	-8.38204	2.75097	-85.7032	1.71004	-32.2271	1.74134	122.249	2.1679	89.219	1.53374	-41.5688	1.64966	-38.8954	1.7431	73.7256	1.65288	-22.3233	1.70326	-109.267	1.63282	-7.74147
3.97061	-91.5123	3.41391	29.2762	3.36563	113.257	2.29319	63.5093	2.95071	-73.2604	0.973998	-32.7961	3.31835	171.441	0.941646	-147.292	3.74436	-66.3038	3.36597	-50.2108	1.56994	-87.8763	0.637417	38.0176	3.00281	68.1946	2.65666	12.7418	3.34166	-7.75921	2.75211	-85.0436	1.71159	-33.1955	1.74275	121.623	2.16597	88.7855	1.54519	-41.0292	1.65353	-38.6115	1.7455	72.6421	1.65166	-22.0153	1.70718	-110.025	1.63362	-8.76258
3.97518	-94.294	3.41706	28.2981	3.36742	113.595	2.29266	65.0529	2.95851	-72.8134	0.976822	-32.424	3.3233	169.993	0.944988	-147.39	3.7456	-67.6576	3.36966	-48.3444	1.57112	-88.3758	0.642385	37.9766	3.00741	68.615	2.65736	12.7429	3.34518	-6.78137	2.75556	-84.8571	1.71479	-34.0518	1.74296	120.969	2.17624	88.9706	1.54952	-40.116	1.65848	-38.5266	1.74745	71.5418	1.65407	-22.422	1.70825	-109.785	1.63695	-10.5884
3.97872	-96.2791	3.41729	27.9002	3.36961	113.811	2.29164	66.7277	2.96337	-72.1548	0.977682	-32.333	3.32475	168.677	0.947191	-148.042	3.7528	-69.0631	3.37236	-47.3206	1.57436	-88.5611	0.645039	38.0132	3.01079	69.3463	2.65928	12.8029	3.34833	-6.40496	2.75735	-84.7486	1.71252	-34.6478	1.74815	120.401	2.1756	89.8651	1.55063	-39.4051	1.66216	-38.4192	1.74918	70.9274	1.65612	-22.1946	1.7119	-108.397	1.6408	-12.3652
3.98364	-98.7343	3.42051	26.7282	3.37638	113.65	2.29536	69.1675	2.96596	-71.6683	0.979004	-31.8926	3.32742	167.275	0.951105	-148.225	3.75654	-70.582	3.37387	-46.4061	1.58046	-88.8157	0.651031	37.6047	3.01748	69.6874	2.66112	12.8431	3.35327	-5.90736	2.75887	-85.2305	1.71375	-34.6394	1.75406	119.989	2.18179	90.059	1.55134	-38.7899	1.66539	-37.4247	1.75195	69.93	1.65973	-21.3678	1.71543	-108.497	1.64536	-14.0173
3.9886	-100.632	3.42521	25.5024	3.38092	114.315	2.29879	70.7015	2.96819	-71.6865	0.983727	-31.3777	3.33137	166.463	0.951511	-148.894	3.76204	-71.6083	3.38039	-45.6307	1.58092	-88.1019	0.656401	37.5095	3.02012	70.0671	2.66179	12.5469	3.35687	-5.56779	2.76431	-85.1726	1.71474	-34.4149	1.75599	119.408	2.18189	89.658	1.55853	-38.8544	1.66811	-36.8275	1.75372	69.0441	1.66184	-20.2894	1.71859	-109.163	1.64508	-15.6127
3.9922	-102.27	3.43268	24.9215	3.38424	115.051	2.30121	72.1092	2.97398	-71.0778	0.985633	-30.8835	3.33461	165.522	0.950309	-149.213	3.76606	-72.8389	3.38232	-44.4507	1.58592	-87.7808	0.66104	36.6662	3.0235	70.1485	2.66376	12.105	3.36121	-5.45087	2.76987	-85.4789	1.72121	-34.7399	1.75668	119.157	2.19514	89.9775	1.56054	-39.0151	1.66861	-35.9725	1.75691	67.8964	1.66214	-18.8671	1.7224	-108.6	1.64536	-17.5152
3.99871	-104.381	3.43434	24.0907	3.39051	116.171	2.3014	73.5648	2.97486	-70.2922	0.987848	-30.2627	3.33615	165.045	0.951073	-148.922	3.76865	-74.3543	3.38651	-43.8176	1.58819	-86.9081	0.66497	36.6799	3.0262	71.0727	2.66569	11.5486	3.36267	-4.41498	2.77327	-85.2231	1.72527	-35.0166	1.75937	118.414	2.19573	89.8273	1.55999	-39.2072	1.67163	-34.762	1.76153	66.4676	1.66412	-17.5637	1.72816	-108.465	1.64708	-19.7635
4.00478	-105.041	3.43656	23.8205	3.39319	116.66	2.29953	74.0804	2.97908	-69.5972	0.990615	-29.4945	3.34052	164.593	0.955218	-149.486	3.77479	-75.6845	3.39198	-42.3011	1.58818	-86.7047	0.666503	36.7451	3.03017	71.7096	2.66455	11.0702	3.3655	-3.66272	2.77689	-85.0511	1.7228	-35.4955	1.76398	117.569	2.19129	90.099	1.55994	-38.9509	1.67505	-34.194	1.76454	64.7611	1.66224	-16.1181	1.73351	-109.146	1.65059	-22.1194
4.00365	-106.28	3.43956	24.0188	3.39491	117.798	2.30181	74.5197	2.97986	-69.239	0.994274	-29.5471	3.34429	163.618	0.955528	-149.521	3.77855	-76.4489	3.39288	-41.6151	1.59472	-86.3614	0.671495	36.8033	3.03157	72.2936	2.66813	10.1857	3.36815	-2.19817	2.77955	-85.515	1.73081	-36.1487	1.76861	115.984	2.19577	89.815	1.56213	-38.9135	1.68011	-33.1373	1.76676	62.659	1.66571	-14.2571	1.74159	-109.5	1.65223	-24.1681
4.00248	-107.263	3.44368	24.0913	3.39542	118.982	2.30311	75.5139	2.98338	-69.3919	0.998006	-29.5491	3.34545	163.098	0.956395	-149.387	3.78119	-77.7149	3.39473	-40.7655	1.60003	-86.0228	0.675667	36.3931	3.03784	72.9888	2.67068	9.74263	3.36958	-0.44573	2.78221	-85.2191	1.73433	-35.9168	1.77321	114.222	2.2004	89.9971	1.56885	-38.6296	1.68293	-33.0162	1.76903	61.6443	1.66758	-12.1824	1.74758	-109.482	1.65299	-26.5947
4.00647	-108.455	3.44572	23.8572	3.39545	119.803	2.30485	76.3317	2.98643	-68.8272	0.998696	-29.4027	3.34944	162.36	0.956124	-149.036	3.78374	-78.2611	3.39657	-39.6109	1.60852	-85.5846	0.678921	36.1523	3.03811	73.4459	2.67242	9.30219	3.37162	1.43735	2.78381	-85.4497	1.73813	-35.1258	1.77554	113.097	2.19836	89.6091	1.56919	-39.0118	1.68682	-32.7255	1.77341	60.1463	1.66991	-10.4082	1.75388	-108.999	1.65751	-29.7294
4.01015	-109.349	3.45105	23.4344	3.39653	120.706	2.30805	77.8642	2.98693	-68.2559	1.00128	-29.3528	3.35272	161.549	0.954812	-148.505	3.78749	-79.3918	3.39802	-38.7638	1.61282	-85.3679	0.679255	36.4167	3.04522	73.4465	2.67441	8.48955	3.37721	3.34245	2.79048	-86.0077	1.74802	-34.3261	1.77813	112.064	2.19877	90.0047	1.56893	-39.631	1.69204	-32.1205	1.77449	58.466	1.67203	-8.20735	1.7577	-108.565	1.65919	-32.7216
4.01414	-110.122	3.45454	23.8398	3.3973	121.281	2.31026	78.1748	2.98513	-67.8488	1.00751	-29.1615	3.35657	160.182	0.95451	-148.505	3.79146	-80.579	3.394	-37.4759	1.61936	-85.037	0.68517	35.7431	3.04716	74.2509	2.67547	8.11008	3.37951	4.96986	2.79554	-86.2068	1.74893	-33.0488	1.7786	111.234	2.20316	89.9366	1.56935	-39.868	1.69662	-32.7321	1.77825	56.84	1.67365	-5.92162	1.76413	-108.546	1.66087	-35.3965
4.0181	-110.99	3.45552	23.1593	3.3983	122.129	2.31273	78.9247	2.98904	-68.1369	1.00928	-29.1131	3.35731	159.069	0.956339	-149.005	3.79644	-81.7106	3.39841	-36.8975	1.62443	-84.4706	0.690844	35.7245	3.04978	74.2503	2.67856	7.89303	3.38305	6.30304	2.80201	-86.7029	1.75357	-32.7037	1.78383	110.043	2.20351	90.0177	1.57365	-40.3886	1.70199	-32.3417	1.78289	55.8137	1.68299	-4.10374	1.76896	-107.25	1.66255	-37.1267
4.02095	-112.584	3.45921	22.9072	3.39903	122.288	2.31337	79.9461	2.99838	-68.3539	1.00964	-29.3654	3.36256	157.691	0.959712	-149.053	3.79963	-82.7165	3.39999	-36.4369	1.62901	-84.1939	0.695327	35.7505	3.04983	74.838	2.6796	7.41999	3.38438	7.76609	2.80566	-87.543	1.75634	-32.1829	1.78527	108.927	2.20235	89.641	1.58015	-40.8635	1.70556	-31.6141	1.78413	54.0771	1.68409	-2.1068	1.77243	-106.681	1.66598	-38.4786
4.02282	-113.468	3.46072	23.7397	3.40079	122.702	2.31164	80.719	2.99594	-67.9364	1.00899	-28.8788	3.36523	156.508	0.961804	-148.171	3.80559	-83.9258	3.4017	-35.6878	1.63069	-83.9911	0.697521	35.8876	3.04964	75.6548	2.68196	7.34979	3.38954	8.87868	2.8097	-88.0055	1.76489	-30.9376	1.78598	108.148	2.21043	89.7094	1.57955	-41.38	1.70954	-31.2081	1.78776	52.3184	1.68428	-0.0552654	1.77428	-107.178	1.66577	-39.6825
4.0254	-113.266	3.46535	23.9774	3.40297	122.872	2.31287	81.7351	2.9979	-68.144	1.0092	-28.6985	3.36968	155.486	0.963387	-147.357	3.80588	-84.3955	3.4069	-35.5902	1.63703	-84.0901	0.700432	35.7765	3.05434	76.1165	2.68377	7.40141	3.39186	10.1975	2.81316	-86.9007	1.77177	-30.0963	1.7914	107.24	2.21185	89.4176	1.57988	-41.2516	1.71392	-30.4238	1.78908	49.9922	1.68737	2.79958	1.77681	-106.249	1.66865	-39.6366
4.02651	-114.132	3.46666	24.5528	3.4072	123.567	2.31201	81.9847	2.99661	-68.0918	1.01188	-28.5967	3.37225	154.936	0.965877	-147.267	3.80852	-85.3315	3.40922	-34.6783	1.63796	-83.7884	0.700136	35.78	3.0572	75.9113	2.68654	7.71107	3.39549	10.7733	2.81951	-86.7319	1.77601	-29.4149	1.79585	106.287	2.21434	88.7718	1.58114	-40.9188	1.71519	-29.494	1.78881	48.133	1.68768	5.45243	1.78005	-105.515	1.67216	-40.564
4.02866	-114.767	3.47322	24.6562	3.4089	123.742	2.31323	82.3302	2.9977	-67.9094	1.01351	-28.1126	3.37908	154.306	0.970849	-146.901	3.81072	-85.8907	3.41175	-34.1642	1.64431	-83.4399	0.702502	35.7522	3.06065	76.2529	2.68745	7.58005	3.40142	10.8802	2.81975	-87.5016	1.78292	-28.9249	1.80132	104.776	2.21662	87.8943	1.58168	-40.397	1.72064	-28.5845	1.7912	46.4059	1.68857	7.22167	1.78508	-106.035	1.67635	-42.3089
4.03052	-115.038	3.47614	23.9324	3.41029	123.758	2.3138	81.9873	3.00373	-67.7774	1.01513	-28.0144	3.38565	153.583	0.973697	-146.547	3.8171	-86.8912	3.41464	-34.1115	1.64544	-83.5478	0.706277	35.9983	3.06287	77.2314	2.68763	7.40616	3.40952	12.1054	2.82696	-87.0132	1.78761	-27.9646	1.80409	103.213	2.20924	87.3574	1.58301	-40.5101	1.72617	-27.6995	1.79309	44.9798	1.68677	8.55143	1.78815	-104.881	1.6796	-43.8339
4.03836	-115.158	3.47913	23.4965	3.41323	123.5	2.31481	81.9851	3.00602	-68.0542	1.01978	-28.0159	3.3831	152.391	0.977348	-146.359	3.81986	-87.6766	3.41803	-34.7016	1.64934	-84.0876	0.709382	36.4674	3.06746	78.1775	2.69025	7.31681	3.41286	12.6698	2.83553	-87.4945	1.79145	-27.502	1.8042	102.222	2.20932	86.85	1.58197	-40.8757	1.72672	-26.2557	1.79369	43.5651	1.68973	10.5754	1.79086	-104.154	1.68092	-44.5307
4.03994	-115.152	3.48119	23.3113	3.4185	123.993	2.31611	82.5274	3.00516	-68.1467	1.02313	-28.5503	3.38723	152.034	0.980347	-146.093	3.82521	-88.6904	3.42082	-34.1963	1.65405	-84.6991	0.711522	36.6631	3.06888	78.8592	2.69246	7.55164	3.41799	13.5045	2.84172	-86.95	1.79524	-26.3511	1.8064	100.969	2.21156	85.7546	1.58167	-40.7857	1.7287	-25.1523	1.79611	41.8116	1.68523	13.1311	1.79755	-103.541	1.68281	-44.471
4.04062	-115.34	3.48659	23.046	3.42088	123.901	2.318	83.0171	3.00394	-68.0823	1.0304	-27.4835	3.39177	152.062	0.98446	-145.465	3.82606	-89.6297	3.42696	-33.8626	1.65805	-84.9161	0.711491	36.5521	3.06885	79.9832	2.69675	7.41497	3.42244	13.6038	2.84943	-86.6204	1.80303	-26.8283	1.80914	99.3296	2.21397	84.9131	1.58394	-40.3704	1.72991	-24.0423	1.79973	39.7847	1.68471	14.9502	1.80281	-101.948	1.68339	-44.6538
4.04551	-115.629	3.4901	22.5903	3.42084	123.925	2.31784	82.9997	3.00779	-67.8332	1.03344	-27.6159	3.3926	151.364	0.98609	-144.936	3.82948	-90.8989	3.43138	-34.1936	1.65951	-84.6948	0.714978	36.7536	3.06664	80.5467	2.69918	7.06197	3.42664	14.455	2.85463	-86.1762	1.80529	-26.1914	1.80772	98.1287	2.22312	84.3758	1.58877	-39.3702	1.73131	-23.2704	1.80109	37.5844	1.68592	18.2319	1.81051	-101.386	1.6884	-46.3426
4.04669	-115.371	3.4929	21.6654	3.42146	124.179	2.3183	83.087	3.01123	-67.7836	1.03464	-27.5758	3.39576	150.268	0.991723	-144.695	3.83336	-91.8365	3.43132	-34.7512	1.66563	-84.3141	0.716986	36.501	3.06959	81.0894	2.70299	6.50833	3.43185	15.5387	2.85608	-86.62	1.80911	-26.1179	1.81131	96.6944	2.2278	83.7499	1.59032	-38.7089	1.73582	-22.7681	1.80213	36.0601	1.68665	20.8826	1.81268	-101.442	1.69061	-46.9712
4.05741	-115.042	3.49145	21.0544	3.42043	124.082	2.31921	83.2401	3.01069	-67.5465	1.03754	-26.6156	3.39996	149.729	0.99776	-144.503	3.83721	-93.6036	3.43223	-35.1382	1.67141	-84.2987	0.717842	36.4923	3.07362	82.6261	2.70615	5.32812	3.43844	16.9604	2.85755	-86.0153	1.81146	-25.7303	1.81327	96.0991	2.22044	83.4357	1.59372	-38.1593	1.74028	-22.1157	1.80578	33.834	1.68535	23.1779	1.81504	-100.767	1.69302	-47.4929
4.06021	-114.814	3.49537	20.3165	3.42343	124.362	2.31965	82.9058	3.01314	-67.7751	1.04135	-26.0143	3.40363	148.97	1.00104	-144.712	3.8426	-95.0384	3.4358	-36.2329	1.6771	-84.1021	0.718791	37.0136	3.07626	83.4036	2.71036	4.56469	3.44441	17.6662	2.86215	-85.3143	1.81533	-24.9628	1.8153	95.6644	2.22699	82.2172	1.59751	-37.3606	1.74258	-20.9954	1.80458	31.6487	1.6856	25.4746	1.81675	-101.458	1.69545	-48.054
4.06217	-114.694	3.49762	19.8051	3.42642	125.19	2.32515	83.1067	3.01458	-68.0217	1.04476	-26.2012	3.40389	148.986	1.00253	-144.58	3.84536	-96.7034	3.43268	-35.6555	1.68327	-84.4879	0.722581	37.4591	3.07382	84.6817	2.71303	4.06082	3.44986	18.6471	2.86661	-84.9473	1.82093	-23.9644	1.81836	94.6716	2.22967	81.5501	1.59755	-36.2167	1.74746	-20.5121	1.80549	29.8328	1.69181	27.7078	1.82094	-100.136	1.69526	-49.1741
4.06646	-113.576	3.50104	19.2695	3.4295	125.79	2.32508	83.0185	3.01879	-67.2184	1.04951	-25.7427	3.40647	149.017	1.00409	-143.459	3.85084	-98.5177	3.43682	-34.9973	1.68992	-84.7014	0.727165	37.7087	3.07765	85.2631	2.71512	3.97752	3.45665	19.2777	2.87713	-84.3514	1.82618	-23.1378	1.82082	93.9112	2.24014	80.8112	1.60034	-35.6593	1.7484	-19.4164	1.8072	27.8605	1.69364	30.4856	1.82078	-99.619	1.69698	-50.7226
4.07109	-113.512	3.5039	18.1595	3.43425	126.355	2.32442	82.319	3.02295	-66.5315	1.05471	-25.0479	3.41099	149.222	1.01101	-143.431	3.85675	-100.548	3.44141	-34.7424	1.69428	-84.5141	0.731399	37.5783	3.07629	85.8308	2.71638	3.70824	3.46191	20.1621	2.88482	-84.0778	1.82828	-23.1747	1.82163	92.9322	2.23365	79.9657	1.5991	-34.7863	1.75211	-18.9159	1.81128	25.9445	1.69611	33.236	1.82211	-98.4227	1.70007	-51.3308
4.07255	-113.039	3.50967	17.155	3.43571	126.955	2.32298	81.3732	3.02432	-66.2143	1.05818	-25.1637	3.41357	149.398	1.01883	-143.435	3.86155	-101.181	3.44155	-34.6698	1.69538	-84.6302	0.734037	37.9933	3.08024	86.2938	2.71951	3.51107	3.46776	21.156	2.88984	-83.1185	1.83293	-23.333	1.82269	91.8435	2.24078	79.0365	1.60082	-33.9983	1.75608	-18.1596	1.81257	23.6121	1.6947	35.8029	1.82696	-97.4531	1.70059	-52.8093
4.07487	-111.952	3.51721	16.0478	3.43863	127.527	2.32279	80.4754	3.02584	-66.0847	1.06112	-25.1706	3.41901	148.295	1.02243	-142.815	3.8648	-102.756	3.4429	-34.3531	1.70293	-85.1063	0.739345	38.642	3.08224	86.9852	2.72044	3.14639	3.47382	21.4959	2.89354	-82.1649	1.83083	-22.902	1.82521	91.3463	2.24314	79.1496	1.60069	-33.4338	1.75924	-16.6182	1.81653	21.9285	1.69633	38.1837	1.82964	-95.2178	1.70554	-53.1918
4.07462	-111.855	3.51932	15.4421	3.44202	128.193	2.32352	80.5416	3.02998	-65.4778	1.06256	-25.5612	3.41862	147.845	1.02724	-142.681	3.869	-104.704	3.4504	-34.4828	1.70565	-85.4761	0.738123	39.1509	3.08661	87.5219	2.72326	3.09115	3.47749	22.2337	2.89687	-81.3959	1.83826	-22.8579	1.83304	90.1573	2.24573	78.4507	1.60044	-32.367	1.7626	-14.5907	1.81946	20.0502	1.69924	40.2293	1.82984	-95.2412	1.70872	-54.0234
4.07785	-111.989	3.5249	14.2612	3.44883	128.488	2.32793	80.1331	3.03094	-64.9153	1.06785	-25.2223	3.42249	148.28	1.0287	-142.296	3.87293	-106.092	3.45402	-34.4177	1.70923	-85.3269	0.742551	39.2326	3.08932	88.1261	2.72453	2.76774	3.48439	23.8362	2.90129	-80.3134	1.84406	-23.2633	1.83664	88.4508	2.24927	77.9073	1.60203	-31.3598	1.76574	-14.2479	1.82002	18.5857	1.6991	42.1241	1.83453	-95.0442	1.71391	-55.1132
4.08104	-110.309	3.52911	14.1718	3.45327	129.003	2.33025	79.936	3.03222	-64.0726	1.07217	-24.8786	3.4246	147.58	1.03296	-142.437	3.87728	-106.86	3.46225	-34.4669	1.71148	-86.0086	0.746318	38.9341	3.09039	88.8273	2.72779	2.78776	3.48913	24.9458	2.90488	-79.3775	1.84807	-22.4622	1.83834	86.9777	2.25451	77.6329	1.60387	-30.8425	1.7672	-13.6834	1.82226	16.7725	1.70076	44.0194	1.8387	-93.9866	1.71722	-56.3227
4.07867	-110.298	3.52911	13.6703	3.45964	129.398	2.33366	79.9461	3.03539	-63.7849	1.07725	-24.523	3.42945	147.313	1.03855	-141.776	3.87975	-107.922	3.46349	-35.0938	1.71731	-85.6544	0.750988	38.869	3.09505	89.6622	2.72856	2.99981	3.49392	25.5642	2.90945	-78.5643	1.85291	-22.2285	1.84307	85.6954	2.25717	77.2599	1.60632	-30.1746	1.76761	-12.3094	1.82355	15.3999	1.70339	46.275	1.84374	-92.5779	1.72094	-56.3667
4.08211	-109.359	3.5327	13.6284	3.46287	130.265	2.33311	79.2975	3.03737	-63.9004	1.08291	-23.8032	3.43685	145.864	1.04426	-141.044	3.88908	-109.137	3.46409	-35.3703	1.7213	-85.952	0.753914	39.1471	3.09836	90.3948	2.73278	3.33506	3.49838	26.4902	2.91322	-78.3948	1.85575	-21.8752	1.846	84.6416	2.25737	77.2226	1.60802	-28.9746	1.76846	-10.8906	1.82506	14.1783	1.7042	47.7648	1.84923	-91.9354	1.72371	-57.3983
4.08679	-109.038	3.53773	13.8249	3.47163	130.713	2.33551	78.2136	3.04283	-63.4429	1.08548	-23.9748	3.44014	145.718	1.04749	-141.022	3.89816	-110.463	3.46593	-35.3127	1.72906	-86.605	0.758233	39.4128	3.1048	91.2289	2.73198	3.37078	3.49883	27.2168	2.91622	-78.2064	1.85818	-22.0839	1.8465	83.3671	2.26122	77.3113	1.61031	-27.8736	1.7726	-10.0476	1.82824	12.7201	1.70395	49.5633	1.85172	-91.6364	1.72299	-57.5516
4.0936	-107.798	3.53577	12.6335	3.47323	131.009	2.33721	76.9849	3.03909	-62.7394	1.08863	-23.7868	3.44156	145.437	1.04994	-140.671	3.90052	-111.055	3.47255	-34.6745	1.73202	-86.8967	0.761704	39.5631	3.109	91.9739	2.73691	3.60197	3.50097	28.2483	2.91889	-77.7151	1.85726	-21.5936	1.84845	82.5508	2.25599	77.5472	1.61017	-27.8712	1.77395	-9.13826	1.82975	11.4513	1.70588	51.246	1.85341	-91.3823	1.72239	-58.452
4.09628	-107.607	3.53991	12.5077	3.47518	131.335	2.33842	76.8972	3.04202	-62.016	1.0925	-23.8064	3.44203	144.856	1.05714	-139.802	3.90553	-111.35	3.4787	-33.9604	1.73622	-87.466	0.765051	40.001	3.11404	92.1484	2.7399	4.13797	3.50159	30.2445	2.91999	-76.5326	1.85934	-20.6602	1.8497	81.1853	2.26641	77.9025	1.61003	-27.2512	1.7755	-8.25019	1.83263	9.94112	1.70744	53.6978	1.85973	-91.4409	1.72451	-57.905
4.09934	-107.123	3.54387	11.6705	3.47771	131.724	2.33688	76.2023	3.04502	-61.3906	1.09598	-23.3427	3.44694	143.763	1.06192	-139.458	3.91372	-112.441	3.48276	-33.0536	1.73947	-87.7245	0.768288	39.8466	3.11595	92.2452	2.74172	4.70281	3.50492	32.2099	2.92228	-75.9689	1.86424	-19.4875	1.85408	80.0647	2.27651	78.0314	1.61342	-26.4393	1.77797	-7.64856	1.83528	8.25414	1.71003	56.3026	1.86571	-89.2407	1.73163	-58.3283
4.10144	-106.285	3.54575	11.7796	3.47739	132.518	2.34019	75.2588	3.05204	-61.1711	1.09792	-23.2167	3.45071	142.476	1.06354	-138.739	3.92173	-113.242	3.48707	-33.1582	1.7429	-87.7925	0.770919	40.569	3.11898	92.5146	2.74619	4.87769	3.50584	32.9591	2.924	-76.1532	1.8675	-17.943	1.85827	81.752	2.27849	78.3507	1.61916	-25.318	1.78089	-7.01051	1.83886	7.06942	1.71528	59.1804	1.86974	-89.4601	1.73445	-58.5565
4.10726	-105.65	3.54805	11.8965	3.481	133.665	2.34521	74.4487	3.05146	-60.6334	1.09808	-22.819	3.45464	141.835	1.06549	-138.332	3.92893	-113.783	3.48876	-33.6259	1.74577	-87.9885	0.77646	40.524	3.12781	92.6371	2.74728	5.10808	3.50977	33.7132	2.92534	-76.5633	1.86922	-16.7735	1.86124	81.2791	2.28365	78.9867	1.62072	-25.3217	1.78382	-5.80489	1.84043	5.16721	1.71856	61.5185	1.87222	-89.0495	1.73807	-58.0613
4.1076	-105.125	3.54874	11.705	3.48629	134.385	2.34508	74.3408	3.05447	-60.4109	1.10063	-22.5516	3.46089	141.727	1.06755	-137.837	3.93706	-114.62	3.49044	-33.248	1.7517	-88.2976	0.777433	41.2499	3.1302	93.2184	2.74937	5.5384	3.51251	34.0672	2.92887	-76.1745	1.87282	-14.9511	1.86537	80.0573	2.27639	78.9266	1.61636	-24.608	1.78591	-3.77555	1.84233	3.42901	1.72008	64.2155	1.87029	-87.3855	1.73719	-58.2255
4.11105	-104.825	3.55271	11.3733	3.48901	134.322	2.34592	73.5292	3.05367	-59.6086	1.10515	-21.7169	3.46165	140.64	1.06656	-137.4	3.93985	-114.919	3.49345	-31.9315	1.75548	-88.6086	0.778102	41.4911	3.13406	93.541	2.75172	6.09543	3.51452	34.0579	2.93599	-75.8914	1.87822	-14.4244	1.86791	78.7717	2.28319	78.813	1.61596	-24.2102	1.78909	-2.34251	1.8456	2.62695	1.72366	67.0033	1.8754	-86.1327	1.74079	-58.5913
4.11209	-103.906	3.55954	10.9005	3.49428	134.942	2.34629	72.523	3.05681	-59.6445	1.1064	-21.766	3.46371	139.968	1.06527	-136.686	3.94925	-115.521	3.49981	-31.1338	1.75522	-88.6899	0.782631	42.1179	3.13533	93.9452	2.75316	6.32175	3.51597	34.499	2.93928	-75.725	1.88528	-13.2862	1.87168	77.4558	2.28818	79.1155	1.61461	-23.7211	1.78974	-2.56495	1.84918	1.2671	1.7284	69.8582	1.88249	-85.1072	1.74374	-59.1658
4.11853	-103.204	3.56595	10.8236	3.49665	135.469	2.34921	71.7548	3.06215	-58.7822	1.10889	-22.0125	3.46745	139.371	1.06745	-136.033	3.95785	-117.079	3.50412	-31.3118	1.75474	-88.0111	0.784803	42.3584	3.13671	94.6312	2.75445	6.55827	3.51896	35.2352	2.94177	-75.7447	1.88625	-12.5534	1.87291	75.6542	2.28153	78.77	1.61561	-23.5439	1.79149	-2.18831	1.85588	0.340954	1.72948	72.6875	1.89128	-83.8132	1.7457	-59.28
4.12225	-101.987	3.57117	11.0483	3.50253	135.572	2.35072	71.0519	3.0612	-58.3809	1.11406	-21.6997	3.46931	138.786	1.07231	-135.735	3.96239	-118.088	3.51048	-31.1753	1.75975	-87.042	0.78495	42.0761	3.14119	94.6754	2.75837	7.54486	3.52058	35.5397	2.94419	-74.4122	1.89254	-11.2927	1.87544	74.7744	2.28287	77.8524	1.62319	-22.7706	1.79006	-2.27881	1.85792	-0.710553	1.73248	75.2407	1.89324	-83.2472	1.75074	-58.9644
4.12564	-100.852	3.57639	10.4333	3.50629	136.249	2.34844	69.5364	3.06147	-57.9842	1.11386	-21.0689	3.4711	137.907	1.07652	-135.28	3.96702	-118.504	3.51219	-31.0972	1.76389	-86.0208	0.785768	42.3059	3.14338	94.502	2.7588	8.23606	3.52169	36.1749	2.94157	-75.1616	1.89472	-10.7379	1.87941	73.4605	2.27748	77.7601	1.62598	-22.1937	1.79209	-2.59148	1.85974	-1.61174	1.73191	77.718	1.89754	-82.8536	1.75654	-59.9549
4.12982	-99.9327	3.58087	10.1902	3.50942	137.064	2.35047	68.8335	3.06116	-57.6448	1.11664	-21.0613	3.47112	138.089	1.07671	-134.862	3.96946	-118.542	3.51558	-30.5633	1.76849	-85.2231	0.787176	42.7317	3.1489	95.1713	2.76199	8.46797	3.52509	36.2317	2.94055	-73.8019	1.89926	-9.1658	1.88136	72.2854	2.27738	76.9043	1.63266	-21.4041	1.79145	-2.22777	1.86356	-2.85189	1.73338	79.6386	1.90311	-82.5255	1.75816	-59.9445
4.13412	-98.8121	3.58267	10.1086	3.51759	137.796	2.35238	67.7624	3.06174	-57.682	1.11919	-20.2175	3.47436	137.752	1.07589	-133.53	3.97395	-118.931	3.51754	-30.6277	1.77266	-84.8765	0.791814	43.945	3.14766	94.8574	2.76313	9.016	3.52599	36.861	2.94256	-73.9414	1.90295	-7.81139	1.88421	71.5811	2.2788	77.2833	1.64037	-21.2542	1.79173	-1.58316	1.86884	-2.97184	1.73752	81.6427	1.90456	-81.0902	1.76216	-60.0584
4.13613	-97.8892	3.58278	9.30493	3.52055	138.743	2.35255	66.9812	3.06778	-57.6522	1.12374	-19.7254	3.47667	137.952	1.08167	-133.017	3.97683	-118.508	3.51952	-30.8397	1.77417	-83.8247	0.794328	44.6218	3.14956	95.1665	2.76619	8.86783	3.52551	37.5871	2.94377	-72.8696	1.90814	-6.50981	1.8893	70.5528	2.2828	76.8624	1.6485	-20.5391	1.79342	-0.67512	1.87228	-3.08476	1.73935	84.1886	1.90929	-81.7109	1.76261	-59.0022
4.14088	-96.6107	3.58967	8.61341	3.52244	139.462	2.35209	66.0951	3.07089	-57.5983	1.12886	-19.7235	3.47769	138.544	1.08602	-131.87	3.98124	-118.876	3.52402	-30.1461	1.77887	-82.8718	0.803706	45.3708	3.15179	95.66	2.76991	9.23961	3.52899	38.4318	2.94574	-72.1719	1.90858	-5.24974	1.88922	69.4253	2.28683	76.6577	1.65248	-19.5242	1.79452	-0.181701	1.8762	-3.68093	1.74094	86.4446	1.91384	-82.4887	1.76805	-58.5435
4.1469	-94.1413	3.59246	8.09334	3.52387	140.02	2.35207	64.4495	3.07444	-57.6053	1.13813	-18.9522	3.48142	138.682	1.08776	-131.989	3.98586	-119.088	3.52745	-29.3523	1.78164	-82.0589	0.802523	46.3591	3.15428	95.6771	2.77379	9.32559	3.52718	38.7156	2.94691	-71.5287	1.90999	-2.83965	1.89115	68.4213	2.29757	76.9267	1.6544	-18.2861	1.79694	0.192452	1.87976	-3.96124	1.74312	88.5622	1.91779	-82.9649	1.76873	-58.488
4.14841	-92.9119	3.59458	7.77869	3.52715	140.244	2.34946	63.1079	3.07327	-57.1942	1.13813	-19.3423	3.48359	138.886	1.08648	-131.051	3.98764	-119.527	3.52907	-28.5282	1.78823	-81.7904	0.802048	47.1685	3.156	96.0028	2.77617	9.47156	3.52902	39.7515	2.94826	-70.7243	1.91294	-1.89067	1.89256	66.9003	2.29626	76.7547	1.65922	-17.5906	1.79869	1.35962	1.8838	-4.89025	1.74651	90.4584	1.92245	-82.675	1.77018	-58.7118
4.15606	-92.0688	3.59949	6.55918	3.52988	140.678	2.35108	61.6495	3.07545	-57.4906	1.14179	-19.1061	3.48865	139.217	1.09008	-130.527	3.9949	-119.95	3.53373	-27.6234	1.79105	-81.2411	0.805589	48.3265	3.15798	96.9175	2.78187	9.48356	3.53021	40.6546	2.95093	-70.1175	1.91317	-0.466298	1.89308	65.3417	2.30277	76.2409	1.66259	-16.8435	1.80252	2.21697	1.88873	-5.37234	1.75066	91.7542	1.92645	-82.8991	1.77309	-58.4245
4.16052	-90.1212	3.60308	5.24665	3.53432	140.932	2.35195	60.3363	3.07777	-57.301	1.14527	-19.0405	3.4913	138.505	1.09146	-130.081	3.99775	-119.913	3.53489	-26.104	1.79093	-81.0674	0.80962	48.7396	3.15972	97.1756	2.78397	10.0793	3.53204	41.1211	2.95519	-69.3102	1.91549	1.89243	1.89628	64.4031	2.31122	76.1265	1.67006	-15.1033	1.80303	2.45957	1.89465	-5.49536	1.75311	92.9284	1.93003	-81.332	1.77675	-57.6974
4.1629	-89.9188	3.60299	4.14172	3.5338	141.658	2.3555	58.8933	3.07961	-57.3689	1.14945	-18.3027	3.49488	137.874	1.09702	-128.614	4.00209	-120.097	3.53781	-26.0565	1.79482	-80.7369	0.811776	49.1659	3.1595	97.2036	2.78799	10.0897	3.5353	41.3249	2.96	-68.3748	1.92312	3.37292	1.8991	63.4572	2.31199	75.57	1.67364	-13.866	1.80068	2.77581	1.89993	-5.64595	1.75942	94.4471	1.93351	-80.2867	1.78003	-57.3757
4.16407	-88.7496	3.60933	2.63279	3.5408	141.654	2.35958	57.6902	3.08488	-56.9658	1.15348	-17.9108	3.49709	137.369	1.09782	-128.298	4.00949	-120.789	3.53791	-25.4392	1.79998	-79.8562	0.815854	50.0823	3.16208	97.1367	2.78899	10.5589	3.53732	40.505	2.96584	-67.4427	1.92917	4.91732	1.90258	62.9863	2.3156	74.9952	1.68014	-12.7695	1.80343	3.92626	1.90385	-5.3626	1.76192	95.6458	1.93745	-79.3379	1.78455	-56.3887
4.16435	-87.1503	3.61255	1.13817	3.54577	141.676	2.36348	55.5911	3.08524	-56.625	1.15713	-17.3075	3.50209	136.396	1.09537	-128.096	4.0148	-121.009	3.53829	-24.4504	1.80336	-79.3032	0.819932	51.4581	3.16449	97.0804	2.79218	10.9768	3.53744	40.4012	2.96804	-67.1061	1.93264	5.25567	1.90669	62.8054	2.31091	73.7371	1.68942	-11.3182	1.80487	4.82461	1.90832	-5.92059	1.76839	96.7094	1.94013	-79.4289	1.78936	-55.9396
4.16666	-85.7349	3.61376	-0.110496	3.5504	142.363	2.36579	54.3954	3.08783	-56.3348	1.15872	-17.1781	3.50721	135.456	1.09759	-127.704	4.01695	-122.123	3.54159	-24.3183	1.8082	-79.031	0.822741	51.9545	3.16483	97.3997	2.79303	11.5452	3.54053	40.2363	2.96893	-65.4538	1.93603	6.03935	1.90799	62.204	2.31562	72.5909	1.68861	-9.28326	1.80758	5.26391	1.91313	-5.97528	1.76932	97.8108	1.94244	-79.1951	1.78935	-55.2717
4.16961	-84.944	3.62094	-1.47954	3.55709	143.03	2.36701	52.2153	3.08761	-56.6542	1.16209	-16.8012	3.50836	135.415	1.10429	-128.073	4.02101	-122.235	3.54429	-23.6932	1.80947	-78.9592	0.827154	51.8654	3.16605	98.0876	2.79279	11.5434	3.54391	39.7746	2.97171	-63.3867	1.93922	6.63748	1.91273	61.1172	2.31032	70.5611	1.69027	-7.78043	1.80721	6.44454	1.91557	-5.94687	1.77419	98.719	1.94487	-79.0582	1.79126	-54.919
4.17102	-83.5625	3.62192	-2.47767	3.56219	144.21	2.36574	51.3948	3.09624	-56.3871	1.16422	-16.4222	3.51143	135.614	1.10988	-127.65	4.02071	-122.528	3.55056	-23.7686	1.81502	-79.0705	0.83324	52.3073	3.16477	97.968	2.79611	11.3868	3.54659	40.5974	2.97486	-62.7311	1.94504	7.47995	1.91271	60.5265	2.31457	69.9682	1.6945	-5.74771	1.80701	8.06724	1.92068	-5.84597	1.77757	99.6546	1.94909	-79.0593	1.7934	-54.2365
4.1721	-81.8352	3.62812	-3.3741	3.56685	144.739	2.36564	49.4315	3.09608	-55.7674	1.16596	-16.1815	3.51342	135.869	1.1122	-127.064	4.02321	-123.729	3.55484	-23.3468	1.81708	-78.39	0.835668	52.6807	3.16803	98.4995	2.79852	11.2337	3.55074	41.7662	2.97821	-60.6892	1.94769	7.8099	1.9145	60.1086	2.31932	69.2246	1.69811	-3.21823	1.81196	9.11648	1.92541	-5.97707	1.78326	101.205	1.95383	-79.1093	1.79676	-55.2076
4.17422	-79.4608	3.62945	-4.12072	3.57106	145.811	2.36846	48.4784	3.10153	-54.7938	1.16802	-15.4674	3.51513	135.657	1.11744	-127.313	4.02698	-123.742	3.56058	-22.8806	1.82215	-78.3845	0.842244	53.0604	3.16883	98.8131	2.79945	11.1183	3.55385	41.9649	2.97693	-59.3311	1.94854	8.77222	1.91701	59.4576	2.32348	68.8607	1.70395	-0.776628	1.81115	9.24742	1.92881	-5.91675	1.78688	102.4	1.95867	-79.2932	1.7983	-55.3875
4.17494	-77.429	3.62912	-5.1859	3.57545	146.83	2.37072	47.2381	3.10416	-54.5305	1.17307	-15.1012	3.52027	135.714	1.12642	-127.095	4.02998	-123.935	3.56475	-22.3422	1.82603	-77.7469	0.845754	53.0569	3.17101	99.1439	2.80269	10.8503	3.55394	42.666	2.98078	-58.6493	1.94866	9.15341	1.91958	58.7682	2.32516	67.3489	1.70671	1.68014	1.81397	9.96798	1.93152	-5.75772	1.79115	103.77	1.96111	-78.7187	1.79897	-56.0782
4.17663	-76.7098	3.62815	-5.79471	3.57931	147.835	2.37241	45.9403	3.10152	-54.4217	1.17631	-14.8194	3.52453	135.41	1.13249	-126.933	4.02881	-125.167	3.56744	-20.9241	1.83103	-77.1731	0.852913	53.4892	3.17289	99.3608	2.80478	10.9772	3.55717	43.0517	2.98363	-58.6684	1.95091	9.81575	1.92205	58.2092	2.32902	66.1833	1.71151	3.54919	1.81703	9.97709	1.93316	-5.85084	1.79828	104.195	1.96345	-78.2961	1.80113	-56.9822
4.17753	-74.8241	3.63036	-6.3395	3.58186	149.027	2.37237	44.575	3.10492	-54.4465	1.17868	-14.3002	3.53276	135.134	1.14112	-126.536	4.03159	-126.042	3.57736	-20.2612	1.83446	-76.7943	0.860968	53.474	3.17266	99.9071	2.80592	10.6473	3.56047	44.3834	2.986	-58.6583	1.95104	10.7768	1.92689	57.4342	2.33525	65.7856	1.71172	4.91363	1.82248	11.0196	1.93792	-5.66467	1.7982	104.476	1.96767	-78.7472	1.8024	-57.3422
4.18025	-73.5546	3.63182	-6.76284	3.58553	150.604	2.37583	43.3168	3.10688	-54.18	1.18234	-14.5935	3.53907	134.749	1.14683	-126.321	4.03308	-127.739	3.58477	-18.7173	1.83566	-76.6914	0.865941	54.292	3.17235	100.196	2.81062	10.6639	3.56384	45.115	2.98835	-56.7628	1.95242	11.5094	1.93079	57.2293	2.33957	65.4689	1.71648	5.96601	1.82515	12.9815	1.94256	-5.46977	1.80455	105.041	1.9711	-78.8321	1.80155	-57.0033
4.1821	-72.0402	3.63968	-6.97098	3.58993	152.375	2.37992	42.1061	3.10915	-53.5621	1.18204	-14.6026	3.54386	134.391	1.15094	-126.051	4.03779	-129.06	3.58737	-17.4045	1.83684	-76.793	0.870276	54.2746	3.173	99.739	2.81244	10.5444	3.56737	45.0839	2.99158	-55.8731	1.95544	12.5408	1.93597	56.6787	2.34167	65.1955	1.71923	7.62143	1.82987	14.3186	1.94524	-5.80086	1.80615	105.819	1.97477	-79.5433	1.80479	-57.7955
4.18307	-70.5384	3.64052	-8.11049	3.59069	154.233	2.38335	40.9146	3.11411	-53.382	1.18465	-14.334	3.54509	134.479	1.1582	-125.806	4.04365	-130.534	3.5925	-15.3893	1.8403	-76.1164	0.870688	54.2374	3.17811	98.8431	2.81353	10.5496	3.57055	45.6644	2.99284	-54.8095	1.95548	14.526	1.94412	56.2778	2.34431	65.1832	1.71749	9.02003	1.83275	14.7566	1.94564	-6.68905	1.81126	106.137	1.97886	-79.3302	1.80603	-58.4314
4.18328	-68.8345	3.64289	-8.09765	3.59303	155.136	2.38484	39.6859	3.11761	-53.2799	1.18769	-13.4995	3.54893	133.768	1.16037	-126.068	4.04744	-131.757	3.60095	-14.7322	1.84768	-75.3027	0.876175	54.7438	3.17825	98.9688	2.81444	10.3239	3.57474	46.6212	2.99666	-54.5298	1.95993	16.0086	1.94847	55.3636	2.34842	65.1035	1.71884	10.0069	1.83319	15.5387	1.94915	-7.16078	1.81614	107.261	1.98247	-79.1191	1.80682	-59.2781
4.18389	-67.0309	3.64189	-8.69846	3.59622	156.469	2.38668	38.7757	3.12237	-52.6607	1.18813	-14.311	3.55675	132.87	1.16362	-125.706	4.05427	-132.995	3.60582	-13.7217	1.84831	-74.4272	0.878034	54.8214	3.1816	98.4445	2.81468	10.8268	3.57845	47.9153	3.00269	-54.5409	1.96359	17.8233	1.95401	54.5835	2.3543	65.4884	1.71988	10.9543	1.83403	15.4607	1.95043	-7.16764	1.81402	107.811	1.98824	-80.7196	1.80765	-60.1883
4.1805	-65.6122	3.644	-9.28297	3.59911	157.828	2.39037	38.015	3.12563	-52.7286	1.1842	-14.1966	3.56263	132.285	1.17304	-124.847	4.05993	-133.813	3.61256	-13.4306	1.85224	-73.785	0.883233	54.7093	3.18016	98.5749	2.8158	10.7137	3.58424	48.7359	3.0044	-54.6677	1.96626	19.0402	1.95509	53.6765	2.35241	64.9804	1.71888	11.8139	1.83282	15.7473	1.95546	-7.69357	1.81941	108.269	1.99367	-80.9386	1.81012	-60.2218
4.1825	-64.4387	3.6463	-9.50488	3.60317	158.825	2.39982	36.6896	3.12897	-52.6148	1.18947	-14.2494	3.56796	131.517	1.17843	-124.408	4.06503	-134.555	3.62022	-13.4579	1.85252	-73.7522	0.889443	55.466	3.18115	98.1126	2.8224	10.7987	3.58781	49.2936	3.00897	-54.1091	1.97084	21.0814	1.95837	52.4199	2.35665	63.841	1.7197	12.9229	1.83438	15.929	1.95907	-8.22614	1.82261	108.283	1.9974	-80.3462	1.81312	-60.8542
4.18267	-63.3975	3.64924	-9.4756	3.60704	159.913	2.40497	35.5742	3.12766	-52.9444	1.19076	-14.7345	3.56746	130.835	1.18194	-124.068	4.0643	-136.047	3.62847	-12.33	1.85698	-72.9114	0.890642	55.8139	3.17921	97.7313	2.82527	11.3596	3.5908	50.7098	3.01023	-53.3883	1.97118	23.3115	1.96255	50.9572	2.35307	62.7973	1.7198	13.9507	1.83245	16.3222	1.96204	-8.37429	1.82433	109.064	2.00254	-80.0786	1.8156	-61.2389
4.18431	-62.0787	3.6513	-8.99423	3.60904	161.5	2.41172	35.0364	3.12968	-52.7178	1.19342	-14.8604	3.56763	130.322	1.18655	-123.482	4.06693	-137.28	3.63489	-10.8292	1.86198	-72.3164	0.895078	55.6842	3.18178	97.386	2.82598	12.1103	3.5944	51.7122	3.01174	-54.106	1.97652	25.2289	1.96402	49.8274	2.34836	61.9944	1.71958	14.7537	1.83751	15.9549	1.96137	-9.34465	1.83002	109.362	2.00567	-80.0435	1.81788	-62.0473
4.18597	-60.2022	3.65441	-9.75077	3.61227	162.068	2.41544	33.5196	3.12963	-52.2573	1.19583	-14.4268	3.56988	128.999	1.1895	-123.087	4.07004	-138.142	3.64121	-9.40293	1.86421	-71.2856	0.900004	55.485	3.18408	96.7561	2.82702	12.5841	3.60131	53.3157	3.01126	-54.2782	1.97562	26.9837	1.96659	48.4615	2.34448	60.0942	1.72246	15.4322	1.84199	16.1167	1.96245	-10.4211	1.83366	109.968	2.01225	-80.0855	1.82237	-62.05
4.18801	-59.2003	3.65355	-10.5188	3.61475	162.814	2.4185	32.1685	3.13423	-52.6261	1.1993	-14.6045	3.57354	127.619	1.19522	-123.33	4.07255	-138.226	3.65011	-8.11912	1.86626	-70.4875	0.903233	55.7761	3.18693	97.4126	2.83377	12.517	3.60518	54.6966	3.00862	-55.3857	1.97722	28.7909	1.97033	47.615	2.3502	58.5277	1.72354	16.145	1.84307	15.7995	1.96653	-10.5391	1.83854	110.296	2.01947	-80.1876	1.82275	-61.8485
4.19308	-58.5396	3.65749	-9.69865	3.617	163.598	2.42171	30.5553	3.13754	-53.0993	1.20434	-14.9422	3.57259	126.128	1.2017	-123.219	4.07342	-138.41	3.66126	-6.30371	1.86895	-69.9737	0.905529	55.829	3.18809	97.5074	2.83494	12.7505	3.61209	55.9367	3.00871	-55.4265	1.98095	30.5928	1.97554	46.0422	2.35151	56.864	1.72696	17.2341	1.8447	15.8678	1.96916	-11.0028	1.84027	110.42	2.02714	-80.0969	1.82363	-62.3472
4.19116	-57.2017	3.65796	-9.70902	3.6214	164.479	2.4263	29.2681	3.14158	-53.546	1.20991	-14.7131	3.57926	125.501	1.20485	-122.826	4.07552	-138.64	3.66992	-4.69457	1.86955	-68.7924	0.908307	55.6569	3.19199	97.6278	2.83996	13.4552	3.61641	57.3303	3.01118	-54.9717	1.98574	32.3427	1.97779	45.1401	2.35178	55.8095	1.73018	18.4353	1.84607	16.66	1.972	-10.7681	1.84711	110.918	2.03327	-80.9197	1.82579	-62.0244
4.1964	-55.9929	3.65692	-10.5755	3.62593	165.699	2.42957	28.6615	3.14833	-53.9457	1.21474	-14.2947	3.58651	124.71	1.20619	-122.978	4.07708	-139.704	3.67622	-3.61096	1.87517	-67.8751	0.913296	55.799	3.19515	97.5548	2.84243	14.3539	3.62114	59.0153	3.0119	-55.3322	1.98837	33.4419	1.97429	44.3383	2.36189	54.0088	1.73135	20.1632	1.84993	15.7708	1.9736	-10.698	1.85083	110.523	2.03721	-82.7338	1.83015	-62.2778
4.19781	-54.3971	3.66293	-10.6129	3.62883	166.359	2.43319	26.5519	3.14652	-54.643	1.21976	-14.1245	3.58813	123.337	1.20838	-122.213	4.07987	-140.132	3.68078	-2.07216	1.87567	-67.6942	0.915093	55.8305	3.1975	97.5112	2.84333	14.9467	3.6245	59.8656	3.01499	-54.8283	1.98818	35.2503	1.97757	44.0034	2.36294	52.8037	1.73209	21.3008	1.85145	15.1335	1.97494	-11.006	1.85397	110.8	2.03972	-83.8078	1.83189	-62.0211
4.20265	-52.3956	3.66256	-10.8915	3.62986	167.365	2.44175	24.7716	3.15075	-54.973	1.22517	-14.8282	3.58998	122.502	1.21207	-121.988	4.08283	-140.195	3.6875	-0.978492	1.88228	-66.7892	0.921062	55.9353	3.19688	97.7248	2.84595	16.1538	3.62598	59.9911	3.01567	-54.6015	1.99309	36.7907	1.9818	43.5359	2.36424	51.355	1.74072	22.1665	1.84964	15.3708	1.97701	-11.0085	1.85456	110.87	2.04378	-83.1897	1.8344	-61.3965
4.20238	-51.8084	3.66421	-11.984	3.63208	168.249	2.44459	23.2283	3.15333	-54.667	1.23087	-14.9169	3.59766	121.557	1.21798	-121.158	4.08589	-141.23	3.68857	-0.593345	1.87964	-66.1313	0.923444	55.965	3.19914	97.3078	2.84849	17.0206	3.62844	60.9393	3.01813	-55.1304	1.99644	38.6835	1.98374	43.1241	2.36387	50.4432	1.74368	22.9117	1.85227	16.303	1.98118	-11.6359	1.85791	111.349	2.04556	-83.9622	1.83786	-61.1338
4.20443	-50.2199	3.66825	-12.7487	3.63448	169.121	2.44924	22.022	3.1559	-54.7288	1.23308	-15.2063	3.59964	120.684	1.22192	-121.018	4.08775	-142.718	3.69891	0.838818	1.88503	-66.1576	0.926782	56.1638	3.20342	96.8889	2.84983	17.1189	3.63326	62.5601	3.01856	-55.2828	1.99785	39.9337	1.98625	42.5431	2.36801	49.3103	1.75218	24.3082	1.85401	16.0273	1.98439	-12.1983	1.8613	111.363	2.04844	-83.5639	1.83946	-61.6809
4.20639	-49.0509	3.67139	-13.5214	3.63947	169.403	2.45585	21.1347	3.16137	-54.673	1.2372	-15.3553	3.60268	119.928	1.22393	-120.796	4.0929	-143.638	3.704	2.3105	1.88939	-65.6652	0.928766	56.2795	3.20701	97.1682	2.85175	17.394	3.63563	63.7863	3.02075	-55.3186	2.00177	40.4478	1.98909	41.6372	2.37383	48.1816	1.75595	25.3283	1.85659	14.6252	1.98816	-13.2861	1.86355	111.656	2.05107	-83.8892	1.84235	-61.6318
4.20719	-46.8968	3.67239	-14.6242	3.63839	169.963	2.46368	20.234	3.16236	-54.3973	1.23926	-15.3505	3.60289	118.458	1.22259	-120.464	4.09626	-143.842	3.70665	3.24928	1.89181	-64.8865	0.931054	56.1519	3.21128	97.0875	2.85586	18.4645	3.63811	65.0697	3.02463	-55.3061	2.00481	41.8129	1.99177	40.6087	2.37765	46.3525	1.75799	26.1786	1.85863	14.7553	1.99143	-14.1184	1.8695	112.007	2.05597	-83.7461	1.84208	-61.6039
4.21057	-45.4141	3.67609	-14.5723	3.64353	170.451	2.4713	19.1909	3.16848	-54.1756	1.2449	-15.36	3.60602	117.365	1.2272	-120.174	4.10067	-145.405	3.71218	3.91896	1.893	-64.4113	0.93377	55.8793	3.21537	96.9001	2.86135	19.4841	3.64185	65.4874	3.02928	-55.0015	2.00617	42.847	1.99406	39.6115	2.38124	44.8473	1.76216	27.6644	1.86161	14.8096	1.99544	-14.9565	1.87222	112.531	2.06086	-83.4032	1.84477	-60.9184
4.21367	-44.0065	3.67382	-14.9531	3.64587	170.892	2.47073	17.8137	3.17294	-54.1824	1.25183	-15.1801	3.61121	116.597	1.2307	-120.186	4.10509	-146.449	3.71635	4.84668	1.89656	-63.8711	0.940074	55.1283	3.21793	96.9304	2.86328	20.0158	3.64449	65.6759	3.03174	-55.1634	2.00658	44.2617	1.9977	38.5708	2.38588	42.9315	1.76003	28.6985	1.86486	15.0763	1.99687	-15.9865	1.87832	113.194	2.06568	-82.8507	1.84942	-61.517
4.22253	-42.2031	3.67741	-15.2929	3.64915	170.898	2.47565	16.3531	3.17146	-54.8672	1.25835	-15.1658	3.61841	115.816	1.23619	-119.903	4.10526	-147.305	3.7257	4.76585	1.89888	-63.3684	0.94542	55.0563	3.21788	97.1618	2.86875	20.3168	3.6475	65.5934	3.03646	-54.6059	2.01075	44.493	1.9972	37.6329	2.38998	41.1027	1.76025	29.7272	1.86731	14.7267	2.00168	-16.5333	1.88143	113.451	2.06825	-83.1133	1.85301	-60.5071
4.22743	-40.6868	3.68091	-15.8703	3.65723	170.914	2.48042	15.285	3.16893	-55.036	1.26321	-15.4209	3.62137	114.854	1.23474	-119.78	4.10936	-148.82	3.7312	5.94796	1.89954	-63.1168	0.947607	54.7034	3.21889	96.9739	2.87358	20.1687	3.65045	65.9935	3.03658	-53.8911	2.01124	44.8567	1.99627	36.9979	2.39055	38.7568	1.76017	30.1329	1.86936	15.0152	2.00434	-17.3271	1.87789	113.024	2.07114	-83.0401	1.85843	-59.8138
4.23065	-38.9934	3.68086	-17.1877	3.66243	170.465	2.48601	14.1083	3.17024	-55.0789	1.26849	-15.5704	3.62446	113.646	1.23786	-119.239	4.10852	-150.424	3.73514	7.37109	1.90148	-62.3504	0.955178	54.8966	3.21676	96.1955	2.87739	20.3006	3.65284	65.7211	3.0346	-52.7001	2.0163	45.6608	1.99981	36.1436	2.38923	36.5587	1.76584	30.6027	1.87435	14.8873	2.00961	-17.7846	1.88705	113.231	2.07281	-82.8707	1.86058	-59.458
4.23651	-37.4579	3.68353	-17.8797	3.66583	170.373	2.48627	12.112	3.17335	-55.2265	1.27121	-15.7696	3.62817	112.331	1.23707	-118.899	4.11466	-151.022	3.74196	7.86116	1.90338	-61.7604	0.95942	54.7303	3.22004	95.2875	2.88123	20.3567	3.65426	66.5782	3.03621	-53.0089	2.02104	46.4362	2.00131	34.5352	2.38881	34.9864	1.77364	30.9976	1.87678	14.4095	2.01207	-18.2115	1.88804	113.313	2.07269	-83.3371	1.86459	-59.1586
4.24078	-34.9339	3.68394	-18.785	3.67097	170.994	2.48846	10.7627	3.17698	-55.4333	1.27602	-16.6929	3.63142	111.491	1.23952	-118.258	4.1194	-152.307	3.74221	7.72775	1.90754	-61.1438	0.962922	54.7613	3.22894	95.0499	2.88177	19.8144	3.6588	67.472	3.03827	-52.4714	2.02202	47.2543	2.0021	34.2286	2.40102	34.404	1.77854	31.3369	1.87926	14.5274	2.01504	-19.6038	1.89257	113.461	2.07311	-83.4631	1.866	-57.8154
4.24415	-33.5378	3.69036	-19.0669	3.67533	170.658	2.49229	9.91329	3.18127	-55.4562	1.28371	-17.496	3.63746	110.787	1.23976	-117.98	4.12361	-153.943	3.74695	8.13872	1.91155	-60.5023	0.96949	54.8347	3.23268	95.1553	2.88459	19.5487	3.66304	67.9266	3.04121	-52.9449	2.02741	48.1123	2.00611	34.3446	2.39977	32.4579	1.78451	32.8154	1.88656	15.5324	2.01585	-20.0881	1.88848	113.076	2.0749	-83.347	1.867	-57.1797
4.24195	-32.5818	3.69236	-20.1607	3.67846	171.088	2.49382	8.85328	3.18509	-55.4246	1.28658	-17.5306	3.64304	109.558	1.24271	-117.431	4.12568	-155.281	3.75194	9.31213	1.91602	-60.1176	0.972034	55.0909	3.23327	94.3638	2.88857	19.0238	3.66739	69.3234	3.04173	-51.7708	2.02929	49.4486	2.0075	34.3073	2.40706	31.0437	1.78975	33.6187	1.88842	15.9421	2.02089	-20.743	1.88958	113.045	2.07859	-83.1653	1.86716	-56.2051
4.24481	-31.2957	3.69377	-21.0221	3.68039	171.625	2.49451	6.90118	3.18881	-55.7436	1.29016	-17.9752	3.65133	108.975	1.24267	-116.99	4.12864	-157.254	3.75964	9.31358	1.91956	-59.8128	0.975147	55.3458	3.2347	94.1817	2.89321	18.6042	3.6691	69.8715	3.04479	-51.7368	2.03447	50.461	2.01162	33.6523	2.41631	30.0469	1.79129	33.8968	1.89304	16.6347	2.02352	-21.371	1.89169	112.974	2.08029	-83.0316	1.86985	-56.4518
4.24726	-29.907	3.69693	-21.2829	3.68245	172.19	2.49475	4.95218	3.19263	-55.8996	1.29286	-18.1885	3.65552	108.531	1.2421	-116.547	4.13235	-158.627	3.76257	10.1699	1.91988	-59.7537	0.979793	55.8072	3.23571	93.8716	2.89261	18.1273	3.67291	70.2034	3.04954	-50.8795	2.03702	51.2881	2.01142	33.6001	2.41781	28.0832	1.79464	34.5112	1.89811	18.03	2.02608	-22.167	1.89511	112.889	2.0821	-82.3302	1.87306	-55.716
4.24919	-28.0907	3.69482	-21.69	3.68762	172.39	2.49716	3.57846	3.19458	-56.2092	1.29539	-18.3537	3.66243	107.482	1.24323	-115.367	4.13669	-160.376	3.76199	9.64868	1.92324	-59.3025	0.983014	56.614	3.23594	93.635	2.89907	17.3692	3.67418	70.8908	3.05585	-51.459	2.03964	52.3711	2.01396	33.0194	2.42832	26.9501	1.79183	35.7802	1.90329	19.0158	2.02942	-22.7479	1.89919	113.177	2.08159	-81.883	1.8758	-56.6841
4.25367	-26.3002	3.70115	-21.5824	3.68723	172.829	2.50094	2.37944	3.19932	-56.8523	1.29881	-19.1071	3.66365	106.705	1.24278	-115.412	4.14147	-161.444	3.76479	10.5535	1.92622	-58.861	0.986439	56.8736	3.23741	93.235	2.90243	16.2352	3.67639	71.3833	3.058	-51.7651	2.0414	52.9016	2.01927	32.0309	2.43128	25.3308	1.79403	36.5733	1.90721	19.5742	2.032	-24.5034	1.90099	113.642	2.08417	-82.3921	1.87671	-56.9877
4.25458	-24.8087	3.70438	-21.5022	3.68999	172.724	2.50426	1.14395	3.1984	-57.246	1.30083	-19.366	3.66567	105.787	1.24475	-115.123	4.14311	-163.022	3.77292	10.8125	1.93385	-58.7768	0.98619	57.1452	3.23701	92.917	2.90817	14.7316	3.67844	72.1421	3.06172	-52.7059	2.04211	53.2826	2.0248	31.4557	2.43187	23.6777	1.7992	36.895	1.91004	20.5503	2.0334	-26.5007	1.9046	114.053	2.08818	-82.7083	1.8776	-57.6892
4.26041	-23.6902	3.70663	-21.8504	3.69305	172.716	2.51197	0.077418	3.20064	-57.7087	1.30446	-19.5434	3.66955	104.319	1.24459	-114.668	4.15068	-164.792	3.77768	10.3559	1.94132	-58.9796	0.988392	57.3471	3.23951	92.4805	2.91229	13.1915	3.68119	73.1018	3.06268	-53.2554	2.04568	54.2353	2.02888	30.4684	2.43652	22.6249	1.80258	37.1903	1.91449	21.8447	2.03717	-27.3288	1.9089	114.152	2.0922	-81.9514	1.87904	-58.423
4.26035	-21.8135	3.71196	-21.5905	3.6931	173.243	2.51529	-0.915733	3.2003	-57.8641	1.31021	-20.6343	3.67467	104.043	1.24801	-113.831	4.1523	-166.763	3.78281	10.1336	1.94339	-59.1081	0.990828	56.5715	3.2503	92.3028	2.91654	11.7988	3.68308	74.3319	3.06345	-53.2398	2.04805	54.8958	2.03071	29.625	2.43921	20.824	1.80399	37.5907	1.91969	22.9152	2.04074	-28.1333	1.91247	113.534	2.09679	-82.5728	1.87937	-58.9447
4.26669	-20.4143	3.71651	-21.6405	3.69824	173.325	2.51548	-1.12584	3.20037	-58.2462	1.31106	-20.2786	3.67989	102.963	1.24645	-113.352	4.15679	-168.212	3.795	9.88509	1.94894	-59.1598	0.993901	56.5757	3.25141	91.6979	2.91952	10.5622	3.68556	75.0028	3.06599	-54.6323	2.05059	55.9491	2.03542	29.1354	2.43762	19.6164	1.80888	38.3516	1.92248	24.3973	2.0449	-28.5872	1.91412	113.955	2.10318	-83.5043	1.88083	-58.8236
4.27063	-18.6417	3.71729	-20.8404	3.70047	173.849	2.51881	-1.82604	3.20325	-58.4482	1.31522	-20.6599	3.68155	102.294	1.2444	-112.321	4.15691	-169.737	3.79675	9.81731	1.95167	-59.0157	0.997777	56.3336	3.25266	91.6895	2.92633	9.44128	3.68804	75.9501	3.06897	-55.7473	2.05582	57.192	2.03815	28.3403	2.43576	17.6041	1.80898	39.0864	1.92866	25.8069	2.04687	-29.4612	1.91718	113.815	2.10637	-83.9952	1.88397	-58.9769
4.27081	-17.4344	3.72065	-20.5933	3.70104	173.837	2.5201	-3.29795	3.20786	-59.1371	1.31919	-20.6778	3.6854	101.888	1.24569	-111.207	4.15785	-171.094	3.80461	9.02173	1.95478	-58.8831	0.999473	55.6613	3.25244	91.6944	2.92919	8.91193	3.69055	76.8102	3.07338	-56.452	2.05725	56.8562	2.04307	27.4714	2.43908	15.7588	1.80991	39.105	1.92866	26.9308	2.05062	-29.7047	1.92007	114.016	2.10899	-85.6593	1.88555	-59.7355
4.2739	-15.6115	3.72611	-19.3362	3.70643	174.419	2.52256	-3.95493	3.21201	-59.4619	1.32247	-21.468	3.68748	101.484	1.24818	-110.822	4.16103	-172.465	3.80916	10.0892	1.95877	-58.3216	1.0005	55.0498	3.25405	91.7292	2.93078	8.2992	3.69419	77.8095	3.0748	-56.6135	2.05884	57.5689	2.04118	26.448	2.44271	14.3631	1.80939	39.3901	1.92896	27.8325	2.05228	-30.2566	1.92167	114.488	2.11176	-86.5191	1.89118	-59.3445
4.27321	-15.0874	3.72486	-18.2026	3.70946	174.489	2.52529	-4.91843	3.21166	-60.3889	1.32459	-21.8313	3.69255	101.152	1.24656	-109.921	4.16588	-173.314	3.81214	10.1048	1.96551	-57.9522	1.00225	54.8389	3.25615	91.175	2.92793	7.92614	3.69793	79.2763	3.07502	-57.2195	2.06445	57.9539	2.04377	25.6429	2.44304	12.769	1.81222	39.6568	1.93229	27.6167	2.05326	-31.177	1.92262	114.385	2.11422	-87.1082	1.89374	-59.9005
4.2759	-14.6622	3.72983	-16.8733	3.70919	174.514	2.53025	-4.80694	3.21335	-60.5914	1.32617	-22.3753	3.69714	101.053	1.24611	-109.116	4.16542	-174.884	3.82217	9.73053	1.9709	-57.4244	1.00294	54.2364	3.25901	91.2487	2.93226	6.76436	3.69848	80.0906	3.07761	-57.1721	2.06873	59.4141	2.04569	24.289	2.44625	11.7844	1.81289	39.4004	1.93434	27.5143	2.05746	-31.9911	1.92318	114.354	2.11793	-87.6963	1.89499	-59.9116
4.27367	-14.3151	3.72758	-16.0921	3.71196	174.383	2.5358	-5.34216	3.21884	-61.0209	1.32788	-22.2244	3.70099	101.13	1.24411	-108.344	4.16832	-175.896	3.82633	9.81583	1.97628	-57.0213	1.0091	53.7757	3.26161	91.1005	2.93694	6.16418	3.702	81.301	3.07974	-57.9255	2.06851	60.0509	2.04816	23.3	2.44104	10.4727	1.82016	39.3205	1.93791	28.3451	2.05906	-32.861	1.92496	114.098	2.12438	-88.3262	1.8962	-59.8243
4.27328	-12.8437	3.72699	-14.9749	3.70982	174.22	2.5402	-6.225	3.22368	-61.0794	1.32971	-22.3278	3.7049	101.312	1.24892	-107.243	4.1722	-176.427	3.83247	9.66511	1.98073	-56.1229	1.01352	53.6346	3.26474	90.86	2.94015	5.63525	3.70536	82.4511	3.08412	-58.5869	2.07161	61.0674	2.05285	22.9287	2.43753	10.1816	1.82302	39.7387	1.94252	28.4898	2.06262	-34.1525	1.93437	114.394	2.1285	-88.2381	1.89612	-58.9192
4.27281	-12.6317	3.73269	-14.6593	3.71115	174.235	2.54412	-7.25245	3.22281	-61.0764	1.33185	-22.8199	3.70773	100.822	1.25224	-106.82	4.17832	-177.152	3.83694	9.42694	1.98789	-55.4892	1.01248	53.893	3.26937	90.39	2.94292	5.08142	3.70766	82.0796	3.08985	-58.4418	2.07065	61.6495	2.05393	21.6615	2.44131	8.99709	1.82814	39.9243	1.94476	28.4055	2.06349	-34.7723	1.93513	113.97	2.13158	-88.3118	1.89633	-58.4604
4.27272	-12.1826	3.73598	-14.3515	3.71228	174.032	2.54803	-7.82943	3.22301	-61.2195	1.33513	-22.8288	3.70943	100.024	1.25158	-106.022	4.17858	-177.255	3.83973	9.52875	1.99355	-55.6122	1.01561	53.5783	3.27207	90.5985	2.94434	4.67312	3.71092	81.5013	3.09307	-58.7078	2.07188	63.4282	2.06042	19.8808	2.44376	8.12666	1.82899	40.5508	1.94996	28.4727	2.06479	-35.9133	1.93995	114.008	2.13596	-87.8883	1.89807	-57.5693
4.27091	-11.8449	3.73869	-14.2142	3.71004	173.978	2.54954	-9.24317	3.22594	-61.9554	1.33979	-23.1604	3.71193	99.3531	1.25376	-105.174	4.17925	-178.105	3.84845	9.70893	1.99656	-55.1091	1.02042	52.6747	3.27001	89.8852	2.94394	5.00343	3.7127	81.5365	3.09261	-58.5888	2.07578	63.5099	2.06778	18.4361	2.43814	7.20425	1.82943	40.2568	1.95425	29.7242	2.06639	-37.4572	1.94058	113.444	2.14122	-87.3495	1.90132	-57.4092
4.27333	-12.234	3.73853	-14.5192	3.7102	173.733	2.55131	-10.2599	3.22941	-61.8347	1.33963	-23.7733	3.71398	98.3374	1.25601	-104.783	4.18061	-178.7	3.85002	9.29807	2.00047	-54.878	1.02309	52.5656	3.27645	89.7269	2.94503	4.40296	3.71411	81.9339	3.0946	-58.282	2.07623	63.7976	2.0697	16.7621	2.44896	7.93927	1.83165	39.8991	1.95506	30.252	2.06857	-38.4928	1.95301	113.01	2.14442	-87.6419	1.90324	-56.9757
4.28093	-11.8417	3.74377	-14.9533	3.71543	173.629	2.55528	-11.3204	3.22819	-61.3404	1.34369	-23.7401	3.71561	97.8903	1.2573	-104.082	4.18538	-178.899	3.85546	8.0901	2.00062	-54.0483	1.02673	52.0187	3.27845	89.5256	2.94637	3.60295	3.71506	82.494	3.09895	-58.3823	2.07674	63.8726	2.07462	15.1862	2.44873	7.541	1.83395	39.4513	1.95947	31.6942	2.07091	-39.1713	1.95738	113.066	2.14751	-87.7763	1.91097	-57.6335
4.28245	-11.4623	3.749	-15.913	3.71994	172.655	2.55626	-12.5514	3.22943	-60.4919	1.34995	-23.9975	3.71665	97.3075	1.26247	-103.126	4.18625	-179.234	3.85846	7.20993	2.00575	-53.8067	1.02969	51.8549	3.28069	89.6748	2.94739	2.96519	3.71546	82.4938	3.10269	-58.3144	2.07957	64.6264	2.07369	13.674	2.44955	6.88604	1.83878	39.679	1.96347	32.4795	2.07313	-40.2771	1.96082	112.909	2.15008	-87.2484	1.91067	-57.8352
4.28259	-11.5733	3.75195	-17.3081	3.72176	171.656	2.55845	-13.3049	3.22998	-60.4615	1.35504	-24.071	3.72026	96.3906	1.26509	-102.508	4.18834	-179.45	3.86238	5.80796	2.00836	-53.057	1.02985	51.376	3.28321	89.4821	2.94775	2.52432	3.7169	83.1087	3.1068	-58.2122	2.08121	65.363	2.07556	11.9245	2.44851	6.37036	1.84245	39.3857	1.96529	32.7518	2.07491	-41.534	1.96264	112.65	2.15262	-86.7374	1.91314	-57.5567
4.28442	-11.3911	3.75859	-17.5083	3.7209	170.667	2.56132	-13.8692	3.23256	-60.2592	1.35947	-24.1264	3.72291	95.4691	1.26628	-102.196	4.18897	-179.825	3.86799	4.65229	2.01246	-51.8802	1.03438	51.4758	3.28686	89.4066	2.94807	2.20495	3.71864	84.096	3.10761	-59.5028	2.08474	65.7941	2.07886	10.599	2.44518	5.32165	1.84698	38.9254	1.96726	34.0595	2.07592	-42.5661	1.96245	112.846	2.15833	-86.2956	1.91643	-57.288
4.2853	-11.0335	3.75973	-17.291	3.72512	170.044	2.56602	-14.0271	3.23099	-60.1393	1.363	-24.5741	3.72308	94.2607	1.2701	-101.681	4.19119	-179.388	3.86883	4.57478	2.01687	-51.4622	1.03848	51.0091	3.29008	89.7815	2.94957	1.63517	3.72236	85.2038	3.10969	-59.4018	2.08378	65.7547	2.07874	8.82596	2.44801	4.27187	1.85346	39.2231	1.96915	35.5433	2.07668	-42.8325	1.9651	112.957	2.16421	-86.9189	1.91989	-58.0099
4.28948	-10.9925	3.76071	-17.2558	3.72364	169.678	2.57023	-14.1823	3.2343	-59.5075	1.36901	-25.5166	3.7263	93.4778	1.27295	-100.081	4.19604	-179.1	3.86827	4.95431	2.02036	-50.8606	1.04382	50.6873	3.29448	89.6625	2.95044	0.864697	3.72433	86.2011	3.11303	-58.3992	2.08956	66.2204	2.08189	7.35343	2.44696	3.61131	1.8539	39.1296	1.97087	36.6888	2.0826	-43.6631	1.96615	111.772	2.1656	-87.6279	1.92391	-58.749
4.28978	-11.1195	3.76372	-18.0001	3.7242	168.879	2.57192	-15.3033	3.23687	-59.4402	1.37116	-25.3907	3.73099	93.1962	1.2746	-99.5462	4.19781	-178.788	3.87392	4.70453	2.02288	-50.2158	1.04862	50.3664	3.29222	90.1969	2.95415	-0.367524	3.72661	87.1542	3.11643	-57.4253	2.09299	66.4738	2.08584	6.42931	2.43801	2.05436	1.85243	39.1957	1.97531	38.0029	2.08323	-44.8856	1.9666	111.866	2.16735	-87.5197	1.92578	-58.6423
4.29277	-10.6615	3.76641	-18.4576	3.72831	167.78	2.56866	-16.1694	3.23973	-58.8724	1.37232	-25.572	3.73439	92.7631	1.27787	-98.9204	4.20091	-178.75	3.87791	5.4015	2.02613	-49.5799	1.05267	50.089	3.28984	89.8713	2.95601	-0.792206	3.73129	88.0008	3.12102	-56.7682	2.09546	67.1982	2.08967	5.01402	2.44715	1.95866	1.8543	38.9375	1.97809	39.4681	2.08479	-45.5358	1.96968	111.258	2.16739	-87.1449	1.92878	-59.6319
4.29338	-9.77154	3.76608	-18.913	3.72885	166.747	2.57121	-17.2187	3.24418	-58.3402	1.37739	-25.7105	3.73158	91.7942	1.2796	-98.3061	4.2034	-179.285	3.87725	5.79756	2.02771	-49.1024	1.05673	49.4584	3.29155	90.3635	2.95973	-1.49064	3.73576	88.7239	3.12557	-55.9927	2.09902	67.4036	2.09232	3.85322	2.45493	1.94557	1.85275	38.7672	1.98116	41.8153	2.0856	-46.2816	1.97173	111.476	2.16911	-87.3687	1.93164	-60.1729
4.29406	-9.56099	3.76686	-19.3966	3.73016	166.301	2.57803	-17.1003	3.24776	-57.7709	1.38266	-25.4019	3.73719	90.5466	1.28381	-97.2925	4.20782	-178.337	3.88183	5.69435	2.03324	-48.9692	1.05783	48.997	3.2936	90.7893	2.95816	-2.48137	3.7374	88.946	3.12782	-55.9233	2.10117	67.7754	2.09479	2.70572	2.45547	2.16343	1.85436	38.5359	1.98023	43.4052	2.08877	-46.933	1.9724	110.865	2.17135	-87.0956	1.93387	-61.3213
4.30073	-8.84578	3.76921	-20.2645	3.73243	165.116	2.58188	-16.9642	3.24934	-57.7207	1.38588	-25.2707	3.7391	89.5815	1.28719	-96.8469	4.21221	-178.013	3.88254	6.21613	2.03724	-48.6143	1.06165	49.1233	3.29889	91.2126	2.96236	-3.901	3.74091	89.8401	3.12603	-54.7999	2.10792	68.668	2.09673	1.42204	2.45313	2.79519	1.85674	38.2557	1.98569	44.6285	2.08947	-47.0023	1.97309	110.225	2.17163	-86.3304	1.9368	-61.7122
4.30219	-9.57609	3.76837	-19.8351	3.73383	164.438	2.58479	-17.0381	3.25405	-57.595	1.39042	-25.366	3.74428	89.0096	1.28525	-95.9286	4.21601	-177.095	3.88471	5.05249	2.03865	-48.6265	1.06676	49.2198	3.29947	91.4582	2.97144	-5.49524	3.7431	89.5929	3.12911	-54.1251	2.11457	69.3527	2.10127	0.0654847	2.4535	3.50991	1.86284	38.0835	1.99093	45.0803	2.09402	-47.1895	1.97452	109.466	2.17678	-86.2769	1.938	-62.9014
4.30711	-9.54192	3.77203	-18.8707	3.73224	163.315	2.58577	-16.4043	3.25705	-57.1448	1.3969	-25.1478	3.74752	88.4237	1.28922	-95.1246	4.21457	-177.694	3.88848	3.2327	2.03929	-48.1145	1.07212	49.608	3.30251	91.1436	2.97717	-6.85514	3.7448	89.9944	3.13261	-52.2334	2.11525	70.3574	2.10406	-1.62568	2.45438	3.6622	1.86141	38.0261	1.99237	45.6629	2.09723	-47.9533	1.9774	108.884	2.18278	-85.8477	1.93892	-63.153
4.30835	-8.47301	3.77116	-19.1219	3.73591	161.497	2.58985	-16.5599	3.25763	-56.1795	1.40189	-25.2982	3.75267	88.2114	1.29359	-94.3956	4.21926	-177.67	3.88993	1.01173	2.04414	-48.1084	1.07552	50.2182	3.30189	90.9664	2.97903	-7.80458	3.74838	90.1671	3.13571	-50.9613	2.1182	71.3993	2.10855	-2.5724	2.45244	4.4343	1.86721	37.6313	1.99216	46.8275	2.10024	-49.0875	1.98048	108.29	2.1832	-86.4297	1.93966	-63.5424
4.31123	-8.87657	3.7767	-18.5407	3.73743	159.683	2.59075	-15.6498	3.26541	-54.9223	1.4054	-25.6349	3.75255	86.489	1.29238	-93.7264	4.21985	-178.593	3.89385	-0.762087	2.04645	-48.5692	1.07641	50.0001	3.30627	90.874	2.9798	-8.87691	3.75054	89.7776	3.13835	-49.9471	2.12289	72.2073	2.11081	-4.01129	2.46002	3.82393	1.86703	37.231	1.99592	47.4661	2.10402	-49.6212	1.98647	107.365	2.18438	-86.063	1.94078	-64.7801
4.30954	-9.79439	3.78097	-17.3731	3.74263	158.254	2.59332	-15.2268	3.26693	-53.715	1.40793	-25.9609	3.75682	85.9183	1.29756	-92.225	4.22125	-177.327	3.89382	-2.02258	2.04744	-48.6393	1.079	49.4583	3.30883	91.1053	2.98143	-9.74518	3.75397	90.1916	3.13687	-47.959	2.12577	73.9442	2.11282	-6.00308	2.46471	4.25001	1.87028	36.4283	1.99897	49.2564	2.10386	-50.5708	1.98934	107.29	2.18674	-84.9058	1.94419	-66.0651
4.31623	-10.0051	3.78262	-16.9535	3.74298	157.001	2.59477	-14.8143	3.27299	-52.6187	1.41032	-25.593	3.76352	86.9284	1.29907	-92.1629	4.22161	-177.461	3.8956	-4.12043	2.0477	-48.4105	1.08093	49.8372	3.31005	91.3377	2.98353	-10.2157	3.75697	90.3202	3.13764	-47.4151	2.12969	74.4842	2.11568	-7.94991	2.46907	4.30493	1.86966	36.0096	2.00241	50.909	2.10493	-50.6211	1.995	106.885	2.19151	-83.839	1.94831	-67.4545
4.31832	-10.5078	3.78482	-16.0728	3.74672	155.575	2.60085	-14.2893	3.27538	-51.6864	1.4154	-24.8643	3.77009	86.3566	1.30481	-91.4778	4.22169	-177.943	3.8956	-4.99172	2.04656	-48.5345	1.08501	50.099	3.31234	91.4694	2.98588	-10.9139	3.76209	90.5389	3.13927	-46.9827	2.13132	75.4563	2.11588	-9.33412	2.46738	4.49463	1.87136	35.1466	2.00531	51.1901	2.10815	-51.5291	1.99574	106.732	2.194	-84.1769	1.94959	-68.5858
4.31891	-10.0122	3.78753	-14.9858	3.75096	153.909	2.60384	-14.1085	3.27891	-51.257	1.41896	-24.4202	3.77293	86.1193	1.31097	-91.0818	4.22184	-178.268	3.89973	-7.22362	2.04844	-48.1172	1.08614	50.1788	3.31446	91.839	2.98805	-11.3296	3.76392	90.4121	3.14622	-45.868	2.13182	75.8692	2.11885	-10.6315	2.46893	3.94325	1.8724	35.0867	2.00804	50.7652	2.11126	-51.8688	1.99961	106.665	2.19564	-84.2985	1.94973	-68.9377
4.32229	-9.45664	3.78831	-13.6398	3.75298	152.228	2.60396	-14.0173	3.28465	-50.1772	1.42405	-24.0557	3.77745	85.3565	1.31503	-90.2922	4.22639	-178.266	3.90348	-9.31004	2.04848	-47.8346	1.0878	49.8925	3.31014	92.9095	2.99273	-11.8236	3.76699	90.161	3.14917	-44.0585	2.13513	77.2238	2.12014	-12.074	2.46778	3.15144	1.873	34.8688	2.01219	52.0803	2.11702	-52.6194	2.00195	107.142	2.19634	-84.3055	1.95334	-68.7388
4.32352	-8.70946	3.78527	-12.6406	3.75244	150.75	2.60558	-13.9025	3.28981	-48.9333	1.42756	-24.1495	3.78392	85.5369	1.31752	-89.231	4.22974	-177.976	3.90488	-11.1609	2.05314	-47.3194	1.09048	49.5136	3.31427	93.4011	2.99645	-12.0521	3.77006	90.3616	3.15204	-42.0068	2.14075	78.6047	2.1197	-13.2097	2.46954	2.62224	1.87111	34.3707	2.01438	53.3558	2.11979	-52.3478	1.99799	106.495	2.20159	-84.7074	1.94951	-68.2705
4.32568	-8.38527	3.78952	-11.526	3.75239	149.151	2.61367	-13.3624	3.29543	-47.8961	1.42738	-24.0454	3.78581	85.0696	1.31604	-88.4082	4.23066	-178.587	3.90456	-12.733	2.05848	-46.7539	1.09393	49.5493	3.31595	93.3934	2.99967	-13.5217	3.77462	90.3187	3.15404	-40.1287	2.14204	79.7452	2.12303	-14.366	2.46981	2.62577	1.87089	34.0414	2.01456	54.4336	2.1236	-52.0032	1.99912	106.335	2.20469	-84.9056	1.95308	-67.5547
4.32845	-7.85022	3.79198	-10.9907	3.75389	147.75	2.62119	-12.9799	3.29948	-47.0669	1.43113	-24.1269	3.79217	84.0463	1.32105	-87.9029	4.23238	-178.053	3.91032	-14.1329	2.06492	-45.9993	1.09736	49.2445	3.3176	93.7509	3.00316	-14.7936	3.77776	90.5729	3.15295	-37.7766	2.14577	81.1534	2.12751	-15.2813	2.47276	2.9521	1.86989	34.149	2.01788	55.833	2.12605	-51.3715	2.00313	105.844	2.20664	-85	1.95648	-68.1524
4.33331	-6.97479	3.79154	-10.3927	3.75714	145.794	2.62479	-12.3205	3.30059	-46.6146	1.43561	-24.506	3.80011	83.7972	1.32064	-87.1513	4.23734	-178.315	3.91434	-15.5366	2.06837	-45.2392	1.09896	49.6731	3.32191	93.5097	3.00482	-15.477	3.78137	90.84	3.15702	-35.9765	2.14688	81.2346	2.12494	-16.1375	2.47863	3.17121	1.87025	34.1701	2.02129	57.1686	2.12922	-50.266	2.00546	105.412	2.20799	-84.9699	1.95817	-68.2527
4.33701	-6.2535	3.79159	-9.28403	3.75674	144.37	2.62601	-11.2509	3.30355	-45.2731	1.4366	-24.5965	3.80079	82.8686	1.3256	-86.4948	4.23876	-178.179	3.91921	-16.8331	2.07257	-44.5532	1.1039	49.7302	3.32632	93.7282	3.00948	-16.5294	3.78109	91.2511	3.16179	-34.8917	2.15155	82.8895	2.13167	-17.4138	2.47573	3.06648	1.86989	33.9839	2.02542	59.0368	2.134	-50.2867	2.00662	104.882	2.2091	-85.7257	1.95959	-69.1494
4.33615	-6.01707	3.79506	-8.90536	3.763	143.057	2.62775	-10.9056	3.30634	-44.2415	1.4393	-24.3853	3.802	82.8343	1.33421	-85.4019	4.23957	-177.956	3.92493	-18.1599	2.07262	-43.7389	1.10508	49.5267	3.33124	93.3409	3.01424	-17.1925	3.78365	91.5089	3.16422	-34.1478	2.15427	83.993	2.13355	-19.1182	2.48201	3.2313	1.8682	34.3248	2.02879	59.7362	2.13687	-50.1585	2.00974	105.168	2.21144	-86.1718	1.96115	-68.3049
4.34215	-5.16505	3.79696	-7.68559	3.76449	141.851	2.63137	-11.6055	3.3109	-43.2285	1.44182	-24.1951	3.80326	82.1252	1.34147	-85.1554	4.24196	-177.672	3.92558	-19.7021	2.07292	-43.4619	1.10559	49.4222	3.33825	93.0591	3.01505	-17.9349	3.78574	91.7655	3.16318	-33.8636	2.15535	85.1143	2.13584	-20.6462	2.49165	3.81247	1.87372	34.8037	2.03159	61.398	2.14159	-50.678	2.00886	104.563	2.21446	-86.6024	1.96376	-68.4005
4.34383	-4.54071	3.79557	-5.97592	3.765	140.817	2.64207	-10.7927	3.31737	-42.07	1.44475	-24.0976	3.80736	82.1882	1.34485	-84.8839	4.24363	-177.969	3.92614	-20.5554	2.07605	-42.8001	1.10663	49.1783	3.34101	93.2249	3.01824	-18.3726	3.78778	91.6458	3.16549	-31.9738	2.15885	86.2578	2.1382	-21.7768	2.48374	3.5109	1.87235	35.2023	2.03616	62.3272	2.14468	-50.8789	2.01153	104.207	2.22076	-87.4292	1.9667	-67.7363
4.35168	-4.11037	3.80017	-5.95805	3.76566	139.032	2.64847	-11.3437	3.31889	-40.9482	1.44801	-23.7446	3.8128	81.9059	1.34925	-84.2653	4.24273	-178.088	3.93007	-20.4678	2.08086	-42.3871	1.10956	48.4813	3.34354	93.2213	3.01983	-18.0654	3.78891	91.1521	3.16701	-30.8101	2.16145	87.2267	2.13977	-23.5038	2.4811	2.68262	1.87353	35.4527	2.03747	63.589	2.14507	-50.8762	2.01609	104.295	2.22545	-87.6861	1.96851	-67.5358
4.35579	-2.57395	3.80415	-5.61928	3.76868	137.775	2.64916	-12.3964	3.31867	-40.0787	1.44945	-22.9368	3.81574	81.8726	1.35095	-83.6828	4.24465	-178.005	3.93038	-20.67	2.0797	-42.1416	1.1139	47.7174	3.34679	92.8254	3.02461	-18.4293	3.79195	90.7121	3.16928	-29.3175	2.16373	88.1406	2.14216	-26.0693	2.47942	3.09838	1.87597	34.3839	2.04186	63.9888	2.14874	-50.8788	2.02168	104.382	2.22721	-87.6622	1.97283	-66.5663
4.35642	-1.11062	3.80609	-4.26279	3.77037	135.986	2.65299	-13.0657	3.31924	-39.6631	1.45408	-23.0058	3.82319	81.678	1.35466	-83.0554	4.24725	-178.019	3.93347	-21.1872	2.08116	-41.8902	1.12048	47.1441	3.3488	92.9986	3.02638	-18.8849	3.79544	89.9016	3.17414	-29.1202	2.16615	89.2188	2.14499	-27.6423	2.48305	2.98291	1.87613	33.7334	2.04484	64.2508	2.15018	-50.7125	2.02668	103.562	2.23043	-86.3253	1.97643	-66.0098
4.35837	-0.139841	3.81196	-3.59899	3.7729	134.19	2.65942	-12.8277	3.32164	-38.5708	1.45943	-22.8479	3.82697	81.2776	1.3613	-82.5977	4.25031	-177.923	3.93573	-20.9648	2.08871	-41.1827	1.12517	46.6462	3.35545	93.3754	3.02268	-19.5258	3.79808	89.278	3.17663	-27.7092	2.16556	90.2549	2.14712	-29.3236	2.48222	2.77509	1.87874	33.8448	2.04839	64.3045	2.15212	-50.3859	2.03301	103.466	2.22839	-84.3526	1.97814	-65.5969
4.36228	0.0334996	3.81108	-3.29791	3.77659	132.929	2.6639	-12.0505	3.32332	-37.7952	1.45962	-22.4883	3.82679	80.8899	1.36347	-82.0529	4.25059	-178.079	3.93805	-21.414	2.09158	-40.3555	1.127	45.72	3.35511	93.7953	3.02459	-20.0514	3.79991	88.7054	3.17989	-26.4403	2.17015	92.1863	2.14847	-30.9106	2.48377	2.75835	1.88051	33.8357	2.05292	63.8878	2.15453	-50.0884	2.03714	103.324	2.22843	-83.5729	1.9832	-65.8406
4.36575	1.39893	3.81632	-2.72372	3.77891	131.432	2.66925	-12.4207	3.32828	-37.3932	1.46367	-22.6472	3.82868	80.2457	1.36691	-82.1538	4.25415	-178.002	3.93894	-21.8364	2.08983	-39.8521	1.13126	44.8648	3.35841	93.9655	3.02839	-20.1924	3.80263	88.3762	3.18021	-25.2984	2.17356	93.5751	2.14874	-32.7555	2.49186	2.52306	1.8793	33.0048	2.06116	63.2907	2.15633	-50.0888	2.04063	102.764	2.23178	-81.8446	1.98576	-64.5254
4.36451	2.20569	3.81886	-2.23379	3.78284	129.917	2.67248	-13.234	3.32478	-36.0113	1.46426	-22.5952	3.83552	80.1185	1.37331	-81.7037	4.25952	-178.452	3.94136	-22.064	2.09214	-38.7362	1.13567	44.1715	3.36268	94.4214	3.03087	-19.9297	3.80594	88.4459	3.18459	-23.8686	2.17674	95.1375	2.15099	-34.4342	2.49267	2.38121	1.88186	33.0676	2.06557	62.7909	2.16005	-49.2049	2.0392	102.397	2.23357	-80.8857	1.98933	-63.8854
4.36977	3.75852	3.82179	-2.12575	3.78256	129.193	2.67634	-13.6149	3.3316	-35.5356	1.46738	-22.4212	3.83799	80.0362	1.37426	-81.0366	4.26462	-178.497	3.94435	-22.6034	2.09524	-37.8749	1.1408	42.8889	3.36647	94.9131	3.0338	-19.1383	3.80738	86.8173	3.19095	-22.3698	2.1769	96.2074	2.15005	-35.4947	2.497	2.69802	1.88628	33.6861	2.06728	61.8995	2.16443	-48.3563	2.04054	101.625	2.23645	-78.1346	1.99108	-63.3006
4.37019	4.48202	3.82409	-2.21915	3.78663	128.081	2.68299	-13.9466	3.33152	-34.6636	1.46805	-22.6647	3.83704	79.3335	1.37533	-80.7268	4.26682	-178.163	3.94806	-23.4825	2.10028	-36.9842	1.14799	42.2378	3.36999	94.7019	3.03352	-18.3846	3.81103	85.4751	3.19285	-21.1114	2.17827	97.3674	2.15141	-36.4325	2.49489	2.34765	1.88979	33.2184	2.07179	60.7445	2.16898	-48.2679	2.03945	101.023	2.2367	-76.9571	1.99256	-62.3994
4.37133	4.90622	3.82657	-2.74803	3.7898	126.828	2.68695	-14.1269	3.33523	-33.3616	1.47	-22.7502	3.83892	77.9775	1.37394	-80.257	4.2698	-178.206	3.95119	-24.0512	2.10313	-35.9329	1.15155	42.5272	3.37373	95.0732	3.03759	-16.9887	3.81065	84.3162	3.19853	-18.6285	2.18459	97.4077	2.15348	-37.8518	2.49256	2.60038	1.89279	33.2862	2.07516	59.9581	2.17189	-47.7528	2.04229	100.952	2.23976	-73.3904	1.99568	-61.2449
4.36937	6.13868	3.82994	-2.63593	3.79198	125.786	2.69517	-15.2639	3.33749	-32.9621	1.47081	-23.1771	3.84381	77.8817	1.37274	-79.9753	4.27399	-178.589	3.94968	-23.9333	2.10556	-34.8886	1.15708	42.6276	3.37464	95.2816	3.04069	-16.1432	3.81491	83.8777	3.20139	-16.7815	2.18533	98.3863	2.1519	-39.1216	2.48823	3.06808	1.89315	33.236	2.07958	57.8177	2.17753	-47.6724	2.04319	100.06	2.24386	-70.4862	1.99796	-60.4067
4.37171	7.06092	3.83435	-3.52428	3.79573	124.409	2.70099	-15.6384	3.33892	-32.0131	1.47344	-23.8659	3.84489	77.2562	1.37365	-79.9423	4.27747	-179.022	3.95184	-25.6808	2.10799	-34.0206	1.16323	42.7717	3.38058	95.6336	3.04194	-15.5178	3.81891	83.3155	3.20751	-14.3729	2.19009	99.0671	2.15325	-39.9897	2.48367	4.0328	1.89427	33.0344	2.08336	56.5053	2.17919	-47.4373	2.04493	100.119	2.24523	-67.767	2.00252	-59.6951
4.37318	8.69554	3.8411	-3.41048	3.79816	123.888	2.70751	-15.2664	3.34276	-31.5418	1.47556	-23.969	3.84808	76.7929	1.37502	-80.0123	4.2779	-180.186	3.95477	-27.3809	2.11069	-33.8523	1.16744	43.0815	3.38318	95.3406	3.0446	-15.7093	3.82122	82.3	3.21036	-12.5807	2.19024	100.145	2.15575	-41.1689	2.48493	4.67787	1.89892	33.2172	2.08806	54.7678	2.1819	-47.6929	2.05435	99.7686	2.24344	-65.6531	2.00484	-57.966
4.37489	9.65332	3.84184	-3.98418	3.80304	122.081	2.70987	-15.6307	3.34083	-30.0599	1.47962	-24.1062	3.85298	76.1811	1.37865	-79.4907	4.28387	-180.852	3.96508	-29.264	2.10871	-33.4669	1.17446	43.7439	3.38859	95.2514	3.04914	-15.5795	3.82378	81.7719	3.21338	-11.5578	2.19488	101.537	2.15858	-41.9448	2.48831	4.72991	1.90111	33.5154	2.0942	54.5492	2.1825	-47.9394	2.06124	98.5806	2.24332	-63.6873	2.00768	-57.8415
4.37959	11.2586	3.84267	-5.13587	3.80908	120.878	2.71262	-16.1972	3.34205	-29.3141	1.48015	-24.1367	3.85618	75.5433	1.37782	-78.4416	4.29045	-181.022	3.964	-30.2409	2.10943	-33.5079	1.18135	43.3367	3.39424	95.9677	3.05326	-15.3975	3.82641	80.9898	3.21797	-9.54804	2.19783	102.631	2.15857	-42.9067	2.49118	5.5129	1.90937	34.1258	2.09885	54.9604	2.18565	-47.4479	2.06351	98.4088	2.24682	-62.3881	2.01027	-57.1993
4.37886	13.077	3.84495	-6.6626	3.81143	119.754	2.71834	-16.8728	3.34162	-28.4347	1.4822	-24.2177	3.85829	74.3432	1.38371	-77.5988	4.29263	-180.876	3.96339	-31.0541	2.11073	-33.5341	1.18582	43.0502	3.39584	96.7532	3.05778	-14.6137	3.83102	81.3525	3.21885	-8.45945	2.20321	103.653	2.16392	-43.6113	2.48566	5.78103	1.91081	34.8098	2.10361	56.3582	2.18914	-47.0306	2.06993	97.8659	2.24965	-61.0373	2.01228	-56.0472
4.38049	14.7236	3.84968	-7.46179	3.81504	118.601	2.72367	-16.688	3.34543	-28.093	1.48736	-24.5114	3.86761	73.5994	1.38329	-77.083	4.2961	-179.832	3.96474	-31.5045	2.11001	-32.5593	1.19187	43.1223	3.39575	97.0076	3.05951	-14.3276	3.83566	80.95	3.22041	-7.71413	2.20532	104.924	2.16098	-44.61	2.48593	6.40047	1.91655	34.7987	2.10651	56.3986	2.19215	-46.4432	2.07021	98.1409	2.24936	-59.1135	2.01663	-55.5307
4.38439	16.015	3.85235	-8.63499	3.81399	117.308	2.72652	-16.507	3.34794	-27.0237	1.48938	-24.7888	3.87434	72.2094	1.38023	-76.4329	4.30109	-180.375	3.96722	-31.535	2.1097	-32.5719	1.19683	43.2246	3.39769	97.5375	3.06001	-13.7914	3.84011	80.6536	3.22282	-6.10981	2.20444	105.953	2.1621	-45.5328	2.4846	6.44348	1.92278	34.9089	2.11206	56.0153	2.19525	-45.7301	2.07464	97.7441	2.25215	-57.7045	2.0179	-56.1152
4.38421	17.4504	3.85033	-9.13718	3.81575	115.876	2.73068	-17.0388	3.34749	-25.7495	1.49149	-25.2453	3.87981	71.3758	1.37778	-75.7287	4.30444	-180.569	3.9679	-31.0181	2.1134	-32.3775	1.19896	43.0413	3.39768	98.1503	3.06449	-12.9633	3.84531	80.682	3.22883	-4.28568	2.20875	107.913	2.16246	-46.7768	2.49224	6.54624	1.92753	34.4816	2.11562	55.6063	2.1972	-45.3839	2.0778	97.8256	2.25521	-55.4602	2.02232	-56.3454
4.3853	19.3705	3.85636	-9.44931	3.81479	114.92	2.73245	-16.9384	3.3471	-24.5322	1.4954	-25.7893	3.88476	70.4884	1.37945	-74.986	4.30997	-180.975	3.97215	-31.315	2.11767	-31.9994	1.20483	43.2693	3.40037	98.7121	3.06585	-12.5546	3.84911	79.834	3.2324	-2.89469	2.21097	108.493	2.16097	-47.3127	2.49278	6.52668	1.9321	33.7877	2.11852	56.1754	2.20075	-44.8465	2.0798	97.174	2.25359	-53.8448	2.02562	-56.1953
4.38282	21.6321	3.86016	-9.72948	3.81666	113.656	2.73786	-16.4601	3.35377	-23.7623	1.49394	-26.2168	3.8895	70.3732	1.37805	-74.0683	4.31609	-181.32	3.97584	-31.7289	2.11806	-31.2303	1.20839	44.1113	3.40433	99.498	3.06902	-12.1726	3.85393	80.175	3.23409	-1.33394	2.21735	110.559	2.16083	-47.8905	2.49852	6.54991	1.93649	34.2423	2.12594	54.9711	2.20502	-43.9162	2.08238	97.013	2.25222	-52.7495	2.02742	-55.333
4.3826	24.6169	3.86363	-9.85832	3.82006	113.091	2.74118	-16.6838	3.36092	-23.0797	1.49618	-26.2472	3.89355	70.0859	1.37853	-73.3283	4.31749	-181.648	3.98183	-31.2225	2.11908	-30.5379	1.21243	44.5134	3.4082	100.176	3.07098	-11.4026	3.85804	79.4677	3.23516	0.91779	2.21987	112.023	2.16236	-48.3418	2.5031	5.09977	1.93841	34.3489	2.12977	54.4284	2.20675	-43.9461	2.08484	96.7009	2.25504	-51.6643	2.02682	-54.6706
4.38164	26.9801	3.86664	-10.2372	3.82358	111.88	2.74351	-16.1848	3.36422	-22.4696	1.4979	-27.165	3.89579	68.9961	1.3799	-72.2729	4.31826	-181.452	3.98612	-31.0682	2.1228	-30.2215	1.21479	44.8479	3.40983	100.893	3.07432	-10.541	3.86263	78.6732	3.23761	3.003	2.21845	114.252	2.16465	-48.9186	2.5091	4.31958	1.94269	34.6299	2.13163	53.4091	2.21137	-44.0319	2.08695	96.3687	2.25811	-51.1173	2.02928	-53.9948
4.38746	28.1553	3.86797	-9.87198	3.82918	111.326	2.74318	-16.1149	3.36357	-21.955	1.4962	-27.7642	3.9042	68.514	1.37836	-71.9079	4.32066	-181.888	3.99191	-31.8131	2.12212	-29.0781	1.21872	45.5191	3.41196	101.141	3.07779	-10.219	3.86763	78.7921	3.23979	5.50335	2.21573	115.67	2.16608	-49.3172	2.51346	3.54696	1.94683	34.5462	2.13129	52.0309	2.21283	-44.2563	2.08985	96.5757	2.26127	-51.2881	2.03176	-53.8634
4.38693	30.6341	3.87467	-9.1009	3.83013	110.753	2.74821	-16.5063	3.36999	-21.039	1.49771	-27.6422	3.90963	68.3114	1.3803	-71.2519	4.32739	-181.807	3.99621	-31.8463	2.12472	-28.8555	1.22409	46.1445	3.41688	101.795	3.07968	-10.2489	3.87382	78.1068	3.24708	8.00663	2.21796	116.711	2.16612	-50.0144	2.51156	3.08602	1.95242	35.206	2.13481	50.9403	2.21647	-43.4447	2.09493	96.4239	2.26133	-50.1341	2.03337	-54.0126
4.39202	32.5049	3.87344	-9.10371	3.83128	110.252	2.74963	-16.6338	3.37294	-20.9245	1.49738	-27.9661	3.90966	68.3702	1.38102	-70.1048	4.32814	-181.668	4.00043	-32.2789	2.12477	-28.3625	1.2281	46.0602	3.42194	102.645	3.07948	-9.84092	3.87999	76.9015	3.24886	10.4009	2.21965	117.071	2.16568	-50.2226	2.51298	2.58386	1.95864	35.2712	2.13431	50	2.21906	-42.6111	2.09977	96.2851	2.26075	-48.7417	2.03703	-54.5241
4.39875	34.1634	3.87446	-8.70077	3.83413	109.269	2.75354	-17.4178	3.37773	-19.9552	1.50311	-28.0061	3.91394	68.6274	1.38203	-69.2843	4.33279	-181.93	3.99815	-33.1988	2.12837	-27.8051	1.2314	46.4156	3.42269	102.962	3.08224	-9.36365	3.88548	74.8393	3.25148	11.9242	2.22393	117.29	2.16737	-50.3024	2.51695	1.92215	1.96792	35.3045	2.13531	49.6718	2.22016	-41.9309	2.10454	96.6452	2.26369	-46.9426	2.03839	-54.0627
4.40006	35.8336	3.87554	-9.3095	3.83857	108.317	2.75945	-19.0065	3.37728	-18.8172	1.50263	-28.0695	3.91959	68.8408	1.38276	-68.7021	4.33313	-182.508	3.99895	-33.4742	2.12928	-27.3479	1.23507	46.2487	3.42496	103.605	3.08415	-8.9421	3.8903	73.5777	3.25646	13.2003	2.22716	117.766	2.1709	-50.4388	2.51784	0.955859	1.97011	35.4852	2.14052	48.7364	2.22405	-41.4036	2.10672	97.1687	2.26617	-44.7117	2.04354	-53.9889
4.4058	37.6892	3.88092	-8.98109	3.84276	107.55	2.76316	-19.3396	3.38044	-17.9657	1.50895	-28.552	3.92422	68.4771	1.38538	-68.1289	4.33626	-182.643	4.00304	-33.7768	2.12974	-26.9038	1.23686	46.8513	3.43047	103.806	3.09144	-8.48565	3.89408	71.8454	3.25944	14.8584	2.23095	118.693	2.17254	-51.2727	2.5221	0.436265	1.97367	35.2339	2.14163	48.4829	2.22832	-40.6571	2.11352	97.1911	2.27013	-42.8111	2.04714	-54.4313
4.41216	39.3701	3.88328	-8.65958	3.84286	107.125	2.76387	-20.2389	3.38563	-17.4824	1.51261	-28.8629	3.92479	68.3963	1.39016	-67.6621	4.3418	-182.064	4.00444	-34.3248	2.13308	-26.4868	1.24027	47.1311	3.43504	105.008	3.09278	-8.33489	3.9004	69.679	3.26172	17.0034	2.22928	118.873	2.17293	-51.3661	2.5303	-0.927246	1.97523	35.4408	2.14365	47.3381	2.22643	-39.684	2.11837	97.4494	2.27316	-42.0158	2.04941	-54.1669
4.42052	41.516	3.8829	-8.64759	3.84531	106.963	2.76646	-19.7822	3.38468	-17.2842	1.51567	-28.9269	3.93055	68.9353	1.39258	-67.2363	4.34672	-181.438	4.01058	-35.0168	2.13405	-25.6884	1.2439	48.0297	3.43976	105.703	3.09761	-8.15366	3.90364	68.3384	3.26425	18.4464	2.23767	119.191	2.17757	-51.5013	2.54305	-2.10029	1.98235	35.6982	2.14419	44.9305	2.22789	-38.852	2.12332	97.4281	2.27208	-41.0518	2.05368	-53.8492
4.41647	43.9403	3.88378	-8.98906	3.84718	106.225	2.77271	-20.2048	3.38915	-16.7678	1.5153	-29.8675	3.93207	69.7665	1.39331	-66.2574	4.347	-180.98	4.01102	-36.3719	2.13889	-25.3426	1.24665	48.4978	3.44333	105.876	3.09963	-7.77606	3.90913	66.8348	3.26429	19.1561	2.23772	119.227	2.17993	-51.4919	2.5545	-3.00063	1.98596	36.1325	2.14674	43.5169	2.2328	-38.1375	2.12419	97.7195	2.27549	-40.961	2.05564	-53.301
4.41584	45.3075	3.88444	-9.00107	3.84987	105.844	2.77646	-21.3275	3.38672	-15.7557	1.51733	-29.8348	3.93161	70.1507	1.39328	-65.3718	4.34595	-180.703	4.01675	-37.2376	2.14146	-24.8409	1.25014	48.1984	3.44746	106.44	3.10177	-6.98643	3.91433	65.3824	3.26861	20.1764	2.24226	119.916	2.18431	-51.4513	2.55807	-4.11399	1.98962	37.2464	2.14828	42.5263	2.23603	-37.0918	2.12652	98.123	2.27725	-40.6205	2.06084	-52.1301
4.42422	47.3831	3.88471	-9.40116	3.85212	105.488	2.78238	-22.2176	3.39667	-15.0305	1.51739	-29.8274	3.93592	70.3878	1.39503	-65.0796	4.34566	-180.975	4.01667	-36.575	2.14619	-24.2321	1.25038	48.4977	3.44786	106.708	3.10198	-5.92162	3.91977	64.5984	3.27058	22.1885	2.24482	120.551	2.18686	-51.5158	2.55485	-4.96393	1.99314	38.0203	2.14957	41.9318	2.24364	-36.0108	2.12672	98.3912	2.28201	-39.5474	2.06337	-50.5099
4.42609	49.6081	3.88702	-9.37646	3.852	105.346	2.78981	-22.9336	3.39662	-14.0696	1.52055	-30.5631	3.93546	70.3822	1.39766	-64.4831	4.34493	-180.103	4.01854	-34.9136	2.14738	-23.8093	1.25188	47.9712	3.44781	107.384	3.10547	-4.86327	3.92243	63.1485	3.27645	22.5131	2.24754	120.151	2.19043	-51.4948	2.55935	-5.22907	1.99588	38.7204	2.15152	42.7771	2.24668	-35.3975	2.12813	98.75	2.28325	-39.2551	2.06598	-49.7202
4.42817	51.1562	3.88997	-9.3635	3.85318	105.773	2.79621	-22.4907	3.4052	-12.9512	1.51879	-30.5857	3.93859	70.581	1.39969	-63.1982	4.34807	-180.416	4.02195	-34.1595	2.14959	-22.8111	1.25535	47.9591	3.45164	108.28	3.10695	-4.77298	3.92537	61.4743	3.27963	22.8255	2.25064	119.728	2.19236	-51.618	2.56238	-6.04835	1.9988	39.215	2.15207	42.718	2.24411	-33.4004	2.13002	99.1307	2.28421	-38.8302	2.06962	-49.1688
4.43375	53.4336	3.89421	-9.67156	3.85664	106.152	2.80024	-23.0767	3.40583	-12.7597	1.52052	-31.1702	3.94081	71.1815	1.40339	-61.8791	4.35287	-180.278	4.02708	-33.7575	2.15243	-21.6648	1.25522	48.534	3.45897	108.787	3.10748	-4.67152	3.92825	60.325	3.28181	23.8017	2.25337	119.968	2.19891	-50.9449	2.56867	-5.87874	1.9987	39.6982	2.15533	41.9635	2.2474	-32.4513	2.13801	99.8916	2.28854	-38.6559	2.07245	-47.2945
4.43388	56.1887	3.89592	-9.52856	3.86149	105.779	2.80758	-24.5651	3.40797	-12.2445	1.51993	-31.5434	3.94467	71.7485	1.40209	-60.6182	4.3524	-181.274	4.02855	-33.7426	2.15235	-20.7714	1.25991	49.1363	3.45817	108.984	3.10845	-4.93625	3.93371	58.6319	3.28519	24.2732	2.2577	119.93	2.20106	-50.4101	2.57151	-6.7561	2.00245	40.2974	2.15591	41.1961	2.25264	-31.1475	2.14057	99.6582	2.29062	-38.7693	2.07751	-45.3109
4.43367	58.4235	3.90099	-9.51923	3.86565	105.617	2.81057	-24.3353	3.41267	-11.2579	1.52357	-31.5603	3.94507	71.5812	1.40732	-59.2627	4.35593	-180.76	4.03107	-33.6104	2.15344	-19.7069	1.26564	48.9816	3.4638	109.222	3.11019	-5.18199	3.93429	57.3167	3.28898	25.3141	2.25759	119.814	2.20605	-50.3271	2.57033	-7.0712	2.00462	40.537	2.15615	40.5258	2.25581	-30.1721	2.14924	100.075	2.29196	-37.7442	2.0793	-44.2893
4.43982	61.174	3.90108	-9.67695	3.87189	106.152	2.81685	-25.0893	3.41326	-10.7798	1.52164	-31.8966	3.94349	72.2591	1.40829	-58.3151	4.35461	-180.702	4.02839	-32.7655	2.15262	-19.0077	1.26936	48.7932	3.46408	109.249	3.11368	-6.03075	3.93608	55.762	3.2904	26.1004	2.2565	119.635	2.20711	-49.9111	2.57601	-7.32539	2.00773	41.5774	2.15776	40.5578	2.25859	-28.6985	2.1551	100.06	2.29491	-35.8745	2.08137	-43.2035
4.44038	62.7336	3.90016	-9.31071	3.87669	106.281	2.81891	-25.1711	3.4122	-9.38114	1.52657	-32.5439	3.94687	72.7463	1.41549	-56.7821	4.35958	-180.265	4.02894	-31.2086	2.15739	-18.8002	1.27291	48.7917	3.46797	109.46	3.11731	-6.84648	3.93816	54.6215	3.2908	27.2968	2.25462	119.272	2.21042	-49.408	2.5692	-7.74453	2.01015	42.3809	2.15852	41.0707	2.26206	-26.9555	2.15916	99.6326	2.29873	-33.2378	2.08502	-41.9052
4.44579	64.467	3.90674	-9.73333	3.88068	106.524	2.82209	-26.2265	3.40962	-8.69504	1.52855	-32.5597	3.94885	72.685	1.42315	-55.6228	4.363	-179.535	4.02653	-30.1253	2.16067	-18.7094	1.27515	49.1055	3.46849	109.116	3.12036	-7.58095	3.94109	53.1317	3.29362	27.5361	2.25718	119.35	2.21046	-49.0519	2.57492	-7.84567	2.00934	42.7592	2.16138	40.0508	2.26475	-25.5533	2.1608	98.6928	2.30082	-31.7824	2.08978	-40.5655
4.45273	65.8599	3.90839	-10.2013	3.88349	106.662	2.82553	-26.3603	3.4119	-8.07043	1.53181	-32.7805	3.94998	72.4889	1.42253	-54.3282	4.36857	-178.941	4.02783	-29.31	2.16111	-18.2152	1.27768	49.5113	3.47236	108.188	3.12294	-8.99519	3.94266	51.6512	3.29627	27.312	2.2626	119.169	2.21116	-48.7765	2.57822	-7.64124	2.01313	43.2857	2.16655	40.8996	2.26579	-24.6781	2.16258	99.1683	2.30213	-29.9344	2.09317	-40.4666
4.45504	67.5219	3.90914	-10.3018	3.88107	106.945	2.83383	-27.358	3.42102	-7.31063	1.53704	-33.1213	3.94898	72.8446	1.42832	-53.3771	4.36676	-178.517	4.03112	-29.601	2.15736	-17.9575	1.2805	49.2683	3.47266	107.891	3.12448	-9.48689	3.9426	50.5848	3.30038	27.3313	2.27003	119.634	2.21306	-48.0656	2.58181	-7.59825	2.01328	44.3157	2.16997	41.3959	2.26868	-23.8573	2.16583	99.296	2.30464	-27.5474	2.09901	-41.1838
4.45537	68.4706	3.90819	-9.86858	3.88406	106.703	2.84087	-28.3888	3.41753	-6.59821	1.53902	-33.4307	3.95325	74.198	1.42736	-52.0221	4.36884	-178.865	4.03139	-30.1813	2.15859	-17.4809	1.28332	50.0795	3.47708	107.915	3.13436	-10.0278	3.94457	49.1974	3.29859	26.9254	2.27414	119.521	2.21671	-48.0398	2.58828	-8.10143	2.01515	44.4338	2.17425	41.8429	2.27167	-23.4521	2.16771	99.2439	2.30791	-25.6599	2.10165	-40.5966
4.45313	69.4556	3.90867	-9.37461	3.88703	106.704	2.84613	-29.8022	3.41588	-5.36419	1.54105	-33.8201	3.95946	74.4298	1.43229	-50.869	4.37357	-178.445	4.03513	-31.4291	2.16363	-17.2948	1.28723	50.1565	3.47823	108.082	3.13801	-10.508	3.94555	47.9487	3.30308	26.665	2.28043	120.033	2.21981	-48.1269	2.58802	-8.56485	2.01779	45.0713	2.17916	41.5616	2.27492	-22.4762	2.16811	99.292	2.31067	-23.9893	2.10539	-40.444
4.45805	70.3813	3.9135	-8.76673	3.88815	107.057	2.85285	-31.4304	3.41652	-4.31105	1.54373	-34.147	3.96064	75.7489	1.43602	-49.815	4.374	-178.287	4.04151	-31.5262	2.16177	-17.0381	1.2866	50.022	3.48272	108.18	3.14141	-10.6305	3.94641	46.1525	3.30177	26.6913	2.2783	120.208	2.22166	-47.5068	2.58697	-8.48796	2.01455	45.6916	2.18445	41.7095	2.27916	-21.2085	2.17217	99.8936	2.31032	-21.5409	2.11008	-40.3264
4.46571	70.6953	3.91641	-8.36783	3.8887	107.217	2.8538	-32.627	3.41951	-3.6192	1.54778	-34.4906	3.96172	76.7794	1.44195	-48.7829	4.37625	-177.916	4.04752	-33.1193	2.166	-16.7996	1.28928	50.2925	3.48643	109.009	3.14399	-10.5589	3.9478	44.7637	3.29991	26.8279	2.28345	120.687	2.22396	-46.6401	2.58975	-8.97756	2.01636	45.5576	2.18821	42.3161	2.28169	-19.9899	2.17796	99.9477	2.3105	-19.1341	2.11124	-41.1526
4.46349	71.4633	3.91827	-7.62168	3.8907	107.617	2.85263	-32.682	3.42108	-2.92711	1.54837	-34.9788	3.96499	78.1387	1.44309	-47.1457	4.38113	-177.688	4.04813	-33.9221	2.16762	-15.8043	1.29071	50.5573	3.48688	110.257	3.14511	-11.1338	3.94911	43.4571	3.30195	27.4305	2.28575	120.4	2.22955	-46.2476	2.59608	-9.33144	2.01698	45.6405	2.194	41.9516	2.28225	-18.1185	2.18194	100.152	2.3109	-18.4262	2.11439	-41.3861
4.46045	71.8415	3.92082	-7.80602	3.89326	107.686	2.85954	-34.1438	3.42	-2.46647	1.552	-35.1597	3.97031	78.7187	1.4487	-45.204	4.37758	-177.119	4.05331	-35.6363	2.17077	-15.2781	1.29149	50.7337	3.48862	110.652	3.1502	-11.4397	3.95016	41.8026	3.30348	26.9675	2.28948	120.246	2.23421	-45.2207	2.59167	-10.0037	2.01663	45.1978	2.19924	42.1894	2.28846	-16.9405	2.1848	100.624	2.31153	-16.6882	2.11931	-41.8021
4.4654	71.9621	3.92339	-5.98328	3.89515	108.471	2.86604	-34.2974	3.42613	-2.11446	1.55437	-35.3867	3.96928	79.4183	1.44997	-43.7596	4.37436	-176.655	4.05333	-37.4941	2.17469	-14.2143	1.29565	51.4335	3.49325	110.765	3.1506	-12.0019	3.95284	40.3848	3.30362	26.9804	2.29074	120.329	2.2336	-44.4693	2.58841	-10.1896	2.01702	45.5286	2.20363	41.1998	2.29051	-15.8258	2.18981	100.605	2.31611	-15.1476	2.12378	-42.523
4.46771	72.0488	3.92579	-4.23537	3.89819	109.15	2.86806	-34.6135	3.42108	-0.778689	1.55871	-35.8514	3.97473	80.1513	1.45603	-42.6433	4.37499	-176.045	4.0593	-38.4756	2.17521	-13.3451	1.29988	52.2256	3.49621	111.395	3.15358	-12.5028	3.95292	38.3072	3.30521	26.9727	2.29266	120.481	2.23694	-43.1602	2.5826	-10.6951	2.02128	45.9892	2.20627	40.7723	2.29366	-14.4105	2.1971	100.922	2.31729	-13.0305	2.12744	-43.3123
4.47622	72.1875	3.92564	-4.01411	3.90159	109.896	2.8697	-35.3333	3.42518	0.945176	1.56146	-36.257	3.97947	81.4235	1.46072	-41.3342	4.38107	-175.433	4.05971	-39.7051	2.17769	-12.6879	1.29997	52.6131	3.49804	112.179	3.15718	-12.6948	3.95473	36.3826	3.30188	26.477	2.2921	120.477	2.23682	-42.8081	2.58689	-11.0418	2.02219	46.9667	2.21144	40.7449	2.29845	-13.3761	2.20046	101.426	2.31799	-12.6237	2.13195	-43.4082
4.47265	72.0099	3.92909	-2.72264	3.90216	111.206	2.87233	-36.1667	3.42065	1.78952	1.56599	-36.3736	3.98045	82.1243	1.46538	-39.8766	4.38371	-174.944	4.06107	-41.3407	2.17665	-12.515	1.30326	52.5454	3.51011	112.35	3.15938	-12.9109	3.95486	34.1669	3.30552	26.6808	2.29107	120.273	2.23958	-42.1044	2.59048	-11.2706	2.02263	47.0592	2.21434	41.1505	2.29671	-11.9694	2.20374	101.392	2.3197	-12.168	2.13557	-43.1776
4.47495	73.3249	3.93162	-1.21231	3.9047	111.774	2.87153	-36.6938	3.42424	3.08544	1.56783	-36.6114	3.9832	83.0569	1.46937	-38.3457	4.38629	-175.043	4.06707	-41.5127	2.17781	-12.4767	1.30469	53.0095	3.51293	112.451	3.16516	-13.8403	3.95771	32.6889	3.30485	26.7636	2.29249	119.065	2.24111	-41.5672	2.6002	-11.8114	2.01996	47.3892	2.2185	41.531	2.3011	-10.583	2.2096	101.211	2.32339	-12.3226	2.13763	-43.1345
4.47956	72.6181	3.93463	0.139934	3.90789	112.467	2.87146	-37.8631	3.42449	4.60673	1.56786	-36.4969	3.98635	84.1162	1.46681	-37.132	4.38768	-174.953	4.07093	-41.6769	2.17925	-12.335	1.30456	52.4844	3.51434	113.051	3.16599	-14.0325	3.95814	31.0704	3.30529	27.5014	2.28594	118.167	2.2433	-40.5605	2.60528	-12.5312	2.02386	47.2261	2.22197	41.749	2.31228	-8.96626	2.21201	100.902	2.32473	-12.459	2.1403	-43.3228
4.47716	72.8377	3.93572	1.57908	3.91042	113.294	2.87469	-38.3139	3.42576	5.69908	1.56927	-36.5838	3.98658	85.4945	1.46654	-35.6333	4.38639	-174.895	4.07234	-43.2553	2.17908	-12.3252	1.30743	51.7711	3.5113	113.307	3.17011	-14.6106	3.95947	29.9865	3.30673	27.7345	2.29184	117.287	2.24258	-39.3555	2.60928	-12.5271	2.02983	46.9167	2.22483	41.9012	2.31535	-7.66565	2.21336	100.786	2.32286	-11.4124	2.1419	-42.9779
4.4788	72.3626	3.93577	3.26812	3.91028	113.473	2.87712	-39.0675	3.42673	7.05367	1.57286	-36.9906	3.98551	85.7425	1.46932	-34.4933	4.39075	-174.727	4.07296	-42.5417	2.18404	-11.9725	1.30631	52.327	3.51824	113.561	3.17386	-14.5556	3.95909	29.4981	3.30734	27.3323	2.29035	116.782	2.24392	-38.7367	2.61289	-12.7709	2.02862	46.0718	2.22914	42.4597	2.31481	-6.54749	2.21487	100.641	2.32462	-11.889	2.14275	-42.7057
4.48821	73.173	3.9401	5.55572	3.91277	113.844	2.88027	-39.5588	3.43101	8.53945	1.57441	-36.8566	3.98904	87.4244	1.46897	-32.8041	4.38949	-174.317	4.07759	-42.4695	2.18365	-11.4844	1.30723	51.9935	3.51898	114.066	3.17496	-14.6345	3.96279	28.8943	3.30655	27.248	2.29551	116.098	2.24431	-38.3183	2.61343	-13.3068	2.03032	46.2286	2.23347	43.0989	2.31804	-5.11181	2.216	100.566	2.32659	-12.4667	2.14551	-42.2725
4.48602	73.6654	3.94408	7.6584	3.91431	114.575	2.87948	-39.648	3.43133	9.62399	1.57917	-36.6017	3.99378	89.1606	1.4726	-31.1824	4.39503	-173.461	4.08094	-42.5818	2.1836	-11.3874	1.30749	51.6221	3.52451	113.678	3.17756	-15.6788	3.96358	28.3857	3.30797	26.3379	2.29966	115.961	2.25087	-37.4208	2.61472	-14.1013	2.03402	45.3775	2.23898	43.6165	2.32134	-4.23523	2.21677	100.459	2.32843	-12.8585	2.1478	-42.6874
4.4944	74.0597	3.94941	9.06881	3.91706	114.644	2.88601	-39.7173	3.43108	11.0896	1.58075	-36.8574	3.99623	90.2751	1.47299	-29.9301	4.39251	-172.75	4.08377	-43.7204	2.18387	-11.3954	1.30907	51.3647	3.52724	113.536	3.17883	-16.3065	3.96643	28.5253	3.31458	26.5301	2.3002	114.33	2.25237	-36.5712	2.62494	-14.5994	2.03581	45.5268	2.24089	45.2693	2.32574	-2.89129	2.21785	99.8539	2.33215	-12.3071	2.15146	-42.8643
4.49338	74.8511	3.94886	10.729	3.91629	114.859	2.89237	-39.9381	3.435	12.844	1.58267	-36.2562	3.99873	91.0139	1.47169	-28.5492	4.39761	-172.056	4.08869	-43.2697	2.18721	-11.4453	1.31237	50.2746	3.53019	112.499	3.18148	-16.7696	3.96903	28.9372	3.31902	25.6961	2.30133	113.953	2.25666	-36.126	2.6277	-15.5172	2.04224	45.3953	2.24704	45.3983	2.32747	-1.34292	2.22125	99.731	2.33426	-11.7866	2.15369	-42.9315
4.49582	73.9206	3.95083	12.6908	3.91621	114.909	2.89722	-40.1144	3.43642	14.6749	1.58229	-36.627	4.00222	92.0514	1.47812	-27.404	4.40023	-170.206	4.09137	-42.8676	2.18872	-10.3886	1.31375	49.5601	3.53649	112.328	3.18472	-16.9932	3.96917	28.5195	3.32205	25.3405	2.30058	113.289	2.25855	-35.6784	2.62509	-16.6507	2.0468	45.075	2.25034	46.3982	2.33364	0.247086	2.22474	99.5694	2.33455	-12.2899	2.1568	-43.5004
4.50333	73.9624	3.9513	14.0606	3.92063	115.026	2.89901	-40.7515	3.4328	15.4341	1.58535	-36.9971	4.00617	93.1966	1.47833	-26.5773	4.4073	-168.839	4.09022	-42.5445	2.19271	-9.76271	1.3154	48.1467	3.5419	112.173	3.18637	-17.5545	3.97503	27.3982	3.32233	25.7505	2.30256	112.221	2.26069	-35.3495	2.6253	-17.269	2.0478	44.5137	2.25544	45.9242	2.33796	2.66983	2.22411	100.353	2.33919	-12.3948	2.15797	-43.4367
4.51412	72.9457	3.95694	16.7481	3.92132	115.87	2.89649	-40.9363	3.4348	17.0528	1.58839	-37.3154	4.00756	94.5337	1.4809	-25.8916	4.41093	-168.458	4.09093	-43.2986	2.19709	-8.57192	1.3158	47.5809	3.54182	111.735	3.18455	-19.0102	3.97789	26.7998	3.32212	25.2888	2.30448	111.964	2.26188	-35.0979	2.62714	-17.6937	2.05076	44.4045	2.25699	45.9327	2.3418	3.54152	2.2257	100.863	2.341	-11.929	2.16018	-44.0372
4.51769	72.412	3.96359	19.2707	3.92566	116.506	2.9002	-41.0836	3.43644	18.6643	1.59049	-37.5709	4.00988	95.9049	1.47682	-24.9466	4.41105	-167.455	4.09198	-43.4371	2.19607	-7.99647	1.31521	46.8824	3.54828	110.78	3.18709	-19.8544	3.9825	25.4329	3.32346	25.8557	2.30145	111.341	2.2631	-34.8043	2.62829	-17.9201	2.05301	43.5518	2.25897	45.7854	2.34573	4.47177	2.22902	101.148	2.3442	-11.2549	2.16361	-44.2856
4.52381	71.7916	3.96518	21.7462	3.92845	116.755	2.90065	-42.0512	3.43699	20.5989	1.59063	-37.4894	4.01443	97.178	1.47659	-24.0993	4.41256	-166.95	4.09393	-44.6377	2.19915	-7.81446	1.31864	46.4231	3.54992	109.899	3.18765	-20.8768	3.98529	23.7638	3.32765	26.388	2.30625	111.112	2.26488	-34.3386	2.63267	-17.9829	2.05593	43.6543	2.26123	45.2547	2.34549	5.16413	2.22962	100.834	2.34766	-10.8529	2.16583	-43.8167
4.53384	71.3823	3.96773	24.0735	3.9325	116.676	2.90609	-42.7341	3.44112	21.9487	1.59249	-37.3342	4.02227	98.8486	1.47531	-22.9513	4.41432	-166.008	4.09376	-46.8315	2.19835	-6.94773	1.31736	46.0387	3.55208	109.649	3.19182	-21.8279	3.98873	22.0902	3.33228	25.9888	2.30759	110.041	2.26741	-34.312	2.63296	-18.3271	2.06069	43.0514	2.26082	45.1451	2.3471	6.12252	2.22992	100.817	2.35242	-10.5101	2.16999	-43.1966
4.53672	71.615	3.9683	26.5136	3.93551	117.017	2.91276	-43.2342	3.4442	22.8296	1.59579	-37.0447	4.02726	100.271	1.48004	-21.9837	4.41275	-166.065	4.09905	-48.0213	2.2	-6.17205	1.31984	45.4452	3.55569	109.53	3.19444	-23.1223	3.99012	20.7177	3.33459	25.8616	2.31185	109.021	2.26575	-33.5936	2.62891	-19.3882	2.06372	43.2941	2.26419	45.6596	2.35104	7.5469	2.22977	101.101	2.35355	-10.4078	2.1732	-42.3645
4.54561	70.0309	3.97128	28.3712	3.93656	116.983	2.91792	-43.9831	3.44632	23.8729	1.59621	-36.428	4.0325	102.146	1.47869	-21.431	4.41993	-165.174	4.09984	-50.0033	2.20262	-4.75659	1.32238	44.9424	3.56002	109.021	3.1937	-23.2654	3.99394	20.1737	3.33545	25.9653	2.3096	108.672	2.26575	-32.9083	2.63386	-19.7526	2.0715	42.5029	2.26608	45.5584	2.3524	8.38255	2.22973	100.731	2.35454	-10.7491	2.17319	-41.7601
4.55235	68.8642	3.9743	30.3764	3.93949	117.285	2.91381	-44.8266	3.44402	25.431	1.59989	-36.2363	4.03591	103.172	1.4826	-20.5431	4.41989	-164.221	4.10042	-52.4722	2.20471	-4.39759	1.31964	44.5373	3.5615	108.365	3.1958	-24.109	3.99547	18.7036	3.33852	25.792	2.30975	107.158	2.26819	-32.1833	2.64185	-20.6195	2.07483	41.4918	2.26679	46.1323	2.35569	9.67865	2.22849	100.603	2.35596	-11.036	2.17507	-42.2699
4.5623	66.9983	3.97769	32.3113	3.9424	116.876	2.91799	-45.4566	3.44926	26.784	1.6015	-36.3629	4.04018	104.733	1.48357	-19.2875	4.42556	-163.354	4.10105	-54.4077	2.20496	-3.61969	1.31693	43.727	3.56365	107.386	3.19735	-25.2977	4.00054	17.3932	3.34051	25.5363	2.31382	106.249	2.26882	-31.5023	2.65043	-21.3282	2.07827	40.5563	2.26841	45.4699	2.35561	10.8072	2.23185	100.248	2.35867	-10.3134	2.1754	-41.9165
4.56328	65.0501	3.9832	34.5938	3.94155	117.288	2.92556	-46.8372	3.45082	27.9369	1.60787	-36.1948	4.0434	106.711	1.48355	-18.9337	4.42646	-163.069	4.10287	-55.343	2.20577	-2.74654	1.31796	43.1629	3.56472	106.757	3.19856	-26.603	4.00251	16.2128	3.34676	25.0938	2.31653	104.687	2.26979	-30.7109	2.64676	-21.7503	2.08321	39.3637	2.26965	45.4392	2.35606	12.6058	2.23187	99.4852	2.36144	-9.01782	2.1758	-41.9315
4.57379	63.8851	3.98675	36.4077	3.94207	117.467	2.93029	-47.4731	3.45351	29.0106	1.61091	-35.7313	4.04315	108.06	1.48434	-18.0796	4.42809	-161.279	4.10345	-55.9649	2.20589	-2.42418	1.32054	42.3301	3.56152	106.515	3.20248	-27.5491	4.00485	13.4351	3.34572	24.2421	2.31824	104.066	2.26998	-29.9988	2.64996	-22.1263	2.09131	38.2636	2.27153	45.9918	2.36019	14.6541	2.23337	98.7789	2.36311	-6.72286	2.18032	-41.1536
4.57718	61.9549	3.98999	38.8615	3.94518	117.849	2.93224	-47.2033	3.45474	30.3429	1.61628	-36.1569	4.04149	109.044	1.48566	-16.8936	4.42969	-160.476	4.10481	-57.7881	2.20755	-1.21395	1.32173	41.2203	3.566	105.627	3.19925	-28.1484	4.008	11.0239	3.3493	22.2077	2.31863	103.409	2.27111	-29.1256	2.63935	-23.1085	2.09739	37.5046	2.27401	46.2202	2.36106	15.5685	2.23422	98.6384	2.36325	-5.14492	2.18361	-40.5963
4.58266	61.4544	3.99183	40.9717	3.94907	117.993	2.93729	-46.5101	3.45635	31.6253	1.62358	-36.0367	4.03928	110.201	1.4916	-16.08	4.43444	-159.565	4.10856	-58.6462	2.20855	-0.827398	1.32539	40.9312	3.56879	105.219	3.20446	-29.3115	4.00898	8.49226	3.35383	21.6905	2.32399	103.784	2.27088	-28.6419	2.64444	-23.5394	2.09808	37.0081	2.27861	45.1649	2.36039	17.0233	2.23712	97.5638	2.36687	-4.727	2.18653	-39.0908
4.59319	59.8579	3.99374	42.8288	3.95031	118.625	2.94219	-45.9258	3.45749	32.6175	1.62719	-36.3459	4.04508	111.189	1.49581	-15.5602	4.4355	-158.551	4.11488	-60.1378	2.21252	0.221451	1.32725	40.5046	3.5739	104.878	3.20416	-30.4563	4.01512	6.56641	3.35729	21.033	2.31975	103.505	2.27345	-28.1411	2.64298	-24.4983	2.10042	36.15	2.28272	44.0976	2.36255	18.1199	2.23835	96.639	2.37062	-4.09796	2.18873	-37.7611
4.59856	59.0777	3.9986	44.5793	3.95427	119.015	2.94552	-45.4081	3.45824	33.5149	1.62513	-36.2218	4.05038	112.544	1.49713	-15.2853	4.43705	-157.529	4.12161	-61.7022	2.21187	0.880994	1.33105	40.0736	3.57487	104.124	3.20733	-31.6963	4.01663	4.09152	3.36121	19.6104	2.32172	102.691	2.2762	-27.2868	2.64142	-24.451	2.10863	35.4505	2.28359	43.8312	2.36481	19.7756	2.24178	96.1577	2.37366	-3.1467	2.19313	-36.2004
4.60101	58.1873	4.00088	47.2547	3.95481	119.433	2.95056	-45.8641	3.45523	34.6802	1.62994	-35.9461	4.05402	113.796	1.50117	-14.3859	4.43875	-156.35	4.12737	-63.5635	2.21333	0.819043	1.33426	39.6117	3.57841	102.851	3.21235	-32.7174	4.01885	1.58689	3.36533	18.5509	2.32325	101.898	2.27707	-26.6395	2.64668	-25.0545	2.11083	35.6082	2.28991	44.1362	2.366	21.5461	2.24536	95.5036	2.37432	-2.38465	2.19433	-34.6715
4.60781	56.5323	4.00264	49.7122	3.95972	119.865	2.95451	-46.0945	3.46348	36.2651	1.63506	-35.9413	4.05714	115.623	1.50495	-13.5714	4.43869	-156.074	4.13778	-65.1985	2.21731	1.24799	1.33363	39.6255	3.58053	101.034	3.21594	-33.8956	4.0234	-0.503067	3.36907	17.3043	2.32625	100.941	2.27851	-25.803	2.65428	-25.4332	2.11504	35.2466	2.29342	44.5747	2.36806	22.5567	2.24907	94.7863	2.37442	-0.988896	2.19824	-33.0161
4.61158	53.7251	4.00295	52.1558	3.95903	120.006	2.95778	-47.0108	3.46891	38.7287	1.6404	-35.9097	4.0591	116.621	1.50728	-12.83	4.44415	-155.238	4.14146	-67.1163	2.22038	1.67004	1.33212	38.8463	3.58335	99.81	3.21881	-34.5077	4.02819	-3.56819	3.36969	16.3313	2.32828	100.312	2.28175	-25.0903	2.65422	-25.7041	2.11603	34.61	2.29833	45.754	2.36909	23.6074	2.25148	93.5856	2.37231	0.418424	2.20043	-31.7959
4.61707	51.3154	4.00786	54.5728	3.96527	120.503	2.95835	-47.5818	3.47359	40.7804	1.64711	-35.5147	4.06314	117.483	1.50569	-12.2516	4.44274	-154.618	4.14424	-68.3916	2.22051	3.21926	1.33069	38.1653	3.58875	98.6142	3.22208	-35.5841	4.03016	-6.30047	3.37139	16.342	2.33407	100.216	2.28246	-24.4227	2.65765	-26.6723	2.12109	34.2525	2.30002	47.1787	2.37178	24.8317	2.25376	93.0796	2.37323	1.77953	2.2013	-30.5909
4.62076	48.9382	4.0123	56.5727	3.96612	120.955	2.96316	-47.6779	3.47678	41.727	1.65212	-36.4831	4.06334	118.819	1.50519	-11.2876	4.44571	-153.226	4.14677	-70.8127	2.22136	4.12803	1.33455	38.5312	3.58976	97.6532	3.22556	-36.9512	4.03659	-10.016	3.37306	15.8792	2.33899	98.9058	2.28317	-23.9387	2.66553	-26.8934	2.12266	33.1708	2.30289	48.3199	2.37252	25.5848	2.25136	92.8371	2.37758	2.67546	2.20307	-29.6648
4.61804	47.2702	4.02089	58.4232	3.96862	121.035	2.966	-47.9656	3.48207	43.2582	1.65588	-36.9909	4.06609	120.069	1.50744	-10.3296	4.44848	-152.786	4.15077	-74.0075	2.22376	4.68399	1.33407	38.3782	3.59229	96.4652	3.22861	-38.5769	4.03833	-13.4176	3.37613	14.3149	2.33802	97.6455	2.28441	-23.1248	2.67179	-27.687	2.12973	32.2553	2.30599	49.5209	2.37406	26.6882	2.25437	92.3785	2.37802	3.89413	2.20783	-29.1561
4.61763	45.0251	4.02149	60.0185	3.9721	121.369	2.97262	-48.6797	3.49037	44.4609	1.66104	-37.0361	4.07143	121.633	1.51061	-9.07443	4.44993	-152.61	4.15841	-77.0539	2.22045	6.08651	1.33318	38.2135	3.5983	95.4044	3.23043	-40.0799	4.03951	-16.3905	3.38147	13.7449	2.33691	96.7741	2.2856	-22.2328	2.68116	-28.8182	2.13457	31.6836	2.31088	48.0656	2.37418	27.8978	2.2558	91.6878	2.37761	5.26731	2.21103	-28.7794
4.62118	44.1433	4.02026	61.3846	3.97465	121.687	2.97773	-50.1269	3.49586	45.447	1.66382	-37.6731	4.0734	122.864	1.51768	-8.70807	4.45381	-152.024	4.16256	-79.3564	2.22516	6.75236	1.33493	37.7126	3.59944	93.7311	3.23367	-40.5308	4.03758	-18.3965	3.38278	13.7563	2.34002	96.2429	2.28844	-21.4653	2.6916	-29.582	2.13968	31.3969	2.31812	47.6017	2.37467	28.6312	2.25993	90.939	2.37853	6.07904	2.21334	-27.4359
4.61674	43.3845	4.02429	62.808	3.97604	121.792	2.97829	-51.4316	3.5002	47.2384	1.6663	-36.6962	4.07187	123.693	1.52262	-8.11379	4.45606	-151.523	4.16708	-80.6789	2.22936	7.39266	1.33987	37.7037	3.60056	92.8499	3.23783	-41.0368	4.03905	-20.178	3.38768	13.3725	2.34	95.4487	2.28825	-21.3482	2.69888	-31.0911	2.13887	30.6266	2.3212	47.3722	2.37864	29.4753	2.26441	89.3945	2.38115	6.61067	2.21696	-26.9985
4.60908	41.9326	4.02635	63.8219	3.97717	121.907	2.98162	-52.4623	3.50156	48.3785	1.67021	-36.6269	4.06915	124.259	1.52608	-8.28682	4.45924	-150.589	4.17301	-81.768	2.23108	8.14417	1.34396	37.7225	3.60473	91.5433	3.24051	-41.8466	4.04209	-22.6721	3.39041	12.9564	2.33902	94.4804	2.28977	-20.9401	2.70513	-32.3337	2.1411	29.6581	2.32839	48.4697	2.38324	30.7276	2.26821	89.3301	2.38133	7.92646	2.21921	-26.7285
4.61589	39.5664	4.03062	65.1375	3.97925	122.042	2.98648	-53.7962	3.5051	49.629	1.67526	-37.1929	4.07186	124.707	1.52377	-7.7727	4.46494	-150.002	4.17314	-82.4293	2.23348	8.21405	1.3444	37.8425	3.60597	90.7006	3.24444	-42.0871	4.04533	-24.6995	3.39683	12.5558	2.33712	93.5045	2.29004	-20.4898	2.71275	-33.5132	2.13789	29.474	2.32987	48.7289	2.38543	31.81	2.27312	88.0377	2.38333	8.18387	2.22249	-25.4849
4.6167	36.945	4.02951	65.7882	3.98096	121.957	2.98902	-54.1807	3.51134	50.9058	1.67958	-37.3389	4.07046	124.785	1.52387	-6.76285	4.46995	-148.383	4.17779	-84.8316	2.23263	8.57857	1.34888	37.9202	3.60814	89.1278	3.25041	-42.5092	4.04655	-26.1314	3.40141	12.7364	2.34191	92.4373	2.29532	-20.3519	2.72156	-35.2424	2.13835	28.4137	2.33524	49.361	2.39004	33.046	2.27904	87.2314	2.38653	7.95416	2.2274	-24.1018
4.61563	34.6272	4.03006	66.3746	3.98564	122.362	2.99773	-54.7664	3.52051	51.3326	1.68277	-37.6278	4.0734	125.708	1.52592	-6.76115	4.47884	-147.36	4.18415	-86.6688	2.23401	9.41934	1.3546	38.1843	3.60955	88.1725	3.25509	-43.1718	4.0499	-28.0434	3.40381	11.8934	2.34357	91.6712	2.29819	-19.7816	2.72043	-35.9149	2.14114	27.7216	2.34317	49.5989	2.39308	34.3154	2.28215	86.5556	2.38894	7.73271	2.22764	-22.9256
4.61726	32.7033	4.02839	67.4109	3.98649	122.549	3.00206	-55.1406	3.52669	52.5293	1.68573	-37.8831	4.07294	127.597	1.52805	-6.12939	4.48093	-146.527	4.18916	-87.3343	2.23849	10.3226	1.36017	37.7654	3.61107	87.1733	3.26151	-43.7824	4.05057	-29.9759	3.40543	11.4017	2.34615	90.7448	2.30187	-18.9931	2.72176	-36.7003	2.13972	26.7649	2.35502	51.0706	2.39658	35.7403	2.28077	86.2237	2.39337	8.07592	2.23231	-22.7793
4.62009	30.2933	4.03204	68.6438	3.99177	122.8	3.00403	-56.5774	3.53299	53.1979	1.68749	-38.8884	4.07702	129.147	1.53179	-5.93479	4.4841	-145.783	4.1957	-88.9939	2.24106	10.9913	1.36254	36.9529	3.61433	86.7036	3.26333	-43.9607	4.05176	-31.7986	3.40791	10.7462	2.3453	90.1769	2.30593	-18.4683	2.72833	-37.939	2.14353	25.9997	2.35888	50.3824	2.39933	37.0965	2.28481	85.6033	2.39725	8.56334	2.23466	-21.9292
4.62101	27.677	4.03256	69.8205	3.99845	122.462	3.00674	-57.3059	3.53941	54.3936	1.68205	-38.8308	4.08378	130.386	1.53182	-5.60538	4.49028	-144.697	4.20209	-90.3527	2.24397	11.4406	1.36392	36.8779	3.6181	86.3743	3.26721	-43.8982	4.0553	-33.2009	3.41164	10.6261	2.35019	88.6991	2.31024	-18.3763	2.73681	-39.1311	2.14163	24.5853	2.36561	49.1913	2.40225	38.0704	2.28863	84.1384	2.40054	8.17467	2.23755	-20.0237
4.62151	24.502	4.03487	70.6381	3.99863	123.507	3.01697	-57.5337	3.54827	55.3897	1.68139	-39.0123	4.09079	131.402	1.53488	-5.10621	4.49534	-143.304	4.20843	-91.3938	2.24557	11.6099	1.3661	35.8801	3.61981	85.145	3.27205	-44.029	4.05889	-33.6586	3.41556	10.2551	2.36046	87.6093	2.31322	-17.8082	2.74557	-40.1779	2.14083	23.4206	2.37132	48.3233	2.40418	39.2452	2.28939	83.6252	2.403	8.58564	2.23895	-19.0222
4.62002	22.2193	4.03723	71.0742	4.00285	124.464	3.02077	-57.3398	3.55351	56.0065	1.68527	-38.8037	4.09814	131.613	1.53723	-5.30594	4.49569	-142.174	4.20658	-91.0778	2.25091	12.3858	1.37027	35.343	3.62303	84.2303	3.27557	-44.3957	4.06327	-34.3412	3.42035	10.0777	2.36362	86.3081	2.31751	-17.1132	2.74471	-41.0487	2.14732	22.2764	2.37378	47.8501	2.4058	40.2906	2.29188	82.6375	2.40472	8.51722	2.24125	-17.3562
4.62109	20.1103	4.04249	71.4716	4.00628	125.363	3.0249	-57.3879	3.56167	56.8313	1.68781	-38.859	4.10111	132.09	1.53805	-5.15187	4.50142	-141.158	4.20916	-92.2798	2.25377	12.3705	1.37096	34.6236	3.62791	83.3317	3.28159	-45.0385	4.06385	-34.4537	3.42539	9.42142	2.36269	84.9194	2.31969	-16.5183	2.75297	-41.9725	2.15051	21.2073	2.37787	47.3872	2.40771	41.6312	2.29577	81.8669	2.4075	9.10329	2.24498	-16.4196
4.629	18.9153	4.04408	72.361	4.00598	126.609	3.03037	-57.5326	3.566	58.2487	1.69362	-38.9712	4.10303	133.267	1.54146	-4.89206	4.50285	-140.455	4.21412	-93.1865	2.25699	12.9985	1.37121	33.8083	3.63157	82.2111	3.28503	-45.8616	4.06771	-35.3999	3.42854	9.44938	2.37106	84.4486	2.32027	-16.2514	2.76606	-42.6383	2.15131	21.0345	2.38368	46.8031	2.41254	42.2926	2.30118	81.2401	2.40661	9.81241	2.24659	-15.5228
4.62972	17.0678	4.04658	72.2538	4.01042	126.619	3.03634	-57.5103	3.57156	59.256	1.69543	-38.7655	4.10574	134.585	1.54417	-4.69105	4.50528	-139.35	4.21713	-94.0579	2.25989	12.2416	1.37309	33.2712	3.63465	81.2141	3.28713	-46.2749	4.06943	-35.5869	3.43002	9.63112	2.37105	83.5876	2.32384	-15.544	2.76893	-43.4192	2.1555	20.6692	2.38717	46.6389	2.41611	43.3665	2.30276	80.6567	2.41063	11.5631	2.25275	-14.4617
4.63204	15.5084	4.04757	72.8596	4.01314	127.576	3.04674	-57.1781	3.57222	61.0103	1.69796	-39.3178	4.10393	136.233	1.53982	-4.97409	4.50894	-138.379	4.21697	-94.3406	2.26322	12.2204	1.37814	32.5734	3.63888	79.8413	3.28946	-46.8489	4.07241	-36.2804	3.43265	10.2682	2.37628	83.2005	2.32421	-14.9805	2.77487	-44.0696	2.15215	20.3629	2.38794	46.7762	2.41726	44.7596	2.30295	79.8772	2.416	12.7972	2.25701	-13.4603
4.63414	13.5496	4.04983	73.3623	4.01696	128.393	3.05042	-57.4123	3.57533	62.6605	1.69986	-39.4809	4.10614	137.828	1.54033	-4.96099	4.51212	-137.321	4.22418	-95.2765	2.26747	11.2017	1.38426	31.8101	3.64059	78.3103	3.29257	-47.5364	4.07147	-36.3195	3.4367	9.77224	2.37332	82.1105	2.32668	-13.9596	2.78299	-44.5269	2.1555	19.4781	2.39322	47.7243	2.42087	47.1383	2.30731	78.8855	2.41715	13.3667	2.2604	-12.0359
4.64047	11.5853	4.04767	73.9108	4.01694	129.2	3.05755	-57.418	3.57635	63.7838	1.70007	-39.4014	4.11105	138.35	1.54646	-4.0286	4.51675	-136.98	4.22844	-97.767	2.27031	11.0665	1.38903	30.8461	3.64135	77.063	3.29566	-48.4032	4.07597	-36.0944	3.44141	10.2026	2.37315	80.7317	2.33056	-13.2198	2.78767	-45.3374	2.1553	18.5968	2.39717	47.6892	2.42501	48.5125	2.31099	77.8334	2.41866	13.621	2.26546	-10.2504
4.64436	9.88957	4.048	75.2758	4.02298	129.734	3.06451	-57.1501	3.57947	64.0225	1.70107	-39.1359	4.11635	139.015	1.55202	-3.64819	4.51741	-136.287	4.2341	-98.9928	2.27272	11.082	1.39128	29.8933	3.64539	75.5321	3.29924	-49.77	4.07705	-36.1354	3.44387	10.3247	2.37764	79.3464	2.33401	-12.1756	2.78949	-45.8903	2.15906	17.7256	2.40051	47.5837	2.42721	50.4676	2.3192	77.0946	2.41981	14.6092	2.26875	-9.91743
4.65181	8.86691	4.04852	76.2719	4.0279	129.835	3.06763	-56.8271	3.57876	65.5071	1.70235	-39.3751	4.12005	140.148	1.55279	-3.60606	4.51871	-134.885	4.2402	-99.6538	2.27805	11.0126	1.39451	29.5294	3.64634	74.9987	3.30482	-50.3637	4.07884	-35.1384	3.45042	9.69734	2.37302	78.2447	2.33825	-11.4095	2.79322	-46.6375	2.15819	16.9209	2.40481	48.232	2.4295	51.7878	2.32171	76.5885	2.42023	14.6791	2.27081	-8.78537
4.65357	7.15688	4.05038	76.968	4.03003	130.519	3.07159	-56.6201	3.58037	66.191	1.70419	-39.7594	4.1209	141.041	1.55398	-3.22342	4.51909	-133.532	4.24354	-101.344	2.2823	10.8078	1.40139	28.8299	3.64999	74.2754	3.3072	-50.5719	4.0805	-35.1899	3.45189	9.2384	2.37422	78.5291	2.3452	-10.665	2.78573	-47.0201	2.15763	16.0483	2.40841	48.4083	2.43058	52.7116	2.32535	75.9236	2.42494	14.5603	2.27321	-7.58859
4.65853	5.22708	4.05463	77.9639	4.03292	131.06	3.07471	-55.7156	3.58355	67.3533	1.70937	-40.0324	4.12379	141.963	1.55586	-2.71443	4.52143	-132.285	4.24619	-104.181	2.28651	10.7749	1.40331	29.0453	3.65211	72.7726	3.31006	-51.1199	4.08463	-35.3881	3.45781	9.0744	2.37928	77.8287	2.34969	-9.39773	2.78408	-47.7438	2.15562	15.8192	2.40953	49.4031	2.43457	54.1991	2.32762	75.5804	2.42635	14.5166	2.2728	-5.62869
4.66623	3.49589	4.05466	78.6345	4.03369	131.455	3.08362	-55.6108	3.58343	68.6041	1.71406	-39.8724	4.1286	142.54	1.55633	-2.48767	4.52359	-131.197	4.24875	-105.97	2.28869	10.9255	1.40372	29.7368	3.65633	71.597	3.31222	-50.9607	4.08711	-36.6871	3.46102	9.24718	2.3825	77.4394	2.35509	-8.78781	2.78214	-48.7428	2.16068	15.435	2.41254	49.7833	2.43727	54.9006	2.33086	74.3669	2.42759	14.56	2.27516	-4.11205
4.67236	1.25781	4.05749	79.5725	4.03768	132.231	3.0875	-55.3134	3.58398	69.7707	1.71802	-40.0036	4.13223	143.577	1.56257	-2.39351	4.52693	-130.193	4.25217	-110.278	2.29097	10.4521	1.40469	29.8952	3.65675	70.4973	3.3164	-51.4456	4.08951	-36.9074	3.46447	10.6323	2.38812	77.0324	2.35954	-7.9551	2.78533	-49.6379	2.16166	15.5099	2.41634	49.3894	2.43727	56.1925	2.33332	74.1126	2.42841	15.591	2.27874	-3.03129
4.67513	-0.376211	4.0589	80.2722	4.03652	132.917	3.09292	-55.3317	3.58599	70.1666	1.71836	-39.7368	4.13298	143.669	1.56607	-3.02695	4.53111	-129.003	4.25686	-112.926	2.29032	9.57042	1.40899	30.4347	3.66147	69.38	3.31757	-52.3015	4.09255	-37.6951	3.46733	11.2257	2.39591	76.532	2.36663	-6.70486	2.78363	-50.5881	2.16836	15.108	2.42011	49.708	2.43991	56.9059	2.33534	73.5458	2.42972	16.6412	2.27908	-2.5524
4.6783	-3.16014	4.06426	81.1047	4.04128	133.203	3.09738	-56.0288	3.58483	70.609	1.71722	-39.5588	4.1369	144.225	1.57326	-2.83355	4.52906	-128.201	4.2613	-114.886	2.29204	9.58592	1.40882	30.0408	3.66301	69.2906	3.31922	-52.8407	4.0938	-38.207	3.46877	11.7483	2.39914	75.929	2.36966	-5.94697	2.78348	-51.257	2.16994	14.997	2.42117	50.8311	2.44227	57.9834	2.33617	73.0028	2.43006	17.9287	2.27986	-0.886859
4.68156	-5.74297	4.06947	82.1784	4.04097	134.595	3.10053	-56.6867	3.5839	71.2849	1.71743	-39.2989	4.13913	144.917	1.57685	-2.28331	4.53136	-127.147	4.26358	-115.485	2.2929	9.40973	1.40952	29.3449	3.66945	68.9521	3.32445	-53.3554	4.0944	-40.0181	3.47281	12.5658	2.40044	76.2739	2.37264	-4.82494	2.78648	-52.3796	2.17138	14.0393	2.42432	50.6693	2.44303	59.556	2.34039	73.3219	2.43371	17.8342	2.28501	-0.146894
4.68406	-8.06236	4.07514	83.3545	4.04503	135.421	3.10387	-57.0121	3.58308	71.5065	1.72177	-39.5923	4.14342	144.992	1.58094	-2.43952	4.53174	-125.835	4.26865	-116.48	2.29272	9.04514	1.41026	29.1449	3.6743	68.247	3.32405	-53.9798	4.09559	-41.8907	3.4767	13.7069	2.40579	74.6752	2.37686	-3.67705	2.78959	-53.2217	2.17625	13.8688	2.42309	51.6622	2.44329	60.3204	2.34466	73.0936	2.43389	17.8432	2.28627	1.23271
4.68978	-9.44593	4.07673	83.8276	4.04733	136.061	3.10696	-57.8727	3.58816	72.2404	1.72171	-39.386	4.14718	145.264	1.58524	-1.75448	4.53664	-125.492	4.26873	-116.183	2.29207	8.30251	1.41519	29.126	3.67705	67.6052	3.33021	-54.486	4.099	-42.4164	3.48215	14.3997	2.41145	73.8937	2.37831	-2.0128	2.7949	-53.9848	2.17607	13.4649	2.42583	53.4305	2.44456	60.9601	2.34549	72.7399	2.43663	19.1461	2.2869	2.47262
4.68806	-11.6395	4.0825	84.5926	4.04867	137.252	3.11058	-57.9192	3.58774	72.658	1.73221	-38.9901	4.14803	145.498	1.58607	-0.89903	4.53559	-125.224	4.26892	-117.502	2.29623	8.13539	1.41719	29.463	3.67909	66.8605	3.33226	-54.7666	4.10167	-42.6034	3.49125	15.361	2.41016	73.8031	2.38102	-0.382121	2.79397	-54.3899	2.17905	12.992	2.42693	55.31	2.44531	61.6978	2.34816	71.9882	2.43905	19.9197	2.28688	3.61876
4.69348	-12.8441	4.08456	84.4932	4.05436	137.598	3.11289	-58.085	3.58794	73.3572	1.73672	-38.9654	4.15253	145.728	1.58765	-0.345029	4.53657	-125.107	4.27089	-118.537	2.3032	7.2166	1.42148	28.8698	3.68298	66.763	3.33515	-54.273	4.10389	-43.8145	3.49151	17.0513	2.40517	72.7353	2.38415	1.27961	2.79904	-55.3761	2.18264	12.1557	2.42861	56.0722	2.4475	63.609	2.35285	71.16	2.44117	21.2455	2.28938	5.84698
4.69653	-13.7833	4.08842	84.9764	4.05655	138.238	3.11582	-57.9586	3.58686	73.1286	1.73904	-38.5432	4.15274	146.025	1.59102	-0.16905	4.53828	-125.68	4.27828	-118.756	2.30196	7.15558	1.42524	28.3344	3.68565	66.4633	3.33814	-54.5831	4.10635	-44.7078	3.49347	17.0494	2.40673	71.9514	2.3879	2.67866	2.80765	-56.3831	2.1823	11.8338	2.43378	56.491	2.4506	65.9774	2.35649	70.7729	2.44442	21.9307	2.29085	7.33043
4.70181	-14.2762	4.09226	85.6015	4.05954	139.157	3.12117	-57.7714	3.58762	73.9733	1.74101	-38.4128	4.15515	146.319	1.59446	0.0719588	4.54306	-126.229	4.27916	-117.979	2.30569	6.5855	1.42919	28.5086	3.68521	66.5104	3.34022	-54.2787	4.10779	-44.644	3.49291	17.8429	2.41386	70.7775	2.39188	4.24943	2.81117	-57.4447	2.18062	10.8193	2.43843	58.6137	2.45132	68.5006	2.36	69.8911	2.44617	22.3041	2.29295	8.47778
4.70378	-15.0004	4.09542	85.7912	4.06583	140.557	3.12188	-57.3227	3.58908	74.6634	1.7479	-38.5906	4.15722	145.808	1.59726	0.305752	4.54937	-126.558	4.27484	-117.087	2.31037	5.96597	1.43503	28.2286	3.68842	65.6269	3.34405	-54.3116	4.10921	-44.2392	3.49348	18.1668	2.41219	70.239	2.3949	5.70381	2.80585	-58.1048	2.1851	9.95729	2.44333	59.4009	2.44943	70.2668	2.36063	69.0747	2.45062	22.3178	2.29591	10.5097
4.70847	-16.5603	4.09896	85.6339	4.06663	141.253	3.12601	-57.1695	3.59152	75.4366	1.75133	-38.4186	4.16036	146.215	1.60237	0.777121	4.55411	-126.334	4.27864	-117.475	2.31306	5.31631	1.43693	28.1088	3.69262	64.5523	3.34718	-54.039	4.10896	-44.3241	3.49904	17.3816	2.41578	69.8218	2.39924	7.0697	2.80641	-58.3769	2.18717	8.7238	2.44829	60.1442	2.45207	71.8034	2.36349	68.1545	2.45144	22.6023	2.29709	12.1552
4.71595	-16.9203	4.10318	86.4147	4.06663	142.378	3.12302	-57.1537	3.5963	75.9213	1.75305	-38.9912	4.16747	146.161	1.60977	1.17684	4.55456	-126.507	4.28081	-117.256	2.3137	3.93249	1.44087	27.4989	3.69266	63.869	3.35187	-54.5947	4.11102	-44.797	3.50202	17.0637	2.41139	68.925	2.40509	8.85133	2.8004	-59.8192	2.19228	8.50902	2.45355	60.4235	2.45362	74.0324	2.36764	67.6341	2.4525	23.1226	2.2974	13.9391
4.71917	-18.3239	4.10296	87.0842	4.06738	143.273	3.12627	-57.3897	3.59971	76.2131	1.7567	-39.0007	4.17164	146.33	1.61288	1.75629	4.55767	-126.817	4.2823	-118.395	2.31348	3.54301	1.44294	28.0501	3.69502	63.8575	3.35392	-55.2257	4.11305	-44.8088	3.50694	16.9648	2.41744	67.369	2.40717	10.1083	2.8061	-59.9812	2.19682	7.48858	2.45582	61.1705	2.4538	75.8176	2.36915	67.3383	2.45701	24.5376	2.29893	16.0334
4.72114	-19.7369	4.10542	87.8752	4.07116	144.392	3.12726	-56.731	3.60001	75.9048	1.75877	-38.7884	4.17336	146.407	1.61718	1.52768	4.55945	-126.698	4.2859	-118.582	2.31822	2.97572	1.44494	27.8746	3.69957	63.476	3.35553	-55.3771	4.11429	-45.0379	3.51177	16.6805	2.4187	66.2849	2.41028	11.4698	2.81036	-60.3825	2.1995	7.1637	2.45949	62.2931	2.45481	78.225	2.37162	66.5536	2.46075	24.7252	2.3032	17.4513
4.72148	-20.1836	4.10772	88.8094	4.07345	144.781	3.12731	-56.9677	3.60149	76.8837	1.76175	-39.0417	4.1798	146.488	1.61421	2.43951	4.56297	-126.322	4.29212	-120.085	2.32078	2.59892	1.44515	27.5961	3.70027	62.8061	3.35661	-55.3312	4.11454	-45.3329	3.5161	17.0497	2.41637	65.4742	2.41397	12.7347	2.81334	-61.0945	2.19936	7.45225	2.46578	62.1502	2.45709	79.9371	2.37463	66.4004	2.46307	24.1822	2.3055	19.0544
4.7217	-20.1868	4.10846	89.9101	4.07523	145.533	3.13109	-56.6833	3.6078	77.6669	1.76346	-39.6877	4.18266	146.645	1.62226	2.59764	4.56544	-126.618	4.29134	-120.065	2.31792	1.15713	1.44725	27.2226	3.70329	61.6937	3.35889	-55.642	4.11576	-44.0697	3.518	16.8239	2.43103	63.9413	2.41675	14.1755	2.81735	-61.7434	2.20191	7.68443	2.47254	62.0742	2.45756	81.7968	2.37689	65.932	2.46738	24.1118	2.30529	20.8761
4.72603	-19.3095	4.11425	89.7431	4.07812	146.289	3.13249	-57.5898	3.60804	77.6841	1.76397	-39.3145	4.18616	146.76	1.62868	2.58623	4.56724	-126.125	4.29323	-119.547	2.32312	-0.250895	1.45104	26.7016	3.70112	60.8271	3.36249	-55.8393	4.11618	-42.7022	3.5251	17.1832	2.43448	62.4231	2.41686	15.6901	2.82871	-61.815	2.20637	7.85664	2.47743	62.4504	2.46108	83.8528	2.3786	65.623	2.4699	23.3075	2.30678	22.2886
4.72919	-19.606	4.11671	90.1406	4.08095	146.932	3.13749	-58.8693	3.61159	77.9463	1.76686	-39.6352	4.18642	146.839	1.62845	3.1677	4.57111	-125.345	4.29606	-118.992	2.32413	-1.23878	1.45564	26.4285	3.70516	59.6161	3.36659	-56.0786	4.11963	-40.9831	3.52956	16.6767	2.43532	61.3207	2.41776	17.0945	2.83454	-62.1153	2.21168	7.23506	2.48175	62.6046	2.45921	85.1706	2.3781	65.7742	2.47258	23.9451	2.30944	23.1753
4.72996	-19.7391	4.12135	90.4291	4.08468	147.418	3.14128	-59.4692	3.62116	78.3334	1.77063	-39.3453	4.18734	147.112	1.63502	3.74707	4.57538	-125.264	4.2984	-119.312	2.32673	-1.75325	1.46042	26.755	3.70558	59.0878	3.36962	-56.1631	4.12375	-39.2849	3.53189	16.6062	2.43647	60.213	2.42105	18.4478	2.84279	-62.1265	2.21357	7.11518	2.49049	62.4288	2.4612	86.9514	2.38025	65.6934	2.47568	24.392	2.31055	23.4875
4.73219	-20.7526	4.12652	90.937	4.08552	147.908	3.14435	-59.656	3.6244	79.0007	1.77638	-39.4715	4.18684	147.424	1.63468	4.16518	4.57894	-125.331	4.30227	-119.996	2.331	-2.32035	1.46077	27.019	3.70717	58.6772	3.37037	-56.4183	4.12622	-37.9399	3.53482	16.9615	2.43623	59.719	2.42493	19.818	2.85308	-62.8854	2.21667	6.1977	2.49435	62.1828	2.464	88.4715	2.38316	65.3751	2.48087	24.0393	2.3113	24.4086
4.73427	-22.3387	4.13051	91.3975	4.08998	148.857	3.14639	-59.7136	3.62477	79.5385	1.7809	-39.9378	4.19212	147.621	1.64103	4.42007	4.57939	-125.088	4.30661	-120.072	2.33779	-2.84764	1.46217	26.8227	3.70671	59.4467	3.37522	-56.486	4.12737	-36.4896	3.53699	17.1427	2.43322	59.1132	2.42722	21.5085	2.86171	-63.4243	2.2196	5.57699	2.50024	61.1448	2.46511	89.9315	2.38475	65.2115	2.48355	24.7579	2.31276	25.3419
4.73662	-22.1305	4.13494	91.4382	4.09246	149.458	3.14722	-59.1601	3.6308	79.8853	1.78704	-40.2295	4.19658	147.544	1.64343	4.75599	4.58425	-124.636	4.30562	-120.13	2.34159	-3.78555	1.46416	26.3362	3.70745	59.3201	3.3775	-56.025	4.13073	-34.547	3.5432	18.0001	2.43106	58.1941	2.42659	22.7708	2.86722	-63.7346	2.22145	5.06469	2.50323	60.3479	2.46617	91.5881	2.38928	64.9279	2.48616	25.1632	2.31313	25.2337
4.73889	-21.848	4.13947	91.8375	4.0947	150.137	3.14926	-59.0087	3.63483	79.8489	1.79067	-40.5522	4.20398	148.191	1.64251	5.13302	4.58818	-124.685	4.3076	-119.393	2.34492	-4.67245	1.46654	26.194	3.70523	59.3278	3.37857	-56.1159	4.1337	-32.6129	3.54736	18.7403	2.42974	57.7321	2.42778	24.536	2.87537	-64.0746	2.22701	4.3151	2.50769	60.1015	2.46813	93.557	2.39211	64.9429	2.48763	25.9557	2.31483	24.7008
4.74664	-21.665	4.14307	92.4465	4.09629	150.564	3.15214	-58.9432	3.64163	79.7601	1.79389	-40.7398	4.20648	148.793	1.64581	5.26423	4.59443	-124.693	4.30837	-118.017	2.34944	-6.50791	1.46857	26.6125	3.7067	58.9991	3.38047	-55.887	4.13741	-30.9165	3.55456	18.9006	2.43017	56.2812	2.43009	25.8985	2.88327	-64.5116	2.22936	3.4338	2.51104	58.108	2.47153	95.3502	2.39364	64.7239	2.49139	26.3372	2.31665	25.0453
4.74542	-20.5962	4.14845	93.1671	4.10287	150.696	3.15664	-59.8512	3.64214	80.0721	1.7987	-40.3343	4.20952	148.952	1.64504	5.53091	4.59507	-125.315	4.3142	-117.306	2.35475	-7.46331	1.47027	26.0422	3.70679	58.5435	3.3812	-55.4933	4.13897	-28.4475	3.55494	20.3014	2.4286	55.0547	2.43313	27.8555	2.88268	-65.7768	2.22948	3.24129	2.51699	56.9603	2.47384	97.1424	2.39889	64.3302	2.49187	27.4361	2.31775	25.5482
4.75662	-20.9453	4.15005	93.5481	4.10469	151.272	3.16045	-60.3873	3.64744	79.9378	1.80369	-40.2214	4.21854	149.224	1.65237	6.09902	4.59967	-125.479	4.32034	-116.078	2.35549	-8.02836	1.47269	24.9797	3.70967	58.8926	3.38548	-55.0643	4.13924	-26.1392	3.55417	20.9833	2.43438	54.7225	2.4368	29.1276	2.89045	-65.8332	2.23594	2.75973	2.52433	55.5824	2.47781	98.5902	2.40085	63.7098	2.4981	28.4337	2.3196	25.9436
4.76416	-20.5096	4.1525	93.752	4.10752	151.687	3.16218	-60.9502	3.64993	80.4855	1.80786	-40.4659	4.22083	149.527	1.6573	6.00142	4.60103	-125.204	4.32363	-114.846	2.35609	-9.47535	1.47278	24.4342	3.71138	58.2034	3.38841	-55.2429	4.14297	-24.1707	3.56169	21.6949	2.43788	54.1446	2.43835	30.4821	2.89205	-66.3933	2.2375	2.15237	2.52914	56.0884	2.47554	99.9365	2.40229	63.2236	2.49997	28.9475	2.32202	26.942
4.77172	-22.0335	4.15513	94.4721	4.11068	151.77	3.16592	-61.5378	3.65289	81.2702	1.8121	-40.3676	4.22527	149.377	1.66095	6.09051	4.60762	-124.388	4.32678	-114.111	2.35878	-10.4737	1.47126	23.4946	3.71341	57.8683	3.39085	-55.8169	4.14772	-22.4542	3.56358	21.2896	2.44272	52.9559	2.43982	32.0615	2.90035	-66.9548	2.24322	1.95224	2.53162	56.4827	2.47698	100.919	2.40412	62.8588	2.50114	30.7616	2.32375	26.9908
4.77248	-23.6133	4.15664	94.8136	4.11228	152.289	3.16648	-61.6895	3.65773	81.4144	1.81709	-40.927	4.22864	150.01	1.66595	6.21432	4.60843	-124.155	4.32824	-113.752	2.35599	-11.7042	1.47385	22.5159	3.71477	57.2834	3.39408	-56.1984	4.15109	-21.3867	3.5709	21.7195	2.44553	52.3802	2.44052	33.7618	2.90559	-67.3191	2.25083	2.00466	2.53308	57.5927	2.48135	102.052	2.4064	63.1059	2.50255	32.5486	2.32554	27.3909
4.77478	-24.3406	4.15961	95.7255	4.11554	153.036	3.17144	-61.1317	3.66475	82.0537	1.82066	-40.7912	4.22995	150.738	1.67138	6.60685	4.60931	-124.186	4.33527	-113.49	2.35839	-13.4017	1.47616	21.5331	3.71502	57.3182	3.3974	-55.9023	4.15379	-19.1165	3.57647	21.5685	2.44582	51.9242	2.44283	35.4296	2.91325	-67.0974	2.2528	2.38853	2.54007	56.4094	2.4838	103.115	2.40625	62.8605	2.5057	33.4233	2.3255	28.106
4.7773	-24.8826	4.16155	96.5037	4.11961	153.599	3.17513	-61.0561	3.66999	82.9648	1.82355	-40.9333	4.234	151.766	1.67354	7.17859	4.61336	-124.132	4.33562	-114.284	2.36537	-14.1917	1.48059	20.3857	3.71416	56.7831	3.39938	-56.4596	4.15984	-17.6297	3.58118	21.2273	2.44327	51.2244	2.44355	37.3873	2.92123	-66.8819	2.25284	1.85453	2.54088	56.2859	2.48636	104.494	2.40921	63.3975	2.5097	34.7748	2.32626	28.6702
4.77631	-24.8279	4.1676	97.4145	4.12399	154.038	3.18212	-60.9822	3.67304	84.5515	1.82756	-41.2123	4.2374	153.381	1.67673	7.17661	4.61896	-124.551	4.33901	-114.769	2.36691	-15.2418	1.48026	19.9101	3.71566	57.3009	3.39993	-56.9004	4.16252	-15.4447	3.58241	20.6037	2.4471	51.2451	2.44497	39.1879	2.9275	-66.4233	2.25747	1.69351	2.54425	55.5636	2.48919	105.303	2.41069	63.7409	2.51167	35.5795	2.32857	28.9012
4.77984	-24.1007	4.17595	98.158	4.13	154.774	3.18271	-61.237	3.6745	85.8113	1.83031	-40.9119	4.24384	153.941	1.68147	7.41154	4.62054	-125.06	4.33787	-114.297	2.36943	-16.1802	1.48021	19.4357	3.7188	57.3178	3.40463	-57.5772	4.16719	-14.0392	3.58521	20.9182	2.45213	51.3095	2.44809	41.0514	2.92038	-67.2565	2.25962	1.13083	2.54947	54.6087	2.48941	105.485	2.41223	64.1651	2.51459	36.4595	2.33016	29.2125
4.78477	-24.2138	4.18128	98.698	4.13148	155.432	3.18569	-61.4132	3.67926	86.221	1.83414	-41.5704	4.24396	153.986	1.68405	7.05773	4.62394	-124.632	4.34062	-115.797	2.37443	-17.2756	1.48243	19.1366	3.7197	57.0126	3.40711	-57.8616	4.17133	-12.4942	3.58676	21.0658	2.45399	50.6052	2.44865	42.5633	2.92337	-67.5345	2.25901	0.639075	2.55394	52.3903	2.49182	106.351	2.41603	64.6242	2.5174	36.564	2.32785	29.9179
4.79279	-24.9544	4.18389	99.1512	4.13071	156.761	3.18672	-61.078	3.68398	87.1622	1.8407	-40.9496	4.24375	153.893	1.69109	7.32978	4.62388	-124.887	4.33786	-116.02	2.37724	-18.5967	1.48268	19.291	3.72267	56.6879	3.40832	-58.2431	4.17918	-11.4383	3.59055	20.3768	2.45567	49.7858	2.45046	44.4414	2.92468	-67.9292	2.26169	0.583692	2.55934	51.004	2.49254	106.678	2.41722	64.5296	2.5215	37.1873	2.32855	30.5046
4.79512	-24.8454	4.18814	100.347	4.13071	157.691	3.18996	-60.8531	3.6882	88.3447	1.84598	-41.7442	4.24531	153.984	1.68862	7.54855	4.62716	-124.47	4.34323	-116.183	2.38339	-19.7594	1.485	19.0521	3.72471	56.1698	3.40964	-59.2541	4.18387	-10.7175	3.59447	19.7476	2.45582	49.4521	2.45096	46.4427	2.92288	-68.2854	2.2657	0.386028	2.56265	50.9198	2.49831	107.189	2.42437	65.2909	2.52141	37.515	2.33096	30.5003
4.7974	-24.1325	4.19094	101.191	4.13503	157.767	3.19603	-61.1714	3.69435	89.2798	1.85195	-42.1598	4.2486	154.191	1.69122	8.05226	4.63227	-124.583	4.34839	-116.207	2.38263	-20.8356	1.48345	19.1852	3.7281	56.3274	3.41232	-60.0981	4.18909	-10.6456	3.59563	19.1867	2.45765	49.272	2.45337	47.7158	2.92364	-68.5239	2.26768	0.24152	2.56713	49.978	2.50145	108.135	2.42953	65.9301	2.52456	38.3162	2.33439	31.2267
4.80337	-24.2114	4.19494	102.449	4.13679	157.535	3.19732	-61.5469	3.69832	90.1133	1.85629	-42.4259	4.2543	156.01	1.69926	8.78801	4.63581	-124.878	4.35166	-117.271	2.3833	-21.9353	1.48372	19.3924	3.73036	56.5421	3.41387	-60.6939	4.19289	-10.6047	3.59874	18.5519	2.45387	48.6835	2.45405	49.4631	2.92954	-68.7482	2.26473	0.291218	2.57173	49.6455	2.50541	108.312	2.43373	66.4769	2.52814	39.8506	2.33604	31.5304
4.80441	-24.9749	4.19584	103.35	4.13986	157.583	3.1945	-60.6553	3.69428	90.8317	1.85986	-42.6809	4.25913	156.965	1.70143	9.4622	4.63591	-125.065	4.35461	-117.676	2.38291	-23.0012	1.48361	19.9471	3.73773	55.8688	3.41553	-60.9433	4.19451	-10.7711	3.60306	18.5374	2.45962	48.1703	2.45752	50.799	2.92675	-69.1638	2.27089	0.0388599	2.57195	49.0302	2.51007	108.86	2.42967	66.8745	2.52983	40.3528	2.33789	32.9924
4.80854	-25.9684	4.19796	104.301	4.14346	157.229	3.20005	-60.1448	3.702	92.2096	1.86241	-42.9412	4.26575	157.652	1.70559	9.34886	4.63669	-124.918	4.35572	-117.174	2.3828	-24.1334	1.48741	20.2953	3.74188	55.5504	3.4172	-60.8202	4.19716	-9.69878	3.60621	18.0522	2.46487	46.5976	2.45902	52.3933	2.92066	-69.5179	2.27345	-0.671331	2.5766	48.5207	2.51334	110.006	2.4325	66.5104	2.53092	41.5907	2.33908	34.6099
4.81496	-26.6963	4.20176	105.845	4.14947	157.501	3.20331	-60.4943	3.70976	93.1522	1.86618	-43.3412	4.26656	158.073	1.70918	9.57917	4.63804	-124.739	4.35685	-117.682	2.38369	-24.6527	1.48899	20.3583	3.74774	55.2492	3.41699	-60.5726	4.20269	-10.0269	3.61021	17.2565	2.469	45.3699	2.46137	54.1055	2.92152	-69.5197	2.27806	-1.02513	2.57907	48.0441	2.51675	110.649	2.43534	67.0009	2.53328	42.6511	2.34298	35.8525
4.82118	-26.5111	4.20364	106.416	4.15163	157.391	3.20874	-60.5727	3.71201	94.3551	1.86928	-43.1856	4.26557	158.017	1.70964	9.94299	4.64073	-124.45	4.362	-118.317	2.38593	-25.7465	1.49215	20.9864	3.75195	55.9835	3.42023	-60.5551	4.20948	-9.55973	3.61251	15.7671	2.47633	43.6144	2.46553	55.6219	2.91991	-69.4765	2.27769	-0.797837	2.58681	46.6385	2.52115	111.242	2.43717	66.7423	2.53466	44.2157	2.34783	37.4703
4.82966	-26.0495	4.20391	106.435	4.15558	156.772	3.21063	-60.3543	3.71572	95.4584	1.87231	-43.2389	4.2641	158.122	1.71545	10.0309	4.64102	-124.107	4.36666	-118.678	2.38837	-25.2228	1.49557	21.1635	3.75563	56.4728	3.4211	-60.2462	4.214	-9.86479	3.61429	15.8856	2.48264	42.3674	2.47027	56.2957	2.91923	-69.459	2.28135	-0.850917	2.59007	44.6608	2.52583	111.464	2.43876	66.4725	2.53522	45.601	2.34855	38.1066
4.83367	-25.5567	4.20784	106.294	4.16014	156.791	3.21463	-60.3285	3.7171	95.9084	1.8724	-43.6	4.26766	159.401	1.71641	9.44913	4.64258	-123.261	4.36689	-118.011	2.38903	-26.1679	1.49648	21.2315	3.75891	57.0634	3.42467	-59.8781	4.21897	-9.64523	3.61648	14.5941	2.48139	41.6485	2.47215	57.0087	2.91623	-69.5038	2.28142	-0.58335	2.59431	44.4143	2.52815	111.889	2.44271	66.7958	2.53642	47.4226	2.35278	38.7657
4.84204	-25.0799	4.21014	106.222	4.1608	156.705	3.21709	-60.1668	3.72355	96.9779	1.87636	-44.6227	4.2672	160.696	1.72704	9.9684	4.64594	-121.957	4.36997	-117.897	2.39119	-26.7011	1.50023	21.8692	3.76212	57.0721	3.42606	-59.194	4.22582	-10.1207	3.62197	14.6439	2.48587	41.0999	2.47601	58.0154	2.9211	-69.5407	2.28748	-0.731764	2.59771	42.8481	2.53048	111.977	2.44628	66.7627	2.53886	49.2769	2.35827	40.0797
4.83752	-25.3432	4.21245	106.314	4.16561	156.352	3.22048	-60.6513	3.7259	96.7823	1.87847	-45.2189	4.26793	160.955	1.72757	10.2663	4.64647	-121.009	4.37305	-117.275	2.39551	-27.0464	1.50245	22.5282	3.76116	56.2584	3.4243	-58.8603	4.23334	-10.0287	3.62434	14.4527	2.48498	40.3248	2.47925	59.4477	2.92415	-69.6036	2.28465	-0.667111	2.60137	41.9824	2.53137	112.369	2.44995	66.743	2.53517	51.526	2.36052	41.0674
4.83724	-25.9762	4.21579	106.257	4.16778	155.289	3.22449	-60.6014	3.72899	97.3679	1.88135	-45.3883	4.27147	161.639	1.72987	10.0914	4.65114	-120.441	4.37474	-116.815	2.39596	-27.4658	1.50786	23.3399	3.76229	55.5764	3.42348	-59.053	4.23649	-9.8586	3.62745	14.4898	2.48477	38.5783	2.48421	60.8957	2.92185	-69.8171	2.29008	-0.445394	2.60691	40.6483	2.53956	113.306	2.45145	67.0296	2.53992	54.6914	2.3634	42.5103
4.83868	-25.5964	4.21979	106.404	4.16716	155.596	3.2312	-61.037	3.73643	97.6612	1.88523	-45.6065	4.2722	163.081	1.7331	10.1537	4.6534	-119.333	4.37827	-114.982	2.39689	-28.2066	1.51178	24.1939	3.76212	55.8001	3.42292	-59.0946	4.242	-9.94175	3.63421	13.9661	2.48385	37.6232	2.48648	62.0402	2.92046	-68.9627	2.28827	-0.470595	2.61237	38.8701	2.5415	114.009	2.4529	67.4281	2.53902	57.5697	2.36364	42.9556
4.84253	-25.4007	4.22171	106.616	4.17069	155.168	3.23229	-61.1111	3.7373	97.9393	1.88924	-46.4598	4.27358	163.599	1.73428	9.75083	4.65569	-118.935	4.38382	-113.175	2.39976	-29.0822	1.51419	24.8382	3.76559	55.7157	3.42376	-59.3192	4.24757	-9.67589	3.63752	13.9978	2.48266	36.5454	2.4913	63.3246	2.91884	-68.9859	2.28849	-0.205724	2.61777	37.7756	2.54316	114.618	2.45484	67.9162	2.54142	60.2776	2.36491	43.278
4.84329	-24.2391	4.22628	106.768	4.16984	155.348	3.23797	-60.8499	3.73886	98.1507	1.89166	-46.6938	4.27825	164.499	1.73524	10.043	4.65822	-118.919	4.38785	-109.852	2.39908	-28.8995	1.51597	25.2631	3.76993	55.3786	3.42298	-59.7119	4.25518	-9.57809	3.64153	12.9788	2.48879	36.0064	2.49815	64.3012	2.91563	-69.0177	2.28741	-0.444745	2.62121	36.0865	2.54759	115.312	2.45826	67.8737	2.54178	61.5117	2.36913	43.9163
4.84709	-24.3373	4.22779	107.499	4.17158	155.057	3.24068	-60.838	3.74052	98.2128	1.89647	-47.6847	4.28026	165.953	1.73394	10.4238	4.65881	-118.379	4.39256	-107.659	2.3966	-28.9332	1.51941	25.0852	3.77462	54.637	3.42629	-60.3229	4.26046	-9.67171	3.64182	12.5887	2.49288	35.166	2.50427	65.972	2.91471	-68.1257	2.28776	-0.655192	2.62776	34.5103	2.54906	116.462	2.46054	68.0244	2.54476	62.4477	2.37365	44.7955
4.85344	-23.6474	4.22935	108.373	4.17207	154.813	3.24297	-60.3843	3.74314	98.4628	1.90056	-48.0006	4.28395	167.226	1.73673	10.2676	4.65892	-118.099	4.3959	-106.113	2.39936	-29.5153	1.52329	25.8458	3.77868	53.9327	3.42874	-60.4964	4.2672	-9.36461	3.64812	11.1671	2.49612	34.5513	2.50801	67.3643	2.9149	-67.4557	2.28713	-0.705551	2.63175	30.9947	2.55246	117.575	2.46219	68.4414	2.54796	63.474	2.37619	44.6995
4.85526	-22.8164	4.23181	109.538	4.17505	153.866	3.24581	-59.691	3.75067	98.5136	1.90497	-48.8068	4.284	167.906	1.7383	10.0027	4.6625	-118.004	4.40133	-106.079	2.39977	-29.6077	1.52763	26.3461	3.78162	53.1746	3.42916	-60.9552	4.27201	-9.30043	3.65016	9.32238	2.50121	34.143	2.51243	68.5308	2.92214	-66.0968	2.29336	-0.742104	2.63529	27.4595	2.55821	117.751	2.4642	68.6145	2.54934	65.3135	2.38009	45.4426
4.8592	-21.6122	4.23371	110.309	4.17966	153.542	3.25226	-59.5147	3.75741	98.6896	1.9088	-49.4497	4.29053	169.844	1.73874	9.95625	4.66429	-117.659	4.4032	-105.543	2.39875	-29.743	1.53094	28.0079	3.78547	52.9874	3.43221	-61.317	4.27763	-9.1859	3.65523	7.94924	2.50687	33.6625	2.51665	70.0827	2.92155	-64.8773	2.29881	-1.42494	2.63807	24.7911	2.56185	118.655	2.46446	68.4147	2.55171	65.1928	2.38411	45.3998
4.86021	-20.3269	4.24	110.979	4.18579	152.734	3.25814	-58.8309	3.76373	98.8524	1.9089	-49.779	4.29227	171.621	1.73914	9.4336	4.66924	-117.237	4.40768	-105.665	2.40305	-29.9655	1.53715	29.2119	3.78619	52.3896	3.43542	-61.6851	4.27942	-9.55784	3.65878	6.79793	2.5103	32.9803	2.52272	70.8951	2.92215	-63.7934	2.30322	-2.08152	2.63737	20.858	2.56801	119.629	2.46411	68.733	2.55402	65.1779	2.38704	45.9818
4.86289	-18.9221	4.24574	111.516	4.1901	152.351	3.26006	-58.805	3.76778	98.9699	1.90996	-50.1529	4.29482	173.163	1.74485	9.2603	4.66887	-117.317	4.40952	-106.443	2.40275	-30.7052	1.54152	30.6572	3.78921	52.2933	3.43603	-62.1331	4.282	-10.1085	3.65989	4.49951	2.51067	31.4187	2.52724	71.4871	2.92186	-62.8888	2.30594	-2.44453	2.642	17.6279	2.5684	120.439	2.46092	68.8546	2.55502	65.1908	2.38963	46.7721
4.86787	-17.8405	4.24944	112.527	4.19049	152.53	3.26416	-58.3793	3.77163	99.067	1.91423	-50.3421	4.29676	174.39	1.74851	8.78174	4.67524	-116.357	4.40894	-106.645	2.40843	-30.6525	1.54425	32.2224	3.79287	51.5355	3.43564	-62.8213	4.28657	-9.85842	3.66185	1.47229	2.51308	30.323	2.53015	72.4683	2.92251	-61.2218	2.31007	-3.00924	2.64474	15.2071	2.57046	120.917	2.45846	68.6555	2.55445	64.6258	2.39314	47.3039
4.86434	-18.1414	4.25521	112.877	4.19153	152.048	3.26607	-58.9873	3.77625	99.3315	1.91217	-50.9156	4.30247	175.905	1.74617	8.76116	4.67483	-115.114	4.41627	-107.806	2.414	-31.4919	1.54611	33.5786	3.79345	51.0054	3.43777	-63.6268	4.29146	-10.5164	3.66403	-0.402795	2.51965	28.8892	2.53479	73.9063	2.91771	-59.8516	2.32193	-3.4961	2.64824	11.6434	2.57569	120.901	2.46124	68.8213	2.55517	64.3028	2.39726	48.4383
4.87014	-18.8108	4.26156	112.95	4.19621	151.378	3.27543	-59.322	3.7862	99.0786	1.91261	-51.745	4.30718	176.662	1.74633	8.82937	4.68	-114.221	4.42233	-109.262	2.41744	-31.8904	1.54871	34.1775	3.79422	50.5875	3.44153	-65.0113	4.29691	-11.0077	3.66607	-2.76088	2.5211	27.2426	2.53893	74.3829	2.92119	-57.9936	2.32404	-3.40198	2.64972	9.21568	2.57965	120.737	2.46744	69.3358	2.55723	64.2307	2.40068	49.2202
4.87161	-19.3208	4.2687	113.339	4.19974	151.001	3.27613	-60.0431	3.78761	99.0604	1.91332	-52.1818	4.30916	178.242	1.74771	8.66213	4.68461	-113.203	4.42685	-110.097	2.42232	-32.2037	1.55364	35.2292	3.79786	50.383	3.44411	-66.1414	4.30186	-12.1156	3.66823	-4.65368	2.52144	26.0077	2.54149	75.5608	2.92776	-56.4246	2.33059	-3.22879	2.65295	6.96519	2.58149	121.371	2.46784	70.2103	2.56084	65.351	2.40598	49.3962
4.87599	-18.8126	4.27304	114.118	4.1996	150.523	3.27922	-59.9728	3.79046	98.7503	1.91363	-52.8452	4.3134	179.204	1.74837	8.49788	4.68677	-112.05	4.4275	-110.8	2.4246	-32.5445	1.55591	36.6216	3.79852	50.3269	3.44682	-67.6501	4.30741	-13.1937	3.67257	-5.54243	2.51971	23.9231	2.54517	76.5241	2.92875	-54.8344	2.33082	-3.54135	2.65692	4.2609	2.58451	121.041	2.46898	70.6713	2.56477	66.2888	2.40741	49.5908
4.87535	-18.1792	4.27836	114.029	4.20287	150.216	3.27881	-59.5606	3.79184	97.6422	1.9176	-53.1193	4.32082	180.234	1.75085	8.94834	4.69177	-110.68	4.4308	-111.207	2.42732	-32.777	1.55702	38.6343	3.80189	49.4752	3.45161	-69.0091	4.31084	-14.1768	3.67521	-6.63673	2.52057	22.2268	2.54817	77.762	2.93799	-52.6302	2.34003	-4.32238	2.66259	3.16867	2.58767	120.86	2.46842	70.9208	2.56942	66.778	2.40991	49.0316
4.87428	-18.2931	4.28578	114.377	4.20545	150.297	3.28311	-59.483	3.79719	97.2298	1.92078	-53.7626	4.32547	181.857	1.75456	8.49727	4.69729	-109.205	4.43059	-109.042	2.4288	-33.1436	1.55847	38.9708	3.80563	48.188	3.45353	-70.1471	4.31686	-14.9723	3.67801	-8.63692	2.52231	21.3379	2.55191	78.7274	2.93978	-50.9661	2.34111	-4.78708	2.6679	1.27147	2.58922	120.617	2.46848	71.245	2.57223	68.0493	2.41566	49.6129
4.87239	-16.6002	4.28855	114.369	4.20666	149.546	3.28685	-59.9855	3.80259	96.979	1.92399	-54.2546	4.33117	183.001	1.75508	8.84902	4.70139	-108.558	4.43614	-108.899	2.43304	-33.373	1.56417	39.3409	3.80724	46.7687	3.45771	-71.3242	4.31781	-15.7141	3.67923	-10.6018	2.52287	20.0147	2.55686	79.4672	2.94878	-49.5135	2.34709	-5.61724	2.67174	-0.394679	2.59191	119.904	2.46841	72.1496	2.57528	69.47	2.41727	49.7869
4.874	-16.1004	4.29136	114.191	4.20582	149.658	3.29127	-59.2639	3.8045	95.4147	1.92241	-54.6582	4.3337	184.005	1.75021	8.33265	4.70463	-107.489	4.43518	-108.315	2.43507	-33.4536	1.56519	40.3511	3.81087	45.815	3.45908	-72.2538	4.32078	-15.8267	3.68147	-13.7599	2.52793	19.034	2.56212	80.3194	2.95551	-47.2281	2.34745	-6.85103	2.67436	-1.33505	2.59606	119.333	2.46878	72.6272	2.57481	71.7591	2.41945	50.5384
4.8803	-16.4396	4.29511	113.994	4.20765	149.298	3.29488	-58.9035	3.80784	94.2479	1.92368	-54.374	4.33429	185.067	1.75627	8.44996	4.71058	-106.61	4.43663	-109.423	2.43513	-33.0198	1.56659	41.5721	3.81724	44.9579	3.46451	-72.5344	4.32485	-16.8853	3.68666	-15.902	2.52759	17.1994	2.56346	80.7076	2.95816	-45.1592	2.35672	-8.18567	2.6774	-2.97423	2.60107	118.585	2.46931	73.3356	2.57963	72.4248	2.42171	50.0345
4.887	-17.4513	4.3019	114.245	4.21043	148.794	3.30159	-58.2223	3.81007	93.266	1.9257	-54.3169	4.33742	186.644	1.75722	8.65183	4.71309	-105.959	4.43863	-109.846	2.4404	-32.3762	1.56468	42.4374	3.81987	44.5543	3.46879	-73.4281	4.32799	-17.1956	3.6851	-16.5144	2.52822	16.3908	2.5662	81.2868	2.96653	-44.0313	2.35529	-9.56517	2.67844	-4.61299	2.60402	117.973	2.47284	74.0768	2.57921	73.78	2.42483	49.8346
4.88881	-19.8495	4.3065	114.853	4.21307	148.588	3.29965	-57.2598	3.81101	92.4079	1.9268	-54.2182	4.34393	187.627	1.75714	8.28643	4.71371	-105.739	4.44362	-111.406	2.44295	-31.9168	1.56572	42.8675	3.82659	43.7682	3.474	-73.6983	4.3286	-18.2331	3.68559	-16.842	2.53295	14.5362	2.56923	82.1404	2.96732	-42.5895	2.36508	-10.159	2.6819	-6.15955	2.60906	117.278	2.47325	74.5662	2.58251	74.9501	2.4295	49.9854
4.88591	-20.622	4.31058	114.814	4.21359	147.786	3.30599	-57.1071	3.81758	91.1343	1.92704	-54.3502	4.34492	189.486	1.75719	7.98049	4.71848	-105.376	4.44732	-111.937	2.44652	-32.3625	1.56706	42.8927	3.83058	42.8059	3.47562	-74.0579	4.33045	-19.2833	3.68735	-17.8429	2.5374	13.3424	2.57161	83.3412	2.96821	-40.3635	2.36865	-11.5107	2.68482	-8.04436	2.61225	116.691	2.47466	74.3419	2.58521	76.4115	2.43228	50.5467
4.88907	-21.2354	4.31307	114.865	4.21794	147.101	3.3029	-57.2049	3.82146	89.2971	1.92659	-54.6104	4.34745	190.805	1.75825	8.04064	4.72303	-104.521	4.44965	-111.731	2.45151	-32.4478	1.56938	43.1205	3.83401	41.8833	3.47776	-74.0275	4.32963	-20.0593	3.6894	-18.4517	2.5382	12.5732	2.57322	84.2693	2.97662	-38.527	2.37506	-12.2203	2.68548	-10.0684	2.6139	116.231	2.47655	74.4562	2.58977	77.2218	2.43428	51.1546
4.89183	-22.7477	4.32023	114.617	4.22131	146.033	3.30432	-56.9572	3.82546	87.8208	1.92712	-53.8911	4.35462	192.222	1.76322	8.08905	4.72646	-103.969	4.44918	-111.393	2.45779	-31.5233	1.56978	43.6931	3.83904	40.6711	3.47911	-74.1292	4.33212	-20.4325	3.69398	-19.0899	2.54328	11.0712	2.57517	84.5854	2.98511	-36.8782	2.38052	-12.8941	2.68655	-11.0274	2.6183	115.97	2.47727	74.3519	2.59223	76.9215	2.43706	50.9848
4.89444	-23.895	4.32462	114.249	4.22528	145.948	3.30713	-57.0596	3.82582	86.0065	1.92639	-53.4577	4.36003	193.089	1.76814	8.12246	4.73262	-103.76	4.45089	-111.918	2.4603	-31.3542	1.57171	43.9804	3.84318	40.2209	3.47896	-74.8059	4.33244	-21.2976	3.69816	-20.9586	2.54126	10.8162	2.57697	85.2757	2.99357	-35.4436	2.38008	-13.2733	2.69078	-12.8939	2.62048	115.809	2.47796	74.2943	2.59555	77.3959	2.43887	52.3895
4.89414	-23.787	4.32397	114.07	4.22897	145.404	3.31138	-57.0938	3.82614	84.1292	1.92559	-52.9314	4.36174	194.459	1.77055	8.22816	4.73607	-103.568	4.45369	-112.142	2.46545	-31.0674	1.57409	44.1785	3.84647	39.2517	3.48157	-75.7327	4.3362	-21.463	3.70003	-22.8523	2.5366	8.82028	2.57889	85.4137	3.00196	-33.8128	2.37716	-13.0652	2.69536	-14.9659	2.62194	115.312	2.48074	74.5758	2.60161	77.1682	2.43959	54.8549
4.89039	-24.228	4.33	114.702	4.23107	145.082	3.31208	-57.8597	3.82923	82.2098	1.92739	-52.3581	4.36256	195.349	1.77306	8.49826	4.74022	-103.517	4.45669	-114.277	2.46518	-30.7799	1.57574	44.0573	3.8482	38.8077	3.48303	-76.277	4.33677	-22.0557	3.69943	-23.7965	2.53571	7.39871	2.5837	85.929	3.0068	-31.2816	2.38196	-13.356	2.69723	-15.453	2.62544	114.536	2.48239	74.6314	2.60796	77.6311	2.44185	56.2391
4.88873	-25.1063	4.33368	114.84	4.23105	144.946	3.31316	-57.1239	3.83055	80.2959	1.92865	-52.0513	4.37009	196.458	1.7775	8.80282	4.74413	-102.698	4.45753	-114.96	2.46687	-31.053	1.57701	44.5302	3.85256	37.9419	3.48711	-77.2158	4.34072	-22.7222	3.6996	-25.2898	2.53498	6.6615	2.58484	86.0448	3.01797	-29.0962	2.38155	-14.1605	2.70157	-17.1318	2.62468	113.838	2.48635	74.4031	2.60954	77.256	2.44389	56.8255
4.88812	-25.2795	4.33647	115.279	4.2323	144.701	3.31447	-56.0744	3.83004	78.3504	1.93114	-51.9535	4.37428	197.114	1.77842	8.74415	4.75233	-102.154	4.45963	-115.256	2.47039	-31.6458	1.57821	45.2854	3.85983	36.79	3.4909	-77.8634	4.34389	-23.288	3.70198	-26.0356	2.53912	4.77454	2.58914	86.8054	3.02475	-26.9063	2.3872	-14.8632	2.70151	-18.2516	2.62632	113.542	2.4905	74.7664	2.61465	77.1533	2.44583	57.5221
4.89216	-25.9745	4.34093	115.817	4.23761	144.3	3.31722	-55.2245	3.83353	75.9889	1.93026	-51.5561	4.37782	197.687	1.77716	8.92712	4.75371	-102.415	4.4621	-117.307	2.47097	-32.2197	1.5817	45.8582	3.86392	36.4269	3.49379	-78.2883	4.34687	-24.2728	3.70432	-27.2844	2.541	3.8146	2.59363	87.2553	3.0332	-24.6194	2.38817	-15.4692	2.70274	-18.986	2.62948	112.848	2.49513	74.9493	2.62036	78.1869	2.44613	57.266
4.90105	-26.0643	4.34498	116.154	4.24054	144.211	3.32069	-53.6386	3.83403	72.7924	1.93752	-50.8581	4.37798	198.573	1.78349	9.27406	4.75895	-102.57	4.45984	-118.053	2.47178	-32.7015	1.58601	46.7314	3.86736	35.6259	3.49706	-78.6058	4.34974	-25.7157	3.70623	-27.9091	2.54338	3.12754	2.59954	87.5661	3.0403	-22.9368	2.38514	-16.5281	2.70653	-20.673	2.63044	112.989	2.49397	74.8574	2.62432	77.6788	2.44861	58.1173
4.90338	-25.6762	4.34847	116.721	4.24348	143.545	3.32287	-53.161	3.8357	70.0228	1.93901	-50.3734	4.38029	199.935	1.78881	9.6044	4.76313	-102.287	4.46097	-118.902	2.47415	-33.1526	1.58753	47.1832	3.86698	34.4898	3.49927	-79.051	4.35263	-26.539	3.7082	-30.4448	2.54338	1.2938	2.60329	87.5076	3.04564	-20.9231	2.38564	-17.2554	2.71279	-23.336	2.62939	112.24	2.4955	74.6958	2.63017	78.1514	2.45111	58.8366
4.90767	-26.0684	4.34862	116.416	4.24572	143.363	3.32528	-53.0319	3.83619	66.8506	1.94042	-49.8009	4.38136	200.745	1.78886	9.13632	4.76577	-101.694	4.46174	-119.539	2.47489	-33.3943	1.58792	48.3179	3.87139	33.7479	3.50148	-79.9115	4.35374	-27.6638	3.71141	-31.8109	2.54413	-0.397428	2.60507	87.829	3.04513	-19.189	2.38808	-18.7573	2.71435	-24.4673	2.63305	111.907	2.49553	74.0209	2.63177	78.3675	2.45306	58.91
4.90944	-25.7558	4.35244	116.273	4.24882	142.851	3.33048	-53.0971	3.83948	64.2465	1.94289	-49.0476	4.38373	201.059	1.79338	8.83225	4.77232	-101.621	4.46561	-118.635	2.48014	-34.2774	1.59043	49.7539	3.8771	33.0769	3.50439	-80.7685	4.35508	-28.7059	3.71302	-32.8412	2.55088	-1.04855	2.60686	88.5421	3.05095	-17.6751	2.39583	-19.323	2.71697	-26.5075	2.634	111.142	2.49831	73.8057	2.6349	77.8073	2.45686	58.8064
4.91509	-26.2108	4.35519	116.898	4.25224	141.816	3.33451	-53.8235	3.84354	60.3551	1.94336	-48.8715	4.38861	201.223	1.79592	8.34454	4.77207	-101.074	4.46961	-119.004	2.48248	-34.9791	1.59325	50.56	3.88046	32.3282	3.50392	-81.3069	4.35495	-30.7637	3.71598	-34.3105	2.55654	-2.294	2.61	88.9978	3.04828	-15.6465	2.39716	-19.836	2.72002	-27.118	2.6336	111.026	2.49894	73.788	2.63691	77.6223	2.45928	58.8357
4.91522	-27.1804	4.35638	117.774	4.25962	140.464	3.33884	-54.0626	3.84379	56.886	1.94581	-49.3153	4.38776	202.499	1.79648	8.284	4.77399	-100.561	4.47739	-120.893	2.48958	-35.3293	1.59514	50.7791	3.88641	31.3835	3.50718	-81.454	4.35713	-31.8474	3.72192	-35.5208	2.55691	-3.85693	2.61302	88.6156	3.04939	-13.442	2.39687	-19.9082	2.72238	-27.4908	2.6327	110.799	2.50346	73.6478	2.64036	78.3157	2.45901	59.4617
4.92008	-28.1221	4.35918	118.467	4.26306	139.186	3.34034	-53.3207	3.84726	53.73	1.94821	-49.0578	4.38807	203.851	1.80297	8.64455	4.77585	-100.568	4.48161	-119.774	2.49683	-35.5996	1.59676	51.377	3.89161	30.9393	3.50777	-81.7601	4.3625	-32.7472	3.72601	-36.3705	2.55908	-4.92786	2.61677	88.3	3.05156	-11.8199	2.40008	-20.2166	2.72475	-28.423	2.634	110.346	2.50552	73.1721	2.64179	78.2705	2.46013	60.5921
4.92136	-27.3696	4.36279	119.265	4.26696	137.279	3.34168	-52.8457	3.84811	50.9997	1.95296	-49.5882	4.39095	205.731	1.80687	8.33502	4.77956	-99.9704	4.48499	-119.948	2.49973	-35.9938	1.5995	52.1075	3.89698	30.6483	3.5116	-81.8199	4.36441	-33.5726	3.72855	-36.9148	2.55766	-5.88809	2.61767	87.8961	3.0535	-9.96296	2.40925	-21.2808	2.72971	-29.0593	2.63651	110.385	2.50727	73.1004	2.64933	78.3486	2.46313	61.7587
4.92564	-27.535	4.36676	119.422	4.26842	136.162	3.34417	-52.9711	3.85428	47.1667	1.95657	-49.4828	4.39465	207.785	1.80817	8.26681	4.77986	-100.614	4.48935	-119.271	2.50343	-36.3928	1.60272	53.1425	3.89999	30.0685	3.51269	-82.1187	4.36572	-34.5872	3.73042	-37.8063	2.56401	-7.2319	2.62029	87.6291	3.05983	-8.1051	2.41236	-22.0831	2.73243	-30.9079	2.63829	110.716	2.509	72.8544	2.65229	79.046	2.4664	63.3138
4.9202	-27.3571	4.36885	120.512	4.26951	134.943	3.34312	-53.0757	3.85792	43.7803	1.95678	-49.2301	4.39751	208.554	1.81017	7.45132	4.78273	-100.249	4.49623	-119.313	2.50841	-36.9638	1.60685	54.0129	3.9051	29.2392	3.51448	-82.2612	4.36947	-35.7784	3.73739	-37.7997	2.56842	-9.1592	2.6236	88.1362	3.05993	-5.50112	2.41752	-22.2377	2.73441	-32.055	2.64097	110.692	2.51173	71.8902	2.65654	78.6364	2.46846	64.5497
4.92527	-26.0367	4.36942	120.783	4.27336	134.235	3.345	-53.3411	3.86092	40.6053	1.95716	-49.1681	4.39771	209.082	1.81372	7.42006	4.78638	-99.8937	4.49711	-118.378	2.51277	-37.5003	1.61038	54.5418	3.90779	28.8613	3.5157	-82.7878	4.3722	-37.1161	3.73951	-37.6297	2.57117	-9.69336	2.62825	87.9628	3.0623	-3.15362	2.42099	-22.6212	2.73771	-33.114	2.64281	111.238	2.51619	71.0849	2.6616	78.3405	2.4724	65.3917
4.93034	-25.6479	4.36933	121.183	4.27793	133.149	3.34627	-54.0719	3.86199	37.5261	1.96032	-49.2364	4.40009	209.778	1.81696	7.79505	4.78795	-99.0256	4.49901	-117.419	2.518	-37.4494	1.61031	54.9449	3.91154	28.3368	3.51761	-83.3714	4.37773	-38.5153	3.74226	-37.9264	2.57389	-10.8083	2.63276	87.778	3.06726	-1.15503	2.42308	-22.9771	2.7425	-33.9538	2.64507	111.288	2.51883	70.1849	2.66423	78.8915	2.4759	66.3266
4.9357	-24.0511	4.37041	121.752	4.28104	131.694	3.35259	-54.7633	3.86547	33.0047	1.96335	-49.3918	4.40375	209.96	1.81952	7.165	4.78788	-98.5047	4.50256	-116.203	2.51932	-38.1266	1.61327	55.6504	3.91587	27.6456	3.52009	-84.7342	4.38295	-39.7606	3.74929	-38.4537	2.57444	-11.2336	2.63543	87.4118	3.0685	0.950974	2.42173	-23.3446	2.74639	-34.9097	2.64751	111.176	2.52118	69.8522	2.66716	77.9675	2.47835	65.9431
4.93633	-23.2723	4.36872	122.177	4.28444	130.443	3.35291	-54.5227	3.87029	29.0987	1.96585	-49.8895	4.40064	210.305	1.82357	7.15964	4.79145	-98.4672	4.50738	-114.4	2.52286	-38.8234	1.61764	56.1411	3.91773	26.5647	3.52224	-85.2858	4.3863	-40.6981	3.75371	-39.5914	2.57557	-11.3513	2.6356	87.3698	3.06481	2.24046	2.43172	-24.4673	2.75144	-37.0057	2.64714	111.49	2.52428	68.9839	2.66937	76.8124	2.48117	66.1439
4.93365	-23.4646	4.36925	122.573	4.28797	128.85	3.35185	-54.4661	3.87985	24.4346	1.97002	-50.0777	4.4014	211.021	1.82161	6.81262	4.79313	-98.4025	4.51171	-113.981	2.52892	-39.0867	1.62025	56.0843	3.92123	25.4306	3.52575	-86.1197	4.38936	-41.6422	3.75734	-39.2209	2.57851	-11.9985	2.63703	87.1748	3.06528	3.86575	2.44186	-25.6976	2.75429	-37.8276	2.65006	110.868	2.52914	68.6122	2.67348	75.1853	2.48391	65.8537
4.93468	-24.0983	4.37424	123.385	4.29076	127.574	3.35758	-54.2597	3.8821	20.3326	1.97313	-50.3967	4.40232	211.655	1.82446	6.9234	4.7933	-98.4359	4.51352	-113.608	2.52887	-40.2193	1.62179	56.4751	3.9248	25.1323	3.52862	-87.049	4.39102	-42.6996	3.76433	-40.6132	2.58825	-11.7431	2.64023	87.6218	3.05885	5.45455	2.45023	-26.941	2.75668	-38.5656	2.65297	109.942	2.53002	68.4002	2.67635	74.0143	2.48565	66.2336
4.94635	-24.1113	4.37583	124.673	4.29142	125.957	3.36037	-53.9613	3.88456	16.4859	1.97454	-50.0585	4.40633	211.314	1.82861	6.77617	4.79578	-98.3813	4.5195	-113.374	2.53847	-40.2856	1.62363	56.7682	3.92718	23.8898	3.53087	-87.4679	4.39638	-43.8036	3.77085	-41.0924	2.59231	-12.709	2.64094	87.9146	3.05798	7.03749	2.45393	-28.4908	2.76085	-39.8929	2.65364	109.821	2.53169	67.5846	2.67658	72.3708	2.48878	66.0879
4.95291	-24.3195	4.37845	124.519	4.296	124.206	3.36423	-54.0415	3.88674	12.5006	1.97569	-49.5304	4.40807	210.976	1.83134	5.76481	4.79667	-99.0977	4.52468	-113.069	2.54154	-40.683	1.62553	56.768	3.93196	22.8887	3.53122	-88.0734	4.40057	-44.3388	3.77894	-42.572	2.59702	-13.5206	2.64341	87.5628	3.05524	8.66842	2.46047	-30.2797	2.76833	-39.6695	2.65823	109.668	2.53229	67.0581	2.67994	70.7317	2.49112	66.7032
4.9619	-24.5994	4.3785	124.909	4.30282	122.818	3.37178	-53.5894	3.89096	8.98953	1.97606	-49.3007	4.40873	211.419	1.83296	5.39305	4.79796	-99.6851	4.52893	-113.697	2.545	-41.1401	1.62916	56.8145	3.93281	22.5308	3.53441	-88.7641	4.40495	-45.5474	3.78604	-43.6621	2.59945	-13.9387	2.64613	87.316	3.06108	10.6185	2.45747	-31.1029	2.77339	-41.1836	2.66085	108.897	2.53386	66.1787	2.68602	69.5494	2.49285	66.6067
4.96437	-24.3293	4.38019	125.521	4.30134	122.165	3.37341	-53.3484	3.89215	4.71243	1.97936	-49.0934	4.41016	211.791	1.83825	4.90235	4.80003	-99.2695	4.53199	-114.3	2.54823	-41.7899	1.63131	56.7088	3.93673	22.1713	3.53893	-88.863	4.40897	-46.6391	3.79222	-45.2123	2.60407	-14.0774	2.64965	87.1389	3.05705	12.7685	2.46157	-33.0093	2.77915	-41.8263	2.66201	108.185	2.53566	65.4961	2.68929	68.5278	2.49512	66.2289
4.96761	-24.1376	4.38097	125.833	4.30492	120.11	3.37745	-52.706	3.89604	0.601306	1.98013	-49.3137	4.41207	211.382	1.84276	4.82151	4.80081	-99.9524	4.53582	-115.968	2.55127	-42.0096	1.63112	56.0708	3.94208	21.0249	3.53874	-89.1971	4.4101	-47.1347	3.79747	-46.6404	2.60554	-14.7468	2.64958	87.1047	3.05587	14.3264	2.47099	-34.316	2.78315	-41.787	2.66513	107.269	2.54007	64.4495	2.6924	67.3741	2.49687	65.4589
4.96904	-24.7541	4.38022	125.973	4.30551	118.353	3.38029	-52.1568	3.89658	-3.84029	1.98338	-49.0353	4.4107	211.434	1.84093	4.7233	4.80155	-99.97	4.54083	-117.382	2.55451	-42.1167	1.63584	54.8377	3.94891	20.8227	3.54017	-89.4897	4.41144	-48.139	3.8013	-48.5343	2.60752	-15.9947	2.64841	87.1851	3.05383	16.88	2.47554	-35.971	2.78464	-42.0759	2.66778	106.503	2.54098	64.0187	2.69398	65.5003	2.50037	65.491
[truncated: 5,002 more rows]
[truncated: 126 more columns]
