# Supplementary material for: Human kinesin-5 KIF11 drives the helical motion of anti-parallel and parallel microtubules around each other
Source: EMBO J. 2024 Feb 29;43(7):1244–56. doi: 10.1038/s44318-024-00048-x (PMC10987665; doi:10.1038/s44318-024-00048-x)
Supplement: Supplementary file 6 — Source Data Fig. 1 [file 44318_2024_48_MOESM6_ESM.zip › Figure 1/1E/Fig 1E.xlsx]

## Sheet: Sheet1
length < 1.5	1.5 <= length <2.2	2.2 <= length < 2.9	length >= 2.9
Forward velocity	Forward velocity	Forward velocity	Forward velocity
nm/s	nm/s	nm/s	nm/s
26.568	27.488	26.297	29.132
27.475	27.986	27.153	27.622
26.094	27.438	26.035	27.544
28.26	28.911	25.048	26.142
26.838	27.665	25.315	29.767
26.82	35.103	26.922	26.652
29.647	26.908	26.732	25.836
24.49	24.691	29.056	26.651
20.996	25.583	33.126	28.739
20.937	27.456	24.585	31.013
23.863	27.118	27.564	28.339
22.787	26.804	29.952	30.331
26.361	28.901	25.334
25.203	26.091
24.336	34.287
28.545	28.616
27.37	26.673
24.61	30.421
29.406	29.143
27.831	26.244
22.324	29.142
25.784	24.819
26.404	28.96
21.022	29.02
26.883	26.928
29.642	27.48
26.435	25.823
23.927	23.64
28.138	31.142
28.915
26.225
24.324
24.067
23.738
