# Supplementary material for: Human kinesin-5 KIF11 drives the helical motion of anti-parallel and parallel microtubules around each other
Source: EMBO J. 2024 Feb 29;43(7):1244–56. doi: 10.1038/s44318-024-00048-x (PMC10987665; doi:10.1038/s44318-024-00048-x)
Supplement: Supplementary file 6 — Source Data Fig. 1 [file 44318_2024_48_MOESM6_ESM.zip › Figure 1/1F/Fig 1F.xlsx]

## Sheet: Sheet1
length < 1.5	1.5 <= length <2.2	2.2 <= length < 2.9	length >= 2.9
Angular velocity	Angular velocity	Angular velocity	Angular velocity
rad/s	rad/s	rad/s	rad/s
0.199	0.126	0.088	0.108
0.1	0.1	0.105	0.116
0.088	0.133	0.11	0.128
0.081	0.094	0.087	0.148
0.17	0.129	0.108	0.138
0.093	0.123	0.112	0.103
0.12	0.133	0.084	0.104
0.101	0.102	0.119	0.107
0.096	0.095	0.123	0.104
0.145	0.124	0.131	0.127
0.137	0.122	0.075	0.155
0.152	0.117	0.127	0.135
0.146	0.122	0.116
0.138	0.116
0.086	0.111
0.121	0.12
0.08	0.12
0.08	0.147
0.135	0.125
0.138	0.097
0.098	0.14
0.075	0.101
0.092	0.116
0.147	0.117
0.103	0.117
0.121	0.098
0.15	0.135
0.085	0.068
0.115	0.111
0.11
0.083
0.087
0.092
0.09
