# Supplementary material for: Human kinesin-5 KIF11 drives the helical motion of anti-parallel and parallel microtubules around each other
Source: EMBO J. 2024 Feb 29;43(7):1244–56. doi: 10.1038/s44318-024-00048-x (PMC10987665; doi:10.1038/s44318-024-00048-x)
Supplement: Supplementary file 7 — Source Data Fig. 2 [file 44318_2024_48_MOESM7_ESM.zip]

Archive with 13 entries (8 files):
- Figure 2/
- Figure 2/.DS_Store
- Figure 2/2A/
- Figure 2/2A/.DS_Store
- Figure 2/2A/Fig 2A.xlsx
- Figure 2/2B/
- Figure 2/2B/.DS_Store
- Figure 2/2B/Fig 2B.xlsx
- Figure 2/2C/
- Figure 2/2C/.DS_Store
- Figure 2/2C/Fig 2C.xlsx
- Figure 2/2D/
- Figure 2/2D/Fig 2D.xlsx
