# Supplementary material for: Human kinesin-5 KIF11 drives the helical motion of anti-parallel and parallel microtubules around each other
Source: EMBO J. 2024 Feb 29;43(7):1244–56. doi: 10.1038/s44318-024-00048-x (PMC10987665; doi:10.1038/s44318-024-00048-x)
Supplement: Supplementary file 7 — Source Data Fig. 2 [file 44318_2024_48_MOESM7_ESM.zip › Figure 2/2A/Fig 2A.xlsx]

## Sheet: Sheet1
ATP concnetration (µM)						ATP concnetration (µM)
25	30	150	200	250	1000	25	30	150	200	250	1000
Forward velocity	Forward velocity	Forward velocity	Forward velocity	Forward velocity	Forward velocity	Angular velocity	Angular velocity	Angular velocity	Angular velocity	Angular velocity	Angular velocity
nm/s	nm/s	nm/s	nm/s	nm/s	nm/s	rad/s	rad/s	rad/s	rad/s	rad/s	rad/s
6.332	6.336	15.36	10.14	18.53	30.421	0.05	0.064	0.092	0.11	0.122	0.147
6.6	6.76	17.86	7.708	16.28	29.952	0.063	0.057	0.1	0.116	0.073	0.127
6.3	5.944	17.55	8.091	13.27	29.767	0.055	0.066	0.111	0.112	0.082	0.138
5.9	5.697	9.9	11.5	10.88	34.287	0.055	0.059	0.069	0.119	0.079	0.111
6.073	6.5	11.1	6.79		26.142	0.061	0.063	0.07	0.068		0.148
5.1	6.836	7.267	13.71		27.831	0.057	0.049	0.065	0.143		0.138
5.895	5.319	8.108	13.72		27.456	0.052	0.052	0.078	0.134		0.124
4.599	4.887	11.44	20.55		28.616	0.059	0.047	0.091	0.132		0.12
		8.4	20.09		27.118			0.083	0.087		0.122
		10.2	17.86		29.143			0.094	0.083		0.125
		12.6	17.77		31.013			0.114	0.105		0.127
		11.75	18.29		28.138			0.081	0.124		0.115
		10.52	16.7		26.673			0.108	0.105		0.12
		12.9	17.52		26.404			0.097	0.098		0.092
		11.1	19.53		29.142			0.099	0.089		0.14
		9.99	16.89		30.331			0.121	0.102		0.135
		9.1	17.05		26.804			0.1	0.102		0.117
		9.7	13.87		25.334			0.066	0.132		0.116
		10.8	14.45		29.647			0.111	0.113		0.12
		12.2	13.02		26.922			0.089	0.107		0.112
		12.8	15.28		28.96			0.077	0.088		0.116
		13.3	12.99		26.435			0.105	0.111		0.15
		11.2	15.19		26.361			0.069	0.104		0.146
		13.14	14.71		24.324			0.097	0.114		0.087
			12.73		25.583				0.108		0.095
			13.67		23.927				0.109		0.085
			14.38		26.82				0.1		0.093
			19.05		26.225				0.092		0.083
			19.78		27.564				0.088		0.075
			23.47		27.622				0.097		0.116
			18.39		26.244				0.081		0.097
					28.339						0.155
					31.142						0.111
					24.61						0.08
					24.49						0.101
					25.823						0.135
					28.915						0.11
					27.438						0.133
					35.103						0.123
					28.545						0.121
					27.37						0.08
					26.091						0.116
					29.056						0.119
					28.901						0.122
					26.094						0.088
					27.665						0.129
					26.928						0.117
					26.568						0.199
					27.475						0.1
					26.908						0.133
					27.48						0.098
					28.26						0.081
					25.048						0.087
					26.883						0.103
					23.738						0.09
					26.652						0.103
					27.488						0.126
					29.406						0.135
					24.067						0.092
					25.784						0.075
					27.153						0.105
					25.203						0.138
					22.324						0.098
					26.035						0.11
					24.336						0.086
					29.132						0.108
					29.642						0.121
					29.02						0.117
					28.739						0.104
					22.787						0.152
					20.937						0.145
					23.863						0.137
					27.544						0.128
					25.836						0.104
					23.64						0.068
					27.986						0.1
					24.585						0.131
					25.315						0.108
					24.691						0.102
					24.819						0.101
					26.297						0.088
					26.651						0.107
					28.911						0.094
					26.732						0.084
					26.838						0.17
					21.022						0.147
					33.126						0.123
					20.996						0.096
