# Supplementary material for: Human kinesin-5 KIF11 drives the helical motion of anti-parallel and parallel microtubules around each other
Source: EMBO J. 2024 Feb 29;43(7):1244–56. doi: 10.1038/s44318-024-00048-x (PMC10987665; doi:10.1038/s44318-024-00048-x)
Supplement: Supplementary file 7 — Source Data Fig. 2 [file 44318_2024_48_MOESM7_ESM.zip › Figure 2/2B/Fig 2B.xlsx]

## Sheet: Sheet1
ATP concnetration (µM)						ATP concnetration (µM)
25	30	150	200	250	1000	25	30	150	200	250	1000
Forward velocity	Forward velocity	Forward velocity	Forward velocity	Forward velocity	Forward velocity	Pitch	Pitch	Pitch	Pitch	Pitch	Pitch
nm/s	nm/s	nm/s	nm/s	nm/s	nm/s	µm	µm	µm	µm	µm	µm
6.332	6.336	15.36	10.14	18.53	30.42	0.79	0.63	1.04	0.58	0.95	1.31
6.6	6.76	17.86	7.708	16.28	30	0.66	0.74	1.11	0.42	1.4	1.48
6.3	5.944	17.55	8.091	13.27	29.8	0.71	0.56	0.99	0.45	1.02	1.34
5.9	5.697	9.9	11.5	10.88	34.3	0.67	0.61	0.9	0.61	0.88	1.89
6.073	6.5	11.1	6.79		26.1	0.63	0.65	1.01	0.62		1.1
5.1	6.836	7.267	13.71		27.8	0.56	0.87	0.7	0.6		1.26
5.895	5.319	8.108	13.72		27.46	0.71	0.64	0.65	0.65		1.4
4.599	4.887	11.44	20.55		28.62	0.51	0.66	0.8	0.98		1.48
		8.4	20.09		27.1			0.63	1.45		1.4
		10.2	17.86		29.14			0.68	1.35		1.46
		12.6	17.77		31.01			0.69	1.06		1.54
		11.75	18.29		28.14			0.9	0.93		1.53
		10.52	16.7		26.67			0.62	0.99		1.39
		12.9	17.52		26.4			0.83	1.12		1.81
		11.1	19.53		29.14			0.71	1.37		1.31
		9.99	16.89		30.33			0.52	1.05		1.41
		9.1	17.05		26.8			0.57	1.06		1.43
		9.7	13.87		25.33			0.92	0.65		1.38
		10.8	14.45		29.65			0.61	0.8		1.56
		12.2	13.02		26.92			0.86	0.76		1.52
		12.8	15.28		28.96			1.04	1.09		1.58
		13.3	12.99		26.44			0.79	0.74		1.12
		11.2	15.19		26.36			1.02	0.92		1.12
		13.14	14.71		24.32			0.85	0.81		1.73
			12.73		25.58				0.74		1.71
			13.67		23.93				0.79		1.75
			14.38		26.82				0.9		1.83
			19.05		26.23				1.29		1.98
			19.78		27.56				1.4		2.3
			23.47		27.62				1.52		1.48
			18.39		26.24				1.44		1.71
					28.34						1.16
					31.14						1.76
					24.61						1.94
					24.49						1.57
					25.82						1.22
					28.91						1.65
					27.44						1.31
					35.1						1.78
					28.55						1.48
					27.37						2.16
					26.09						1.39
					29.06						1.53
					28.9						1.49
					26.1						1.91
					27.66						1.36
					26.9						1.43
					26.6						0.77
					27.5						1.7
					26.9						1.24
					27.48						1.74
					28.26						2.28
					25						1.74
					26.9						1.76
					23.7						1.68
					26.65						1.62
					27.49						1.41
					29.41						1.37
					24.1						1.71
					25.8						2.11
					27.15						1.64
					25.2						1.18
					22.3						1.4
					26						1.48
					24.3						1.85
					29.1						1.64
					29.6						1.54
					29						1.6
					28.7						1.79
					22.8						0.98
					20.9						0.93
					23.9						1.08
					27.5						1.44
					25.8						1.62
					23.6						2.15
					28						1.87
					24.6						1.18
					25.3						1.47
					24.7						1.5
					24.8						1.45
					26.3						1.95
					26.7						1.58
					28.9						1.84
					26.7						2.02
					26.8						1.02
					21						0.91
					33.1						1.75
					21						1.4
