# Supplementary material for: Human kinesin-5 KIF11 drives the helical motion of anti-parallel and parallel microtubules around each other
Source: EMBO J. 2024 Feb 29;43(7):1244–56. doi: 10.1038/s44318-024-00048-x (PMC10987665; doi:10.1038/s44318-024-00048-x)
Supplement: Supplementary file 7 — Source Data Fig. 2 [file 44318_2024_48_MOESM7_ESM.zip › Figure 2/2C/Fig 2C.xlsx]

## Sheet: Sheet1
ATP concnetration (µM)						ATP concnetration (µM)
25	30	150	200	250	1000	25	30	150	200	250	1000
Forward velocity	Forward velocity	Forward velocity	Forward velocity	Forward velocity	Forward velocity	Sidestepping ratio	Sidestepping ratio	Sidestepping ratio	Sidestepping ratio	Sidestepping ratio	Sidestepping ratio
nm/s	nm/s	nm/s	nm/s	nm/s	nm/s		µm	µm	µm	µm	µm
6.332	6.336	15.36	10.14	18.53	30.42	0.161	0.2	0.126	0.215	0.136	0.103
6.6	6.76	17.86	7.708	16.28	30	0.189	0.17	0.119	0.292	0.097	0.092
6.3	5.944	17.55	8.091	13.27	29.8	0.178	0.221	0.131	0.27	0.128	0.1
5.9	5.697	9.9	11.5	10.88	34.3	0.188	0.206	0.143	0.205	0.147	0.075
6.073	6.5	11.1	6.79		26.1	0.198	0.193	0.129	0.201		0.119
5.1	6.836	7.267	13.71		27.8	0.221	0.148	0.179	0.209		0.106
5.895	5.319	8.108	13.72		27.46	0.177	0.195	0.192	0.192		0.097
4.599	4.887	11.44	20.55		28.62	0.241	0.191	0.16	0.132		0.092
		8.4	20.09		27.1			0.197	0.094		0.097
		10.2	17.86		29.14			0.186	0.1		0.094
		12.6	17.77		31.01			0.182	0.124		0.089
		11.75	18.29		28.14			0.143	0.139		0.09
		10.52	16.7		26.67			0.203	0.131		0.098
		12.9	17.52		26.4			0.153	0.118		0.078
		11.1	19.53		29.14			0.178	0.098		0.102
		9.99	16.89		30.33			0.238	0.125		0.097
		9.1	17.05		26.8			0.217	0.124		0.095
		9.7	13.87		25.33			0.14	0.192		0.098
		10.8	14.45		29.65			0.205	0.159		0.088
		12.2	13.02		26.92			0.149	0.166		0.09
		12.8	15.28		28.96			0.126	0.121		0.087
		13.3	12.99		26.44			0.161	0.171		0.118
		11.2	15.19		26.36			0.127	0.14		0.117
		13.14	14.71		24.32			0.151	0.157		0.081
			12.73		25.58				0.17		0.082
			13.67		23.93				0.16		0.08
			14.38		26.82				0.143		0.077
			19.05		26.23				0.104		0.073
			19.78		27.56				0.097		0.064
			23.47		27.62				0.091		0.092
			18.39		26.24				0.095		0.082
					28.34						0.114
					31.14						0.08
					24.61						0.074
					24.49						0.088
					25.82						0.109
					28.91						0.084
					27.44						0.102
					35.1						0.079
					28.55						0.093
					27.37						0.068
					26.09						0.097
					29.06						0.09
					28.9						0.092
					26.1						0.075
					27.66						0.099
					26.9						0.095
					26.6						0.164
					27.5						0.082
					26.9						0.108
					27.48						0.081
					28.26						0.065
					25						0.081
					26.9						0.08
					23.7						0.083
					26.65						0.086
					27.49						0.096
					29.41						0.099
					24.1						0.082
					25.8						0.069
					27.15						0.085
					25.2						0.112
					22.3						0.097
					26						0.092
					24.3						0.077
					29.1						0.085
					29.6						0.089
					29						0.087
					28.7						0.079
					22.8						0.132
					20.9						0.139
					23.9						0.122
					27.5						0.095
					25.8						0.085
					23.6						0.068
					28						0.076
					24.6						0.112
					25.3						0.093
					24.7						0.092
					24.8						0.094
					26.3						0.073
					26.7						0.088
					28.9						0.077
					26.7						0.071
					26.8						0.127
					21						0.141
					33.1						0.08
					21						0.097
