# Supplementary material for: Human kinesin-5 KIF11 drives the helical motion of anti-parallel and parallel microtubules around each other
Source: EMBO J. 2024 Feb 29;43(7):1244–56. doi: 10.1038/s44318-024-00048-x (PMC10987665; doi:10.1038/s44318-024-00048-x)
Supplement: Supplementary file 8 — Source Data Fig. 3 [file 44318_2024_48_MOESM8_ESM.zip]

Archive with 11 entries (7 files):
- Figure 3/
- Figure 3/.DS_Store
- Figure 3/3A/
- Figure 3/3A/.DS_Store
- Figure 3/3A/3A.xlsx
- Figure 3/3C/
- Figure 3/3C/.DS_Store
- Figure 3/3C/Fig 3C.xlsx
- Figure 3/3D/
- Figure 3/3D/.DS_Store
- Figure 3/3D/Fig 3D.xlsx
