# Supplementary material for: Human kinesin-5 KIF11 drives the helical motion of anti-parallel and parallel microtubules around each other
Source: EMBO J. 2024 Feb 29;43(7):1244–56. doi: 10.1038/s44318-024-00048-x (PMC10987665; doi:10.1038/s44318-024-00048-x)
Supplement: Supplementary file 8 — Source Data Fig. 3 [file 44318_2024_48_MOESM8_ESM.zip › Figure 3/3A/3A.xlsx]

## Sheet: Sheet1
Time	Sideways distance	Time	Sideways distance	Time	Sideways distance	Time	Sideways distance	Time	Sideways distance	Time	Sideways distance	Time	Sideways distance	Time	Sideways distance	Time	Sideways distance	Time	Sideways distance	Time	Sideways distance	Time	Sideways distance	Time	Sideways distance	Time	Sideways distance	Time	Sideways distance	Time	Sideways distance	Time	Sideways distance	Time	Sideways distance	Time	Sideways distance	Time	Sideways distance	Time	Sideways distance	Time	Sideways distance	Time	Sideways distance	Time	Sideways distance	Time	Sideways distance
s	nm	s	nm	s	nm	s	nm	s	nm	s	nm	s	nm	s	nm	s	nm	s	nm	s	nm	s	nm	s	nm	s	nm	s	nm	s	nm	s	nm	s	nm	s	nm	s	nm	s	nm	s	nm	s	nm	s	nm	s	nm
4.923	-12.9819	4.923	-11.4968	4.923	166.282	4.923	97.6983	301.94	242.36	4.923	263.373	4.923	311.612	4.923	267.632	4.923	79.4075	4.923	-17.8566	4.923	105.391	4.923	29.6161	22.909	-115.17	4.923	10.7288	4.923	-20.9929	5.124	126.439	188.196	13.1591	179.052	-136.823	4.923	106.359	6.028	36.3345	6.229	47.7809	4.923	223.018	100.578	-126.454	4.923	-81.3357	4.923	-145.297
5.023	-13.4451	5.023	-10.6337	5.023	165.683	5.023	97.347	302.04	242.323	5.023	263.994	5.023	312.277	5.023	265.833	5.023	79.7035	5.023	-18.1101	5.023	105.242	5.023	29.1594	23.009	-115.338	5.023	10.437	5.023	-22.4408	5.224	126.283	188.296	13.0342	179.153	-135.934	5.023	105.432	6.129	35.5307	6.33	47.5244	5.023	222.453	100.679	-126.078	5.023	-82.2428	5.023	-145.199
5.124	-13.1276	5.124	-9.24698	5.124	165.684	5.124	98.3428	302.141	241.894	5.124	263.666	5.124	312.632	5.124	264.174	5.124	79.8051	5.124	-18.2479	5.124	105.031	5.124	29.3289	23.109	-116.16	5.124	10.3518	5.124	-24.3023	5.325	126.317	188.397	12.328	179.253	-135.457	5.124	104.161	6.229	35.3869	6.43	46.0923	5.124	221.535	100.779	-126.36	5.124	-82.4715	5.124	-145.158
5.224	-13.399	5.224	-9.02608	5.224	165.13	5.224	98.9423	302.241	241.45	5.224	263.708	5.224	313.742	5.224	263.268	5.224	80.4431	5.224	-19.3545	5.224	104.595	5.224	28.6949	23.21	-115.801	5.224	9.97024	5.224	-25.9018	5.425	126.7	188.497	11.7258	179.353	-135.192	5.224	103.125	6.33	34.874	6.53	46.0255	5.224	220.725	100.88	-126.672	5.224	-82.6084	5.224	-144.649
5.325	-14.1472	5.325	-7.88327	5.325	164.909	5.325	99.6276	302.342	241.588	5.325	263.783	5.325	315.081	5.325	262.784	5.325	80.3165	5.325	-20.5926	5.325	104.559	5.325	29.5453	23.31	-116.29	5.325	9.6471	5.325	-27.6732	5.526	126.356	188.597	11.6939	179.454	-135.701	5.325	103.19	6.43	34.2947	6.631	46.3844	5.325	220.015	100.98	-126.504	5.325	-82.6019	5.325	-144.792
5.425	-14.3417	5.425	-6.82932	5.425	164.083	5.425	99.9149	302.442	241.613	5.425	263.44	5.425	315.699	5.425	261.454	5.425	80.8135	5.425	-21.0729	5.425	104.7	5.425	30.2696	23.411	-117.552	5.425	9.49519	5.425	-28.8018	5.626	125.945	188.698	11.457	179.554	-135.23	5.425	102.898	6.53	34.0054	6.731	45.9202	5.425	219.458	101.081	-125.477	5.425	-82.3758	5.425	-145.113
5.526	-14.3678	5.526	-5.39331	5.526	163.955	5.526	100.597	302.543	241.565	5.526	262.978	5.526	316.175	5.526	260.08	5.526	81.2052	5.526	-21.2534	5.526	104.542	5.526	31.1252	23.511	-119.052	5.526	9.45301	5.526	-30.0393	5.727	126.308	188.798	11.2634	179.655	-135.447	5.526	102.242	6.631	33.1254	6.832	44.4191	5.526	218.743	101.181	-125.942	5.526	-82.624	5.526	-145.19
5.626	-14.8434	5.626	-4.34653	5.626	163.483	5.626	101.415	302.643	241.505	5.626	263.237	5.626	316.666	5.626	258.396	5.626	81.5262	5.626	-21.7153	5.626	105.217	5.626	30.7874	23.612	-120.953	5.626	10.0963	5.626	-31.1412	5.827	127.256	188.899	10.9097	179.755	-135.238	5.626	101.226	6.731	31.8551	6.932	43.9748	5.626	218.386	101.282	-125.23	5.626	-82.4199	5.626	-145.25
5.727	-15.1658	5.727	-3.35289	5.727	162.091	5.727	101.442	302.743	241.658	5.727	263.228	5.727	318.136	5.727	256.685	5.727	81.3755	5.727	-21.41	5.727	106.333	5.727	30.9067	23.712	-123.591	5.727	10.2237	5.727	-32.9303	5.928	128.13	188.999	10.129	179.856	-134.658	5.727	100.608	6.832	31.1515	7.033	43.7957	5.727	217.807	101.382	-125.03	5.727	-81.8966	5.727	-145.314
5.827	-15.0908	5.827	-2.32813	5.827	161.232	5.827	103.052	302.844	241.672	5.827	264.116	5.827	318.698	5.827	255.284	5.827	81.4687	5.827	-20.6664	5.827	106.166	5.827	31.3439	23.813	-123.815	5.827	10.3855	5.827	-34.3247	6.028	129.322	189.1	9.35728	179.956	-136.412	5.827	99.5308	6.932	30.4601	7.133	42.9189	5.827	217.066	101.483	-124.929	5.827	-81.6869	5.827	-144.369
5.928	-14.3007	5.928	-0.671069	5.928	159.5	5.928	103.194	302.944	242.51	5.928	265.256	5.928	319.436	5.928	254.735	5.928	82.1504	5.928	-19.0723	5.928	106.458	5.928	31.6744	23.913	-124.814	5.928	11.1314	5.928	-36.3247	6.129	129.494	189.2	8.50848	180.057	-135.991	5.928	98.2656	7.033	29.7554	7.234	42.4633	5.928	216.127	101.583	-125.221	5.928	-81.2848	5.928	-143.684
6.028	-13.7155	6.028	-0.0363627	6.028	158.595	6.028	103.78	303.045	242.121	6.028	266.507	6.028	320.102	6.028	254.426	6.028	81.8955	6.028	-18.1882	6.028	106.714	6.028	32.0015	24.014	-126.342	6.028	11.2023	6.028	-38.3129	6.229	130.163	189.301	7.68919	183.373	-135.555	6.028	97.1728	7.133	29.3412	7.334	41.5658	6.028	215.268	101.684	-124.323	6.028	-81.254	6.028	-143.601
6.129	-13.5666	6.129	1.0223	6.129	157.394	6.129	104.271	303.145	242.346	6.129	267.084	6.129	321.415	6.129	254.294	6.129	81.6186	6.129	-16.9548	6.129	106.189	6.129	32.7241	24.114	-127.988	6.129	11.606	6.129	-40.4337	6.33	130.661	189.401	6.58551	183.473	-134.742	6.129	95.1461	7.234	28.3946	7.435	40.7596	6.129	214.994	101.784	-124.068	6.129	-80.9945	6.129	-143.946
6.229	-12.6475	6.229	1.81458	6.229	157.851	6.229	105.971	303.246	242.558	6.229	266.99	6.229	322.075	6.229	253.724	6.229	81.3167	6.229	-15.9307	6.229	105.462	6.229	33.7518	24.215	-129.087	6.229	11.8788	6.229	-43.6109	6.43	131.32	189.502	6.02298	183.574	-134.355	6.229	93.476	7.334	26.5245	7.535	40.1523	6.229	215.025	101.885	-123.432	6.229	-80.9694	6.229	-144.783
6.33	-13.1476	6.33	3.04031	6.33	156.619	6.33	107.684	303.346	243.03	6.33	267.727	6.33	323.379	6.33	253.184	6.33	80.0888	6.33	-14.4929	6.33	105.463	6.33	34.4585	24.315	-131.594	6.33	13.0006	6.33	-45.6607	6.531	131.895	189.602	5.11469	183.674	-134.625	6.33	92.0268	7.435	25.2532	7.636	39.6866	6.33	214.717	101.985	-123.964	6.33	-80.7663	6.33	-145.002
6.43	-13.475	6.43	4.25388	6.43	155.3	6.43	108.324	303.447	243.353	6.43	269.157	6.43	324.407	6.43	251.981	6.43	79.3339	6.43	-12.5978	6.43	105.367	6.43	35.2507	24.416	-132.661	6.43	14.1704	6.43	-48.1796	6.631	132.605	189.703	4.29833	183.775	-133.772	6.43	90.8336	7.535	22.9027	7.736	37.4235	6.43	213.83	102.086	-123.842	6.43	-81.1216	6.43	-144.924
6.531	-13.2424	6.531	5.30472	6.531	154.096	6.531	109.325	303.547	244.001	6.531	269.947	6.531	325.55	6.531	251.017	6.531	78.6324	6.531	-10.2258	6.531	105.179	6.531	34.5286	24.516	-134.812	6.531	15.3831	6.531	-50.7129	6.732	133.655	189.803	3.51396	183.875	-133.002	6.53	89.3717	7.636	21.5943	7.837	37.0417	6.531	213.564	102.186	-123.807	6.531	-81.0088	6.531	-145.39
6.631	-13.6822	6.631	7.11724	6.631	153.783	6.631	110.664	303.648	243.839	6.631	271.157	6.631	326.375	6.631	250.085	6.631	78.222	6.631	-7.61615	6.631	104.951	6.631	34.8101	24.617	-136.407	6.631	16.7396	6.631	-52.948	6.832	134.068	189.904	2.43777	183.975	-132.321	6.631	88.324	7.736	20.6009	7.937	35.2552	6.631	212.918	102.287	-123.876	6.631	-81.1311	6.631	-146.123
6.731	-13.1471	6.731	8.02714	6.732	152.608	6.732	111.105	303.748	244.523	6.732	271.798	6.732	327.646	6.732	249.22	6.732	77.3944	6.732	-4.73379	6.732	104.825	6.732	34.3894	24.717	-138.375	6.732	18.7239	6.732	-54.7341	6.933	134.935	190.004	1.87677	184.076	-131.95	6.731	87.2395	7.837	18.9324	8.038	34.778	6.732	212.063	102.387	-123.619	6.732	-80.849	6.732	-147.069
6.832	-13.4443	6.832	9.03029	6.832	151.405	6.832	111.526	303.849	244.754	6.832	272.325	6.832	328.705	6.832	248.779	6.832	77.7108	6.832	-2.77675	6.832	104.535	6.832	32.7404	24.818	-140.135	6.832	20.2636	6.832	-57.0771	7.033	135.546	190.105	0.518353	184.176	-131.095	6.832	86.2021	7.937	17.5409	8.138	33.0223	6.832	211.211	102.487	-124.014	6.832	-80.6036	6.832	-146.358
6.932	-11.9867	6.932	10.7135	6.933	149.464	6.933	112.482	303.949	245.379	6.933	272.865	6.933	329.65	6.933	247.183	6.932	77.785	6.932	-0.548159	6.932	103.819	6.932	30.5913	24.918	-142.793	6.933	21.5107	6.933	-58.9163	7.133	136.082	190.205	0.406378	184.277	-131.246	6.932	85.6718	8.038	16.1423	8.239	32.0411	6.932	210.731	102.588	-123.172	6.933	-80.1285	6.933	-145.776
7.033	-11.8491	7.033	11.9818	7.033	148.723	7.033	113.721	304.05	245.358	7.033	273.736	7.033	329.96	7.033	246.86	7.033	78.2477	7.033	1.0765	7.033	103.409	7.033	27.5273	25.019	-144.856	7.033	22.6039	7.033	-61.2195	7.234	136.721	190.306	0.0427501	184.377	-128.997	7.033	84.5715	8.138	12.9466	8.339	30.9747	7.033	210.242	102.688	-123.197	7.033	-80.7005	7.033	-146.219
7.133	-11.6882	7.133	13.1806	7.134	147.733	7.134	115.112	304.15	245.677	7.134	274.862	7.134	330.272	7.134	246.086	7.133	77.6215	7.133	2.42842	7.133	102.724	7.133	26.0166	25.119	-147.115	7.133	24.5108	7.133	-62.5788	7.334	137.093	190.406	-0.500018	184.478	-129.184	7.133	83.5261	8.239	10.3479	8.44	29.0745	7.133	209.801	102.789	-123.288	7.133	-80.4553	7.133	-146.109
7.234	-12.6551	7.234	14.6251	7.234	146.666	7.234	115.749	304.251	246.357	7.234	275.589	7.234	330.192	7.234	245.143	7.234	76.9274	7.234	3.8041	7.234	102.088	7.234	23.8939	25.22	-149.6	7.234	25.865	7.234	-64.1933	7.435	137.808	190.507	-0.317271	184.578	-131.403	7.234	81.6708	8.339	7.96154	8.54	27.9422	7.234	209.166	102.889	-124.355	7.234	-80.3551	7.234	-146.365
7.334	-13.5138	7.334	16.3755	7.334	144.452	7.334	116.35	304.351	247	7.334	276.17	7.334	329.613	7.334	245.553	7.334	76.4569	7.334	4.87642	7.334	101.933	7.334	22.8836	25.32	-152.545	7.334	27.6867	7.334	-65.3726	7.535	138.589	190.607	-1.08327	184.679	-131.889	7.334	80.7649	8.44	5.47948	8.641	26.0809	7.334	208.659	102.99	-124.53	7.334	-80.3819	7.334	-146.568
7.435	-13.9969	7.435	18.5748	7.435	142.297	7.435	117.238	304.452	247.419	7.435	276.802	7.435	329.467	7.435	246.711	7.435	75.2914	7.435	5.37101	7.435	100.7	7.435	21.0559	25.42	-153.87	7.435	28.7125	7.435	-67.1645	7.636	139.466	190.708	-1.30936	184.779	-132.223	7.435	80.0093	8.54	3.02118	8.741	24.8905	7.435	208.885	103.09	-125.285	7.435	-79.5819	7.435	-146.538
7.535	-14.3797	7.535	20.5958	7.535	140.731	7.535	118.342	304.552	247.919	7.535	277.735	7.535	329.793	7.535	247.122	7.535	74.4989	7.535	6.22969	7.535	100.704	7.535	20.1807	25.521	-154.322	7.535	29.5349	7.535	-68.0586	7.736	139.279	190.808	-1.50195	184.88	-133.058	7.535	78.5401	8.641	0.534172	8.841	23.0564	7.535	208.242	103.191	-125.505	7.535	-78.1175	7.535	-146.226
7.636	-13.4394	7.636	21.9214	7.636	139.715	7.636	120.197	304.653	247.718	7.636	279.125	7.636	329.362	7.636	246.271	7.636	74.1933	7.636	6.90294	7.636	99.9582	7.636	19.5099	25.621	-156.303	7.636	30.1998	7.636	-69.2959	7.837	139.974	190.908	-1.64378	184.98	-134.368	7.636	77.604	8.741	-1.62526	8.942	21.6048	7.636	208.221	103.291	-126.028	7.636	-77.9724	7.636	-145.964
7.736	-12.0663	7.736	23.6763	7.736	137.945	7.736	121.29	304.753	248.566	7.736	280.431	7.736	329.669	7.736	245.936	7.736	74.5877	7.736	7.6996	7.736	99.293	7.736	18.4738	25.722	-157.397	7.736	31.1088	7.736	-70.8049	7.937	141.35	191.009	-2.03709	185.081	-134.905	7.736	77.1132	8.841	-4.03283	9.042	20.7746	7.736	207.388	103.392	-126.596	7.736	-77.603	7.736	-145.151
7.837	-10.9598	7.837	25.0873	7.837	136.254	7.837	122.121	304.854	249.429	7.837	281.469	7.837	329.597	7.837	245.028	7.837	74.3895	7.837	8.61319	7.837	99.2024	7.837	18.2468	25.822	-159.07	7.837	31.3216	7.837	-72.319	8.038	142.251	191.109	-3.01391	185.181	-135.629	7.837	76.0065	8.942	-5.70001	9.143	18.9705	7.837	206.892	103.492	-127.391	7.837	-76.5017	7.837	-144.789
7.937	-10.9836	7.937	26.5417	7.937	134.801	7.937	122.768	304.954	250.117	7.937	283.068	7.937	330.029	7.937	245.221	7.937	74.1881	7.937	8.95364	7.937	98.5357	7.937	16.8384	25.923	-160.963	7.937	31.4572	7.937	-73.3314	8.138	143.337	191.21	-3.88451	185.282	-136.316	7.937	74.8161	9.042	-8.37993	9.243	17.8006	7.937	206.87	103.593	-127.35	7.937	-75.7623	7.937	-144.897
8.038	-10.8576	8.038	28.1007	8.038	133.196	8.038	123.236	305.054	250.974	8.038	284.167	8.038	330.412	8.038	244.412	8.038	74.7286	8.038	9.81709	8.038	98.1338	8.038	15.5638	26.023	-161.821	8.038	31.7239	8.038	-73.8891	8.239	144.753	191.31	-4.44583	185.382	-136.151	8.038	73.6851	9.143	-11.3893	9.344	16.8426	8.038	206.029	103.693	-127.953	8.038	-74.8724	8.038	-144.673
8.138	-11.0793	8.138	29.7026	8.138	131.636	8.138	123.624	305.155	251.614	8.138	284.712	8.138	330.381	8.138	244.466	8.138	74.2375	8.138	10.7869	8.138	97.5188	8.138	15.1893	26.124	-162.811	8.138	31.7778	8.138	-75.4779	8.339	146.213	191.411	-5.18117	185.483	-136.977	8.138	72.7508	9.243	-14.0503	9.444	15.7614	8.138	205.291	103.794	-128.391	8.138	-74.1858	8.138	-144.941
8.239	-11.7489	8.239	31.5367	8.239	130.34	8.239	123.963	305.255	252.961	8.239	284.199	8.239	330.086	8.239	244.829	8.239	74.6147	8.239	11.244	8.239	96.7056	8.239	15.2071	26.224	-164.807	8.239	32.4387	8.239	-76.7206	8.44	146.65	191.511	-6.16979	185.583	-138.042	8.239	71.9322	9.344	-16.3049	9.545	13.8916	8.239	204.782	103.894	-128.369	8.239	-73.7056	8.239	-143.929
8.339	-11.3342	8.339	33.0441	8.339	128.814	8.339	123.929	305.356	254.188	8.339	284.332	8.339	329.791	8.339	246.065	8.339	74.5777	8.339	12.1634	8.339	96.8152	8.339	15.3047	26.325	-165.787	8.339	32.3056	8.339	-78.4037	8.54	147.064	191.612	-6.50812	185.684	-139.053	8.339	70.583	9.444	-16.813	9.645	11.7513	8.339	204.358	103.995	-129.05	8.339	-72.7683	8.339	-143.297
8.44	-11.7495	8.44	34.8406	8.44	127.598	8.44	123.698	305.456	255.365	8.44	285.054	8.44	329.855	8.44	246.57	8.44	73.8026	8.44	12.8701	8.44	96.2262	8.44	14.7887	26.425	-166.532	8.44	32.5031	8.44	-79.0121	8.641	147.563	191.712	-6.92467	185.784	-139.214	8.44	69.754	9.545	-18.3011	9.746	11.2828	8.44	204.191	104.095	-129.9	8.44	-72.8176	8.44	-144.113
8.54	-10.7607	8.54	35.9685	8.54	126.356	8.54	124.208	305.557	255.932	8.54	284.701	8.54	329.452	8.54	247.691	8.54	73.8551	8.54	13.1512	8.54	95.7421	8.54	14.5897	26.526	-166.45	8.54	32.455	8.54	-80.8464	8.741	146.661	191.813	-7.91783	185.885	-139.358	8.54	68.183	9.645	-20.2563	9.846	9.46223	8.54	204.33	104.196	-130.891	8.54	-72.8427	8.54	-143.836
8.641	-11.1499	8.641	37.7422	8.641	125.037	8.641	123.58	305.657	256.708	8.641	285.042	8.641	329.583	8.641	248.213	8.641	73.2852	8.641	14.0546	8.641	95.6626	8.641	13.9056	26.626	-167.213	8.641	33.3824	8.641	-82.1143	8.842	146.97	191.913	-7.85376	185.985	-139.512	8.641	67.0941	9.746	-21.9996	9.947	8.53012	8.641	204.03	104.296	-130.521	8.641	-72.1993	8.641	-143.969
8.741	-10.1377	8.741	39.7717	8.741	123.981	8.741	123.943	305.758	257.143	8.741	284.89	8.741	328.949	8.741	247.689	8.741	73.1916	8.741	15.6093	8.741	94.7152	8.741	12.2213	26.727	-169.494	8.741	34.8524	8.741	-83.6211	8.942	146.732	192.014	-8.13207	186.688	-139.804	8.741	66.0346	9.846	-23.7533	10.047	7.71689	8.741	203.804	104.397	-130.212	8.741	-72.0907	8.741	-144.026
8.842	-9.84448	8.842	40.9995	8.842	122.968	8.842	124.077	305.858	258.174	8.842	285.794	8.842	328.678	8.842	248.312	8.842	72.607	8.842	17.1669	8.842	93.7885	8.842	10.6793	26.827	-170.475	8.842	36.1028	8.842	-85.37	9.043	146.658	192.114	-9.29963	186.789	-140.094	8.841	64.096	9.947	-25.9557	10.148	5.72064	8.842	203.414	104.497	-129.967	8.842	-71.806	8.842	-144.393
8.942	-8.83842	8.942	42.9019	8.942	121.417	8.942	124.618	305.959	259.12	8.942	286.026	8.942	328.687	8.942	247.479	8.942	72.0695	8.942	18.9043	8.942	92.5878	8.942	8.9484	26.928	-171.169	8.942	37.7755	8.942	-86.3941	9.143	147.58	192.215	-10.4184	186.889	-140.38	8.942	62.8591	10.047	-28.9817	10.248	3.65359	8.942	203.597	104.598	-129.872	8.942	-71.5087	8.942	-144.208
9.042	-7.47089	9.042	44.9377	9.043	120.108	9.043	125.019	306.059	259.87	9.043	286.219	9.043	327.652	9.043	246.936	9.043	72.1613	9.043	20.9179	9.043	91.325	9.043	7.63815	27.028	-172.64	9.043	39.6846	9.043	-87.2801	9.244	147.681	192.315	-9.7925	186.99	-140.235	9.042	61.7006	10.148	-30.909	10.349	2.85743	9.043	203.436	104.698	-130.105	9.043	-70.6858	9.043	-143.515
9.143	-6.68523	9.143	46.8827	9.143	118.296	9.143	125.598	306.16	261.036	9.143	285.705	9.143	328.224	9.143	246.504	9.143	72.3652	9.143	22.4696	9.143	90.2735	9.143	7.07189	27.129	-174.533	9.143	40.9237	9.143	-88.5678	9.344	147.527	192.416	-9.53291	187.09	-140.421	9.143	60.7707	10.248	-33.9446	10.449	2.36961	9.143	202.824	104.798	-130.434	9.143	-70.4399	9.143	-143.307
9.243	-5.89311	9.243	48.14	9.244	116.949	9.244	125.631	306.26	261.615	9.244	285.783	9.244	329.021	9.244	244.786	9.243	72.6521	9.243	24.4065	9.243	88.9594	9.243	6.62803	27.229	-174.326	9.244	42.6957	9.244	-89.9283	9.444	147.47	192.516	-9.7667	187.191	-140.776	9.243	59.5533	10.349	-36.5001	10.55	2.84669	9.243	202.656	104.899	-130.955	9.244	-70.7262	9.244	-142.817
9.344	-4.75751	9.344	48.9317	9.344	115.411	9.344	126.022	306.361	262.049	9.344	285.125	9.344	329.281	9.344	243.844	9.344	72.3439	9.344	25.8593	9.344	88.5904	9.344	5.87602	27.33	-175.486	9.344	44.6894	9.344	-90.3709	9.545	147.556	192.617	-10.5625	187.291	-140.87	9.344	58.6043	10.449	-39.1548	10.65	3.54108	9.344	202.54	104.999	-131.525	9.344	-70.5304	9.344	-143.309
9.444	-3.92114	9.444	49.6019	9.445	114.144	9.445	126.265	306.461	262.489	9.445	285.066	9.445	330.045	9.445	243.48	9.444	71.5139	9.444	27.272	9.444	87.8094	9.444	4.6891	27.43	-176.147	9.444	46.1859	9.444	-90.9415	9.645	146.687	192.717	-11.4372	187.392	-139.888	9.444	57.7549	10.55	-41.2495	10.751	5.27724	9.444	202.246	105.1	-132.292	9.444	-70.1252	9.445	-142.715
9.545	-2.92931	9.545	50.201	9.545	112.581	9.545	126.405	306.562	262.535	9.545	284.752	9.545	329.606	9.545	242.859	9.545	71.464	9.545	28.6546	9.545	87.4863	9.545	3.29455	27.531	-178.479	9.545	47.43	9.545	-92.1822	9.746	147.294	192.818	-11.3901	187.492	-139.782	9.545	56.4722	10.65	-45.1073	10.851	6.6284	9.545	202.361	105.2	-132.497	9.545	-69.489	9.545	-143.216
9.645	-1.74769	9.645	50.8705	9.646	111.002	9.646	126.312	306.662	263.129	9.646	285.027	9.646	329.56	9.646	242.074	9.645	71.2067	9.645	29.6598	9.645	86.8087	9.645	2.60755	27.631	-179.227	9.645	49.3445	9.645	-93.1809	9.846	147.405	192.918	-11.5979	187.593	-139.978	9.645	55.1486	10.751	-48.0535	10.951	7.87097	9.645	202.228	105.301	-132.556	9.645	-69.3216	9.645	-142.873
9.746	-0.441504	9.746	52.3021	9.746	109.528	9.746	126.072	306.763	263.9	9.746	285.86	9.746	329.527	9.746	241.273	9.746	70.464	9.746	30.8579	9.746	85.1878	9.746	1.33494	27.731	-178.136	9.746	51.2897	9.746	-94.0836	9.947	148.059	193.019	-12.3661	187.693	-139.545	9.746	54.8801	10.851	-50.0578	11.052	9.21904	9.746	201.174	105.401	-133.141	9.746	-68.8638	9.746	-142.713
9.846	0.00662782	9.846	53.4136	9.846	108.469	9.846	126.032	306.863	264.734	9.846	285.917	9.846	329.365	9.846	241.457	9.846	69.4682	9.846	32.3025	9.846	84.2892	9.846	0.0257626	27.832	-177.074	9.846	52.9663	9.846	-95.0769	10.047	149.503	193.119	-12.7919	187.794	-139.765	9.846	54.3476	10.951	-52.3348	11.152	9.57047	9.846	200.635	105.502	-133.707	9.846	-68.6592	9.846	-141.562
9.947	0.350371	9.947	54.0167	9.947	106.89	9.947	125.82	306.964	265.097	9.947	285.723	9.947	329.13	9.947	239.762	9.947	68.2972	9.947	33.612	9.947	83.669	9.947	-1.38607	27.932	-176.006	9.947	53.8527	9.947	-95.6155	10.148	149.902	193.219	-12.9512	187.894	-140.565	9.947	54.3464	11.052	-55.3094	11.253	10.0925	9.947	199.949	105.602	-134.174	9.947	-68.1354	9.947	-141.231
10.047	1.47342	10.047	54.8166	10.047	105.968	10.047	124.935	307.064	265.52	10.047	285.919	10.047	328.246	10.047	239.033	10.047	67.4065	10.047	34.2051	10.047	83.3211	10.047	-2.26962	28.033	-175.055	10.047	55.3962	10.047	-96.6458	10.248	150.161	193.32	-13.6986	187.995	-141.07	10.047	54.6054	11.152	-57.7691	11.353	9.84014	10.047	199.142	105.703	-134.2	10.047	-67.2149	10.047	-140.611
10.148	1.77167	10.148	55.0321	10.148	104.93	10.148	124.215	307.165	265.981	10.148	286.354	10.148	328.267	10.148	238.834	10.148	66.4749	10.148	34.9068	10.148	82.6368	10.148	-4.2809	28.133	-173.772	10.148	56.5531	10.148	-97.0783	10.349	150.669	193.42	-14.1855	188.095	-141.326	10.148	54.5256	11.253	-59.8157	11.454	9.958	10.148	199.005	105.803	-134.002	10.148	-66.7119	10.148	-139.627
10.248	2.76951	10.248	56.134	10.248	104.484	10.248	123.228	307.265	266.844	10.248	286.719	10.248	327.961	10.248	237.343	10.248	65.4285	10.248	36.1501	10.248	82.3754	10.248	-5.26236	28.234	-172.784	10.248	58.4122	10.248	-98.0964	10.449	150.963	193.521	-13.8837	188.196	-141.246	10.248	54.763	11.353	-62.1262	11.554	10.8226	10.248	198.095	105.904	-133.986	10.248	-66.2599	10.248	-139.241
10.349	3.58294	10.349	57.5772	10.349	103.364	10.349	121.536	307.366	266.744	10.349	286.127	10.349	326.979	10.349	236.158	10.349	64.8351	10.349	37.955	10.349	82.2505	10.349	-7.48294	28.334	-171.026	10.349	59.6456	10.349	-98.8431	10.55	152.251	193.621	-14.6523	188.296	-140.791	10.349	54.5651	11.454	-64.3611	11.655	11.1403	10.349	197.402	106.004	-134.593	10.349	-66.846	10.349	-137.919
10.449	5.25712	10.449	58.731	10.449	102.548	10.449	120.548	307.466	267.113	10.449	286.066	10.449	326.166	10.449	235.063	10.449	63.9062	10.449	39.5325	10.449	81.8639	10.449	-9.32177	28.435	-168.636	10.449	60.89	10.449	-99.8578	10.65	153.457	193.722	-15.1854	188.397	-141.02	10.449	54.9205	11.554	-66.7611	11.755	11.5032	10.449	197.462	106.105	-135.337	10.449	-66.5686	10.449	-136.497
10.55	6.10034	10.55	59.5183	10.55	101.689	10.55	119.959	307.566	267.477	10.55	285.742	10.55	325.492	10.55	233.685	10.55	63.6943	10.55	41.602	10.55	81.491	10.55	-11.6481	28.535	-167.019	10.55	62.0258	10.55	-101.552	10.751	153.589	193.822	-15.4589	188.497	-140.232	10.55	54.5799	11.655	-68.3426	11.856	11.8059	10.55	196.983	106.205	-134.939	10.55	-66.4337	10.55	-135.264
10.65	6.65701	10.65	60.7883	10.65	100.633	10.65	118.797	307.667	267.865	10.65	285.363	10.65	324.627	10.65	232.624	10.65	63.1266	10.65	43.1312	10.65	80.6232	10.65	-13.3163	28.636	-164.884	10.65	62.6578	10.65	-103.047	10.851	153.991	193.923	-15.6737	188.597	-140.703	10.65	54.4888	11.755	-70.0477	11.956	11.5869	10.65	196.191	106.306	-135.282	10.65	-65.7628	10.65	-134.621
10.751	7.72385	10.751	62.237	10.751	100.656	10.751	117.522	307.767	268.39	10.751	285.32	10.751	323.236	10.751	231.371	10.751	63.7636	10.751	44.6883	10.751	79.0072	10.751	-15.4692	28.736	-163.211	10.751	62.9262	10.751	-104.28	10.952	154.087	194.023	-16.0299	188.698	-140.56	10.751	54.5899	11.856	-71.8225	12.057	11.4332	10.751	195.227	106.406	-135.935	10.751	-65.1523	10.751	-133.882
10.851	8.83242	10.851	63.4565	10.851	99.7124	10.851	116.129	307.868	268.774	10.851	284.647	10.851	322.013	10.851	230.268	10.851	64.4099	10.851	46.1462	10.851	78.3559	10.851	-16.872	28.837	-161.648	10.851	63.465	10.851	-105.038	11.052	152.996	194.124	-15.9378	188.798	-138.605	10.851	55.252	11.956	-73.5401	12.157	11.6607	10.851	194.703	106.507	-135.644	10.851	-65.4698	10.851	-132.907
10.952	8.77106	10.952	64.4006	10.952	99.2235	10.952	115.873	307.968	268.793	10.952	283.79	10.952	321.455	10.952	227.673	10.952	64.0702	10.952	47.1205	10.952	78.3843	10.952	-18.5401	28.937	-159.947	10.952	64.381	10.952	-106.22	11.153	153.154	194.224	-16.5974	188.899	-138.963	10.951	55.869	12.057	-75.4813	12.258	11.018	10.952	194.921	106.607	-135.898	10.952	-65.5924	10.952	-132.376
11.052	9.75342	11.052	65.6851	11.052	98.2611	11.052	115.565	308.069	269.055	11.052	283.519	11.052	320.879	11.052	225.605	11.052	64.5128	11.052	48.0907	11.052	77.3931	11.052	-20.7217	29.038	-157.162	11.052	65.3767	11.052	-107.922	11.253	152.55	194.325	-17.4449	188.999	-139.24	11.052	56.1549	12.157	-78.2226	12.358	11.0342	11.052	194.8	106.708	-135.854	11.052	-65.0549	11.052	-131.629
11.153	10.3307	11.153	66.8919	11.153	97.9692	11.153	115.566	308.169	269.568	11.153	282.558	11.153	319.329	11.153	223.317	11.153	64.2389	11.153	49.1709	11.153	77.2937	11.153	-22.9976	29.138	-155.248	11.153	66.0569	11.153	-109.251	11.354	152.266	194.425	-17.465	189.1	-139.995	11.152	57.1106	12.258	-80.1298	12.459	10.5152	11.153	194.131	106.808	-136.473	11.153	-65.0906	11.153	-129.821
11.253	10.5185	11.253	67.8973	11.253	97.1098	11.253	114.347	308.27	269.852	11.253	281.491	11.253	318.419	11.253	221.805	11.253	64.3631	11.253	49.9071	11.253	77.5072	11.253	-24.7085	29.239	-153.714	11.253	66.5444	11.253	-110.295	11.454	151.574	194.526	-17.6484	189.2	-140.21	11.253	58.0488	12.358	-81.8163	12.559	10.0159	11.253	193.73	106.909	-136.865	11.253	-64.329	11.253	-128.345
11.353	11.1234	11.353	68.9691	11.354	96.2305	11.354	112.583	308.37	270.428	11.354	281.308	11.354	316.514	11.354	220.613	11.354	64.9419	11.354	50.4415	11.354	77.0252	11.354	-27.3592	29.339	-151.963	11.354	66.7144	11.354	-111.68	11.555	151.291	194.626	-18.1718	189.301	-140.009	11.353	58.5371	12.459	-82.9364	12.66	9.4361	11.354	193.475	107.009	-136.32	11.354	-64.1107	11.354	-127
11.454	13.5011	11.454	69.5631	11.454	95.7615	11.454	111.436	308.471	270.601	11.454	280.335	11.454	315.319	11.454	219.32	11.454	65.2196	11.454	50.9306	11.454	77.162	11.454	-29.4523	29.44	-150.651	11.454	66.425	11.454	-112.927	11.655	151.148	194.727	-18.5897	189.401	-140.559	11.454	59.0471	12.559	-83.6281	12.76	10.9299	11.454	193.477	107.109	-136.107	11.454	-63.3296	11.454	-125.33
11.554	14.9925	11.554	70.574	11.555	94.6913	11.555	111.234	308.571	270.499	11.555	280.322	11.555	313.489	11.555	218.894	11.554	66.0564	11.554	50.9371	11.554	76.0603	11.554	-31.1544	29.54	-149.474	11.555	66.0848	11.555	-114.317	11.755	151.647	194.827	-19.0273	189.502	-141.681	11.554	59.7622	12.66	-84.5009	12.861	11.0891	11.554	193.115	107.21	-136.524	11.555	-63.4253	11.555	-123.88
11.655	16.2144	11.655	71.0883	11.655	93.8135	11.655	110.425	308.672	270.761	11.655	278.829	11.655	312.285	11.655	218.205	11.655	66.5184	11.655	50.9217	11.655	75.3331	11.655	-33.0823	29.641	-149.14	11.655	65.9048	11.655	-115.535	11.856	152.111	194.928	-19.8623	189.602	-143.07	11.655	59.9708	12.76	-84.8576	12.961	11.1625	11.655	192.725	107.31	-136.463	11.655	-63.172	11.655	-121.93
11.755	17.5695	11.755	72.0095	11.756	92.8128	11.756	110.945	308.772	270.859	11.756	277.76	11.756	311.046	11.756	216.093	11.755	67.1717	11.755	50.8041	11.755	74.9623	11.755	-34.8517	29.741	-148.552	11.755	65.6677	11.755	-116.817	11.956	151.93	195.028	-20.9025	189.703	-144.051	11.755	60.1953	12.861	-85.2171	13.061	11.5078	11.755	193.12	107.411	-137.255	11.755	-63.4924	11.756	-119.792
11.856	19.0972	11.856	72.733	11.856	92.0295	11.856	110.591	308.873	271.703	11.856	277.213	11.856	309.875	11.856	213.887	11.856	67.3698	11.856	51.0951	11.856	74.5982	11.856	-35.7495	29.842	-148.57	11.856	65.1725	11.856	-117.696	12.057	151.819	195.129	-20.6822	189.803	-144.216	11.856	60.3387	12.961	-85.6431	13.162	12.6613	11.856	193.224	107.511	-136.737	11.856	-63.1325	11.856	-119.132
11.956	19.5743	11.956	73.101	11.957	91.4714	11.957	110.787	308.973	271.485	11.957	277.129	11.957	308.607	11.957	211.795	11.956	67.803	11.956	51.593	11.956	73.9713	11.956	-36.377	29.942	-148.069	11.956	65.3232	11.956	-119.175	12.157	151.869	195.229	-21.3011	189.904	-144.826	11.956	60.1832	13.061	-86.2971	13.262	13.0696	11.956	192.882	107.612	-137.805	11.956	-63.4596	11.956	-118.502
12.057	20.2529	12.057	73.7542	12.057	90.1731	12.057	110.499	309.074	271.771	12.057	276.184	12.057	306.625	12.057	210.097	12.057	68.0473	12.057	51.5692	12.057	73.3025	12.057	-35.7957	30.042	-145.473	12.057	64.5682	12.057	-120.043	12.258	151.303	195.33	-21.4864	190.004	-144.114	12.057	60.0526	13.162	-86.0112	13.363	13.2344	12.057	192.696	107.712	-138.002	12.057	-63.5746	12.057	-117.401
12.157	21.3067	12.157	74.706	12.157	88.5917	12.157	110.902	309.174	272.081	12.157	274.844	12.157	304.535	12.157	208.85	12.157	68.7016	12.157	52.1927	12.157	73.0245	12.157	-36.4065	30.143	-143.741	12.157	64.125	12.157	-121.685	12.358	151.051	195.43	-21.8236	190.105	-144.936	12.157	60.1795	13.262	-85.9354	13.463	13.892	12.157	192.635	107.813	-138.19	12.157	-63.5082	12.157	-116.665
12.258	22.2741	12.258	75.2263	12.258	87.902	12.258	112.069	309.275	272.102	12.258	274.158	12.258	303.589	12.258	206.84	12.258	69.6799	12.258	53.3381	12.258	73.0909	12.258	-36.6242	30.243	-142.017	12.258	64.0511	12.258	-122.893	12.459	150.929	195.53	-22.3436	190.205	-144.358	12.258	60.3113	13.363	-86.3027	13.564	14.0162	12.258	192.608	107.913	-137.894	12.258	-62.9806	12.258	-115.897
12.358	23.4969	12.358	75.5363	12.358	87.602	12.358	111.994	309.375	272.098	12.358	273.394	12.358	302.285	12.358	204.36	12.358	70.0576	12.358	54.3259	12.358	72.0756	12.358	-37.6051	30.344	-140.301	12.358	63.8443	12.358	-124.596	12.559	150.484	195.631	-22.5415	190.306	-144.229	12.358	59.7477	13.463	-86.6686	13.664	14.3061	12.358	192.564	108.014	-137.041	12.358	-62.2578	12.358	-114.998
12.459	25.3388	12.459	75.5824	12.459	87.4806	12.459	112.75	309.476	272.514	12.459	272.558	12.459	300.583	12.459	201.839	12.459	70.8365	12.459	55.99	12.459	71.4002	12.459	-38.2989	30.444	-137.795	12.459	64.3618	12.459	-125.251	12.66	149.779	195.731	-22.9165	190.406	-144.497	12.459	58.8189	13.564	-86.9875	13.765	13.3795	12.459	191.775	108.114	-135.851	12.459	-61.5095	12.459	-114.553
12.559	26.6678	12.559	76.3418	12.559	86.574	12.559	113.139	309.576	272.595	12.559	272.065	12.559	298.456	12.559	199.922	12.559	71.0868	12.559	56.6656	12.559	70.1892	12.559	-39.4903	30.545	-134.806	12.559	65.1874	12.559	-126.652	12.76	150.109	195.832	-23.7838	190.507	-143.948	12.559	58.8909	13.664	-87.4488	13.865	12.9161	12.559	191.802	108.215	-135.885	12.559	-61.2942	12.559	-114.832
12.66	26.9148	12.66	76.8976	12.66	85.478	12.66	113.854	309.677	273.031	12.66	271.063	12.66	297.084	12.66	197.735	12.66	70.9014	12.66	57.8991	12.66	69.7961	12.66	-40.2887	30.645	-131.995	12.66	65.8257	12.66	-127.399	12.861	149.712	195.932	-24.794	190.607	-144.037	12.66	58.1242	13.765	-87.5472	13.966	12.5202	12.66	191.692	108.315	-135.383	12.66	-60.806	12.66	-114.843
12.76	26.2826	12.76	77.1617	12.76	84.9284	12.76	114.38	309.777	273.024	12.76	269.972	12.76	295.075	12.76	194.81	12.76	69.9946	12.76	58.6504	12.76	69.2549	12.76	-41.5451	30.746	-129.188	12.76	65.932	12.76	-128.951	12.961	148.529	196.033	-25.0181	190.708	-144.339	12.76	57.8973	13.865	-86.9595	14.066	11.7251	12.76	191.755	108.416	-135.274	12.76	-60.5201	12.76	-114.994
12.861	26.0346	12.861	77.5976	12.861	83.8948	12.861	115.44	309.877	273.243	12.861	269.074	12.861	293.255	12.861	192.596	12.861	69.1189	12.861	59.5664	12.861	68.2771	12.861	-43.0932	30.846	-126.249	12.861	66.1997	12.861	-129.605	13.062	148.259	196.133	-25.2419	190.808	-144.901	12.861	58.2331	13.966	-87.515	14.167	11.4075	12.861	191.639	108.516	-135.01	12.861	-60.8578	12.861	-114.731
12.961	26.3745	12.961	77.8202	12.961	83.07	12.961	116.714	309.978	272.993	12.961	267.101	12.961	291.103	12.961	190.154	12.961	68.7178	12.961	60.6623	12.961	67.6048	12.961	-43.3552	30.947	-122.511	12.961	66.6506	12.961	-131.235	13.162	147.723	196.234	-25.4312	190.908	-145.275	12.961	58.7757	14.066	-87.7495	14.267	10.7613	12.961	191.256	108.617	-134.605	12.961	-60.7505	12.961	-114.896
13.062	27.2972	13.062	78.1699	13.062	82.5829	13.062	118.095	310.078	272.892	13.062	266.386	13.062	288.79	13.062	187.706	13.062	67.8298	13.062	60.9649	13.062	65.8331	13.062	-43.711	31.047	-119.588	13.062	66.4064	13.062	-133.126	13.263	146.899	196.334	-26.0068	191.009	-145.823	13.061	59.1685	14.167	-87.6533	14.368	10.4252	13.062	191.133	108.717	-133.711	13.062	-61.0928	13.062	-115.071
13.162	28.0375	13.162	78.5012	13.162	81.7658	13.162	119.922	310.179	273.305	13.162	265.509	13.162	286.614	13.162	185.624	13.162	68.08	13.162	61.1769	13.162	64.9806	13.162	-44.4677	31.148	-115.985	13.162	66.24	13.162	-133.278	13.363	146.488	196.435	-26.792	191.109	-145.671	13.162	59.3441	14.267	-87.4433	14.468	9.47739	13.162	190.911	108.818	-133.782	13.162	-61.204	13.162	-114.791
13.263	29.2796	13.263	78.5093	13.263	81.1481	13.263	121.159	310.279	273.235	13.263	265.514	13.263	284.823	13.263	183.395	13.263	67.939	13.263	61.9115	13.263	64.3197	13.263	-45.6781	31.248	-113.149	13.263	66.0638	13.263	-133.672	13.464	146.454	196.535	-27.3607	191.21	-145.89	13.262	59.3317	14.368	-88.2967	14.569	9.11137	13.263	191.555	108.918	-134.052	13.263	-61.1016	13.263	-115.225
13.363	30.2582	13.363	79.3211	13.363	80.5714	13.363	123.101	310.38	273.284	13.363	265.111	13.363	283.277	13.363	180.767	13.363	67.3163	13.363	63.3846	13.363	63.0145	13.363	-46.645	31.349	-110.61	13.363	66.0411	13.363	-133.865	13.564	146.203	196.636	-28.6971	191.31	-146.63	13.363	59.487	14.468	-89.0931	14.669	9.05852	13.363	191.096	109.019	-133.632	13.363	-61.8469	13.363	-115.884
13.463	30.9919	13.463	80.0642	13.464	79.5935	13.464	125.33	310.48	272.941	13.464	264.138	13.464	281.369	13.464	178.542	13.464	67.7548	13.464	63.9891	13.464	62.5195	13.464	-47.7656	31.449	-107.496	13.464	66.4985	13.464	-134.616	13.665	146.723	196.736	-28.923	191.411	-147.36	13.463	59.2893	14.569	-89.6917	14.77	8.76082	13.464	191.338	109.119	-133.217	13.464	-62.0608	13.464	-115.664
13.564	31.0708	13.564	81.3642	13.564	79.4062	13.564	127.204	310.581	273.157	13.564	263.629	13.564	279.797	13.564	174.954	13.564	67.815	13.564	64.6129	13.564	61.522	13.564	-48.8536	31.55	-105.675	13.564	66.8407	13.564	-134.316	13.765	147.494	196.837	-29.6472	191.511	-148.315	13.564	59.6002	14.669	-89.9044	14.87	9.19331	13.564	191.243	109.22	-132.133	13.564	-61.9306	13.564	-114.61
13.664	31.1706	13.664	82.0225	13.665	79.0827	13.665	128.974	310.681	273.024	13.665	263.273	13.665	278.248	13.665	171.433	13.665	67.5202	13.665	64.9113	13.665	59.7502	13.665	-49.5731	31.65	-103.631	13.665	67.1908	13.665	-134.661	13.866	147.862	196.937	-31.0597	191.612	-148.176	13.664	59.4413	14.77	-89.9455	14.971	9.03722	13.664	191.05	109.32	-131.958	13.665	-61.9951	13.665	-112.723
13.765	31.3032	13.765	81.8203	13.765	78.8413	13.765	130.21	310.782	272.602	13.765	263.034	13.765	276.455	13.765	169.604	13.765	67.6329	13.765	64.6929	13.765	58.5333	13.765	-50.138	31.751	-100.647	13.765	66.9901	13.765	-134.61	13.966	148.825	197.038	-32.2459	191.712	-148.267	13.765	59.0641	14.87	-89.8765	15.071	8.36909	13.765	190.917	109.42	-131.464	13.765	-61.4061	13.765	-111.79
13.865	31.8341	13.865	82.2428	13.866	78.5484	13.866	131.459	310.882	273.137	13.866	262.407	13.866	274.379	13.866	166.535	13.865	67.7436	13.865	64.8099	13.865	58.0189	13.865	-49.9618	31.851	-97.5137	13.866	67.2919	13.866	-134.638	14.066	149.018	197.138	-33.4445	191.813	-148.735	13.865	59.6101	14.971	-89.6051	15.171	8.83451	13.865	190.77	109.521	-131.385	13.866	-60.9202	13.866	-111.058
13.966	31.9979	13.966	82.6775	13.966	79.0158	13.966	132.112	310.983	273.135	13.966	262.63	13.966	271.633	13.966	164.495	13.966	68.1601	13.966	64.7929	13.966	57.134	13.966	-49.7352	31.952	-94.5843	13.966	67.6631	13.966	-135.371	14.167	148.771	197.239	-34.4092	191.913	-149.382	13.966	59.6656	15.071	-88.9843	15.272	8.74375	13.966	190.656	109.621	-131.26	13.966	-61.0056	13.966	-110.358
14.066	32.5379	14.066	83.3784	14.067	79.0207	14.067	133.836	311.083	272.898	14.067	262.085	14.067	269.451	14.067	161.902	14.066	68.5396	14.066	64.3149	14.066	56.8572	14.066	-49.8876	32.052	-92.0444	14.066	67.7018	14.066	-136.631	14.267	149.479	197.339	-36.4393	192.014	-149.669	14.066	59.3484	15.171	-88.6521	15.372	8.71025	14.066	190.748	109.722	-130.887	14.066	-61.1118	14.067	-110.416
14.167	33.1361	14.167	83.5984	14.167	79.1414	14.167	134.241	311.184	272.72	14.167	261.433	14.167	266.683	14.167	159.507	14.167	68.9638	14.167	64.7478	14.167	56.0638	14.167	-50.8481	32.153	-89.1893	14.167	67.7576	14.167	-137.742	14.368	149.913	197.44	-38.1521	192.114	-149.834	14.167	59.0823	15.272	-89.0485	15.473	8.00544	14.167	190.87	109.822	-130.13	14.167	-60.2553	14.167	-110.167
14.267	33.8849	14.267	84.5525	14.268	78.893	14.268	135.587	311.284	272.31	14.268	260.01	14.268	263.849	14.268	158.406	14.267	68.7913	14.267	64.5048	14.267	55.2663	14.267	-51.055	32.253	-87.0772	14.267	67.5588	14.267	-139.1	14.468	149.631	197.54	-39.5151	192.215	-150.21	14.267	59.0769	15.372	-89.513	15.573	6.83343	14.267	190.68	109.923	-129.72	14.267	-59.3933	14.267	-109.622
14.368	33.9182	14.368	85.2657	14.368	79.2017	14.368	136.616	311.385	272.584	14.368	259.84	14.368	261.251	14.368	157.041	14.368	69.4976	14.368	64.4347	14.368	54.2735	14.368	-50.903	32.353	-84.4531	14.368	67.9924	14.368	-140.048	14.569	150.253	197.641	-40.9449	192.315	-150.309	14.368	59.2065	15.473	-89.8244	15.674	4.93516	14.368	191.297	110.023	-128.446	14.368	-58.7871	14.368	-108.856
14.468	34.8289	14.468	86.4619	14.469	78.8298	14.469	137.618	311.485	272.051	14.469	260.333	14.469	258.875	14.469	154.814	14.468	70.7222	14.468	64.5041	14.468	53.7277	14.468	-51.0362	32.454	-81.8922	14.468	68.0441	14.468	-141.101	14.669	150.224	197.741	-41.786	192.416	-150.685	14.468	59.2874	15.573	-89.6729	15.774	1.86146	14.468	190.933	110.124	-127.189	14.468	-58.7741	14.468	-109.107
14.569	35.1037	14.569	87.5392	14.569	79.2194	14.569	139.126	311.586	272.562	14.569	260.188	14.569	256.797	14.569	153.406	14.569	71.1213	14.569	63.8588	14.569	52.9311	14.569	-51.4726	32.554	-78.5859	14.569	68.6189	14.569	-140.774	14.77	150.164	197.841	-43.6785	192.516	-150.577	14.569	59.0171	15.674	-89.1106	15.875	-0.780304	14.569	190.229	110.224	-126.895	14.569	-58.0313	14.569	-107.703
14.669	35.6319	14.669	88.9684	14.669	79.38	14.669	140.504	311.686	272.002	14.669	260.397	14.669	254.758	14.669	152.151	14.669	70.9388	14.669	63.9162	14.669	52.0646	14.669	-52.8758	32.655	-76.8536	14.669	68.6859	14.669	-141.809	14.87	149.464	197.942	-45.175	192.617	-151.162	14.669	59.0736	15.774	-89.1129	15.975	-1.6862	14.669	190.365	110.325	-126.794	14.669	-57.3962	14.669	-106.972
14.77	35.9563	14.77	90.3316	14.77	80.2703	14.77	142.788	311.787	271.284	14.77	259.911	14.77	252.694	14.77	151.476	14.77	71.7186	14.77	63.7501	14.77	51.5587	14.77	-52.9748	32.755	-75.5776	14.77	69.4768	14.77	-142.571	14.971	149.218	198.042	-46.1011	192.717	-151.96	14.77	58.3302	15.875	-90.0362	16.076	-3.41166	14.77	190.041	110.425	-125.897	14.77	-57.3462	14.77	-106.995
14.87	37.2779	14.87	91.6599	14.87	80.9289	14.87	144.5	311.887	270.941	14.87	259.733	14.87	250.961	14.87	150.081	14.87	72.9638	14.87	63.568	14.87	50.8226	14.87	-53.3046	32.856	-74.4661	14.87	70.1746	14.87	-142.457	15.071	148.349	198.143	-47.198	192.818	-152.341	14.87	57.7677	15.975	-90.7974	16.176	-4.28832	14.87	189.527	110.526	-124.857	14.87	-57.6136	14.87	-107.092
14.971	38.1856	14.971	92.5078	14.971	81.6418	14.971	146.321	311.988	270.546	14.971	259.818	14.971	248.986	14.971	150.149	14.971	74.397	14.971	63.8817	14.971	49.7405	14.971	-53.4238	32.956	-71.9351	14.971	70.9323	14.971	-143.207	15.172	147.526	198.243	-48.3105	192.918	-152.328	14.971	56.9197	16.076	-91.1949	16.277	-5.57469	14.971	189.087	110.626	-124.213	14.971	-57.2248	14.971	-106.456
15.071	37.9695	15.071	93.8115	15.071	82.3563	15.071	149.203	312.088	270.646	15.071	259.252	15.071	247.319	15.071	148.776	15.071	75.8206	15.071	64.1593	15.071	49.3684	15.071	-53.4561	33.057	-70.8352	15.071	71.7762	15.071	-143.893	15.272	147.092	198.344	-50.0873	193.019	-152.609	15.071	56.1104	16.176	-90.6162	16.377	-5.39557	15.071	188.986	110.727	-123.543	15.071	-56.4981	15.071	-105.985
15.172	38.2436	15.172	95.6768	15.172	82.4997	15.172	150.584	312.189	269.966	15.172	258.707	15.172	245.345	15.172	147.567	15.172	76.3981	15.172	64.7263	15.172	49.0536	15.172	-52.4621	33.157	-68.18	15.172	72.447	15.172	-144.997	15.373	147.413	198.444	-50.9915	193.119	-152.626	15.171	55.6614	16.277	-91.276	16.478	-5.99858	15.172	189.034	110.827	-123.471	15.172	-56.1733	15.172	-106.112
15.272	37.9592	15.272	96.9826	15.272	82.7986	15.272	152.27	312.289	269.112	15.272	258.304	15.272	243.435	15.272	147.758	15.272	77.1007	15.272	64.8471	15.272	47.6577	15.272	-52.5346	33.258	-66.077	15.272	73.2586	15.272	-145.707	15.473	146.942	198.545	-52.1342	193.219	-152.901	15.272	54.1616	16.377	-91.3964	16.578	-6.9712	15.272	189.204	110.928	-122.855	15.272	-55.1776	15.272	-105.769
15.373	38.9337	15.373	97.8873	15.373	83.4439	15.373	154.851	312.389	269.201	15.373	258.653	15.373	242.038	15.373	145.84	15.373	77.8422	15.373	65.0674	15.373	46.2981	15.373	-52.4247	33.358	-65.0239	15.373	74.0869	15.373	-146.781	15.574	146.57	198.645	-53.1044	193.32	-154.101	15.372	53.301	16.478	-91.1705	16.679	-7.85815	15.373	188.613	111.028	-122.188	15.373	-53.8937	15.373	-105.775
15.473	38.4347	15.473	99.0306	15.473	83.9498	15.473	156.427	312.49	268.437	15.473	258.996	15.473	239.943	15.473	144.833	15.473	78.4818	15.473	65.2693	15.473	45.4391	15.473	-52.3016	33.459	-63.8162	15.473	74.4988	15.473	-148.462	15.674	145.464	198.746	-53.9306	193.42	-153.992	15.473	51.4908	16.578	-91.9667	16.779	-8.85578	15.473	188.144	111.129	-122.159	15.473	-52.7398	15.473	-106.357
15.574	38.8157	15.574	99.9347	15.574	84.3126	15.574	157.795	312.59	267.207	15.574	259.292	15.574	237.288	15.574	143.807	15.574	78.2519	15.574	65.0197	15.574	44.0831	15.574	-51.6317	33.559	-63.5967	15.574	74.7388	15.574	-149.055	15.775	145.105	198.846	-55.2409	193.521	-154.672	15.573	50.905	16.679	-91.7582	16.88	-9.82853	15.574	188.139	111.229	-121.773	15.574	-51.8009	15.574	-106.296
15.674	39.7767	15.674	100.716	15.674	85.1348	15.674	159.962	312.691	266.449	15.674	259.71	15.674	235.52	15.674	142.916	15.674	78.7447	15.674	65.621	15.674	43.822	15.674	-51.0347	33.66	-62.4578	15.674	75.1236	15.674	-150.092	15.875	144.335	198.947	-56.9896	193.621	-154.229	15.674	49.9609	16.779	-91.4019	16.98	-11.1186	15.674	188.327	111.33	-121.225	15.674	-52.0188	15.674	-106.567
15.774	40.0159	15.774	101.437	15.775	85.4013	15.775	162.451	312.791	265.538	15.775	260.054	15.775	233.534	15.775	141.655	15.775	78.4309	15.775	65.6731	15.775	44.0566	15.775	-50.2987	33.76	-60.8202	15.775	75.9735	15.775	-151.19	15.976	144.235	199.047	-58.1891	193.722	-153.778	15.774	49.0162	16.88	-91.332	17.081	-12.5882	15.775	188.415	111.43	-120.302	15.775	-51.5594	15.775	-106.399
15.875	40.5841	15.875	102.286	15.875	86.2277	15.875	164.302	312.892	264.212	15.875	260.611	15.875	231.527	15.875	139.978	15.875	78.5323	15.875	65.2927	15.875	43.4395	15.875	-49.7961	33.861	-59.3626	15.875	77.1775	15.875	-153.053	16.076	144.878	199.148	-59.8452	193.822	-153.361	15.875	46.9839	16.98	-91.0337	17.181	-13.2227	15.875	188.421	111.531	-120.415	15.875	-50.9066	15.875	-106.774
15.975	42.4192	15.975	103.42	15.976	87.1053	15.976	165.769	312.992	263.355	15.976	261.198	15.976	228.417	15.976	139.732	15.976	79.0177	15.976	65.4026	15.976	41.7321	15.976	-49.2612	33.961	-57.4226	15.976	77.8887	15.976	-154.222	16.177	145	199.248	-60.6211	193.923	-153.48	15.975	45.517	17.081	-91.0961	17.282	-13.8442	15.975	188.22	111.631	-120.393	15.976	-50.4593	15.976	-107.202
16.076	42.3957	16.076	104.406	16.076	87.9361	16.076	167.503	313.093	262.239	16.076	260.749	16.076	225.795	16.076	138.241	16.076	79.0694	16.076	65.2873	16.076	40.5716	16.076	-48.7643	34.062	-56.1563	16.076	78.7741	16.076	-155.87	16.277	145.528	199.349	-60.9702	194.023	-153.64	16.076	44.7232	17.181	-91.0932	17.382	-13.9364	16.076	188.577	111.731	-121.045	16.076	-49.8998	16.076	-106.634
16.176	43.3041	16.176	105.025	16.177	88.0626	16.177	168.702	313.193	261.011	16.177	261.453	16.177	223.573	16.177	137.511	16.176	79.5956	16.176	65.1549	16.176	38.6874	16.176	-47.9768	34.162	-54.683	16.177	79.8778	16.177	-156.662	16.377	146.638	199.449	-62.1062	194.124	-153.145	16.176	43.7451	17.282	-91.7064	17.482	-13.8227	16.176	188.95	111.832	-120.481	16.177	-50.0633	16.177	-106.786
16.277	44.3463	16.277	106.225	16.277	88.3564	16.277	170.793	313.294	260.299	16.277	262.423	16.277	221.949	16.277	136.232	16.277	80.282	16.277	65.457	16.277	37.4475	16.277	-48.0052	34.263	-52.2915	16.277	81.1155	16.277	-157.295	16.478	147.709	199.55	-63.3834	194.224	-153.124	16.277	42.7954	17.382	-91.8571	17.583	-14.0994	16.277	188.086	111.932	-120.179	16.277	-50.2451	16.277	-106.42
16.377	44.9791	16.377	107.061	16.378	88.0909	16.378	173.724	313.394	258.881	16.378	262.569	16.378	220.418	16.378	134.553	16.377	80.6667	16.377	65.7796	16.377	36.5745	16.377	-47.2175	34.363	-50.6003	16.377	82.414	16.377	-158.399	16.578	148.019	199.65	-63.9752	194.325	-153.508	16.377	42.0042	17.482	-91.8061	17.683	-14.7081	16.377	188.169	112.033	-119.636	16.377	-49.8784	16.378	-106.343
16.478	45.0086	16.478	107.719	16.478	87.6998	16.478	176.317	313.495	257.812	16.478	262.66	16.478	218.612	16.478	134.728	16.478	80.7455	16.478	65.6077	16.478	35.1318	16.478	-46.5225	34.464	-48.5148	16.478	83.8778	16.478	-158.668	16.679	148.586	199.751	-65.0017	194.425	-153.808	16.478	41.0362	17.583	-91.6544	17.784	-15.8189	16.478	187.866	112.133	-119.348	16.478	-49.3903	16.478	-106.94
16.578	44.6532	16.578	107.998	16.579	87.5404	16.579	177.468	313.595	257.054	16.579	261.837	16.579	217.389	16.579	134.613	16.578	80.1833	16.578	65.8479	16.578	35.3549	16.578	-46.0023	34.564	-47.7511	16.578	85.3678	16.578	-158.702	16.779	148.901	199.851	-66.07	194.526	-152.849	16.578	39.6981	17.683	-91.8551	17.884	-16.6551	16.578	187.551	112.234	-119.247	16.578	-49.1661	16.578	-107.033
16.679	44.866	16.679	108.534	16.679	87.5727	16.679	178.952	313.696	256.093	16.679	262.575	16.679	215.963	16.679	134.101	16.679	79.2882	16.679	65.9281	16.679	34.4729	16.679	-45.2239	34.664	-47.2131	16.679	86.5009	16.679	-159.281	16.88	148.625	199.952	-67.0769	194.626	-152.164	16.679	39.3191	17.784	-91.6489	17.985	-16.4249	16.679	187.166	112.334	-118.689	16.679	-48.7226	16.679	-107.065
16.779	45.0393	16.779	108.932	16.78	87.3314	16.78	179.082	313.796	255.426	16.78	263.019	16.78	213.998	16.78	134.739	16.779	79.4648	16.779	66.3209	16.779	33.8936	16.779	-45.0678	34.765	-46.0291	16.779	87.6823	16.779	-160.302	16.98	149.722	200.052	-67.7432	194.727	-151.824	16.779	38.7188	17.884	-91.9435	18.085	-17.3522	16.779	186.93	112.435	-118.204	16.779	-47.2749	16.779	-107.045
16.88	44.7345	16.88	109.309	16.88	87.4603	16.88	180.157	313.897	253.544	16.88	263.254	16.88	212.153	16.88	136.021	16.88	79.7415	16.88	66.4088	16.88	32.9525	16.88	-45.5331	34.865	-44.7483	16.88	89.0895	16.88	-161.168	17.081	149.679	200.152	-69.1679	194.827	-152.086	16.88	37.7774	17.985	-91.9249	18.186	-18.1416	16.88	187.391	112.535	-118.903	16.88	-46.5398	16.88	-106.652
16.98	44.4888	16.98	110.045	16.98	87.5145	16.98	180.869	313.997	252.098	16.98	263.394	16.98	210.595	16.98	136.591	16.98	79.4926	16.98	66.8542	16.98	32.5945	16.98	-46.0315	34.966	-42.1713	16.98	89.9128	16.98	-161.068	17.181	150.001	200.253	-69.8163	194.928	-152.216	16.98	37.3035	18.085	-91.8324	18.286	-18.703	16.98	187.417	112.636	-118.335	16.98	-45.4839	16.98	-106.196
17.081	45.0921	17.081	110.673	17.081	87.6938	17.081	181.545	314.098	250.886	17.081	264.383	17.081	209.744	17.081	137.791	17.081	78.8799	17.081	67.4657	17.081	31.656	17.081	-46.7027	35.066	-41.8056	17.081	91.0908	17.081	-161.594	17.282	150.759	200.353	-70.9453	195.028	-153.094	17.081	36.2538	18.186	-91.8107	18.387	-19.3532	17.081	186.677	112.736	-118.202	17.081	-44.6517	17.081	-105.67
17.181	45.8955	17.181	111.172	17.181	88.4509	17.181	182.35	314.198	249.089	17.181	265.644	17.181	208.921	17.181	138.293	17.181	77.6122	17.181	66.9124	17.181	30.4064	17.181	-47.1995	35.167	-41.62	17.181	92.0814	17.181	-161.347	17.382	151.467	200.454	-72.0095	195.129	-152.896	17.181	35.1799	18.286	-91.7004	18.487	-19.8511	17.181	186.733	112.837	-118.2	17.181	-44.3456	17.181	-104.811
17.282	46.3285	17.282	111.754	17.282	89.0076	17.282	183.285	314.299	247.723	17.282	265.857	17.282	206.647	17.282	138.605	17.282	75.3382	17.282	66.6751	17.282	28.6199	17.282	-46.8846	35.267	-42.3903	17.282	93.5469	17.282	-161.829	17.483	151.824	200.554	-73.7802	195.229	-153.348	17.282	34.1461	18.387	-92.1591	18.588	-20.1537	17.282	186.098	112.937	-117.865	17.282	-44.5666	17.282	-103.812
17.382	47.0272	17.382	112.093	17.382	89.4975	17.382	184.855	314.399	247.059	17.382	266.948	17.382	204.614	17.382	138.578	17.382	74.4955	17.382	66.6468	17.382	27.2939	17.382	-46.4829	35.368	-42.6537	17.382	94.8769	17.382	-161.601	17.583	152.575	200.655	-74.9196	195.33	-153.793	17.382	33.7349	18.487	-91.6923	18.688	-20.8345	17.382	186.101	113.038	-118.351	17.382	-44.6497	17.382	-103.088
17.483	47.2875	17.483	112.711	17.483	89.255	17.483	185.82	314.5	246.004	17.483	267.765	17.483	202.943	17.483	138.323	17.483	73.1584	17.483	65.618	17.483	26.0765	17.483	-46.1076	35.468	-43.2908	17.483	96.1254	17.483	-161.887	17.684	152.901	200.755	-76.011	195.43	-153.882	17.482	33.6263	18.588	-91.6418	18.789	-19.592	17.483	185.843	113.138	-118.848	17.483	-45.6888	17.483	-101.486
17.583	47.391	17.583	112.903	17.583	90.3557	17.583	187.67	314.6	244.967	17.583	268.634	17.583	201.767	17.583	138.9	17.583	72.4776	17.583	65.8616	17.583	25.8594	17.583	-45.3613	35.569	-44.3672	17.583	97.1387	17.583	-161.635	17.784	152.958	200.856	-77.0635	195.53	-153.932	17.583	33.2108	18.688	-92.3721	18.889	-19.338	17.583	185.655	113.239	-119.099	17.583	-45.3251	17.583	-99.7025
17.684	48.7216	17.684	113.707	17.684	90.4368	17.684	188.287	314.701	244.081	17.684	269.938	17.684	200.286	17.684	139.504	17.684	70.8861	17.684	65.7513	17.684	25.2676	17.684	-45.4039	35.669	-45.5513	17.684	98.4801	17.684	-162.126	17.885	152.066	200.956	-77.942	195.631	-153.601	17.683	33.7001	18.789	-92.6014	18.99	-18.2017	17.684	185.082	113.339	-119.888	17.684	-45.1717	17.684	-98.282
17.784	49.8139	17.784	113.94	17.784	90.5093	17.784	189.757	314.801	242.396	17.784	270.983	17.784	199.141	17.784	139.533	17.784	70.4548	17.784	66.09	17.784	24.838	17.784	-44.6647	35.77	-46.3771	17.784	99.8305	17.784	-162.002	17.985	152.674	201.057	-79.1159	195.731	-152.735	17.784	33.1235	18.889	-93.348	19.09	-17.3494	17.784	184.894	113.44	-119.611	17.784	-45.4023	17.784	-97.3325
17.885	51.3485	17.885	114.096	17.885	90.8791	17.885	190.98	314.901	240.687	17.885	272.166	17.885	198.747	17.885	140.599	17.885	70.7745	17.885	65.2114	17.885	24.1045	17.885	-44.1477	35.87	-47.4327	17.885	101.289	17.885	-162.489	18.086	152.709	201.157	-80.8356	195.832	-152.781	17.884	32.5069	18.99	-93.6447	19.191	-17.113	17.885	185.017	113.54	-119.683	17.885	-45.252	17.885	-95.7954
17.985	51.8684	17.985	114.274	17.985	91.5352	17.985	191.899	315.002	239.834	17.985	273.72	17.985	197.455	17.985	141.056	17.985	70.783	17.985	64.8519	17.985	24.0648	17.985	-43.779	35.971	-48.5469	17.985	102.532	17.985	-162.882	18.186	152.523	201.258	-82.3142	195.932	-152.809	17.985	31.5357	19.09	-93.0656	19.291	-16.478	17.985	184.916	113.641	-119.906	17.985	-44.9435	17.985	-92.7399
18.085	52.0526	18.085	113.98	18.086	91.9996	18.086	192.459	315.102	238.412	18.086	274.714	18.086	196.477	18.086	141.774	18.086	71.148	18.086	65.2992	18.086	24.5269	18.086	-43.8499	36.071	-49.2837	18.086	103.665	18.086	-162.653	18.287	152.218	201.358	-83.1149	196.033	-153.03	18.085	30.5879	19.191	-93.042	19.392	-16.5118	18.086	184.341	113.741	-120.551	18.086	-44.4973	18.086	-90.8957
18.186	53.3842	18.186	114.727	18.186	92.8267	18.186	193.426	315.203	236.984	18.186	276.31	18.186	195.568	18.186	141.715	18.186	70.435	18.186	65.3449	18.186	24.0145	18.186	-43.8015	36.172	-50.1764	18.186	104.652	18.186	-162.874	18.387	151.473	201.459	-84.0317	196.133	-153.348	18.186	30.0012	19.291	-92.7287	19.492	-16.8111	18.186	184.218	113.842	-120.734	18.186	-44.3622	18.186	-88.5323
18.286	54.7666	18.286	115.398	18.287	94.008	18.287	194.859	315.303	235.703	18.287	276.458	18.287	194.702	18.287	142.179	18.287	69.9749	18.287	65.3411	18.287	23.5432	18.287	-43.4193	36.272	-51.1712	18.287	105.391	18.287	-162.919	18.488	152.317	201.559	-85.1634	196.234	-153.624	18.286	29.8391	19.392	-92.2094	19.592	-17.1015	18.286	183.657	113.942	-120.75	18.287	-44.8508	18.287	-85.9975
18.387	54.9298	18.387	116.313	18.387	95.1416	18.387	195.951	315.404	234.482	18.387	277.175	18.387	193.59	18.387	142.569	18.387	69.9768	18.387	64.5168	18.387	23.5071	18.387	-43.5597	36.373	-52.9498	18.387	106.246	18.387	-163.119	18.588	152.988	201.66	-86.1279	196.334	-153.545	18.387	28.9579	19.492	-92.4512	19.693	-18.3139	18.387	183.582	114.042	-121.201	18.387	-43.3092	18.387	-83.9631
18.487	54.9068	18.487	116.767	18.488	95.9394	18.488	196.927	315.504	233.069	18.488	278.594	18.488	192.011	18.488	143.723	18.487	68.7158	18.487	64.3726	18.487	23.3428	18.487	-43.1209	36.473	-53.0177	18.488	107.132	18.488	-163.916	18.688	152.009	201.76	-87.5547	196.435	-153.274	18.487	28.6517	19.592	-91.5238	19.793	-19.7647	18.487	182.437	114.143	-121.779	18.488	-42.1129	18.488	-82.655
18.588	54.6532	18.588	116.745	18.588	96.0586	18.588	197.679	315.605	231.783	18.588	279.153	18.588	190.985	18.588	145.581	18.588	68.2737	18.588	64.5573	18.588	23.0659	18.588	-43.395	36.574	-52.1489	18.588	108.012	18.588	-164.558	18.789	152.504	201.861	-88.7622	196.535	-153.216	18.588	28.252	19.693	-91.6407	19.894	-21.0045	18.588	181.931	114.243	-122.891	18.588	-41.2567	18.588	-81.6867
18.688	56.2354	18.688	116.976	18.689	96.2805	18.689	198.52	315.705	230.55	18.689	280.335	18.689	189.316	18.689	147.839	18.688	67.807	18.688	64.8834	18.688	22.31	18.688	-43.074	36.674	-53.0492	18.688	109.101	18.688	-165.177	18.889	153.124	201.961	-90.0781	196.636	-153.812	18.688	28.4818	19.793	-91.653	19.994	-22.3803	18.688	182.01	114.344	-123.563	18.688	-40.6181	18.689	-80.9223
18.789	56.5504	18.789	117.752	18.789	96.5891	18.789	199.669	315.806	229.663	18.789	281.404	18.789	189.14	18.789	149.611	18.789	66.8851	18.789	65.7473	18.789	22.3378	18.789	-42.6464	36.775	-53.4391	18.789	110.394	18.789	-166.288	18.99	154.174	202.062	-90.9057	196.736	-154.313	18.789	28.195	19.894	-91.424	20.095	-23.6749	18.789	181.54	114.444	-124.693	18.789	-40.169	18.789	-78.7218
18.889	56.7923	18.889	118.875	18.89	96.926	18.89	201.029	315.906	228.302	18.89	283.054	18.89	188.314	18.89	151.104	18.889	65.4424	18.889	65.3738	18.889	21.5136	18.889	-42.5885	36.875	-53.7932	18.889	111.242	18.889	-166.573	19.09	154.862	202.162	-91.7595	196.837	-154.632	18.889	28.2297	19.994	-91.5162	20.195	-25.7837	18.889	181.346	114.545	-125.865	18.889	-39.6386	18.89	-77.2412
18.99	57.1446	18.99	119.413	18.99	96.9721	18.99	201.995	316.007	226.884	18.99	283.923	18.99	187.788	18.99	151.971	18.99	64.188	18.99	65.3902	18.99	21.4602	18.99	-42.4681	36.975	-55.9944	18.99	111.983	18.99	-167.005	19.191	155.107	202.263	-92.3793	196.937	-154.535	18.99	28.139	20.095	-91.5266	20.296	-26.7576	18.99	180.973	114.645	-126.297	18.99	-38.8464	18.99	-75.721
19.09	57.5596	19.09	119.68	19.091	96.8988	19.091	202.935	316.107	225.764	19.091	285.37	19.091	188.005	19.091	153.547	19.09	62.855	19.09	65.6095	19.09	21.6049	19.09	-42.4869	37.076	-56.5523	19.09	112.914	19.09	-166.746	19.291	154.703	202.363	-92.6286	197.038	-155.155	19.09	28.0365	20.195	-91.9516	20.396	-28.9605	19.09	179.596	114.746	-126.995	19.09	-39.0673	19.09	-74.4754
19.191	58.4635	19.191	120.463	19.191	97.1367	19.191	204.116	316.208	224.407	19.191	286.69	19.191	188.221	19.191	154.638	19.191	61.2596	19.191	65.1391	19.191	22.0049	19.191	-42.1933	37.176	-56.7131	19.191	113.919	19.191	-166.795	19.392	154.66	202.464	-93.2445	197.138	-154.914	19.191	28.0676	20.296	-91.6461	20.497	-31.0308	19.191	179.07	114.846	-128.364	19.191	-39.1097	19.191	-72.3641
19.291	58.9249	19.291	120.733	19.292	97.4781	19.292	204.837	316.308	223.771	19.292	288.209	19.292	187.634	19.292	155.328	19.291	59.8551	19.291	65.3896	19.291	21.6837	19.291	-43.6883	37.277	-57.5073	19.291	115.162	19.291	-166.795	19.492	155.942	202.564	-94.1927	197.239	-154.827	19.291	28.0909	20.396	-91.3208	20.597	-31.9894	19.291	178.396	114.947	-128.607	19.291	-39.3582	19.291	-71.3277
19.392	59.7101	19.392	120.618	19.392	98.1359	19.392	205.532	316.409	222.257	19.392	289.347	19.392	186.887	19.392	156.106	19.392	58.1404	19.392	65.4019	19.392	21.5095	19.392	-44.649	37.377	-58.1125	19.392	115.76	19.392	-166.92	19.593	156.035	202.664	-94.9937	197.339	-154.81	19.392	27.6929	20.497	-90.8698	20.698	-33.4797	19.392	177.443	115.047	-129.726	19.392	-38.79	19.392	-69.8784
19.492	59.6608	19.492	121.166	19.492	98.4918	19.492	206.207	316.509	221.406	19.492	289.326	19.492	186.089	19.492	156.751	19.492	56.4051	19.492	65.2735	19.492	21.3383	19.492	-45.4237	37.478	-58.522	19.492	117.067	19.492	-166.882	19.693	156.463	202.765	-95.892	197.44	-155.486	19.492	27.712	20.597	-90.7647	20.798	-33.6343	19.492	176.268	115.148	-130.783	19.492	-38.2036	19.492	-68.6161
19.593	60.6081	19.593	121.148	19.593	99.4033	19.593	206.543	316.61	219.994	19.593	289.53	19.593	185.906	19.593	158.005	19.593	54.515	19.593	65.7342	19.593	21.0546	19.593	-46.0034	37.578	-59.102	19.593	117.489	19.593	-167.42	19.794	157.22	202.865	-96.1248	197.54	-156.307	19.592	28.4918	20.698	-89.6983	20.899	-35.5044	19.593	176.065	115.248	-131.358	19.593	-38.0216	19.593	-68.3087
19.693	59.6282	19.693	120.629	19.693	99.9219	19.693	206.739	316.71	218.548	19.693	289.615	19.693	184.873	19.693	158.853	19.693	52.7588	19.693	66.399	19.693	21.4761	19.693	-45.8936	37.679	-59.8257	19.693	118.353	19.693	-167.385	19.894	158.165	202.966	-96.797	197.641	-156.252	19.693	29.1961	20.798	-89.444	20.999	-37.5629	19.693	174.998	115.349	-131.755	19.693	-37.4644	19.693	-67.3787
19.794	59.8139	19.794	120.485	19.794	100.333	19.794	206.16	316.811	217.328	19.794	289.652	19.794	184.018	19.794	159.781	19.794	51.3267	19.794	67.044	19.794	21.7072	19.794	-46.0219	37.779	-61.04	19.794	119.24	19.794	-167.524	19.995	158.377	203.066	-97.6869	197.741	-156.923	19.793	29.6279	20.899	-89.4789	21.1	-39.2347	19.794	173.958	115.449	-132.411	19.794	-37.2869	19.794	-64.753
19.894	59.2102	19.894	120.807	19.894	100.98	19.894	205.377	316.911	216.237	19.894	290.18	19.894	183.254	19.894	159.546	19.894	49.2469	19.894	67.1842	19.894	21.6701	19.894	-46.1187	37.88	-62.1113	19.894	120.257	19.894	-168.252	20.095	159.176	203.167	-98.5633	197.841	-157.544	19.894	30.665	20.999	-89.8749	21.2	-41.4074	19.894	173.74	115.55	-132.856	19.894	-36.2505	19.894	-63.5048
19.995	59.4311	19.995	121.723	19.995	101.772	19.995	204.481	317.012	215.615	19.995	291.16	19.995	183.282	19.995	159.677	19.995	47.1504	19.995	67.7314	19.995	22.3728	19.995	-45.9984	37.98	-62.461	19.995	120.864	19.995	-168.235	20.196	160.519	203.267	-99.8482	197.942	-158.437	19.994	31.5862	21.1	-89.4964	21.301	-43.0024	19.995	173.504	115.65	-133.312	19.995	-36.6295	19.995	-62.3912
20.095	60.193	20.095	120.78	20.095	102.629	20.095	203.402	317.112	214.793	20.095	291.599	20.095	182.488	20.095	160.109	20.095	44.4325	20.095	67.5505	20.095	21.0398	20.095	-45.9355	38.081	-61.2759	20.095	121.595	20.095	-168.352	20.296	161.31	203.368	-100.193	198.042	-158.184	20.095	31.96	21.2	-90.6266	21.401	-45.1206	20.095	173.55	115.751	-134.264	20.095	-35.9271	20.095	-60.954
20.195	60.0145	20.195	120.474	20.196	103.021	20.196	203.097	317.212	213.674	20.196	292.117	20.196	181.496	20.196	159.587	20.196	42.3975	20.196	67.0421	20.196	20.4396	20.196	-46.2958	38.181	-60.7502	20.196	122.121	20.196	-168.378	20.397	161.002	203.468	-101.059	198.143	-158.845	20.195	31.7329	21.301	-90.6714	21.502	-46.3598	20.196	173.111	115.851	-134.092	20.196	-35.5325	20.196	-59.7042
20.296	60.4992	20.296	120.618	20.296	103.998	20.296	202.411	317.313	213.196	20.296	292.362	20.296	180.96	20.296	158.539	20.296	39.5156	20.296	67.1203	20.296	20.6	20.296	-46.4852	38.282	-61.4803	20.296	122.46	20.296	-168.447	20.497	162.115	203.569	-102.109	198.243	-159.198	20.296	32.97	21.401	-90.7121	21.602	-48.1202	20.296	173.041	115.952	-134.603	20.296	-35.8299	20.296	-58.8828
20.396	60.8578	20.396	120.288	20.397	104.378	20.397	201.842	317.413	212.606	20.397	292.38	20.397	180.673	20.397	157.554	20.397	37.0595	20.397	66.7526	20.397	21.0577	20.397	-46.1671	38.382	-62.2502	20.397	123.58	20.397	-168.487	20.598	161.787	203.669	-102.564	198.344	-159.408	20.396	33.4341	21.502	-91.2164	21.702	-49.5367	20.397	173.149	116.052	-135.204	20.397	-35.5376	20.397	-57.2663
20.497	61.5796	20.497	119.788	20.497	104.635	20.497	200.362	317.514	212.674	20.497	292.321	20.497	181.125	20.497	156.839	20.497	35.4757	20.497	66.25	20.497	20.489	20.497	-46.2009	38.483	-63.5853	20.497	124.61	20.497	-168.395	20.698	162.015	203.77	-103.218	198.444	-159.857	20.497	34.1649	21.602	-90.7551	21.803	-50.0048	20.497	172.763	116.153	-135.366	20.497	-36.3205	20.497	-56.1097
20.597	61.7106	20.597	119.286	20.598	106.236	20.598	198.782	317.614	213.268	20.598	292.895	20.598	181.501	20.598	157.434	20.598	33.1024	20.598	66.1391	20.598	20.4233	20.598	-46.1415	38.583	-62.6673	20.598	125.507	20.598	-167.846	20.799	161.543	203.87	-103.897	198.545	-160.184	20.597	34.7911	21.702	-90.4532	21.903	-51.4749	20.597	172.62	116.253	-135.628	20.598	-36.6211	20.598	-55.4638
20.698	62.5943	20.698	118.589	20.698	107.165	20.698	197.388	317.715	212.794	20.698	293.21	20.698	181.353	20.698	157.547	20.698	30.7709	20.698	65.9446	20.698	19.8922	20.698	-46.2342	38.684	-61.4034	20.698	125.905	20.698	-168.071	20.899	160.935	203.971	-104.013	198.645	-160.954	20.698	35.7848	21.803	-91.3683	22.004	-52.427	20.698	172.163	116.354	-135.912	20.698	-36.3485	20.698	-54.7276
20.798	63.1657	20.798	118.263	20.799	107.317	20.799	195.132	317.815	212.761	20.799	293.23	20.799	181.313	20.799	158.389	20.798	28.3104	20.798	65.7064	20.798	18.8916	20.798	-46.6529	38.784	-62.1872	20.799	126.586	20.799	-167.719	20.999	160.225	204.071	-104.281	198.746	-161.937	20.798	36.8573	21.903	-91.6553	22.104	-53.1437	20.798	172.381	116.454	-136.416	20.799	-35.945	20.799	-54.5614
20.899	63.4776	20.899	117.726	20.899	108.076	20.899	192.368	317.916	213.099	20.899	293.299	20.899	181.146	20.899	159.205	20.899	25.3291	20.899	65.9483	20.899	18.8724	20.899	-47.2557	38.885	-63.4418	20.899	127.564	20.899	-166.8	21.1	159.764	204.172	-104.795	198.846	-163.079	20.899	38.2219	22.004	-91.8862	22.205	-54.1986	20.899	172.466	116.554	-136.59	20.899	-35.7496	20.899	-53.6059
20.999	63.3409	20.999	117.534	21	109.251	21	190.467	318.016	212.916	21	293.34	21	181.826	21	159.824	20.999	23.0353	20.999	65.5873	20.999	19.0937	20.999	-47.215	38.985	-64.5521	20.999	128.277	20.999	-166.341	21.2	158.667	204.272	-104.663	198.947	-163.99	20.999	39.2963	22.104	-92.1069	22.305	-55.0668	20.999	172.196	116.655	-136.815	20.999	-35.873	21	-51.4646
21.1	63.6779	21.1	117.163	21.1	109.921	21.1	188.373	318.117	212.854	21.1	293.178	21.1	182.286	21.1	161.216	21.1	20.4664	21.1	65.5347	21.1	20.1938	21.1	-47.4536	39.086	-64.7515	21.1	129.014	21.1	-165.021	21.301	157.606	204.373	-104.972	199.047	-165.124	21.1	40.3251	22.205	-91.9763	22.406	-57.3473	21.1	172.249	116.755	-137.309	21.1	-36.4535	21.1	-50.924
21.2	63.6777	21.2	117.065	21.201	110.551	21.201	186.376	318.217	212.743	21.201	293.261	21.201	182.454	21.201	162.929	21.2	18.1083	21.2	65.6626	21.2	20.9507	21.2	-48.0924	39.186	-63.7562	21.2	129.775	21.2	-164.907	21.401	156.007	204.473	-105.18	199.148	-166.033	21.2	41.7804	22.305	-91.0163	22.506	-59.2006	21.2	172.116	116.856	-138.33	21.2	-35.7836	21.201	-49.9312
21.301	63.4404	21.301	116.928	21.301	111.061	21.301	184.503	318.318	211.794	21.301	293.254	21.301	182.046	21.301	163.333	21.301	15.0993	21.301	65.2455	21.301	20.7566	21.301	-48.9964	39.286	-62.8617	21.301	130.489	21.301	-164.832	21.502	154.875	204.574	-105.289	199.248	-166.595	21.301	42.4997	22.406	-90.3337	22.607	-61.2615	21.301	172.985	116.956	-138.755	21.301	-35.9759	21.301	-47.927
21.401	64.1567	21.401	117.539	21.402	111.68	21.402	182.164	318.418	211.585	21.402	293.553	21.402	181.96	21.402	164.227	21.401	12.8732	21.401	65.0764	21.401	20.4378	21.401	-49.6949	39.387	-61.5138	21.401	131.233	21.401	-164.494	21.602	154.227	204.674	-105.863	199.349	-166.696	21.401	44.1298	22.506	-89.8773	22.707	-63.299	21.401	172.681	117.057	-139.922	21.401	-36.2438	21.401	-47.5576
21.502	64.272	21.502	118.282	21.502	112.36	21.502	179.917	318.519	211.253	21.502	293.886	21.502	182.47	21.502	163.096	21.502	11.9103	21.502	65.0035	21.502	20.3597	21.502	-50.5093	39.487	-61.0494	21.502	132.263	21.502	-164.272	21.703	152.73	204.775	-106.68	199.449	-167.548	21.502	45.3933	22.607	-89.4597	22.808	-64.7146	21.502	172.474	117.157	-140.543	21.502	-36.0545	21.502	-46.5123
21.602	65.544	21.602	118.655	21.603	113.17	21.603	178.011	318.619	211.299	21.603	294.326	21.603	182.055	21.603	162.089	21.602	11.4619	21.602	65.3783	21.602	20.3664	21.602	-51.263	39.588	-59.1423	21.602	133.543	21.602	-165.078	21.803	150.784	204.875	-107.155	199.55	-168.35	21.602	46.6212	22.707	-89.0989	22.908	-67.2109	21.602	172.154	117.258	-140.25	21.602	-35.5823	21.602	-46.2888
21.703	66.4399	21.703	119.575	21.703	113.567	21.703	176.078	318.72	211.189	21.703	294.127	21.703	181.314	21.703	161.904	21.703	11.7455	21.703	65.6705	21.703	21.0947	21.703	-51.9241	39.688	-56.5141	21.703	135.149	21.703	-164.938	21.904	149.908	204.975	-107.267	199.65	-168.316	21.702	47.5204	22.808	-89.0825	23.009	-69.9053	21.703	172.079	117.358	-140.816	21.703	-35.8236	21.703	-45.7503
21.803	67.6033	21.803	119.942	21.803	114.644	21.803	174.887	318.82	210.189	21.803	294.146	21.803	181.825	21.803	161.793	21.803	11.0682	21.803	65.6708	21.803	20.8869	21.803	-52.416	39.789	-54.01	21.803	136.614	21.803	-164.559	22.004	147.936	205.076	-107.875	199.751	-168.897	21.803	48.3162	22.908	-88.5744	23.109	-72.2664	21.803	172.228	117.459	-141.165	21.803	-36.22	21.803	-45.0691
21.904	68.6381	21.904	120.147	21.904	115.373	21.904	173.586	318.921	210.193	21.904	294.273	21.904	182.051	21.904	160.895	21.904	9.57902	21.904	65.1495	21.904	21.8803	21.904	-52.8345	39.889	-52.2146	21.904	138.074	21.904	-164.172	22.105	146.883	205.176	-107.628	199.851	-168.988	21.903	49.4356	23.009	-88.3013	23.21	-74.6851	21.904	171.705	117.559	-141.548	21.904	-36.624	21.904	-44.882
22.004	69.1651	22.004	120.414	22.004	115.904	22.004	172.316	319.021	210.273	22.004	294.166	22.004	182.753	22.004	161.164	22.004	8.14141	22.004	64.4507	22.004	21.9588	22.004	-52.7819	39.99	-49.9799	22.004	139.537	22.004	-164.095	22.205	145.292	205.277	-108.745	199.952	-169.001	22.004	50.6353	23.109	-88.0328	23.31	-77.688	22.004	171.383	117.66	-141.615	22.004	-36.1926	22.004	-45.0285
22.105	69.9667	22.105	120.276	22.105	117.172	22.105	170.802	319.122	209.425	22.105	293.339	22.105	183.078	22.105	160.533	22.105	8.11466	22.105	64.3947	22.105	23.025	22.105	-53.1994	40.09	-47.007	22.105	140.993	22.105	-163.523	22.306	144.062	205.377	-109.286	200.052	-169.323	22.104	52.1365	23.21	-87.6558	23.411	-80.994	22.105	171.963	117.76	-141.999	22.105	-35.8868	22.105	-45.4166
22.205	70.099	22.205	120.822	22.205	118.32	22.205	169.171	319.222	209.536	22.205	292.547	22.205	184.397	22.205	159.227	22.205	7.87433	22.205	64.64	22.205	24.0699	22.205	-53.3355	40.191	-43.7883	22.205	141.832	22.205	-164.084	22.406	142.604	205.478	-109.718	200.152	-169.713	22.205	52.9134	23.31	-86.8855	23.511	-83.9526	22.205	171.324	117.861	-141.93	22.205	-35.6798	22.205	-45.847
22.306	70.1775	22.306	121.178	22.306	118.891	22.306	167.29	319.323	209.291	22.306	292.594	22.306	186.409	22.306	158.614	22.306	8.59033	22.306	63.9823	22.306	25.1361	22.306	-53.4978	40.291	-39.3107	22.306	142.934	22.306	-163.796	22.507	141.747	205.578	-110.038	200.253	-169.428	22.305	53.6004	23.411	-86.4495	23.612	-86.8872	22.306	171.324	117.961	-141.637	22.306	-35.0331	22.306	-46.2666
22.406	71.1694	22.406	121.3	22.406	119.819	22.406	165.666	319.423	208.601	22.406	291.722	22.406	188.297	22.406	159.434	22.406	8.52853	22.406	63.1446	22.406	25.8163	22.406	-54.3091	40.392	-35.1625	22.406	144.74	22.406	-163.742	22.607	140.835	205.679	-110.384	200.353	-169.426	22.406	54.4676	23.511	-86.8204	23.712	-89.1169	22.406	170.862	118.062	-142.016	22.406	-35.1657	22.406	-46.5177
22.506	71.2758	22.506	121.577	22.507	121.485	22.507	164.695	319.524	207.978	22.507	292.144	22.507	190.281	22.507	159.79	22.507	9.0579	22.507	62.8354	22.507	25.8712	22.507	-55.5685	40.492	-31.9672	22.507	145.936	22.507	-164.195	22.708	140.027	205.779	-111.374	200.454	-169.765	22.506	55.1395	23.612	-86.4399	23.812	-91.8894	22.507	170.681	118.162	-142.634	22.507	-33.9867	22.507	-47.29
22.607	71.8325	22.607	122.335	22.607	122.88	22.607	162.658	319.624	207.651	22.607	291.633	22.607	192.013	22.607	159.024	22.607	9.09651	22.607	63.0654	22.607	25.5747	22.607	-56.3314	40.593	-28.814	22.607	146.745	22.607	-165.119	22.808	139.714	205.88	-111.988	200.554	-170.138	22.607	56.0034	23.712	-85.5408	23.913	-94.4764	22.607	170.613	118.263	-142.783	22.607	-33.6795	22.607	-48.0385
22.707	71.6501	22.707	122.159	22.708	124.22	22.708	161.124	319.724	207.017	22.708	290.93	22.708	193.281	22.708	159.423	22.708	10.1894	22.708	62.5784	22.708	25.0953	22.708	-56.7031	40.693	-24.5747	22.708	147.631	22.708	-165.746	22.909	140.028	205.98	-113.086	200.655	-170.186	22.707	56.6128	23.812	-85.6696	24.013	-98.3539	22.708	170.454	118.363	-142.8	22.708	-33.6338	22.708	-48.8359
22.808	71.8068	22.808	122.889	22.808	125.413	22.808	158.814	319.825	207.207	22.808	290.787	22.808	194.447	22.808	160.599	22.808	10.4531	22.808	61.4888	22.808	24.369	22.808	-57.3984	40.794	-20.0553	22.808	148.936	22.808	-165.623	23.009	139.126	206.081	-113.901	200.755	-171.395	22.808	57.6173	23.913	-85.6427	24.114	-101.469	22.808	170.483	118.464	-143.509	22.808	-33.2777	22.808	-49.2121
22.908	70.8329	22.908	123.47	22.909	127.565	22.909	156.768	319.925	206.34	22.909	290.566	22.909	195.2	22.909	161.679	22.909	9.76322	22.909	61.7851	22.909	24.2841	22.909	-57.956	40.894	-15.3953	22.909	149.577	22.909	-165.623	23.11	139.242	206.181	-113.404	200.856	-171.457	22.908	58.7432	24.013	-85.1794	24.214	-103.948	22.908	169.532	118.564	-143.737	22.909	-33.035	22.909	-50.2337
23.009	71.7762	23.009	124.43	23.009	130.204	23.009	154.853	320.026	206.047	23.009	290.182	23.009	196.857	23.009	162.571	23.009	8.38844	23.009	60.3242	23.009	24.2748	23.009	-58.8931	40.995	-11.0481	23.009	150.399	23.009	-165.458	23.21	139.05	206.282	-113.48	200.956	-171.721	23.009	59.5368	24.114	-85.8951	24.315	-107.073	23.009	168.882	118.665	-143.887	23.009	-32.7093	23.009	-52.2648
23.109	72.6554	23.109	125.172	23.11	131.964	23.11	152.428	320.126	205.506	23.11	289.876	23.11	197.903	23.11	162.611	23.109	7.43067	23.109	59.0878	23.109	24.5884	23.109	-59.9276	41.095	-7.7831	23.11	151.32	23.11	-165.477	23.31	139.386	206.382	-113.716	201.057	-171.913	23.109	60.2956	24.214	-85.9221	24.415	-109.004	23.109	168.914	118.765	-143.88	23.11	-32.1172	23.11	-53.2279
23.21	72.4511	23.21	124.776	23.21	133.664	23.21	149.727	320.227	205.406	23.21	289.552	23.21	198.477	23.21	163.071	23.21	7.40115	23.21	58.2314	23.21	24.5693	23.21	-60.4658	41.196	-4.82465	23.21	152.644	23.21	-165.747	23.411	139.507	206.483	-114.076	201.157	-172.274	23.21	61.5071	24.315	-86.2067	24.516	-110.027	23.21	168.998	118.865	-144.168	23.21	-32.0689	23.21	-55.0129
23.31	72.1796	23.31	124.927	23.311	135.456	23.311	147.624	320.327	205.081	23.311	290.291	23.311	198.85	23.311	163.619	23.31	6.66059	23.31	57.1155	23.31	24.1427	23.31	-60.9567	41.296	-2.29296	23.31	153.827	23.31	-165.218	23.511	138.702	206.583	-114.551	201.258	-172.019	23.31	61.8819	24.415	-85.9932	24.616	-111.811	23.31	168.564	118.966	-144.551	23.31	-31.4691	23.311	-56.7402
23.411	72.4149	23.411	124.734	27.531	137.247	23.411	145.197	320.428	204.675	23.411	290.098	23.411	199.282	23.411	164.06	23.411	5.30075	23.411	55.43	23.411	23.5748	23.411	-61.1947	41.397	1.23458	23.411	154.998	23.411	-164.733	23.612	138.147	206.684	-114.743	201.358	-172.161	23.411	62.8513	24.516	-85.1978	24.717	-112.785	23.411	168.539	119.066	-144.378	23.411	-32.235	23.411	-57.6078
23.511	73.5281	23.511	124.743	27.631	140.097	23.512	143.437	320.528	204.154	23.512	289.317	23.512	199.747	23.512	164.024	23.511	5.53693	23.511	54.6045	23.511	23.5225	23.511	-61.1894	41.497	3.58915	23.511	155.22	23.511	-164.292	23.712	138.606	206.784	-115.115	201.459	-172.215	23.511	63.9269	24.616	-85.4401	24.817	-114.786	23.511	168.053	119.167	-144.205	23.511	-32.5338	23.512	-58.2161
23.612	74.7553	23.612	125.378	27.732	142.167	23.612	141.533	320.629	203.461	23.612	289.633	23.612	199.615	23.612	164.245	23.612	5.54394	23.612	53.7339	23.612	23.1699	23.612	-60.4951	41.597	6.70748	23.612	156.159	23.612	-163.984	23.813	137.718	206.885	-115.382	201.559	-172.085	23.612	64.4516	24.717	-85.0674	24.918	-116.091	23.612	167.256	119.267	-143.75	23.612	-32.9363	23.612	-59.2708
23.712	74.7676	23.712	125.354	27.832	144.458	23.713	142.301	320.729	202.45	23.713	289.225	23.713	199.938	23.713	162.593	23.712	5.97804	23.712	52.8459	23.712	23.334	23.712	-60.4291	41.698	11.3198	23.712	156.738	23.712	-163.334	23.913	136.267	206.985	-115.769	201.66	-172.265	23.712	64.7081	24.817	-85.0662	25.018	-116.933	23.712	166.286	119.368	-143.56	23.712	-33.237	23.712	-59.215
23.813	74.7271	23.813	125.986	27.933	146.289	23.813	141.397	320.83	201.408	23.813	288.929	23.813	199.586	23.813	161.554	23.813	7.18041	23.813	51.7505	23.813	22.5107	23.813	-60.2662	41.798	14.5453	23.813	157.53	23.813	-162.485	24.014	134.158	207.086	-116.227	201.76	-172.656	23.812	65.4985	24.918	-84.8121	25.119	-117.722	23.813	165.724	119.468	-142.992	23.813	-33.2347	23.813	-60.3173
23.913	75.1811	23.913	126.499	28.033	148.731	23.914	139.485	320.93	199.874	23.914	287.569	23.914	199.686	23.914	160.579	23.913	7.60964	23.913	51.25	23.913	22.3185	23.913	-60.2598	41.899	15.8315	23.913	158.405	23.913	-162.292	24.114	133.185	207.186	-116.081	201.861	-173.086	23.913	65.9668	25.018	-83.9031	25.219	-117.553	23.913	165.101	119.569	-142.583	23.913	-33.5824	23.913	-61.1588
24.014	76.4921	24.014	126.506	28.134	151.124	24.014	138.905	321.031	198.338	24.014	286.686	24.014	200.283	24.014	160.01	24.014	7.19608	24.014	50.9433	24.014	21.524	24.014	-60.4966	41.999	20.6535	24.014	159.273	24.014	-162.213	24.215	132.365	207.286	-116.771	201.961	-173.46	24.013	66.938	25.119	-83.2376	25.32	-118.496	24.014	164.087	119.669	-142.631	24.014	-33.234	24.014	-61.8328
24.114	75.9556	24.114	127.873	28.234	153.662	24.115	138.045	321.131	196.606	24.115	286.03	24.115	200.173	24.115	159.717	24.114	5.75027	24.114	50.15	24.114	20.7367	24.114	-60.5968	42.1	23.338	24.114	160.213	24.114	-161.974	24.315	131.333	207.387	-117.348	202.062	-173.238	24.114	68.5044	25.219	-82.3992	25.42	-118.929	24.114	164.132	119.77	-142.579	24.114	-32.1927	24.114	-61.5844
24.215	75.7528	24.215	127.605	28.335	156.382	24.215	136.982	321.232	196.234	24.215	285.845	24.215	199.634	24.215	159.815	24.215	4.70291	24.215	48.8293	24.215	19.8543	24.215	-60.3363	42.2	26.8996	24.215	160.985	24.215	-161.297	24.416	130.997	207.487	-117.549	202.162	-173.733	24.214	69.0011	25.32	-81.7014	25.521	-119.293	24.215	164.577	119.87	-142.038	24.215	-32.5385	24.215	-62.5955
24.315	76.5841	24.315	127.794	28.435	159.127	24.315	136.104	321.332	195.142	24.315	286.07	24.315	199.642	24.315	160.652	24.315	3.94644	24.315	47.5312	24.315	19.5563	24.315	-60.1097	42.301	29.9949	24.315	162.243	24.315	-160.59	24.516	130.605	207.588	-117.613	202.263	-173.63	24.315	69.7891	25.42	-81.7947	25.621	-120.229	24.315	164.394	119.971	-142.177	24.315	-32.0996	24.315	-62.9795
24.416	76.9693	24.416	128.428	28.536	161.508	24.416	135.43	321.433	193.925	24.416	285.455	24.416	200.782	24.416	160.135	24.416	2.66671	24.416	46.3962	24.416	19.5676	24.416	-60.0153	42.401	33.1709	24.416	163.198	24.416	-159.95	24.617	130.276	207.688	-117.552	202.363	-173.854	24.415	70.8982	25.521	-81.7306	25.722	-120.77	24.416	163.922	120.071	-141.916	24.416	-32.4464	24.416	-63.467
24.516	77.8743	24.516	128.702	28.636	164.011	24.516	134.898	321.533	191.533	24.516	285.076	24.516	200.651	24.516	160.551	24.516	1.27034	24.516	45.1976	24.516	19.11	24.516	-59.4939	42.502	36.268	24.516	164.67	24.516	-159.266	24.717	130.357	207.789	-117.873	202.464	-173.867	24.516	71.6698	25.621	-81.2806	25.822	-122.346	24.516	164.765	120.172	-142.125	24.516	-32.9849	24.516	-63.984
24.617	77.8227	24.617	129.008	28.737	165.886	24.617	134.083	321.634	190.2	24.617	285.273	24.617	200.334	24.617	160.632	24.617	0.778559	24.617	44.5756	24.617	18.307	24.617	-59.1408	42.602	37.9206	24.617	165.903	24.617	-158.853	24.818	129.742	207.889	-118.298	202.564	-173.905	24.616	71.6825	25.722	-81.4208	25.923	-121.82	24.617	165.187	120.272	-142.203	24.617	-33.4385	24.617	-63.5756
24.717	79.93	24.717	130.468	28.837	168.437	24.717	133.635	321.734	189.395	24.717	285.375	24.717	200.645	24.717	159.868	24.717	1.04227	24.717	42.9045	24.717	17.4034	24.717	-59.4102	42.703	41.6334	24.717	166.736	24.717	-157.366	24.918	129.719	207.99	-119.025	202.664	-173.79	24.717	71.5974	25.822	-81.445	26.023	-122.022	24.717	165.577	120.373	-142.722	24.717	-33.5619	24.717	-63.457
24.817	81.3858	24.817	131.305	28.938	171.269	24.818	133.8	321.835	188.575	24.818	285.373	24.818	201.095	24.818	158.466	24.818	0.365682	24.818	41.3673	24.818	16.3127	24.818	-59.8781	42.803	45.8013	24.818	167.27	24.818	-156.019	25.019	129.81	208.09	-119.285	202.765	-173.489	24.817	71.8738	25.923	-81.6219	26.123	-123.135	24.818	166.24	120.473	-142.644	24.818	-33.334	24.818	-64.6898
24.918	81.8761	24.918	131.25	29.038	173.278	24.918	134.608	321.935	187.192	24.918	285.116	24.918	201.874	24.918	158.849	24.918	0.383293	24.918	40.7041	24.918	15.6618	24.918	-59.9614	42.904	49.1687	24.918	168.22	24.918	-155.374	25.119	129.6	208.191	-120.036	202.865	-173.98	24.918	72.3236	26.023	-80.6885	26.224	-123.431	24.918	166.89	120.574	-142.746	24.918	-33.3802	24.918	-65.0178
25.018	83.0782	25.018	131.426	29.138	175.195	25.019	135.305	322.035	185.819	25.019	285.137	25.019	202.059	25.019	159.34	25.019	0.247614	25.019	38.9618	25.019	14.4227	25.019	-60.1106	43.004	50.0233	25.019	169.177	25.019	-154.23	25.22	129.114	208.291	-120.068	202.966	-173.47	25.018	72.151	26.123	-81.1002	26.324	-123.561	25.019	166.462	120.674	-142.452	25.019	-33.0925	25.019	-65.5772
25.119	83.3969	25.119	133.149	29.239	177.423	25.119	135.66	322.136	184.379	25.119	285.189	25.119	202.776	25.119	160.612	25.119	0.798632	25.119	38.2572	25.119	14.2957	25.119	-60.3135	43.105	51.428	25.119	170.143	25.119	-152.571	25.32	128.61	208.392	-119.907	203.066	-174.28	25.119	72.8106	26.224	-80.1845	26.425	-124.099	25.119	165.847	120.775	-142.409	25.119	-33.5264	25.119	-66.4522
25.219	84.9886	25.219	133.695	29.339	180.075	25.22	136.341	322.236	183.746	25.22	284.851	25.22	202.707	25.22	161.889	25.22	0.542565	25.22	37.6557	25.22	13.9922	25.22	-60.8491	43.205	51.2942	25.22	171.398	25.22	-151.116	25.421	128.564	208.492	-120.116	203.167	-174.479	25.219	73.7187	26.324	-80.0827	26.525	-124.896	25.219	165.404	120.875	-142.337	25.22	-33.2902	25.22	-66.9016
25.32	85.5822	25.32	134.103	29.44	181.688	25.32	137.094	322.337	182.104	25.32	285.227	25.32	202.367	25.32	163.213	25.32	1.83829	25.32	37.2587	25.32	13.5023	25.32	-61.2825	43.306	52.7323	25.32	172.315	25.32	-149.952	25.521	127.242	208.593	-120.105	203.267	-174.446	25.32	73.6522	26.425	-79.6152	26.626	-126.517	25.32	164.828	120.976	-142.538	25.32	-33.6066	25.32	-67.0282
25.42	86.1517	25.42	134.666	29.54	183.799	25.421	137.196	322.437	181.035	25.421	285.277	25.421	201.081	25.421	165.87	25.42	2.16371	25.42	37.3447	25.42	12.5202	25.42	-61.7236	43.406	54.3397	25.421	172.986	25.421	-147.946	25.621	127.676	208.693	-120.751	203.368	-174.057	25.42	73.4087	26.525	-79.2167	26.726	-127.561	25.42	164.999	121.076	-142.967	25.421	-33.8306	25.421	-68.3904
25.521	86.83	25.521	135.368	29.641	186.148	25.521	138.35	322.538	179.524	25.521	286.004	25.521	199.782	25.521	167.309	25.521	1.11747	25.521	37.2197	25.521	12.4772	25.521	-62.1906	43.507	56.4648	25.521	173.515	25.521	-146.046	25.722	127.031	208.794	-121.345	203.468	-173.991	25.521	73.3879	26.626	-79.1542	26.827	-128.824	25.521	164.764	121.176	-142.68	25.521	-33.5859	25.521	-68.7044
25.621	87.5394	25.621	136.708	29.741	186.89	25.622	140.155	322.638	178.51	25.622	285.633	25.622	198.735	25.622	166.945	25.621	0.788251	25.621	36.4903	25.621	11.6932	25.621	-62.4273	43.607	57.8877	25.621	174.206	25.621	-144.669	25.822	127.229	208.894	-121.784	203.569	-173.781	25.621	73.8369	26.726	-79.2568	26.927	-129.181	25.621	164.536	121.277	-142.599	25.621	-33.3353	25.622	-68.7736
25.722	87.8558	25.722	137.707	29.842	188.448	25.722	141.157	322.739	177.586	25.722	284.951	25.722	198.197	25.722	166.953	25.722	0.510133	25.722	36.2991	25.722	11.7038	25.722	-62.6162	43.708	58.4698	25.722	175.687	25.722	-142.928	25.923	127.061	208.995	-122.462	203.669	-173.29	25.722	73.4262	26.827	-78.3521	27.028	-130.172	25.722	164.496	121.377	-143.019	25.722	-33.4517	25.722	-68.8995
25.822	89.3562	25.822	138.15	29.942	190.598	25.823	142.534	322.839	176.843	25.823	284.942	25.823	197.368	25.823	167.192	25.822	0.121203	25.822	35.1645	25.822	11.8532	25.822	-62.2982	43.808	59.5412	25.822	176.923	25.822	-141.282	26.023	126.799	209.095	-122.573	203.77	-172.65	25.822	72.8659	26.927	-78.1513	27.128	-130.959	25.822	164.461	121.478	-143.056	25.822	-33.5389	25.823	-69.11
25.923	90.921	25.923	139.198	30.043	192.215	25.923	145.045	322.94	175.367	25.923	284.575	25.923	196.693	25.923	168.201	25.923	-0.795151	25.923	34.3575	25.923	11.503	25.923	-62.3721	43.908	59.203	25.923	177.394	25.923	-139.55	26.124	126.482	209.196	-122.444	203.87	-172.139	25.923	73.1382	27.028	-77.6065	27.229	-131.246	25.923	163.883	121.578	-143.331	25.923	-34.1916	25.923	-70.0709
26.023	91.3929	26.023	139.121	30.143	193.33	26.024	146.948	323.04	174.488	26.024	284.619	26.024	196.285	26.024	168.203	26.023	-0.985911	26.023	33.8711	26.023	11.3176	26.023	-62.7224	44.009	60.8068	26.023	178.417	26.023	-137.428	26.224	126.847	209.296	-123.217	203.971	-171.173	26.023	73.492	27.128	-77.1655	27.329	-131.492	26.023	163.507	121.679	-143.285	26.023	-33.6039	26.023	-71.7811
26.124	91.8695	26.124	140.085	30.244	194.427	26.124	148.376	323.141	173.047	26.124	284.612	26.124	195.5	26.124	168.357	26.124	-0.496218	26.124	33.5549	26.124	10.3548	26.124	-62.1414	44.109	61.9751	26.124	179.425	26.124	-136.706	26.325	127.586	209.397	-123.886	204.071	-170.026	26.123	73.4869	27.229	-76.4733	27.43	-131.152	26.124	162.22	121.779	-142.81	26.124	-33.1499	26.124	-72.4966
26.224	92.5591	26.224	141.075	30.344	196.374	26.225	150.33	323.241	171.18	26.225	284.919	26.225	194.87	26.225	167.789	26.224	0.615671	26.224	33.5609	26.224	9.53292	26.224	-61.0859	44.21	62.0727	26.224	180.846	26.224	-134.514	26.425	128.128	209.497	-124.108	204.172	-168.979	26.224	73.2512	27.329	-76.9206	27.53	-131.477	26.224	162.21	121.88	-142.257	26.224	-32.4735	26.224	-73.4418
26.325	92.7489	26.325	141.902	30.445	198.098	26.325	151.122	323.342	169.782	26.325	285.845	26.325	194.166	26.325	168.725	26.325	2.46813	26.325	33.4348	26.325	8.79688	26.325	-59.7073	44.31	61.3353	26.325	181.868	26.325	-133.168	26.526	128.555	209.597	-124.673	204.272	-168.456	26.324	73.1336	27.43	-76.6332	27.631	-131.171	26.325	161.769	121.98	-142.088	26.325	-31.8126	26.325	-75.2517
26.425	93.9251	26.425	141.896	30.545	200.375	26.426	152.361	323.442	168.814	26.426	286.092	26.426	193.495	26.426	169.234	26.425	3.72476	26.425	33.1471	26.425	7.85713	26.425	-58.7173	44.411	61.5146	26.425	182.458	26.425	-131.476	26.626	128.918	209.698	-125.493	204.373	-167.603	26.425	72.2995	27.53	-76.6621	27.731	-130.684	26.425	161.445	122.081	-141.805	26.425	-31.3133	26.425	-75.5847
26.526	94.2799	26.526	142.345	30.646	202.703	26.526	153.632	323.543	167.346	26.526	286.518	26.526	192.773	26.526	170.745	26.526	3.91885	26.526	33.0808	26.526	6.94843	26.526	-57.8861	44.511	60.9726	26.526	183.597	26.526	-130.16	26.727	129.8	209.798	-125.718	204.473	-166.538	26.525	72.133	27.631	-76.7065	27.832	-130.955	26.526	162.056	122.181	-141.605	26.526	-31.5652	26.526	-75.9546
26.626	94.2405	26.626	143.662	30.746	205.364	26.627	154.084	323.643	165.455	26.627	286.984	26.627	193.014	26.627	172.126	26.626	4.03329	26.626	33.169	26.626	6.20621	26.626	-57.2009	44.612	61.0115	26.626	184.214	26.626	-128.91	26.827	129.869	209.899	-126.283	204.574	-166.11	26.626	71.8861	27.731	-76.1065	27.932	-130.638	26.626	162.49	122.282	-141.942	26.626	-31.225	26.626	-76.4647
26.727	94.5124	26.727	144.022	37.88	208.007	26.727	155.446	323.744	163.9	26.727	286.986	26.727	193.008	26.727	173.315	26.727	4.05664	26.727	32.418	26.727	5.82196	26.727	-57.0394	44.712	60.14	26.727	184.782	26.727	-127.449	26.928	130.262	209.999	-126.74	204.674	-165.683	26.726	70.8352	27.832	-75.1709	28.033	-130.602	26.727	163.115	122.382	-142.421	26.727	-30.7115	26.727	-76.2581
26.827	94.653	26.827	144.86	37.981	210.334	26.827	157.069	323.844	162.699	26.827	286.959	26.827	191.928	26.827	173.664	26.827	3.61219	26.827	32.2688	26.827	6.11335	26.827	-55.7887	44.813	59.8657	26.827	185.205	26.827	-126.17	27.028	130.73	210.1	-126.768	204.775	-165.176	26.827	71.1295	27.932	-74.3107	28.133	-130.315	26.827	162.684	122.483	-142.178	26.827	-30.1588	26.827	-76.3771
26.927	95.0768	26.927	146.38	38.081	213.142	26.928	158.625	323.945	160.895	26.928	286.956	26.928	190.107	26.928	173.721	26.928	4.36848	26.928	32.5947	26.928	5.38989	26.928	-54.2735	44.913	59.8208	26.928	185.441	26.928	-124.821	27.129	130.538	210.2	-128.002	204.875	-164.591	26.927	70.9738	28.033	-74.2848	28.233	-129.828	26.928	162.334	122.583	-142.107	26.928	-29.3865	26.928	-75.4934
27.028	96.5395	27.028	146.542	38.182	215.536	27.028	159.564	324.045	159.421	27.028	286.65	27.028	188.184	27.028	174.222	27.028	5.4903	27.028	32.446	27.028	4.95988	27.028	-53.9464	45.014	58.3827	27.028	185.948	27.028	-123.54	27.229	130.992	210.301	-128.395	204.975	-164.558	27.028	70.2811	28.133	-73.9731	28.334	-129.701	27.028	162.666	122.684	-142.239	27.028	-29.5629	27.028	-74.9202
27.128	96.7697	27.128	147.424	38.282	217.629	27.129	161.147	324.146	158.364	27.129	287.484	27.129	186.894	27.129	174.981	27.129	5.80744	27.129	32.595	27.129	4.50619	27.129	-53.326	45.114	56.8954	27.129	186.359	27.129	-121.401	27.33	130.792	210.401	-128.603	205.076	-163.903	27.128	69.65	28.233	-73.3201	28.434	-128.96	27.129	162.372	122.784	-142.418	27.129	-29.2596	27.129	-74.0892
27.229	97.9856	27.229	147.983	38.383	219.121	27.229	162.044	324.246	157.107	27.229	287.899	27.229	185.176	27.229	176.414	27.229	6.72073	27.229	32.175	27.229	4.51266	27.229	-52.932	45.215	56.9934	27.229	187.116	27.229	-118.934	27.43	130.781	210.502	-128.874	205.176	-163.1	27.229	70.1332	28.334	-73.0541	28.535	-127.932	27.229	162.792	122.885	-142.571	27.229	-29.3988	27.229	-73.7211
27.329	99.0794	27.329	148.71	38.483	221.232	27.33	162.614	324.347	155.707	27.33	287.972	27.33	182.519	27.33	177.537	27.33	6.58498	27.33	32.6556	27.33	4.3806	27.33	-52.8816	45.315	56.0103	27.33	187.336	27.33	-117.044	27.531	130.576	210.602	-129.028	205.277	-163.164	27.329	70.3468	28.434	-71.8837	28.635	-127.362	27.329	163.301	122.985	-142.717	27.33	-29.4666	27.33	-73.5984
27.43	99.3435	27.43	149.348	38.584	222.735	27.43	162.857	324.447	154.457	27.43	288.727	27.43	180.492	27.43	177.036	27.43	6.51922	27.43	33.3511	27.43	4.33061	27.43	-52.2188	45.416	55.0619	27.43	187.426	27.43	-114.849	27.631	129.709	210.703	-129.2	205.377	-163.05	27.43	69.8464	28.535	-70.32	28.736	-126.541	27.43	164.415	123.086	-142.553	27.43	-28.7057	27.43	-72.9411
27.53	99.5917	27.53	150.311	38.684	224.063	27.531	162.607	324.547	153.417	27.531	288.572	27.531	177.842	27.531	177.535	27.531	6.26095	27.531	33.2764	27.531	4.90981	27.531	-51.5128	45.516	55.0164	27.531	187.834	27.531	-112.049	27.732	129.235	210.803	-129.188	205.478	-162.798	27.53	69.7844	28.635	-69.4291	28.836	-126.674	27.53	165.346	123.186	-141.912	27.531	-28.341	27.531	-72.2783
27.631	100.062	27.631	150.218	38.784	224.846	27.631	163.231	324.648	151.742	27.631	289.122	27.631	175.391	27.631	178.441	27.631	5.54987	27.631	32.3636	27.631	5.3443	27.631	-50.8027	45.617	53.7464	27.631	188.035	27.631	-109.311	27.832	128.999	210.904	-129.732	205.578	-162.58	27.631	69.315	28.736	-68.3821	28.937	-126.381	27.631	166.328	123.287	-141.759	27.631	-28.6344	27.631	-72.0746
27.731	100.108	27.731	151.015	38.885	226.652	27.732	163.784	324.748	150.378	27.732	289.585	27.732	173.235	27.732	178.067	27.731	4.16406	27.731	32.1788	27.731	5.02296	27.731	-49.5314	45.717	50.6241	27.732	188.3	27.732	-106.902	27.932	128.948	211.004	-129.259	205.679	-162.152	27.731	68.5997	28.836	-66.7326	29.037	-125.742	27.731	166.976	123.387	-141.125	27.732	-28.6586	27.732	-71.5457
27.832	101.371	27.832	152.486	38.985	228.17	27.832	164.907	324.849	149.387	27.832	289.982	27.832	171.786	27.832	178.266	27.832	3.12896	27.832	32.9488	27.832	4.94511	27.832	-49.0907	45.818	46.9624	27.832	188.205	27.832	-104.711	28.033	128.529	211.105	-129.495	205.779	-160.644	27.832	67.5719	28.937	-65.6126	29.138	-124.897	27.832	166.914	123.487	-140.663	27.832	-28.2123	27.832	-71.9812
27.932	101.899	27.932	152.862	39.086	229.33	27.933	165.458	324.949	148.997	27.933	289.903	27.933	169.458	27.933	177.974	27.932	2.29878	27.932	32.5443	27.932	4.30877	27.932	-47.904	45.918	43.2866	27.932	189.177	27.932	-102.089	28.133	127.58	211.205	-130.857	205.88	-160.03	27.932	66.524	29.037	-64.6775	29.238	-124.366	27.932	168.006	123.588	-140.303	27.932	-28.1124	27.933	-72.104
28.033	101.641	28.033	153.644	39.186	229.493	28.033	166.198	325.05	147.267	28.033	290.414	28.033	167.404	28.033	177.957	28.033	2.38813	28.033	34.1562	28.033	4.09149	28.033	-47.2272	46.019	40.26	28.033	190.175	28.033	-99.1636	28.234	127.322	211.306	-131.669	205.98	-160.076	28.033	66.6784	29.138	-62.9519	29.339	-123.627	28.033	169.376	123.688	-140.888	28.033	-28.0733	28.033	-71.4046
28.133	101.584	28.133	154.987	39.287	230.138	28.134	167.571	325.15	145.705	28.134	290.774	28.134	165.881	28.134	178.638	28.133	2.08218	28.133	35.0429	28.133	4.14676	28.133	-46.2205	46.119	38.9727	28.133	191.109	28.133	-96.365	28.334	126.199	211.406	-132.381	206.081	-159.56	28.133	66.1674	29.238	-61.8255	29.439	-123.558	28.133	170.796	123.789	-140.685	28.133	-28.2633	28.134	-71.0681
28.234	102.362	28.234	156.847	39.387	231.507	28.234	169.256	325.251	143.425	28.234	290.692	28.234	165.72	28.234	179.157	28.234	1.52811	28.234	35.8344	28.234	4.41034	28.234	-46.3227	46.219	36.2789	28.234	192.303	28.234	-93.1198	28.435	125.491	211.507	-132.752	206.181	-158.811	28.233	65.6278	29.339	-60.5788	29.54	-123.043	28.234	171.396	123.889	-140.174	28.234	-28.4392	28.234	-70.2344
28.334	103.421	28.334	157.682	39.488	232.135	28.335	170.479	325.351	142.294	28.335	290.066	28.335	164.772	28.335	179.342	28.334	1.72966	28.334	36.5078	28.334	5.12579	28.334	-45.4923	46.32	34.8346	28.334	193.393	28.334	-91.311	28.535	124.588	211.607	-133.003	206.282	-158.507	28.334	65.7082	29.439	-59.4015	29.64	-122.705	28.334	172.114	123.99	-138.966	28.334	-28.2361	28.335	-69.5729
28.435	103.957	28.435	158.269	39.588	232.53	28.435	171.912	325.452	140.626	28.435	289.659	28.435	163.219	28.435	179.105	28.435	1.80252	28.435	37.6879	28.435	5.21074	28.435	-44.928	46.42	32.8311	28.435	194.647	28.435	-88.5348	28.636	123.814	211.708	-133.456	206.382	-157.041	28.434	64.8848	29.54	-58.9667	29.741	-123.063	28.435	173.249	124.09	-138.315	28.435	-28.0142	28.435	-69.1253
28.535	104.578	28.535	158.915	39.689	232.875	28.536	172.917	325.552	139.732	28.536	289.969	28.536	162.143	28.536	178.855	28.535	1.14914	28.535	38.058	28.535	4.79947	28.535	-44.5456	46.521	30.3166	28.535	196.348	28.535	-86.3645	28.736	123.333	211.808	-134.252	206.483	-156.801	28.535	64.5073	29.64	-58.0709	29.841	-122.689	28.535	175.014	124.191	-137.476	28.535	-27.9048	28.535	-68.9811
28.636	105.012	28.636	159.043	39.789	233.687	28.636	173.565	325.653	138.741	28.636	289.645	28.636	161.514	28.636	178.815	28.636	-0.110773	28.636	38.2474	28.636	5.45544	28.636	-44.0412	46.621	27.5588	28.636	197.437	28.636	-84.4926	28.837	122.83	211.908	-134.664	206.583	-155.797	28.635	63.6122	29.741	-57.4788	29.942	-122.527	28.636	176.755	124.291	-136.904	28.636	-27.6459	28.636	-68.6658
28.736	105.646	28.736	159.507	39.89	235.206	28.737	172.05	325.753	138.137	28.737	290.261	28.737	161.247	28.737	180.058	28.736	-1.19432	28.736	38.365	28.736	5.98781	28.736	-44.1506	46.722	23.1753	28.736	198.412	28.736	-82.2758	28.937	122.889	212.009	-134.784	206.684	-154.907	28.736	63.0367	29.841	-56.7313	30.042	-122.441	28.736	178.249	124.392	-136.419	28.736	-27.1497	28.736	-69.2312
28.837	107.022	28.837	159.844	39.99	236.77	28.837	171.889	325.854	137.418	28.837	290.945	28.837	160.053	28.837	180.726	28.837	-2.95	28.837	38.181	28.837	6.45299	28.837	-43.6833	46.822	19.724	28.837	199.043	28.837	-80.0244	29.038	122.565	212.109	-135.434	206.784	-153.836	28.836	61.9348	29.942	-56.4201	30.143	-121.931	28.837	180.238	124.492	-135.793	28.837	-27.3606	28.837	-69.3357
28.937	108.177	28.937	158.967	40.091	237.509	28.938	173.224	325.954	137.325	28.938	291.612	28.938	159.004	28.938	182.238	28.937	-4.00447	28.937	38.5392	28.937	6.90557	28.937	-43.0748	46.923	17.5337	28.937	200.315	28.937	-77.7871	29.138	122.652	212.21	-136.251	206.885	-152.559	28.937	61.566	30.042	-56.332	30.243	-122.061	28.937	181.269	124.593	-134.959	28.937	-26.9306	28.937	-68.9017
29.038	107.74	29.038	159.34	40.191	238.703	29.038	173.731	326.055	137.199	29.038	291.949	29.038	157.919	29.038	183.488	29.038	-4.70456	29.038	37.9643	29.038	8.08594	29.038	-42.1256	47.023	14.2328	29.038	201.518	29.038	-75.4038	29.239	121.877	212.31	-136.843	206.985	-151.268	29.037	60.9972	30.143	-56.1897	30.343	-121.509	29.038	182.764	124.693	-134.533	29.038	-27.2081	29.038	-68.7192
29.138	109.022	29.138	158.542	40.292	239.677	29.138	173.853	326.155	137.564	29.138	292.293	29.138	156.862	29.138	184.095	29.138	-3.88646	29.138	37.9929	29.138	8.66986	29.138	-40.8042	47.124	12.2742	29.138	202.552	29.138	-72.9251	29.339	122.845	212.411	-137.513	207.086	-150.48	29.138	59.9977	30.243	-55.8848	30.444	-121.036	29.138	184.272	124.794	-133.885	29.138	-27.2502	29.138	-69.0518
29.238	109.985	29.238	158.934	40.392	240.476	29.239	174.381	326.256	137.68	29.239	292.522	29.239	156.111	29.239	184.988	29.239	-3.67575	29.239	39.0085	29.239	9.31277	29.239	-40.4668	47.224	8.82436	29.239	203.961	29.239	-70.6715	29.44	122.658	212.511	-138.273	207.186	-149.429	29.238	59.0503	30.343	-55.604	30.544	-120.98	29.239	185.142	124.894	-133.239	29.239	-26.5942	29.239	-68.9023
29.339	110.714	29.339	159.22	40.493	241.113	29.339	175.592	326.356	137.281	29.339	292.707	29.339	155.068	29.339	185.247	29.339	-3.58652	29.339	38.9448	29.339	9.72742	29.339	-38.9314	47.325	6.24389	29.339	203.816	29.339	-68.5473	29.54	121.2	212.612	-139.488	207.286	-148.491	29.339	58.3355	30.444	-54.6962	30.645	-120.453	29.339	186.31	124.995	-132.511	29.339	-26.6189	29.339	-69.3287
29.439	111.123	29.439	159.775	40.593	242.178	29.44	175.755	326.457	137.452	29.44	292.696	29.44	153.242	29.44	186.703	29.44	-2.74019	29.44	39.7718	29.44	9.5989	29.44	-37.7832	47.425	3.3743	29.44	204.179	29.44	-66.8529	29.641	120.179	212.712	-140.285	207.387	-147.79	29.439	57.3896	30.544	-53.7218	30.745	-120.418	29.44	187.615	125.095	-132.097	29.44	-26.3141	29.44	-70.1034
29.54	111.447	29.54	159.839	40.694	243.602	29.54	176.078	326.557	138.717	29.54	293.102	29.54	152.198	29.54	187.862	29.54	-1.13505	29.54	40.2477	29.54	10.0826	29.54	-37.1726	47.526	1.8407	29.54	204.362	29.54	-64.9025	29.741	119.45	212.813	-141.086	207.487	-146.506	29.54	56.5962	30.645	-53.5728	30.846	-119.673	29.54	188.964	125.196	-131.771	29.54	-25.5918	29.54	-70.5386
29.64	112.369	29.64	160.415	40.794	245.083	29.641	175.995	326.658	139.185	29.641	294.001	29.641	151.126	29.641	187.73	29.641	0.0441223	29.641	40.0913	29.641	10.146	29.641	-36.4613	47.626	0.224622	29.641	205.046	29.641	-62.4354	29.842	118.201	212.913	-142.254	207.588	-145.097	29.64	55.984	30.745	-53.0265	30.946	-120.212	29.64	189.617	125.296	-131.463	29.641	-25.0559	29.641	-70.6878
29.741	111.739	29.741	160.215	40.895	246.255	29.741	176.579	326.758	139.199	29.741	293.912	29.741	150.407	29.741	188.574	29.741	0.781519	29.741	41.0431	29.741	9.863	29.741	-35.0608	47.727	-2.02266	29.741	205.93	29.741	-60.9841	29.942	117.677	213.014	-142.091	207.688	-143.926	29.741	55.3764	30.846	-51.9233	31.047	-120.761	29.741	190.355	125.397	-131.077	29.741	-24.7724	29.741	-70.9856
29.841	111.478	29.841	160.267	40.995	247.408	29.842	176.434	326.858	139.14	29.842	294.783	29.842	149.741	29.842	189.885	29.842	1.63013	29.842	42.0636	29.842	10.184	29.842	-34.1519	47.827	-4.94545	29.842	206.846	29.842	-59.0832	30.043	116.878	213.114	-142.373	207.789	-142.705	29.841	55.1779	30.946	-50.3202	31.147	-120.253	29.841	191.159	125.497	-131.49	29.842	-24.2421	29.842	-71.3354
29.942	112.244	29.942	160.816	41.096	248.475	29.942	176.168	326.959	138.564	29.942	295.293	29.942	148.513	29.942	191.06	29.942	3.01411	29.942	41.9919	29.942	9.55119	29.942	-33.232	47.928	-8.18862	29.942	207.787	29.942	-57.0774	30.143	115.956	213.215	-142.235	207.889	-141.125	29.942	54.472	31.047	-48.827	31.248	-120.26	29.942	191.81	125.598	-131.496	29.942	-24.2727	29.942	-71.9096
30.042	111.775	30.042	161.351	41.196	249.526	30.043	175.87	327.059	137.809	30.043	295.538	30.043	148.382	30.043	191.338	30.042	4.31127	30.042	42.395	30.042	9.34097	30.042	-32.1123	48.028	-8.38885	30.043	208.883	30.043	-55.8499	30.244	114.44	213.315	-143.631	207.99	-140.239	30.042	54.3874	31.147	-47.1969	31.348	-120.29	30.042	193.034	125.698	-131.89	30.043	-23.6938	30.043	-71.8937
30.143	112.995	30.143	160.507	41.296	250.163	30.143	176.161	327.16	137.346	30.143	296.364	30.143	148.089	30.143	190.868	30.143	4.8118	30.143	42.7631	30.143	8.87358	30.143	-31.5702	48.129	-10.7855	30.143	209.618	30.143	-54.756	30.344	113.285	213.416	-144.657	208.09	-139.137	30.143	53.5536	31.248	-45.4294	31.449	-119.793	30.143	193.822	125.798	-131.758	30.143	-23.807	30.143	-71.298
30.243	113.254	30.243	160.765	41.397	251.633	30.244	175.453	327.26	137.083	30.244	296.91	30.244	147.487	30.244	190.694	30.243	5.98283	30.243	42.9776	30.243	8.66477	30.243	-30.4248	48.229	-11.5846	30.244	210.575	30.244	-53.6286	30.444	112.701	213.516	-145.691	208.191	-137.978	30.243	53.3563	31.348	-43.5299	31.549	-119.544	30.243	194.146	125.899	-131.964	30.244	-23.6176	30.244	-71.6324
30.344	114.475	30.344	160.719	41.497	253.192	30.344	174.457	327.361	136.466	30.344	296.742	30.344	146.359	30.344	190.939	30.344	6.64135	30.344	42.3516	30.344	8.43157	30.344	-28.7646	48.33	-13.0724	30.344	211.525	30.344	-51.9882	30.545	112.728	213.617	-146.679	208.291	-136.964	30.343	52.6813	31.449	-42.1332	31.65	-118.177	30.344	194.545	125.999	-131.856	30.344	-22.3793	30.344	-71.9875
30.444	115.564	30.444	160.598	41.598	254.785	30.445	173.723	327.461	135.157	30.445	296.336	30.445	146.277	30.445	191.211	30.444	7.65808	30.444	41.9214	30.444	7.33166	30.444	-27.8055	48.43	-14.0104	30.444	211.943	30.444	-51.0035	30.645	111.947	213.717	-147.273	208.392	-136.421	30.444	52.7648	31.549	-39.9968	31.75	-118.401	30.444	194.719	126.1	-131.181	30.444	-21.6475	30.445	-71.1729
30.545	115.95	30.545	160.854	41.698	255.984	30.545	173.079	327.562	134.23	30.545	295.921	30.545	145.389	30.545	191.881	30.545	9.92109	30.545	41.666	30.545	6.93785	30.545	-27.1444	48.53	-15.1258	30.545	212.396	30.545	-49.7303	30.746	112.376	213.818	-147.763	208.492	-135.296	30.544	53.0938	31.65	-38.2821	31.851	-118.16	30.545	195.574	126.2	-131.658	30.545	-21.3847	30.545	-71.2669
30.645	117.45	30.645	160.833	41.799	257.19	30.646	172.378	327.662	132.762	30.646	296.703	30.646	144.474	30.646	191.983	30.645	11.7875	30.645	41.2453	30.645	6.93421	30.645	-26.2364	48.631	-16.9692	30.645	213.597	30.645	-48.7058	30.846	112.432	213.918	-148.031	208.593	-134.114	30.645	52.0043	31.75	-35.9304	31.951	-117.272	30.645	195.791	126.301	-131.6	30.645	-20.1433	30.646	-70.8724
30.746	118.413	30.746	160.546	41.899	258.153	30.746	172.161	327.763	132.043	30.746	297.119	30.746	143.597	30.746	192.037	30.746	13.3926	30.746	39.7945	30.746	6.61788	30.746	-24.931	48.731	-18.6955	30.746	213.912	30.746	-46.8584	30.947	112.387	214.019	-148.246	208.693	-133.569	30.745	52.1318	31.851	-33.2684	32.052	-116.121	30.746	196.371	126.401	-131.181	30.746	-19.2405	30.746	-70.6821
30.846	118.737	30.846	160.839	42	259.521	30.847	172.772	327.863	130.423	30.847	297.396	30.847	142.777	30.847	192.122	30.846	15.0225	30.846	39.8577	30.846	6.7794	30.846	-24.6925	48.832	-20.3115	30.846	213.511	30.846	-45.2785	31.047	111.882	214.119	-148.712	208.794	-132.815	30.846	52.2421	31.951	-30.1983	32.152	-115.127	30.846	195.778	126.502	-131.843	30.846	-18.8828	30.846	-69.6805
30.947	118.956	30.947	160.929	42.1	260.624	30.947	171.757	327.964	129.618	30.947	298.015	30.947	142.37	30.947	191.243	30.947	17.217	30.947	39.7655	30.947	6.53928	30.947	-23.7512	48.932	-20.2357	30.947	213.983	30.947	-43.6643	31.148	111.981	214.219	-149.606	208.894	-131.635	30.946	51.3805	32.052	-27.9081	32.253	-115.121	30.947	195.682	126.602	-131.925	30.947	-17.7662	30.947	-69.0894
31.047	119.403	31.047	161.605	42.201	262.34	31.048	170.804	328.064	128.362	31.048	298.147	31.048	141.649	31.048	190.739	31.047	19.0001	31.047	38.5682	31.047	6.26663	31.047	-23.3567	49.033	-21.877	31.047	214.009	31.047	-41.9631	31.248	111.101	214.32	-150.131	208.995	-130.953	31.047	50.9917	32.152	-25.6127	32.353	-115.01	31.047	195.472	126.703	-131.863	31.047	-17.0412	31.047	-68.2413
31.148	119.877	31.148	161.528	42.301	264.224	31.148	169.978	328.165	127.69	31.148	298.905	31.148	141.244	31.148	190.19	31.148	20.4725	31.148	38.2432	31.148	6.59475	31.148	-23.6875	49.133	-23.8965	31.148	213.426	31.148	-39.2584	31.349	111.087	214.42	-150.156	209.095	-130.154	31.147	50.7899	32.253	-23.4135	32.453	-114.824	31.148	196.298	126.803	-131.318	31.148	-16.1103	31.148	-68.052
31.248	120.091	31.248	161.214	42.402	265.435	31.249	169.404	328.265	128.194	31.249	298.757	31.249	140.615	31.249	189.365	31.248	20.8987	31.248	36.9056	31.248	7.21729	31.248	-23.8571	49.234	-26.5019	31.248	212.547	31.248	-37.5244	31.449	110.445	214.521	-150.926	209.196	-129.946	31.248	50.8488	32.353	-21.535	32.554	-113.712	31.248	196.418	126.904	-131.206	31.248	-16.1795	31.248	-68.1612
31.349	121.435	31.349	160.431	42.502	267.202	31.349	169.472	328.366	128.417	31.349	297.958	31.349	140.556	31.349	187.554	31.349	21.0439	31.349	35.83	31.349	7.0288	31.349	-24.1036	49.334	-27.7257	31.349	212.209	31.349	-34.9477	31.55	110.188	214.621	-150.994	209.296	-129.657	31.348	50.6612	32.453	-19.3518	32.654	-113.466	31.349	195.964	127.004	-131.345	31.349	-15.6933	31.349	-67.8728
31.449	121.292	31.449	160.124	42.603	268.599	31.45	169.382	328.466	128.529	31.45	297.763	31.45	140.235	31.45	186.553	31.449	20.9475	31.449	34.6743	31.449	7.30981	31.449	-24.8444	49.435	-30.246	31.449	212.696	31.449	-32.4476	31.65	108.985	214.722	-151.575	209.397	-129.274	31.449	50.4982	32.554	-16.9199	32.755	-112.874	31.449	195.136	127.105	-131.366	31.449	-15.4378	31.449	-66.9503
31.549	121.875	31.549	158.865	42.703	269.98	31.55	169.267	328.567	128.516	31.55	297.43	31.55	139.757	31.55	185.517	31.55	20.8344	31.55	33.4451	31.55	8.16278	31.55	-25.0814	49.535	-32.6325	31.55	211.904	31.55	-29.7049	31.751	108.315	214.822	-152.321	209.497	-128.398	31.549	50.0128	32.654	-14.8929	32.855	-112.874	31.55	193.93	127.205	-131.241	31.55	-15.2297	31.55	-66.6952
31.65	123.065	31.65	158.163	42.804	270.624	31.65	170.546	328.667	127.884	31.65	297.693	31.65	139.343	31.65	184.371	31.65	20.6368	31.65	32.387	31.65	8.43471	31.65	-24.8852	49.636	-35.5531	31.65	211.839	31.65	-26.3739	31.851	107.681	214.923	-152.868	209.597	-127.503	31.65	49.3748	32.755	-12.5408	32.956	-112.603	31.65	193.834	127.306	-130.919	31.65	-14.9135	31.65	-65.6793
31.75	123.893	31.75	158.179	42.904	271.88	31.751	170.78	328.768	127.349	31.751	297.771	31.751	139.215	31.751	182.882	31.751	20.3347	31.751	32.0812	31.751	7.806	31.751	-24.357	49.736	-37.557	31.751	210.905	31.751	-23.155	31.952	107.558	215.023	-153.868	209.698	-126.327	31.75	49.6309	32.855	-10.6036	33.056	-112.37	31.751	192.87	127.406	-130.879	31.751	-14.4545	31.751	-65.6683
31.851	124.491	31.851	158.231	43.005	272.845	31.851	171.421	328.868	126.144	31.851	297.815	31.851	139.067	31.851	182.285	31.851	20.0202	31.851	31.3527	31.851	6.42894	31.851	-24.8776	49.837	-38.3445	31.851	210.332	31.851	-20.2603	32.052	107.106	215.124	-154.814	209.798	-125.122	31.851	48.8673	32.956	-9.13582	33.157	-112.16	31.851	192.871	127.507	-130.937	31.851	-14.42	31.851	-66.2984
31.951	125.108	31.951	157.382	43.105	273.096	31.952	171.297	328.969	126.366	31.952	297.689	31.952	139.387	31.952	183.003	31.952	18.9386	31.952	30.7282	31.952	5.3365	31.952	-25.7654	49.937	-39.1168	31.952	209.335	31.952	-18.0853	32.153	107.786	215.224	-155.407	209.899	-124.192	31.951	48.8431	33.056	-7.02868	33.257	-111.907	31.951	193.585	127.607	-130.124	31.952	-14.7625	31.952	-66.9974
32.052	125.476	32.052	158.006	43.206	274.143	32.052	171.031	329.069	126.037	32.052	297.608	32.052	139.464	32.052	181.847	32.052	18.3505	32.052	30.4711	32.052	4.83309	32.052	-25.8327	50.038	-40.4128	32.052	208.91	32.052	-15.7882	32.253	107.781	215.325	-156.111	209.999	-122.879	32.052	48.429	33.157	-4.8326	33.358	-111.247	32.052	192.786	127.708	-129.671	32.052	-14.7639	32.052	-66.8925
32.152	126.034	32.152	158.526	43.306	275.094	32.153	170.103	329.17	126.216	32.153	297.854	32.153	138.966	32.153	181.137	32.153	18.0882	32.153	29.8888	32.153	3.73336	32.153	-25.9156	50.138	-43.2011	32.153	208.352	32.153	-14.2899	32.354	107.619	215.425	-156.873	210.1	-121.432	32.152	48.2083	33.257	-3.00231	33.458	-110.593	32.152	192.713	127.808	-129.008	32.153	-14.8629	32.153	-67.0356
32.253	126.257	32.253	159.23	43.407	275.97	32.253	170.167	329.27	125.963	32.253	297.479	32.253	138.421	32.253	180.751	32.253	17.9859	32.253	29.5434	32.253	3.08247	32.253	-25.762	50.239	-46.31	32.253	207.468	32.253	-12.3877	32.454	107.293	215.526	-158.502	210.2	-120.197	32.253	47.8906	33.358	-0.50882	33.559	-110.32	32.253	192.872	127.909	-128.467	32.253	-14.4641	32.253	-66.7508
32.353	126.663	32.353	159.963	43.507	276.296	32.354	171.029	329.37	125.467	32.354	296.832	32.354	138.288	32.354	180.698	32.353	18.0015	32.353	28.1471	32.353	2.15445	32.353	-25.4314	50.339	-49.7764	32.354	207.073	32.354	-10.5721	32.555	106.81	215.626	-159.69	210.301	-118.847	32.353	47.9263	33.458	1.39872	33.659	-109.554	32.353	192.303	128.009	-128.578	32.354	-14.5583	32.354	-66.0007
32.454	126.574	32.454	160.566	43.607	277.755	32.454	171.679	329.471	124.617	32.454	296.431	32.454	137.962	32.454	180.78	32.454	17.9102	32.454	26.9655	32.454	1.43935	32.454	-24.2413	50.44	-51.678	32.454	206.194	32.454	-9.33702	32.655	106.837	215.727	-161.499	210.401	-117.819	32.453	48.6422	33.559	2.98039	33.76	-109.112	32.454	190.657	128.109	-128.387	32.454	-14.6933	32.454	-65.7191
32.554	127.491	32.554	160.763	43.708	278.471	32.555	172.391	329.571	124.009	32.555	296.031	32.555	137.89	32.555	180.96	32.554	18.3106	32.554	26.4487	32.554	0.87714	32.554	-23.3652	50.54	-54.4034	32.555	205.623	32.555	-7.93277	32.755	105.824	215.827	-162.378	210.502	-116.405	32.554	48.9989	33.659	5.06204	33.86	-108.164	32.554	189.91	128.21	-128.443	32.555	-15.2348	32.555	-65.7571
32.655	127.778	32.655	161.284	43.808	279.126	32.655	172.78	329.672	124.026	32.655	295.925	32.655	138.018	32.655	180.551	32.655	19.4624	32.655	25.6329	32.655	0.177112	32.655	-23.2276	50.641	-55.9259	32.655	205.347	32.655	-6.53925	32.856	104.806	215.928	-163.487	210.602	-115.222	32.654	49.4194	33.76	6.47348	33.961	-107.553	32.655	188.891	128.31	-128.061	32.655	-15.0363	32.655	-65.4742
32.755	128.919	32.755	161.322	43.909	279.471	32.756	173.397	329.772	123.776	32.756	295.885	32.756	137.696	32.756	181.459	32.755	20.0982	32.755	25.1957	32.755	-0.186616	32.755	-22.7283	50.741	-55.4982	32.755	204.542	32.755	-4.38124	32.956	104.069	216.028	-164.743	210.703	-114.209	32.755	49.774	33.86	7.87225	34.061	-106.792	32.755	188.408	128.411	-127.663	32.755	-14.865	32.756	-66.2879
32.856	129.05	32.856	160.639	44.009	280.211	32.856	173.954	329.873	122.326	32.856	296.091	32.856	136.95	32.856	182.236	32.856	21.3335	32.856	24.5237	32.856	-0.519471	32.856	-21.9221	50.841	-55.9211	32.856	204.236	32.856	-2.3406	33.057	103.434	216.129	-165.738	210.803	-113.489	32.855	50.0051	33.961	9.30545	34.162	-106.58	32.856	188.168	128.511	-127.269	32.856	-14.942	32.856	-65.2215
32.956	130.407	32.956	160.99	44.11	281.091	32.957	174.841	329.973	121.167	32.957	296.305	32.957	137.192	32.957	182.252	32.956	22.4726	32.956	24.21	32.956	-0.36121	32.956	-22.0937	50.942	-56.4561	32.956	203.588	32.956	-0.993875	33.157	102.246	216.229	-166.473	210.904	-112.908	32.956	50.2882	34.061	10.6054	34.262	-105.674	32.956	187.266	128.612	-127.596	32.956	-14.9128	32.957	-63.8699
33.057	131.09	33.057	160.697	44.21	281.617	33.057	176.139	330.074	120.496	33.057	296.146	33.057	136.72	33.057	182.533	33.057	22.9115	33.057	23.5697	33.057	-1.33452	33.057	-21.3334	51.042	-57.5694	33.057	202.805	33.057	0.258516	33.258	101.416	216.33	-167.219	211.004	-110.85	33.056	49.8073	34.162	10.7421	34.363	-105.632	33.057	186.401	128.712	-127.15	33.057	-14.5739	33.057	-64.0347
33.157	132.031	33.157	159.523	44.311	282.709	33.158	177.389	330.174	120.346	33.158	295.671	33.158	136.059	33.158	182.151	33.157	23.3727	33.157	23.4005	33.157	-2.12681	33.157	-20.6495	51.143	-59.1249	33.157	202.653	33.157	1.88527	33.358	100.945	216.43	-167.901	211.105	-109.807	33.157	50.2223	34.262	11.5122	34.463	-104.639	33.157	185.022	128.813	-127.096	33.157	-14.3237	33.157	-64.3455
33.258	132.847	33.258	159.041	44.411	283.011	33.258	178.198	330.275	120.247	33.258	295.199	33.258	134.196	33.258	182.21	33.258	23.1401	33.258	22.8455	33.258	-3.02415	33.258	-20.1779	51.243	-59.7902	33.258	201.922	33.258	2.68823	33.459	100.815	216.53	-168.913	211.205	-109.027	33.257	50.1845	34.363	13.4502	34.564	-104.805	33.258	184.226	128.913	-126.819	33.258	-14.0776	33.258	-64.5254
33.358	132.914	33.358	158.654	44.512	283.377	33.359	178.807	330.375	119.228	33.359	295.03	33.359	133.507	33.359	181.976	33.358	22.9488	33.358	22.9563	33.358	-3.27031	33.358	-20.569	51.344	-61.303	33.358	201.237	33.358	4.2833	33.559	100.801	216.631	-169.21	211.306	-108.22	33.358	50.2934	34.463	14.3279	34.664	-103.503	33.358	183.748	129.014	-127.495	33.358	-13.8363	33.358	-64.4188
33.459	132.781	33.459	158.373	44.612	283.904	33.459	179.352	330.476	118.171	33.459	295.828	33.459	133.817	33.459	181.821	33.459	23.0246	33.459	22.8971	33.459	-3.72089	33.459	-20.5187	51.444	-63.4906	33.459	200.48	33.459	4.86319	33.66	100.632	216.731	-169.79	211.406	-107.716	33.458	51.2718	34.564	16.6003	34.764	-101.785	33.459	182.405	129.114	-127.871	33.459	-13.0303	33.459	-63.9646
33.559	132.563	33.559	158.202	44.713	283.755	33.56	179.707	330.576	117.645	33.56	295.615	33.56	133.498	33.56	181.475	33.559	23.1629	33.559	22.6722	33.559	-3.75234	33.559	-20.043	51.545	-65.9988	33.559	199.113	33.559	6.97776	33.76	99.5795	216.832	-170.417	211.507	-106.149	33.559	50.8116	34.664	18.3292	34.865	-100.527	33.559	181.295	129.215	-128.395	33.559	-13.2287	33.559	-63.2922
33.659	132.46	33.659	158.302	44.813	284.721	33.66	180.166	330.677	116.845	33.66	295.946	33.66	132.575	33.66	181.104	33.66	23.4631	33.66	22.4617	33.66	-4.0739	33.66	-19.807	51.645	-68.7387	33.66	198.595	33.66	9.10565	33.861	99.2951	216.932	-170.461	211.607	-105.696	33.659	50.8718	34.764	20.9314	34.965	-99.4513	33.66	180.434	129.315	-128.665	33.66	-13.3939	33.66	-62.643
33.76	132.565	33.76	158.312	44.914	284.821	33.761	180.261	330.777	115.842	33.761	294.939	33.761	131.824	33.761	180.684	33.76	23.3351	33.76	21.9143	33.76	-4.16372	33.76	-19.3261	51.746	-69.99	33.76	197.304	33.76	10.394	33.961	98.2387	217.033	-171.022	211.708	-105.428	33.76	51.5267	34.865	23.4711	35.066	-98.5865	33.76	179.731	129.416	-128.768	33.76	-13.6808	33.76	-61.9905
33.86	131.845	33.86	158.135	45.014	285.178	33.861	180.83	330.878	114.362	33.861	293.963	33.861	131.169	33.861	180.835	33.861	23.6266	33.861	21.9041	33.861	-4.43875	33.861	-18.478	51.846	-71.5037	33.861	196.374	33.861	11.6228	34.062	97.8995	217.133	-171.339	211.808	-104.691	33.86	52.712	34.965	26.1506	35.166	-98.2238	33.861	178.144	129.516	-129.286	33.861	-13.1409	33.861	-62.2817
33.961	131.61	33.961	158.973	45.115	285.517	33.961	181.069	330.978	112.786	33.961	293.239	33.961	130.836	33.961	180.517	33.961	23.6119	33.961	21.3242	33.961	-4.3915	33.961	-17.9684	51.947	-72.3527	33.961	194.828	33.961	13.1878	34.162	97.251	217.234	-171.926	211.908	-104.288	33.961	53.0103	35.066	28.9554	35.267	-97.2158	33.961	177.526	129.617	-130.321	33.961	-12.6094	33.961	-62.5393
34.061	132.177	34.061	159.492	45.215	285.783	34.062	181.312	331.079	111.5	34.062	292.746	34.062	130.124	34.062	179.731	34.062	23.9746	34.062	21.2851	34.062	-4.84651	34.062	-17.2911	52.047	-73.8915	34.062	193.826	34.062	14.9935	34.263	97.6742	217.334	-172.398	212.009	-103.524	34.061	53.1871	35.166	31.4557	35.367	-96.725	34.062	176.924	129.717	-130.091	34.062	-11.9082	34.062	-62.0963
34.162	132.785	34.162	159.924	45.316	285.994	34.162	181.62	331.179	109.374	34.162	292.445	34.162	129.037	34.162	179.185	34.162	24.0305	34.162	20.3567	34.162	-5.70498	34.162	-16.8101	52.148	-75.8094	34.162	192.584	34.162	16.3274	34.363	96.1462	217.435	-172.49	212.109	-102.647	34.162	53.8757	35.267	33.7802	35.468	-95.3712	34.162	175.563	129.818	-129.904	34.162	-11.5869	34.162	-62.0078
34.262	132.432	34.262	160.08	45.416	286.328	34.263	182.46	331.28	106.811	34.263	292.396	34.263	128.794	34.263	177.999	34.263	25.1606	34.263	19.9073	34.263	-5.70665	34.263	-15.443	52.248	-78.0264	34.263	191.381	34.263	17.8062	34.464	95.5106	217.535	-172.628	212.21	-101.836	34.262	55.4923	35.367	35.5998	35.568	-94.1029	34.262	173.377	129.918	-130.253	34.263	-11.343	34.263	-61.5024
34.363	132.434	34.363	160.432	45.517	286.344	34.363	182.247	331.38	104.69	34.363	292.129	34.363	128.114	34.363	177.236	34.363	25.8785	34.363	20.0377	34.363	-5.50691	34.363	-15.1003	52.349	-80.035	34.363	190.963	34.363	19.1927	34.564	95.5624	217.636	-172.089	212.31	-101.261	34.363	56.5889	35.468	37.6607	35.669	-93.4101	34.363	172.054	130.019	-130.465	34.363	-10.6919	34.363	-60.2958
34.463	132.77	34.463	160.337	45.617	286.141	34.464	183.331	331.481	102.893	34.464	292.501	34.464	127.995	34.464	176.122	34.464	26.6195	34.464	18.6007	34.464	-5.05127	34.464	-14.4378	52.449	-81.9396	34.464	190.692	34.464	20.7641	34.665	94.6965	217.736	-171.818	212.411	-100.823	34.463	57.2713	35.568	40.5421	35.769	-92.3033	34.463	170.702	130.119	-130.133	34.464	-10.1668	34.464	-59.4274
34.564	133.427	34.564	160.355	45.718	285.788	34.564	184.214	331.581	101.122	34.564	292.396	34.564	127.899	34.564	175.095	34.564	26.8907	34.564	17.8168	34.564	-4.73628	34.564	-13.572	52.55	-84.8818	34.564	189.819	34.564	22.2627	34.765	93.3884	217.837	-171.97	212.511	-100.303	34.564	57.9792	35.669	43.5719	35.87	-90.8133	34.564	168.814	130.22	-129.14	34.564	-9.45939	34.564	-58.4743
34.664	133.112	34.664	160.12	45.818	285.255	34.665	185.861	331.681	98.7272	34.665	291.682	34.665	127.628	34.665	175.313	34.664	26.3017	34.664	17.3843	34.664	-3.86535	34.664	-12.7452	52.65	-86.7782	34.665	188.657	34.665	23.3157	34.866	93.4613	217.937	-171.525	212.612	-100.15	34.664	58.7226	35.769	46.1882	35.97	-89.9858	34.664	168.255	130.32	-128.443	34.665	-9.27276	34.665	-58.2859
34.765	133.963	34.765	160.237	45.919	284.915	34.765	187.008	331.782	96.7978	34.765	291.9	34.765	127.031	34.765	174.782	34.765	26.4292	34.765	16.4588	34.765	-2.34016	34.765	-12.4318	52.751	-89.0353	34.765	187.151	34.765	25.0161	34.966	92.1284	218.038	-171.82	212.712	-100.361	34.764	59.1146	35.87	47.9114	36.071	-88.7094	34.765	167.463	130.42	-127.857	34.765	-8.98151	34.765	-58.3562
34.865	134.125	34.865	160.206	46.019	284.16	34.866	188.695	331.882	94.7708	34.866	291.397	34.866	125.85	34.866	173.878	34.865	26.8463	34.865	15.3153	34.865	-0.74286	34.865	-12.1596	52.851	-90.8885	34.866	185.722	34.866	26.2223	35.066	91.6938	218.138	-171.856	212.813	-100.339	34.865	59.1752	35.97	49.6007	36.171	-87.7723	34.865	166.38	130.521	-127.755	34.866	-8.58093	34.866	-57.9349
34.966	134.957	34.966	160.063	46.119	283.647	34.966	190.567	331.983	93.2403	34.966	291.835	34.966	124.497	34.966	172.897	34.966	27.3273	34.966	15.2686	34.966	0.82482	34.966	-11.8771	52.952	-92.362	34.966	184.178	34.966	27.7062	35.167	91.066	218.239	-172.211	212.913	-99.9109	34.965	58.7893	36.071	50.7939	36.272	-86.8847	34.966	164.527	130.621	-127.949	34.966	-8.4915	34.966	-57.3634
35.066	135.535	35.066	159.68	46.22	283.645	35.067	192.054	332.083	91.872	35.067	291.405	35.067	122.477	35.067	171.684	35.066	26.9738	35.066	14.8761	35.066	2.01865	35.066	-11.4707	53.052	-95.2745	35.066	183.5	35.066	29.3035	35.267	90.9558	218.339	-171.546	213.014	-100.01	35.066	58.5234	36.171	52.6183	36.372	-85.8697	35.066	163.582	130.722	-127.263	35.066	-8.51524	35.067	-56.9231
35.167	135.455	35.167	160.158	46.32	283.283	35.167	193.737	332.184	90.3683	35.167	291.002	35.167	121.22	35.167	171.493	35.167	27.2782	35.167	14.5736	35.167	3.62626	35.167	-11.065	53.152	-96.9731	35.167	182.939	35.167	30.9258	35.368	90.482	218.44	-171.661	213.114	-100.018	35.166	58.2321	36.272	53.7436	36.473	-84.8724	35.167	162.826	130.822	-126.985	35.167	-8.02547	35.167	-57.5627
35.267	135.934	35.267	160.593	46.421	282.655	35.268	195.89	332.284	88.9556	35.268	290.656	35.268	120.761	35.268	171.182	35.267	27.2298	35.267	15.1621	35.267	5.16455	35.267	-10.4435	53.253	-98.9926	35.267	181.752	35.267	32.6582	35.468	89.3934	218.54	-171.328	213.215	-101.117	35.267	57.4572	36.372	55.0943	36.573	-83.6083	35.267	161.499	130.923	-126.773	35.267	-7.8253	35.268	-57.2361
35.368	135.543	35.368	160.509	46.521	282.131	35.368	198.854	332.385	87.7647	35.368	291.328	35.368	120.511	35.368	170.845	35.368	26.7516	35.368	15.1327	35.368	6.73334	35.368	-9.87663	53.353	-100.431	35.368	180.609	35.368	34.3693	35.569	87.8472	218.641	-171.572	213.315	-101.758	35.367	57.2316	36.473	56.4889	36.674	-82.9113	35.368	160.654	131.023	-126.888	35.368	-8.38489	35.368	-56.2032
35.468	134.767	35.468	161.434	46.622	281.341	35.469	201.108	332.485	86.4294	35.469	292.23	35.469	120.131	35.469	169.805	35.468	26.1637	35.468	15.0106	35.468	8.61326	35.468	-8.70191	53.454	-101.658	35.468	180.191	35.468	35.9972	35.669	86.4391	218.741	-171.552	213.416	-102.264	35.468	56.9456	36.573	56.6418	36.774	-81.3805	35.468	159.871	131.124	-126.628	35.468	-8.82347	35.468	-56.4138
35.569	135.279	35.569	160.275	46.722	281.074	35.569	203.405	332.586	85.0101	35.569	292.397	35.569	119.916	35.569	169.167	35.569	24.9728	35.569	15.3957	35.569	9.82502	35.569	-6.90317	53.554	-103.213	35.569	179.555	35.569	37.6568	35.77	85.0438	218.841	-171.594	213.516	-102.82	35.568	56.4727	36.674	58.2587	36.874	-80.2914	35.569	158.587	131.224	-125.194	35.569	-9.18643	35.569	-55.6691
35.669	134.131	35.669	159.765	46.823	280.926	35.67	205.103	332.686	83.654	35.67	291.596	35.67	120.93	35.67	168.766	35.669	24.0655	35.669	15.7998	35.669	11.5404	35.669	-6.30454	53.655	-103.53	35.669	178.534	35.669	39.1055	35.87	83.1689	218.942	-171.984	213.617	-103.136	35.669	56.7136	36.774	59.2382	36.975	-79.9385	35.669	157.838	131.325	-124.162	35.669	-10.4609	35.669	-55.2817
35.77	132.701	35.77	159.957	46.923	280.27	35.77	207.187	332.787	81.4682	35.77	291.394	35.77	121.035	35.77	168.077	35.77	23.2908	35.77	16.6356	35.77	12.6647	35.77	-5.8415	53.755	-104.201	35.77	177.536	35.77	39.9984	35.971	81.1509	219.042	-172.578	213.717	-103.123	35.769	56.6643	36.874	59.5541	37.075	-80.0636	35.77	156.399	131.425	-122.865	35.77	-11.0975	35.77	-54.6427
35.87	132.265	35.87	159.81	47.024	279.67	35.871	208.745	332.887	80.6224	35.871	291.445	35.871	121.284	35.871	167.512	35.87	22.9702	35.87	17.1242	35.87	12.7162	35.87	-4.85491	53.856	-103.509	35.87	177.562	35.87	41.0211	36.071	79.8748	219.143	-173.981	213.818	-103.033	35.87	56.3672	36.975	59.7745	37.176	-79.6735	35.87	155.791	131.526	-121.012	35.87	-11.4519	35.87	-54.9258
35.97	131.458	35.97	159.62	47.124	279.804	35.971	210.753	332.988	79.4034	35.971	291.642	35.971	122.187	35.971	167.567	35.971	22.532	35.971	17.6044	35.971	14.2011	35.971	-3.99112	53.956	-103.81	35.971	177.202	35.971	41.5628	36.172	78.0667	219.243	-174.41	213.918	-103.209	35.97	56.4674	37.075	60.2925	37.276	-78.9969	35.971	155.088	131.626	-119.283	35.971	-12.0108	35.971	-54.1573
36.071	131.563	36.071	159.718	47.225	279.025	36.072	212.743	333.088	78.452	36.072	291.52	36.072	121.946	36.072	167.687	36.071	21.428	36.071	18.9367	36.071	15.0811	36.071	-2.50642	54.057	-103.98	36.071	176.837	36.071	42.5608	36.272	76.4017	219.344	-174.982	214.019	-103.693	36.071	56.698	37.176	60.675	37.377	-77.9451	36.071	154.745	131.727	-118.277	36.071	-12.3605	36.071	-53.5365
36.171	132.959	36.171	159.781	47.325	278.667	36.172	214.89	333.189	77.2558	36.172	291.622	36.172	121.637	36.172	167.83	36.172	19.7302	36.172	19.0724	36.172	15.6361	36.172	-1.32042	54.157	-104.169	36.172	177.291	36.172	43.2904	36.373	73.5162	219.444	-176.092	214.119	-104.166	36.171	56.2078	37.276	61.2091	37.477	-76.9071	36.172	153.764	131.827	-117.632	36.172	-13.1738	36.172	-52.4392
36.272	134.058	36.272	159.679	47.426	277.841	36.273	216.68	333.289	75.5174	36.273	292.087	36.273	122.054	36.273	168.913	36.272	18.3637	36.272	19.0796	36.272	15.2868	36.272	-0.252477	54.258	-104.227	36.272	177.119	36.272	44.419	36.473	71.5096	219.545	-176.25	214.219	-103.975	36.272	55.1267	37.377	62.8088	37.578	-76.9879	36.272	152.663	131.928	-116.681	36.272	-13.0188	36.272	-51.0042
36.372	134.146	36.372	160.036	47.526	277.392	36.373	218.956	333.39	73.7571	36.373	292.938	36.373	121.429	36.373	169.949	36.373	17.3754	36.373	19.4224	36.373	16.0085	36.373	0.423912	54.358	-104.909	36.373	177.027	36.373	44.7414	36.574	68.8969	219.645	-176.815	214.32	-103.97	36.372	54.86	37.477	63.8809	37.678	-76.4217	36.373	151.639	132.028	-115.177	36.373	-12.8194	36.373	-49.6757
36.473	134.183	36.473	159.218	47.627	277.001	36.473	220.978	333.49	71.9624	36.473	293.258	36.473	121.078	36.473	170.766	36.473	16.8594	36.473	19.8719	36.473	16.7756	36.473	1.68367	54.459	-105.166	36.473	176.505	36.473	45.3948	36.674	67.2104	219.746	-176.735	214.42	-103.836	36.473	54.7688	37.578	64.235	37.779	-75.9214	36.473	151.42	132.129	-113.934	36.473	-12.4786	36.473	-49.8756
36.573	134.628	36.573	160.144	47.727	276.528	36.574	222.523	333.591	70.7465	36.574	293.488	36.574	120.766	36.574	170.627	36.574	16.3552	36.574	20.4708	36.574	16.2146	36.574	2.52688	54.559	-104.95	36.574	176.627	36.574	45.5465	36.775	65.3864	219.846	-177.158	214.521	-104.444	36.573	54.4822	37.678	64.654	37.879	-74.9418	36.573	151.303	132.229	-113.073	36.574	-12.5556	36.574	-49.175
36.674	134.845	36.674	160.35	47.828	276.827	36.674	224.665	333.691	70.1565	36.674	293.807	36.674	119.943	36.674	170.733	36.674	15.7027	36.674	19.6035	36.674	16.0009	36.674	3.59913	54.66	-104.979	36.674	176.412	36.674	45.8674	36.875	63.8923	219.947	-177.82	214.621	-104.866	36.674	54.4396	37.779	64.7022	37.98	-74.4897	36.674	150.285	132.33	-112.271	36.674	-13.3528	36.674	-48.8598
36.774	134.627	36.774	159.804	47.928	276.009	36.775	226.676	333.792	69.1571	36.775	295.146	36.775	119.571	36.775	171.185	36.775	14.7967	36.775	18.7031	36.775	15.9354	36.775	4.48232	54.76	-104.819	36.775	176.841	36.775	45.9957	36.976	61.8392	220.047	-177.972	214.722	-105.568	36.774	54.6166	37.879	64.9922	38.08	-74.2723	36.774	149.762	132.43	-110.252	36.775	-13.4639	36.775	-48.6055
36.875	134.453	36.875	159.514	48.029	275.777	36.875	228.272	333.892	68.4379	36.875	295.542	36.875	119.23	36.875	171.397	36.875	14.0268	36.875	18.0936	36.875	16.3606	36.875	5.64611	54.861	-106.432	36.875	177.127	36.875	46.4766	37.076	59.8319	220.148	-178.001	214.822	-105.848	36.874	54.8672	37.98	65.55	38.181	-73.4345	36.875	149.19	132.531	-109.413	36.875	-14.1007	36.875	-47.2954
36.975	134.038	36.975	159.666	48.129	275.602	36.976	229.846	333.993	66.751	36.976	296.301	36.976	119.715	36.976	170.639	36.975	14.3186	36.975	17.7851	36.975	17.2712	36.975	7.96745	54.961	-108.496	36.976	178.058	36.976	46.9525	37.177	57.8021	220.248	-178.031	214.923	-106.238	36.975	54.134	38.08	66.6656	38.281	-72.414	36.975	147.562	132.631	-108.048	36.976	-13.6318	36.976	-46.2832
37.076	133.461	37.076	159.599	48.23	274.843	37.076	232.408	334.093	65.3801	37.076	297.024	37.076	119.789	37.076	170.907	37.076	14.185	37.076	17.0959	37.076	17.6187	37.076	9.11715	55.062	-109.565	37.076	178.504	37.076	47.3808	37.277	55.8245	220.349	-177.45	215.023	-106.043	37.075	54.0477	38.181	67.0117	38.382	-71.1341	37.076	147.722	132.731	-107.299	37.076	-13.4289	37.076	-46.1306
37.176	133.399	37.176	159.037	48.33	273.978	37.177	235.099	334.193	64.0929	37.177	297.402	37.177	120.038	37.177	170.93	37.176	12.8901	37.176	15.7654	37.176	17.9535	37.176	10.3543	55.162	-108.624	37.177	179.313	37.177	47.8573	37.377	54.916	220.449	-177.522	215.124	-106.549	37.176	54.015	38.281	68.0614	38.482	-70.3692	37.176	147.063	132.832	-106.34	37.177	-13.2569	37.177	-46.3654
37.277	132.391	37.277	158.207	48.43	273.689	37.277	237.514	334.294	62.5677	37.277	298.927	37.277	119.711	37.277	169.959	37.277	11.8904	37.277	15.725	37.277	17.2449	37.277	11.4515	55.263	-107.854	37.277	180.117	37.277	48.2031	37.478	53.9364	220.55	-176.918	215.224	-106.851	37.276	53.4951	38.382	68.5033	38.583	-69.9131	37.277	146.55	132.932	-105.748	37.277	-13.2003	37.277	-46.4517
37.377	132.439	37.377	157.258	48.531	273.251	37.378	239.53	334.394	61.9633	37.378	300.377	37.378	119.658	37.378	169.108	37.377	11.5897	37.377	16.509	37.377	17.1542	37.377	11.9467	55.363	-106.555	37.377	180.374	37.377	48.7891	37.578	53.3092	220.65	-176.281	215.325	-106.976	37.377	52.5735	38.482	68.6339	38.683	-69.2154	37.377	147.112	133.033	-104.222	37.377	-12.9971	37.378	-46.3365
37.478	132.421	37.478	157.145	48.631	271.834	37.478	241.705	334.495	61.4872	37.478	301.73	37.478	119.471	37.478	168.327	37.478	11.2538	37.478	16.6292	37.478	16.7479	37.478	11.3613	55.463	-107.608	37.478	180.851	37.478	48.4751	37.679	52.3367	220.751	-175.152	215.425	-106.68	37.477	51.1768	38.583	69.0805	38.784	-68.5355	37.478	147.512	133.133	-103.146	37.478	-12.7014	37.478	-46.4702
37.578	131.736	37.578	156.275	48.732	271.657	37.579	244.118	334.595	60.7777	37.579	302.568	37.579	118.997	37.579	167.839	37.578	9.59123	37.578	17.1143	37.578	16.0471	37.578	11.988	55.564	-109.011	37.578	181.473	37.578	48.4764	37.779	52.4134	220.851	-174.501	215.526	-106.186	37.578	49.8376	38.683	70.1892	38.884	-67.8048	37.578	147.974	133.234	-101.338	37.578	-12.2963	37.579	-46.3865
37.679	131.85	37.679	156.072	48.832	271.435	37.679	246.41	334.696	60.0418	37.679	302.893	37.679	117.981	37.679	167.357	37.679	8.44419	37.679	17.3753	37.679	15.6984	37.679	13.7658	55.664	-109.176	37.679	182.458	37.679	48.3094	37.88	51.765	220.952	-173.765	215.626	-106.221	37.678	48.9383	38.784	71.5523	38.984	-66.8652	37.679	148.148	133.334	-100.196	37.679	-12.0015	37.679	-46.0615
37.779	131.812	37.779	155.982	48.933	271.922	37.78	248.647	334.796	59.4031	37.78	303.357	37.78	118.063	37.78	166.309	37.779	7.53048	37.779	16.1357	37.779	15.8247	37.779	13.8881	55.765	-110.635	37.779	183.063	37.779	47.7191	37.98	50.8101	221.052	-173.135	215.727	-106.664	37.779	48.1714	38.884	72.9052	39.085	-66.6563	37.779	147.926	133.435	-98.8805	37.779	-10.8935	37.78	-44.6303
37.88	131.486	37.88	156.225	49.033	271.543	37.88	250.328	334.897	58.6706	37.88	303.032	37.88	118.016	37.88	165.019	37.88	5.73934	37.88	14.7021	37.88	15.8353	37.88	14.8581	55.865	-110.565	37.88	184.162	37.88	46.9302	38.081	50.1885	221.152	-172.557	215.827	-106.737	37.879	47.6416	38.984	74.4368	39.185	-66.7321	37.88	147.746	133.535	-97.4742	37.88	-11.0984	37.88	-44.3618
37.98	130.052	37.98	156.135	49.134	271.161	37.981	251.903	334.997	58.5178	37.981	303.095	37.981	117.466	37.981	164.475	37.98	4.69478	37.98	14.5506	37.98	15.6056	37.98	15.6116	55.966	-109.824	37.98	184.403	37.98	46.2163	38.181	50.3998	221.253	-171.363	215.928	-105.679	37.98	47.2474	39.085	76.0207	39.286	-66.8532	37.98	148.097	133.636	-95.8718	37.98	-10.2213	37.98	-44.4004
38.081	130.539	38.081	156.217	49.234	270.79	38.081	252.731	335.098	58.2609	38.081	303.353	38.081	117.823	38.081	163.035	38.081	3.89199	38.081	13.6642	38.081	15.2272	38.081	16.2583	56.066	-107.91	38.081	184.217	38.081	45.2653	38.282	49.8139	221.353	-170.04	216.028	-105.607	38.08	47.5347	39.185	77.6356	39.386	-66.729	38.081	147.788	133.837	-94.0057	38.081	-10.08	38.081	-43.3359
38.181	130.195	38.181	157.561	49.335	270.412	38.182	253.905	335.198	57.8025	38.182	303.335	38.182	118.287	38.182	162.055	38.181	2.49273	38.181	13.3904	38.181	14.0783	38.181	16.5011	56.167	-105.647	38.181	184.615	38.181	43.7023	38.382	49.1735	221.454	-169.157	216.129	-104.775	38.181	46.7005	39.286	79.7033	39.487	-66.6671	38.181	147.718	133.937	-92.3319	38.181	-9.48766	38.181	-42.3951
38.281	129.736	38.281	156.296	49.435	270.48	38.282	254.489	335.299	57.3586	38.282	304.369	38.282	118.213	38.282	160.593	38.282	2.10246	38.282	12.9734	38.282	14.1955	38.282	17.7731	56.267	-104.785	38.282	184.23	38.282	43.4689	38.483	48.7328	221.554	-168.073	216.229	-104.468	38.281	46.0561	39.386	80.0945	39.587	-66.5456	38.282	147.754	134.038	-90.935	38.282	-8.70603	38.282	-42.467
38.382	129.57	38.382	155.194	49.536	270.34	38.383	255.577	335.399	56.5226	38.383	304.726	38.383	118.393	38.383	159.47	38.382	1.80782	38.382	12.5644	38.382	13.367	38.382	18.6767	56.368	-104.259	38.382	184.228	38.382	42.7953	38.583	48.3227	221.655	-167.824	216.33	-103.643	38.382	45.0874	39.487	81.4617	39.688	-66.9192	38.382	148.523	134.138	-89.3185	38.382	-8.76501	38.382	-41.9544
38.482	130.208	38.482	155.273	49.636	270.023	38.483	256.496	335.5	56.4682	38.483	304.418	38.483	118.064	38.483	159.254	38.483	1.27745	38.483	11.7961	38.483	13.2121	38.483	19.6069	56.468	-103.043	38.483	183.783	38.483	42.3243	38.684	47.7449	221.755	-167.005	216.43	-103.412	38.482	43.8425	39.587	82.171	39.788	-67.1516	38.483	149.09	134.239	-87.8212	38.483	-8.55521	38.483	-42.2031
38.583	130.758	38.583	154.846	49.737	270.368	38.584	257.082	335.6	55.7842	38.584	304.335	38.584	117.675	38.584	158.972	38.583	0.706237	38.583	11.1927	38.583	12.1828	38.583	19.6199	56.569	-101.479	38.583	184.308	38.583	41.0547	38.784	47.2829	221.856	-165.969	216.53	-103.221	38.583	43.0811	39.688	83.5486	39.889	-66.5571	38.583	148.981	134.339	-85.7593	38.583	-7.96564	38.583	-42.2803
38.683	131.099	38.683	154.55	49.837	269.399	38.684	258.459	335.701	55.7865	38.684	304.201	38.684	117.215	38.684	157.637	38.684	-0.238976	38.684	11.1361	38.684	11.218	38.684	20.1823	56.669	-100.092	38.684	184.089	38.684	40.52	38.885	46.1488	221.956	-165.852	216.631	-102.344	38.683	42.5204	39.788	83.862	39.989	-66.2555	38.683	148.689	134.44	-84.237	38.684	-7.09283	38.684	-41.5369
38.784	130.725	38.784	154.68	49.938	268.78	38.784	259.936	335.801	55.9144	38.784	304.538	38.784	116.924	38.784	157.189	38.784	-1.24876	38.784	11.3055	38.784	10.6782	38.784	21.4741	56.77	-98.2603	38.784	184.315	38.784	40.1562	38.985	45.9777	222.057	-165.511	216.731	-101.802	38.784	41.6839	39.889	84.3556	40.09	-65.6199	38.784	148.938	134.54	-82.53	38.784	-6.62111	38.784	-41.5703
38.884	131.285	38.884	153.607	50.038	267.634	38.885	261.221	335.902	56.3696	38.885	305.089	38.885	116.978	38.885	156.827	38.885	-2.63965	38.885	11.3627	38.885	10.039	38.885	21.4956	56.87	-95.0213	38.885	184.318	38.885	39.8794	39.086	45.892	222.157	-165.075	216.832	-101.562	38.884	40.8306	39.989	84.528	40.19	-64.8027	38.884	149.183	134.641	-81.062	38.885	-6.54338	38.885	-39.7995
38.985	130.685	38.985	152.21	50.139	266.679	38.985	263.226	336.002	56.3816	38.985	305.564	38.985	116.667	38.985	155.482	38.985	-3.82067	38.985	11.6442	38.985	9.0064	38.985	21.5452	56.971	-93.399	38.985	184.372	38.985	39.3173	39.186	45.3745	222.258	-164.341	216.932	-100.823	38.984	39.616	40.09	84.9432	40.291	-64.3221	38.985	149.689	134.741	-79.217	38.985	-5.97054	38.985	-39.601
39.085	130.838	39.085	151.017	50.239	265.898	39.086	264.638	336.103	56.5315	39.086	305.651	39.086	116.62	39.086	155.626	39.086	-5.56403	39.086	11.2593	39.086	8.54424	39.086	21.5932	57.071	-92.0284	39.086	184.119	39.086	38.6894	39.287	44.7344	222.358	-163.275	217.033	-100.174	39.085	38.2316	40.19	84.7608	40.391	-63.9191	39.085	150.251	134.842	-78.1211	39.086	-6.03773	39.086	-39.3611
39.186	130.34	39.186	150.4	50.34	264.97	39.186	265.979	336.203	57.1786	39.186	305.253	39.186	117.329	39.186	155.532	39.186	-7.06447	39.186	11.8834	39.186	8.73422	39.186	21.5178	57.172	-90.9546	39.186	184.051	39.186	37.9713	39.387	45.0783	222.459	-162.82	217.133	-98.5961	39.185	36.4168	40.291	85.6135	40.492	-63.7999	39.186	151.53	134.942	-77.1966	39.186	-5.72089	39.186	-38.2874
39.286	130.797	39.286	149.813	50.44	263.864	39.287	266.575	336.304	56.9307	39.287	304.702	39.287	117.704	39.287	155.362	39.286	-9.20062	39.286	11.3322	39.286	7.68603	39.286	21.8387	57.272	-89.6238	39.287	184.229	39.287	36.8245	39.488	44.7297	222.559	-162.123	217.234	-97.4195	39.286	34.4355	40.391	86.9877	40.592	-64.239	39.286	153.799	135.042	-75.9266	39.287	-6.29405	39.287	-37.7316
39.387	129.791	39.387	149.089	50.541	263.403	39.387	268.321	336.404	56.8898	39.387	304.533	39.387	118.595	39.387	154.711	39.387	-11.4756	39.387	11.613	39.387	7.3501	39.387	22.2665	57.373	-87.4705	39.387	183.979	39.387	35.7272	39.588	44.0694	222.66	-161.877	217.334	-96.5565	39.386	32.3182	40.492	88.2521	40.693	-64.5711	39.387	155.458	135.143	-75.1013	39.387	-6.64291	39.387	-37.6991
39.487	129.377	39.487	149.381	50.641	262.447	39.488	269.378	336.504	56.9511	39.488	304.552	39.488	118.579	39.488	154.452	39.487	-14.1169	39.487	12.1723	39.487	6.7267	39.487	22.3853	57.473	-86.1494	39.488	183.449	39.488	34.7707	39.688	43.5262	222.76	-161.717	217.435	-95.9955	39.487	31.4759	40.592	88.006	40.793	-64.7396	39.487	157	135.243	-74.3256	39.488	-6.9795	39.488	-37.5006
39.588	128.736	39.588	149.139	50.742	261.796	39.588	270.006	336.605	57.078	39.588	304.439	39.588	118.963	39.588	153.01	39.588	-16.1442	39.588	12.081	39.588	5.84276	39.588	22.7904	57.574	-85.2209	39.588	182.746	39.588	33.454	39.789	43.3188	222.861	-161.594	217.535	-94.9622	39.587	30.7066	40.693	87.9852	40.894	-64.7074	39.588	158.616	135.344	-73.8845	39.588	-7.48771	39.588	-37.3748
39.688	128.243	39.688	149.59	50.842	260.958	39.689	270.722	336.705	57.6921	39.689	304.03	39.689	119.17	39.689	151.259	39.688	-17.9386	39.688	11.5692	39.688	4.76356	39.688	23.6627	57.674	-84.3041	39.688	182.402	39.688	31.8416	39.889	42.6582	222.961	-161.264	217.636	-93.8675	39.688	29.5382	40.793	88.2469	40.994	-64.0529	39.688	159.522	135.444	-72.3344	39.688	-7.45529	39.689	-37.503
39.789	128.524	39.789	149.222	50.942	260.149	39.789	271.615	336.806	57.6098	39.789	303.325	39.789	119.409	39.789	149.798	39.789	-20.4316	39.789	11.5469	39.789	3.23944	39.789	24.5187	57.774	-82.8553	39.789	182.465	39.789	29.8987	39.99	42.1442	223.062	-161.639	217.736	-92.4551	39.788	28.5871	40.894	89.456	41.094	-63.9659	39.789	160.866	135.545	-71.6237	39.789	-7.3997	39.789	-37.0975
39.889	128.623	39.889	148.641	51.043	259.327	39.89	271.954	336.906	57.9819	39.89	303.185	39.89	119.493	39.89	149.37	39.889	-22.4255	39.889	11.3332	39.889	0.622881	39.889	25.9504	57.875	-80.9484	39.889	182.21	39.889	28.4588	40.09	41.6509	223.162	-161.83	217.837	-91.7324	39.889	27.6178	40.994	89.9627	41.195	-63.7406	39.889	162.352	135.645	-70.0841	39.889	-7.0434	39.89	-35.8924
39.99	128.513	39.99	147.726	51.143	259.18	39.99	272.081	337.007	58.5293	39.99	301.319	39.99	120.589	39.99	148.665	39.99	-24.8342	39.99	10.8004	39.99	-0.650479	39.99	27.1913	57.975	-79.1585	39.99	181.663	39.99	26.6117	40.191	42.1104	223.263	-161.29	217.937	-91.3641	39.989	27.4148	41.094	91.3381	41.295	-63.981	39.99	164.529	135.746	-68.3751	39.99	-6.55735	39.99	-35.1046
40.09	128.988	40.09	147.314	51.244	257.718	40.091	272.478	337.107	58.4276	40.091	300.926	40.091	121.28	40.091	148.009	40.09	-26.9877	40.09	10.5198	40.09	-2.49435	40.09	27.4775	58.076	-78.096	40.09	180.946	40.09	24.8806	40.291	42.2626	223.363	-160.721	218.038	-90.3033	40.09	27.0401	41.195	91.814	41.396	-64.2493	40.09	165.382	135.846	-66.5335	40.09	-5.82184	40.091	-35.4279
40.191	128.995	40.191	147.599	51.344	256.956	40.191	272.311	337.208	58.3285	40.191	301.06	40.191	121.092	40.191	146.146	40.191	-29.2355	40.191	10.7751	40.191	-4.07439	40.191	28.6579	58.176	-77.3042	40.191	179.638	40.191	22.711	40.392	42.325	223.463	-159.489	218.138	-88.8561	40.19	26.9857	41.295	92.2564	41.496	-64.3971	40.191	166.334	135.947	-64.9346	40.191	-5.87955	40.191	-34.759
40.291	129.08	40.291	147.206	51.445	256.315	40.292	272.492	337.308	57.8079	40.292	301.014	40.292	120.862	40.292	145.031	40.291	-31.2704	40.291	9.1272	40.291	-5.39081	40.291	28.5814	58.277	-77.1331	40.291	179.398	40.291	20.5036	40.492	42.6496	223.564	-158.852	218.239	-86.5932	40.291	26.4927	41.396	92.9159	41.597	-64.0553	40.291	168.089	136.047	-63.3896	40.291	-5.66227	40.291	-33.2854
40.391	130.389	40.391	147.095	51.545	255.46	40.392	272.558	337.409	57.7089	40.392	299.813	40.392	120.656	40.392	142.432	40.392	-33.6391	40.392	8.90546	40.392	-6.78582	40.392	29.3754	58.377	-77.3849	40.392	178.72	40.392	18.4605	40.593	42.6219	223.664	-158.472	218.339	-84.7104	40.391	26.3608	41.496	93.4853	41.697	-63.6031	40.392	169.143	136.148	-61.4607	40.392	-5.36954	40.392	-33.2654
40.492	131.467	40.492	145.831	51.646	254.797	40.493	272.678	337.509	57.7555	40.493	299.436	40.493	120.399	40.493	141.055	40.492	-35.4364	40.492	8.31403	40.492	-7.81247	40.492	30.2054	58.478	-78.4118	40.492	178.297	40.492	16.7014	40.693	42.5255	223.765	-158.179	218.44	-83.5753	40.492	25.9469	41.597	94.1182	41.798	-63.9852	40.492	170.153	136.248	-60.0532	40.492	-4.65333	40.492	-32.4547
40.592	131.188	40.592	146.934	51.746	253.801	40.593	273.369	337.61	58.0266	40.593	298.85	40.593	119.882	40.593	139.35	40.593	-37.3892	40.593	7.24451	40.593	-9.48934	40.593	29.9932	58.578	-77.5281	40.593	177.941	40.593	14.9991	40.794	41.2697	223.865	-157.908	218.54	-82.5105	40.592	24.7878	41.697	94.4616	41.898	-63.5664	40.593	171.492	136.349	-59.548	40.593	-4.08986	40.593	-32.0676
40.693	131.509	40.693	147.293	51.847	252.633	40.694	273.826	337.71	58.4162	40.694	299.191	40.694	118.84	40.694	138.307	40.693	-38.9046	40.693	7.06994	40.693	-11.5511	40.693	30.2852	58.679	-78.0782	40.693	177.577	40.693	13.4994	40.894	40.5905	223.966	-157.234	218.641	-81.6826	40.693	24.2966	41.798	94.6478	41.999	-63.034	40.693	173.801	136.449	-59.7708	40.693	-3.68971	40.693	-31.5892
40.793	131.743	40.793	147.962	51.947	252.638	40.794	273.657	337.811	59.1393	40.794	298.715	40.794	117.786	40.794	137.984	40.794	-40.6167	40.794	6.73388	40.794	-13.4537	40.794	30.1303	58.779	-79.4811	40.794	177.68	40.794	11.5908	40.995	40.6219	224.066	-156.244	218.741	-80.9346	40.793	23.4624	41.898	95.378	42.099	-62.0954	40.794	175.371	136.55	-60.242	40.794	-3.75264	40.794	-31.4258
40.894	131.894	40.894	147.919	52.048	251.988	40.895	273.841	337.911	58.8991	40.895	298.429	40.895	116.807	40.895	136.392	40.894	-42.8382	40.894	5.39157	40.894	-14.9159	40.894	30.0376	58.88	-81.0874	40.894	177.861	40.894	9.68324	41.095	39.9286	224.167	-155.064	218.841	-80.0353	40.894	22.4768	41.999	95.9498	42.2	-61.5846	40.894	177.098	136.65	-60.3031	40.894	-3.65758	40.894	-30.3578
40.994	132.125	40.994	147.968	52.148	250.501	40.995	274.237	338.012	59.0511	40.995	297.553	40.995	116.293	40.995	134.91	40.995	-44.7751	40.995	4.57358	40.995	-18.0066	40.995	29.7012	58.98	-82.1031	40.995	177.452	40.995	7.75015	41.196	39.9812	224.267	-154.43	218.942	-79.0322	40.994	22.0662	42.099	96.5266	42.3	-60.864	40.994	179.04	136.751	-60.314	40.995	-2.87769	40.995	-30.11
41.095	132.252	41.095	147.247	52.249	249.219	41.096	274.597	338.112	58.7936	41.096	297.36	41.096	115.988	41.096	134.246	41.095	-46.4574	41.095	4.23431	41.095	-20.0549	41.095	30.2243	59.081	-82.4219	41.095	177.215	41.095	5.49434	41.296	40.0821	224.368	-153.699	219.042	-77.8262	41.094	20.5797	42.2	97.4358	42.401	-60.8703	41.095	180.046	136.851	-60.3869	41.095	-2.50302	41.095	-30.2901
41.195	131.649	41.195	146.967	52.349	248.286	41.196	274.994	338.213	58.3837	41.196	296.3	41.196	115.876	41.196	132.227	41.196	-47.5615	41.196	3.56821	41.196	-22.0606	41.196	30.988	59.181	-82.6254	41.196	176.295	41.196	4.15767	41.397	40.1469	224.468	-152.452	219.143	-76.1843	41.195	20.3148	42.3	97.8311	42.501	-61.1681	41.195	181.439	136.952	-59.8664	41.196	-2.49378	41.196	-30.1111
41.296	131.449	41.296	147.603	52.45	247.205	41.296	275.116	338.313	58.1253	41.296	295.329	41.296	115.771	41.296	130.175	41.296	-48.761	41.296	2.8796	41.296	-23.7777	41.296	31.2198	59.282	-82.3154	41.296	175.545	41.296	1.84239	41.497	39.4779	224.569	-151.441	219.243	-74.8871	41.295	19.712	42.401	98.3213	42.602	-60.4756	41.296	183.283	137.052	-59.5479	41.296	-2.72856	41.296	-30.3283
41.396	131.672	41.396	147.45	52.55	245.775	41.397	275.398	338.414	58.1443	41.397	294.401	41.397	115.587	41.397	127.979	41.397	-50.2756	41.397	3.01224	41.397	-25.2941	41.397	32.8582	59.382	-81.744	41.397	174.78	41.397	0.402556	41.598	39.2533	224.669	-150.317	219.344	-73.4465	41.396	18.7325	42.501	98.1673	42.702	-59.7005	41.396	185.166	137.153	-59.4977	41.397	-2.22884	41.397	-31.0872
41.497	131.885	41.497	148.683	52.651	244.626	41.497	275.946	338.514	57.9456	41.497	294.655	41.497	115.859	41.497	125.475	41.497	-52.879	41.497	2.75629	41.497	-26.7908	41.497	33.629	59.483	-81.2399	41.497	174.492	41.497	-0.975056	41.698	39.3937	224.77	-149.718	219.444	-72.2877	41.496	17.7932	42.602	98.4745	42.803	-58.9766	41.497	187.399	137.253	-58.8394	41.497	-2.53492	41.497	-30.8629
41.597	131.191	41.597	149.175	52.751	243.639	41.598	276.277	338.615	57.0931	41.598	294.136	41.598	115.201	41.598	123.614	41.597	-54.8963	41.597	2.30487	41.597	-28.2521	41.597	34.5863	59.583	-80.2268	41.598	173.266	41.598	-2.33663	41.799	38.4422	224.87	-149.255	219.545	-70.2293	41.597	16.9335	42.702	99.2142	42.903	-58.8417	41.597	188.262	137.353	-58.5245	41.598	-1.98285	41.598	-30.8704
41.698	131.374	41.698	148.758	52.852	242.257	41.698	275.636	338.715	56.838	41.698	293.268	41.698	114.866	41.698	121.201	41.698	-56.8672	41.698	1.79127	41.698	-29.7571	41.698	35.0782	59.684	-79.0133	41.698	172.074	41.698	-4.52665	41.899	37.2936	224.971	-148.54	219.645	-68.7846	41.697	16.1318	42.803	99.984	43.004	-58.0469	41.698	190.217	137.454	-58.3744	41.698	-1.62986	41.698	-31.1199
41.798	131.596	41.798	148.783	52.952	241.298	41.799	275.53	338.816	56.5961	41.799	292.021	41.799	114.385	41.799	119.715	41.798	-58.4571	41.798	1.83061	41.798	-30.6406	41.798	36.0209	59.784	-77.2361	41.799	170.314	41.799	-6.68081	41.999	36.5978	225.071	-147.703	219.746	-67.1802	41.798	15.0068	42.903	100.97	43.104	-56.2712	41.798	191.525	137.554	-58.6933	41.799	-1.60409	41.799	-31.637
41.899	131.077	41.899	147.413	53.053	240.476	41.899	275.284	338.916	56.7958	41.899	292.062	41.899	114.454	41.899	118.241	41.899	-59.9011	41.899	1.00377	41.899	-32.1273	41.899	36.4129	59.885	-77.0042	41.899	169.043	41.899	-9.11371	42.1	36.0235	225.172	-147.337	219.846	-65.4797	41.898	13.7779	43.004	102.071	43.205	-56.1445	41.899	192.414	137.655	-57.5953	41.899	-0.757722	41.899	-31.917
41.999	131.331	41.999	146.78	53.153	239.569	42	275.153	339.016	57.2144	42	290.942	42	114.025	42	116.322	41.999	-62.412	41.999	0.337188	41.999	-34.5541	41.999	36.4133	59.985	-74.4667	41.999	167.556	41.999	-11.0171	42.2	35.4935	225.272	-146.674	219.947	-64.2666	41.999	13.4309	43.104	102.645	43.305	-56.2605	41.999	193.688	137.755	-57.015	41.999	-1.34009	42	-31.4678
42.1	131.332	42.1	145.611	53.254	239.206	42.1	273.891	339.117	57.2586	42.1	290.391	42.1	114.195	42.1	113.89	42.1	-64.7399	42.1	0.0154702	42.1	-35.814	42.1	36.854	60.085	-72.6873	42.1	165.885	42.1	-12.6557	42.301	34.7531	225.373	-146.845	220.047	-62.9003	42.099	12.6777	43.205	103.238	43.405	-56.5882	42.1	194.494	137.856	-55.9201	42.1	-1.21752	42.1	-31.1904
42.2	131.488	42.2	144.797	53.354	238.742	42.201	273.427	339.217	57.1518	42.201	288.869	42.201	113.869	42.201	112.246	42.2	-66.7278	42.2	0.426051	42.2	-37.1682	42.2	37.3497	60.186	-72.0373	42.2	163.495	42.2	-14.5282	42.401	32.9805	225.473	-145.886	220.148	-61.765	42.2	12.0951	43.305	103.371	43.506	-56.7251	42.2	195.577	137.956	-55.3485	42.2	-1.12452	42.201	-30.3077
42.301	131.217	42.301	143.907	53.454	238.386	42.301	272.686	339.318	57.6694	42.301	287.497	42.301	114.406	42.301	110.814	42.301	-68.9365	42.301	-0.12028	42.301	-38.8088	42.301	38.4234	60.286	-72.7102	42.301	162.126	42.301	-15.9307	42.502	31.994	225.574	-145.355	220.248	-61.1453	42.3	11.5665	43.405	103.303	43.606	-55.9491	42.301	195.768	138.057	-54.1499	42.301	-1.10491	42.301	-29.5774
42.401	130.303	42.401	142.921	53.555	238.616	42.402	271.969	339.418	57.5353	42.402	286.09	42.402	114.23	42.402	110.429	42.401	-70.7632	42.401	-0.844045	42.401	-39.8696	42.401	39.0168	60.387	-72.1148	42.401	160.867	42.401	-17.3306	42.602	30.262	225.674	-145.02	220.349	-60.373	42.401	11.1231	43.506	103.865	43.707	-55.2924	42.401	195.64	138.157	-53.6797	42.401	-1.07958	42.402	-29.0058
42.502	129.604	42.502	141.162	53.655	238.282	42.502	271.418	339.519	57.3823	42.502	284.583	42.502	115.286	42.502	109.999	42.502	-72.4168	42.502	-0.695044	42.502	-41.128	42.502	39.7499	60.487	-71.1003	42.502	159.788	42.502	-17.9947	42.703	28.5103	225.774	-144.522	220.449	-60.2156	42.501	10.8832	43.606	104.379	43.807	-54.8316	42.502	196.281	138.258	-52.9453	42.502	-1.57853	42.502	-28.2007
42.602	129.751	42.602	141.053	53.756	237.296	42.603	270.5	339.619	57.2108	42.603	283.871	42.603	116.698	42.603	108.781	42.602	-73.3579	42.602	-1.10543	42.602	-41.8724	42.602	39.8105	60.588	-69.1445	42.602	158.517	42.602	-19.0651	42.803	26.2048	225.875	-144.597	220.55	-60.4333	42.602	10.7072	43.707	103.902	43.908	-54.5542	42.602	195.882	138.358	-52.8519	42.602	-1.4205	42.602	-28.17
42.702	129.263	42.702	139.61	53.856	236.25	42.703	269.994	339.72	56.7914	42.703	283.455	42.703	117.777	42.703	108.656	42.703	-74.7141	42.703	-1.78903	42.703	-43.0434	42.703	39.1032	60.688	-68.3268	42.703	156.817	42.703	-19.8843	42.904	24.1931	225.975	-143.615	220.65	-59.5093	42.702	10.1903	43.807	103.51	44.008	-53.6336	42.703	195.469	138.459	-52.202	42.703	-1.2387	42.703	-27.1047
42.803	128.722	42.803	138.592	53.957	234.179	42.804	269.098	339.82	56.3708	42.804	282.195	42.804	118.755	42.804	107.828	42.803	-76.0801	42.803	-1.68014	42.803	-43.8916	42.803	39.8007	60.789	-67.3906	42.803	155.667	42.803	-20.9461	43.004	23.1863	226.076	-143.325	220.751	-58.2611	42.803	10.1751	43.908	103.579	44.109	-52.8361	42.803	195.736	138.559	-52.6458	42.803	-1.99623	42.803	-27.0768
42.903	128.713	42.903	137.303	54.057	233.123	42.904	269.019	339.921	56.6972	42.904	281.601	42.904	119.453	42.904	107.24	42.904	-76.7475	42.904	-2.39609	42.904	-45.0212	42.904	39.7845	60.889	-67.3271	42.904	154.079	42.904	-22.2464	43.105	21.4456	226.176	-142.833	220.851	-57.6253	42.903	9.85919	44.008	103.644	44.209	-52.0133	42.904	196.583	138.66	-52.6393	42.904	-1.46955	42.904	-26.2063
43.004	129.626	43.004	136.287	54.158	232.045	43.005	268.62	340.021	56.5686	43.005	280.766	43.005	120.625	43.005	105.994	43.004	-77.9982	43.004	-4.13071	43.004	-46.4017	43.004	39.3528	60.99	-67.761	43.004	152.694	43.004	-23.0039	43.205	19.1237	226.277	-142.727	220.952	-57.4125	43.004	9.28588	44.109	103.93	44.31	-51.1722	43.004	197.211	138.76	-52.6228	43.004	-2.00515	43.004	-25.2672
43.104	129.092	43.104	135.295	54.258	231.224	43.105	268.224	340.122	56.7461	43.105	280.224	43.105	121.171	43.105	105.894	43.105	-79.3077	43.105	-5.72808	43.105	-46.8847	43.105	39.0833	61.09	-69.9161	43.105	152.098	43.105	-23.5858	43.306	17.1685	226.377	-143.24	221.052	-56.7095	43.104	8.36443	44.209	104.429	44.41	-50.2413	43.105	198.772	138.861	-52.6628	43.105	-2.25205	43.105	-25.3654
43.205	128.713	43.205	133.855	54.359	230.432	43.206	267.777	340.222	56.4604	43.206	279.939	43.206	122.36	43.206	105.601	43.205	-80.4199	43.205	-7.4909	43.205	-47.3663	43.205	38.9052	61.191	-72.4916	43.205	151.105	43.205	-23.7133	43.406	15.6129	226.478	-143.341	221.152	-56.4602	43.205	7.8297	44.31	103.953	44.511	-49.3249	43.205	199.257	138.961	-52.6066	43.205	-2.27428	43.205	-25.2669
43.305	128.384	43.305	134.108	54.459	228.499	43.306	268.115	340.323	55.9881	43.306	279.108	43.306	124.14	43.306	105.086	43.306	-81.9213	43.306	-8.96459	43.306	-48.865	43.306	39.0671	61.291	-72.9134	43.306	150.941	43.306	-24.8067	43.507	13.2255	226.578	-143.368	221.253	-55.8079	43.305	7.14948	44.41	104.288	44.611	-47.8603	43.305	199.924	139.062	-52.8322	43.306	-2.52854	43.306	-23.8991
43.406	127.317	43.406	134.064	54.56	227.205	43.407	267.371	340.423	55.6558	43.407	279.099	43.407	125.69	43.407	104.793	43.406	-83.0733	43.406	-11.0734	43.406	-50.1532	43.406	39.2413	61.392	-72.4766	43.406	150.66	43.406	-25.445	43.607	10.6771	226.679	-143.365	221.353	-55.4063	43.405	6.8205	44.511	104.232	44.712	-46.7107	43.406	200.149	139.162	-53.1782	43.406	-2.50663	43.406	-23.1447
43.506	127.246	43.506	132.971	54.66	226.322	43.507	267.216	340.524	55.3349	43.507	278.925	43.507	126.196	43.507	104.307	43.507	-83.6472	43.507	-11.9237	43.507	-51.8537	43.507	39.2325	61.492	-72.408	43.507	150.103	43.507	-26.5358	43.708	8.61125	226.779	-143.417	221.454	-54.7193	43.506	5.96827	44.611	104.905	44.812	-46.1432	43.506	199.984	139.263	-52.7964	43.507	-3.68033	43.507	-21.8695
43.607	126.787	43.607	132.597	54.761	224.594	43.607	267.538	340.624	54.9768	43.607	278.695	43.607	127.357	43.607	103.517	43.607	-83.6937	43.607	-13.2411	43.607	-52.7492	43.607	40.1918	61.593	-72.6149	43.607	149.095	43.607	-27.1318	43.808	6.70682	226.88	-143.715	221.554	-54.2949	43.606	5.53963	44.712	104.257	44.913	-45.8205	43.607	201.281	139.363	-53.1196	43.607	-3.70316	43.607	-20.6889
43.707	126.234	43.707	132.117	54.861	223.858	43.708	266.869	340.725	53.9103	43.708	278.263	43.708	128.408	43.708	102.943	43.708	-83.9542	43.708	-15.1669	43.708	-53.621	43.708	40.4211	61.693	-72.6861	43.708	148.377	43.708	-28.1594	43.909	5.0887	226.98	-143.242	221.655	-54.0266	43.707	5.41315	44.812	104.885	45.013	-45.5807	43.707	202.086	139.464	-52.1551	43.708	-4.30071	43.708	-20.1913
43.808	125.916	43.808	131.445	54.962	222.34	43.808	267.111	340.825	53.1789	43.808	278.092	43.808	129.668	43.808	102.177	43.808	-84.0665	43.808	-16.7371	43.808	-55.3478	43.808	40.0962	61.794	-73.4382	43.808	147.695	43.808	-28.9995	44.009	3.05432	227.081	-142.048	221.755	-53.1335	43.807	4.62856	44.913	104.952	45.114	-44.4883	43.808	202.828	139.564	-51.9495	43.808	-5.04395	43.808	-19.1677
43.908	125.8	43.908	131.447	55.062	221.553	43.909	267.105	340.926	52.9966	43.909	277.568	43.909	131.066	43.909	100.995	43.908	-84.5552	43.908	-19.3192	43.908	-57.0431	43.908	39.6028	61.894	-75.0925	43.909	147.553	43.909	-30.0286	44.11	0.890941	227.181	-141.115	221.856	-52.3308	43.908	3.87792	45.013	105.227	45.214	-44.2119	43.908	203.589	139.664	-51.3149	43.909	-4.80476	43.909	-19.6328
44.009	125.584	44.009	131.3	55.163	220.861	44.009	266.24	341.026	52.2541	44.009	277.333	44.009	132.515	44.009	101.275	44.009	-83.9398	44.009	-22.2607	44.009	-58.6143	44.009	39.8204	61.995	-75.5306	44.009	146.947	44.009	-30.697	44.21	-1.56518	227.282	-140.506	221.956	-51.9508	44.008	3.40188	45.114	105.2	45.315	-43.5561	44.009	203.861	139.765	-50.3464	44.009	-5.54195	44.009	-18.8861
44.109	125.06	44.109	130.766	55.263	219.628	44.11	265.818	341.127	51.1678	44.11	277.536	44.11	133.954	44.11	99.7469	44.109	-83.0617	44.109	-24.2555	44.109	-60.1427	44.109	39.3863	62.095	-75.6929	44.11	146.698	44.11	-31.0879	44.31	-3.50407	227.382	-140.512	222.057	-50.3262	44.109	3.23845	45.214	106.105	45.415	-43.0449	44.109	204.562	139.865	-49.6924	44.11	-5.894	44.11	-18.8292
44.21	124.647	44.21	129.595	55.364	218.498	44.21	265.646	341.227	50.4552	44.21	277.731	44.21	134.987	44.21	98.5581	44.21	-82.4888	44.21	-26.8012	44.21	-61.6877	44.21	39.3687	62.196	-74.6968	44.21	146.645	44.21	-31.2828	44.411	-5.80074	227.483	-140.485	222.157	-50.2624	44.209	2.93316	45.315	105.852	45.515	-42.6527	44.21	205.081	139.966	-49.6021	44.21	-6.51871	44.21	-18.3501
44.31	124.247	44.31	128.248	55.464	217.592	44.311	265.142	341.328	50.0537	44.311	278.485	44.311	136.044	44.311	98.2206	44.31	-81.6311	44.31	-28.6337	44.31	-63.4215	44.31	38.4753	62.296	-74.5947	44.31	146.232	44.31	-31.287	44.511	-8.13324	227.583	-140.807	222.258	-50.7793	44.31	2.25734	45.415	105.532	45.616	-41.8152	44.31	206	140.066	-49.1882	44.31	-5.57793	44.311	-18.3928
44.411	124.159	44.411	127.411	55.565	216.672	44.411	263.666	341.428	50.0917	44.411	278.515	44.411	137.476	44.411	98.2958	44.411	-79.8931	44.411	-31.4515	44.411	-65.2723	44.411	38.1683	62.396	-75.5376	44.411	145.42	44.411	-31.4035	44.612	-9.84921	227.684	-140.158	222.358	-50.2684	44.41	1.91015	45.515	105.008	45.716	-40.8038	44.411	206.649	140.167	-48.5291	44.411	-5.6757	44.411	-18.0437
44.511	124.504	44.511	127.017	55.665	215.967	44.512	262.8	341.528	49.4245	44.512	278.119	44.512	139.078	44.512	98.0036	44.511	-78.2868	44.511	-33.3803	44.511	-67.0564	44.511	38.6594	62.497	-75.179	44.511	144.907	44.511	-31.571	44.712	-11.3534	227.784	-140.002	222.459	-48.476	44.511	0.836883	45.616	105.191	45.817	-40.2353	44.511	207.433	140.267	-48.229	44.511	-5.75533	44.512	-17.2764
44.612	124.838	44.612	125.777	55.765	214.412	44.612	262.523	341.629	48.8707	44.612	277.638	44.612	140.435	44.612	97.4813	44.612	-77.381	44.612	-34.8189	44.612	-69.1528	44.612	37.7863	62.597	-74.5715	44.612	145.226	44.612	-31.5691	44.813	-13.0558	227.885	-139.614	222.559	-48.1217	44.611	-0.225049	45.716	105.289	45.917	-39.2172	44.612	207.956	140.368	-48.0648	44.612	-5.50077	44.612	-16.8925
44.712	124.846	44.712	124.918	55.866	213.306	44.713	262.019	341.729	48.4072	44.713	277.728	44.713	141.532	44.713	97.3206	44.712	-76.6222	44.712	-36.8601	44.712	-70.6693	44.712	36.7885	62.698	-73.9028	44.712	145.071	44.712	-30.9064	44.913	-14.7132	227.985	-140.105	222.66	-47.6303	44.712	-1.04305	45.817	105.287	46.018	-38.5245	44.712	208.705	140.468	-48.5759	44.712	-5.44596	44.713	-15.858
44.813	124.553	44.813	123.74	55.966	212.147	44.813	261.308	341.83	48.0906	44.813	278.116	44.813	141.843	44.813	97.1474	44.813	-75.3937	44.813	-38.4482	44.813	-72.2208	44.813	36.0607	62.798	-74.5789	44.813	145.201	44.813	-30.9517	45.014	-16.5839	228.085	-139.308	222.76	-46.7597	44.812	-1.21684	45.917	104.584	46.118	-37.484	44.813	209.748	140.569	-48.0443	44.813	-5.44424	44.813	-14.9057
44.913	124.252	44.913	122.403	56.067	211.304	44.914	261.123	341.93	47.7576	44.914	278.095	44.914	143.178	44.914	96.7016	44.913	-74.0973	44.913	-40.2479	44.913	-72.9528	44.913	35.1727	62.899	-75.3032	44.913	145.296	44.913	-31.1379	45.114	-19.1813	228.186	-138.578	222.861	-45.6534	44.913	-1.62328	46.018	104.643	46.219	-36.762	44.913	210.613	140.669	-47.3542	44.913	-5.53188	44.913	-14.7601
45.013	123.458	45.013	122.059	56.167	210.007	45.014	260.652	342.031	47.1982	45.014	278.588	45.014	144.028	45.014	96.6172	45.014	-73.608	45.014	-41.5723	45.014	-74.6202	45.014	35.1124	62.999	-75.5987	45.014	145.532	45.014	-30.416	45.215	-21.5261	228.286	-138.799	222.961	-45.1139	45.013	-2.55336	46.118	104.066	46.319	-35.4505	45.014	211.296	140.77	-47.0624	45.014	-5.59798	45.014	-14.3792
45.114	122.493	45.114	121.047	56.268	209.778	45.115	260.296	342.131	46.9439	45.115	278.285	45.115	145.485	45.115	96.7697	45.114	-72.3414	45.114	-43.4809	45.114	-75.5163	45.114	35.0673	63.1	-75.9246	45.114	145.688	45.114	-30.0393	45.315	-23.946	228.387	-139.378	223.062	-44.2088	45.114	-3.36921	46.219	104.086	46.42	-33.5054	45.114	212.117	140.87	-47.5603	45.114	-6.17558	45.114	-13.3941
45.214	122.278	45.214	119.048	56.368	208.895	45.215	260.203	342.232	46.8034	45.215	276.496	45.215	147.219	45.215	97.9749	45.215	-71.007	45.215	-46.7325	45.215	-77.0305	45.215	34.3002	63.2	-75.8654	45.215	146.429	45.215	-29.5695	45.416	-25.739	228.487	-139.59	223.162	-43.4261	45.214	-4.00432	46.319	104.133	46.52	-32.1307	45.215	213.356	140.971	-47.479	45.215	-6.46167	45.215	-12.8745
45.315	121.503	45.315	117.287	56.469	207.66	45.316	259.736	342.332	46.725	45.316	275.989	45.316	149.625	45.316	98.364	45.315	-69.9206	45.315	-48.9414	45.315	-78.198	45.315	34.1909	63.301	-74.5775	45.315	145.9	45.315	-28.9907	45.516	-28.4934	228.588	-139.415	223.263	-42.2362	45.315	-4.49396	46.42	104.242	46.621	-30.8566	45.315	214.78	141.071	-47.343	45.315	-6.63141	45.315	-13.431
45.415	120.084	45.415	116.171	56.569	206.978	45.416	258.549	342.433	47.0056	45.416	276.149	45.416	151.471	45.416	100.016	45.416	-68.3918	45.416	-50.9069	45.416	-79.4463	45.416	33.9006	63.401	-72.1606	45.416	145.944	45.416	-29.1445	45.617	-30.3408	228.688	-138.754	223.363	-41.5639	45.415	-5.63349	46.52	104.846	46.721	-29.4793	45.416	216.768	141.172	-47.2505	45.416	-6.65649	45.416	-13.2317
45.516	119.127	45.516	115.602	56.67	206.637	45.517	258.314	342.533	47.4613	45.517	275.308	45.517	153.052	45.517	100.691	45.516	-67.4928	45.516	-53.2775	45.516	-81.1193	45.516	33.2787	63.502	-68.4718	45.516	145.884	45.516	-28.9384	45.717	-32.2427	228.789	-138.003	223.463	-40.1331	45.515	-6.02415	46.621	105.793	46.822	-27.9304	45.516	218.619	141.272	-47.0776	45.516	-7.14963	45.516	-13.3541
45.616	119.155	45.616	114.149	56.77	205.585	45.617	257.004	342.634	47.2792	45.617	274.987	45.617	155.325	45.617	101.898	45.617	-65.8636	45.617	-55.8014	45.617	-81.9683	45.617	32.5811	63.602	-66.5773	45.617	146.265	45.617	-29.2142	45.818	-33.1122	228.889	-137.797	223.564	-39.2559	45.616	-6.29904	46.721	105.947	46.922	-26.7101	45.616	220.17	141.373	-46.6518	45.617	-6.9646	45.617	-13.3222
45.717	118.95	45.717	112.258	56.871	204.722	45.718	255.801	342.734	47.4621	45.718	274.431	45.718	157.52	45.718	102.847	45.717	-65.1884	45.717	-59.2092	45.717	-83.2681	45.717	31.8825	63.703	-64.455	45.717	146.252	45.717	-29.1631	45.918	-34.0287	228.99	-137.866	223.664	-38.6017	45.716	-6.45492	46.822	106.092	47.023	-25.0999	45.717	220.709	141.473	-45.4347	45.717	-6.42911	45.717	-12.8646
45.817	119.1	45.817	109.942	56.971	203.357	45.818	255.663	342.835	47.6835	45.818	274.503	45.818	159.262	45.818	102.593	45.818	-64.1636	45.818	-61.9138	45.818	-83.8931	45.818	31.8366	63.803	-61.7736	45.818	146.022	45.818	-28.5363	46.019	-35.0482	229.09	-137.675	223.765	-37.6787	45.817	-7.17059	46.922	105.579	47.123	-23.9896	45.817	221.899	141.574	-44.3605	45.818	-6.43926	45.818	-12.1831
45.918	118.769	45.918	109.011	57.072	201.95	45.919	254.594	342.935	47.8021	45.919	274.004	45.919	161.436	45.919	103.308	45.918	-62.6484	45.918	-63.7388	45.918	-84.58	45.918	31.9062	63.904	-59.4426	45.918	145.617	45.918	-27.9139	46.119	-35.9273	229.191	-137.446	223.865	-37.2567	45.917	-7.30633	47.023	105.412	47.224	-22.7261	45.918	222.074	141.674	-43.6585	45.918	-6.44955	45.918	-11.718
46.018	118.818	46.018	107.151	57.172	200.682	46.019	254.013	343.036	47.8072	46.019	273.342	46.019	162.679	46.019	104.02	46.019	-60.1833	46.019	-66.0257	46.019	-84.248	46.019	31.7343	64.004	-56.8151	46.019	145.567	46.019	-26.7443	46.22	-37.8262	229.291	-136.894	223.966	-36.3358	46.018	-7.96496	47.123	105.269	47.324	-21.3582	46.018	223.026	141.775	-42.1963	46.019	-6.42612	46.019	-11.1041
46.119	118.682	46.119	105.909	57.273	199.751	46.119	253.55	343.136	48.1593	46.119	273.317	46.119	164.851	46.119	103.465	46.119	-57.4547	46.119	-69.1052	46.119	-84.358	46.119	31.3801	64.105	-55.0322	46.119	145.018	46.119	-25.5928	46.32	-39.5773	229.392	-136.433	224.066	-35.3655	46.118	-7.69748	47.224	105.007	47.425	-19.8221	46.119	225.392	141.875	-41.1786	46.119	-6.50239	46.119	-9.83093
46.219	118.486	46.219	104.358	57.373	198.224	46.22	252.31	343.237	48.8667	46.22	273.31	46.22	166.922	46.22	104.538	46.219	-55.0137	46.219	-71.3694	46.219	-84.8974	46.219	31.3383	64.205	-53.1369	46.22	145.394	46.22	-25.871	46.421	-41.5512	229.492	-136.421	224.167	-35.6895	46.219	-8.39197	47.324	105.091	47.525	-17.9944	46.219	226.931	141.975	-40.4805	46.22	-6.16838	46.22	-9.28302
46.32	117.957	46.32	102.083	57.474	197.437	46.32	250.927	343.337	48.8079	46.32	273.235	46.32	169.163	46.32	105.035	46.32	-52.6001	46.32	-73.8487	46.32	-84.7882	46.32	32.0936	64.306	-49.8378	46.32	146.463	46.32	-24.8648	46.521	-42.3043	229.593	-136.598	224.267	-34.8397	46.319	-8.32581	47.425	104.473	47.625	-16.8652	46.32	227.758	142.076	-40.3104	46.32	-5.8785	46.32	-8.32699
46.42	117.388	46.42	100.259	57.574	196.179	46.421	249.054	343.438	49.1176	46.421	273.168	46.421	172.104	46.421	105.656	46.42	-49.9134	46.42	-77.0847	46.42	-85.6403	46.42	31.3403	64.406	-48.7994	46.421	146.939	46.421	-24.5056	46.621	-43.2074	229.693	-136.987	224.368	-34.4562	46.42	-8.47833	47.525	104.48	47.726	-15.7094	46.42	229.577	142.176	-39.5891	46.421	-6.73902	46.421	-7.14384
46.521	117.247	46.521	97.7289	57.675	195.389	46.521	246.794	343.538	49.2143	46.521	272.045	46.521	173.934	46.521	107.06	46.521	-46.1742	46.521	-79.5112	46.521	-85.8668	46.521	31.1388	64.507	-48.0963	46.521	146.846	46.521	-24.7659	46.722	-44.6135	229.794	-137.052	224.468	-33.0657	46.52	-8.71491	47.625	104.986	47.826	-14.9379	46.521	230.817	142.277	-39.3689	46.521	-6.12228	46.521	-5.65988
46.621	117.316	46.621	95.5605	57.775	193.409	46.622	245.283	343.639	49.3323	46.622	271.69	46.622	176.764	46.622	108.517	46.621	-42.6189	46.621	-81.9399	46.621	-85.7892	46.621	31.0544	64.607	-47.6635	46.621	147.488	46.621	-24.7725	46.822	-45.4656	229.894	-136.241	224.569	-31.7235	46.621	-8.93851	47.726	105.267	47.927	-13.6624	46.621	232.806	142.377	-38.7504	46.621	-6.17622	46.622	-4.36792
46.722	116.277	46.722	93.6224	57.876	191.88	46.722	244.209	343.739	49.3618	46.722	271.834	46.722	179.329	46.722	109.611	46.722	-39.462	46.722	-83.5461	46.722	-85.4321	46.722	31.0255	64.707	-47.2385	46.722	148.078	46.722	-24.301	46.923	-46.0457	229.995	-135.809	224.669	-30.0893	46.721	-9.02004	47.826	105.318	48.027	-12.7069	46.722	233.422	142.478	-38.3628	46.722	-5.97686	46.722	-2.98162
46.822	115.458	46.822	91.7989	57.976	190.594	46.823	243.009	343.839	49.3625	46.823	271.438	46.823	181.94	46.823	110.134	46.822	-36.8521	46.822	-85.9637	46.822	-85.9447	46.822	31.2501	64.808	-47.3544	46.822	148.997	46.822	-23.7893	47.023	-46.6376	230.095	-135.539	224.77	-29.5501	46.822	-9.1323	47.927	104.958	48.128	-12.649	46.822	235.253	142.578	-37.7013	46.822	-5.71484	46.823	-2.45541
46.923	115.549	46.923	91.5638	58.077	188.871	46.923	241.941	343.94	49.0677	46.923	270.111	46.923	184.386	46.923	111.235	46.923	-33.6644	46.923	-87.1329	46.923	-85.9692	46.923	32.7142	64.908	-45.2636	46.923	149.669	46.923	-23.2548	47.124	-46.8642	230.196	-135.019	224.87	-29.2054	46.922	-8.89046	48.027	104.534	48.228	-10.9126	46.923	236.455	142.679	-36.9707	46.923	-5.93353	46.923	-1.54296
47.023	115.066	47.023	90.384	58.177	186.907	47.024	240.881	344.04	49.1084	47.024	269.622	47.024	186.439	47.024	113.168	47.023	-30.4024	47.023	-89.0232	47.023	-85.7646	47.023	33.7804	65.009	-43.9821	47.023	150.328	47.023	-22.3789	47.224	-47.7825	230.296	-135.054	224.971	-28.4962	47.023	-9.52654	48.128	104.445	48.329	-9.77665	47.023	238.801	142.779	-37.6728	47.023	-5.77811	47.024	-1.17581
47.123	114.961	47.123	88.7053	58.277	185.611	47.124	240.317	344.141	48.6468	47.124	268.712	47.124	187.711	47.124	115.513	47.124	-27.0481	47.124	-90.8652	47.124	-86.2876	47.124	35.0808	65.109	-42.5179	47.124	150.915	47.124	-21.7451	47.325	-48.6109	230.397	-134.858	225.071	-28.1473	47.123	-10.0833	48.228	104.845	48.429	-7.62802	47.124	240.326	142.88	-37.7768	47.124	-5.92632	47.124	-0.794578
47.224	114.186	47.224	87.4917	58.378	184.367	47.225	239.469	344.241	48.4927	47.225	268.394	47.225	190.381	47.225	116.495	47.224	-23.7582	47.224	-92.9565	47.224	-86.4208	47.224	35.1033	65.21	-41.0183	47.224	152.055	47.224	-21.2744	47.425	-48.9364	230.497	-135.93	225.172	-27.6817	47.224	-10.3833	48.329	104.842	48.53	-5.84937	47.224	241.999	142.98	-37.5047	47.224	-5.62292	47.225	0.136433
47.324	114.382	47.324	85.757	58.478	182.748	47.325	238.6	344.342	48.0622	47.325	267.694	47.325	192.041	47.325	117.623	47.325	-20.3608	47.325	-94.864	47.325	-85.6819	47.325	35.1823	65.31	-38.3721	47.325	152.972	47.325	-21.233	47.526	-49.4818	230.597	-136.388	225.272	-26.0276	47.324	-11.1863	48.429	104.748	48.63	-4.40603	47.325	243.742	143.081	-37.1168	47.325	-4.91484	47.325	0.445007
47.425	114.799	47.425	84.1587	58.579	180.358	47.426	237.252	344.442	47.7969	47.426	267.649	47.426	194.504	47.426	117.178	47.425	-17.8673	47.425	-97.12	47.425	-85.9864	47.425	36.3187	65.411	-37.2174	47.425	153.653	47.425	-21.1816	47.626	-49.9137	230.698	-136.332	225.373	-24.5717	47.425	-11.3668	48.53	104.624	48.731	-3.37973	47.425	245.227	143.181	-36.5172	47.425	-4.87383	47.425	0.973707
47.525	115.546	47.525	82.7157	58.679	178.955	47.526	235.656	344.543	47.6567	47.526	267.12	47.526	196.867	47.526	116.493	47.526	-15.1495	47.526	-99.873	47.526	-85.707	47.526	37.701	65.511	-35.2959	47.526	153.979	47.526	-20.919	47.727	-50.1788	230.798	-137.328	225.473	-22.936	47.525	-11.4778	48.63	104.309	48.831	-1.62931	47.526	246.927	143.282	-35.4561	47.526	-4.72569	47.526	0.232193
47.626	115.096	47.626	81.698	58.78	177.116	47.627	233.855	344.643	47.3374	47.627	266.111	47.627	198.636	47.627	116.106	47.626	-12.7291	47.626	-102.485	47.626	-85.4318	47.626	38.9527	65.612	-33.6177	47.626	153.715	47.626	-20.104	47.827	-50.0977	230.899	-137.69	225.574	-21.5225	47.625	-12.0021	48.731	104.733	48.932	-0.428332	47.626	249.519	143.382	-34.6213	47.626	-4.49056	47.626	0.64201
47.726	115.791	47.726	81.0452	58.88	175.535	47.727	232.103	344.744	47.0767	47.727	264.878	47.727	200.926	47.727	115.692	47.727	-10.0652	47.727	-104.537	47.727	-85.2276	47.727	40.3375	65.712	-31.4467	47.727	153.566	47.727	-19.8092	47.928	-50.1685	230.999	-138.055	225.674	-20.7602	47.726	-12.2139	48.831	104.872	49.032	1.10457	47.727	252.607	143.483	-34.8724	47.727	-4.26976	47.727	-0.0379908
47.827	115.404	47.827	78.4862	58.981	175.378	47.828	231.138	344.844	46.432	47.828	264.194	47.828	201.904	47.828	115.01	47.827	-7.00076	47.827	-106.551	47.827	-85.05	47.827	41.7646	65.813	-29.3966	47.827	153.708	47.827	-19.3709	48.028	-50.2923	231.1	-138.034	225.774	-19.7246	47.826	-12.9425	48.932	104.411	49.133	2.99769	47.827	255.642	143.583	-34.1163	47.827	-3.64187	47.827	-0.0511431
47.927	115.433	47.927	76.4531	59.081	174.167	47.928	229.435	344.945	46.0586	47.928	263.273	47.928	203.416	47.928	115.17	47.928	-4.9385	47.928	-107.532	47.928	-85.0675	47.928	43.2151	65.913	-28.2658	47.928	153.336	47.928	-18.612	48.129	-50.3283	231.2	-137.766	225.875	-19.3044	47.927	-13.0422	49.032	103.995	49.233	4.52318	47.927	257.663	143.684	-33.6131	47.928	-2.99775	47.928	-0.173046
48.028	114.921	48.028	74.9809	59.182	172.56	48.029	228.271	345.045	45.3206	48.029	262.898	48.029	204.607	48.029	114.695	48.028	-2.94431	48.028	-108.645	48.028	-84.5372	48.028	45.2533	66.014	-26.1847	48.028	153.295	48.028	-18.9106	48.229	-50.2018	231.301	-137.078	225.975	-19.4372	48.027	-13.6139	49.133	103.588	49.334	5.31334	48.028	259.377	143.784	-32.5661	48.028	-2.10608	48.028	-0.385632
48.128	114.728	48.128	73.0785	59.282	170.864	48.129	226.976	345.146	45.1437	48.129	261.654	48.129	206.265	48.129	114.19	48.129	-0.642937	48.129	-109.325	48.129	-84.7241	48.129	46.9249	66.114	-21.563	48.129	153.004	48.129	-18.9585	48.33	-49.7032	231.401	-136.159	226.076	-19.9198	48.128	-13.8222	49.233	103.234	49.434	6.72047	48.128	261.103	143.885	-32.1957	48.129	-1.71108	48.129	0.137408
48.229	114.938	48.229	70.809	59.383	169.062	48.23	225.603	345.246	44.8993	48.23	260.849	48.23	207.125	48.23	114.054	48.229	2.34784	48.229	-110.787	48.229	-84.3011	48.229	48.9231	66.215	-18.0693	48.229	152.476	48.229	-19.2966	48.43	-49.6668	231.502	-135.497	226.176	-19.7996	48.228	-13.8917	49.334	103.683	49.535	7.75112	48.229	263.885	143.985	-31.4831	48.229	-1.26683	48.229	1.26
48.329	115.087	48.329	68.4745	59.483	167.563	48.33	223.764	345.347	44.4601	48.33	259.632	48.33	208.647	48.33	114.18	48.33	6.05896	48.33	-110.835	48.33	-83.6707	48.33	50.3798	66.315	-14.58	48.33	152.067	48.33	-19.8807	48.531	-49.2538	231.602	-134.507	226.277	-19.6826	48.329	-14.0753	49.434	103.87	49.635	8.79095	48.329	265.555	144.086	-30.8039	48.33	-0.50644	48.33	0.603064
48.43	115.864	48.43	66.7062	59.584	166.068	48.43	222.928	345.447	44.195	48.43	257.877	48.43	209.071	48.43	114.473	48.43	8.72751	48.43	-111.6	48.43	-83.3531	48.43	51.7982	66.416	-12.0259	48.43	151.556	48.43	-20.6186	48.631	-48.6724	231.703	-133.502	226.377	-19.5893	48.429	-14.4892	49.535	103.935	49.735	9.6627	48.43	267.434	144.186	-30.603	48.43	0.052104	48.43	0.7415
48.53	115.678	48.53	65.4506	59.684	164.486	48.531	221.089	345.548	44.1226	48.531	256.176	48.531	210.527	48.531	112.981	48.53	11.3801	48.53	-113.821	48.53	-82.4888	48.53	53.4863	66.516	-9.10169	48.531	151.449	48.531	-21.1583	48.732	-47.9665	231.803	-132.669	226.478	-19.2812	48.53	-14.5869	49.635	102.984	49.836	11.015	48.53	270.144	144.287	-30.5294	48.531	1.75803	48.531	0.143856
48.631	115.555	48.631	63.2263	59.785	163.335	48.631	218.824	345.648	43.8815	48.631	255.788	48.631	212.175	48.631	112.713	48.631	12.9712	48.631	-115.251	48.631	-82.6543	48.631	53.9023	66.617	-6.47894	48.631	151.332	48.631	-21.7971	48.832	-47.9744	231.904	-131.34	226.578	-18.973	48.63	-14.5565	49.735	103.48	49.936	12.4254	48.631	271.685	144.387	-30.4178	48.631	2.53714	48.631	0.157783
48.731	115.617	48.731	60.9711	59.885	161.587	48.732	217.534	345.749	43.7831	48.732	255.76	48.732	214.816	48.732	112.983	48.731	15.7732	48.731	-116.218	48.731	-82.4962	48.731	54.5628	66.717	-3.67266	48.732	151.209	48.732	-22.476	48.932	-47.7716	232.004	-130.819	226.679	-18.1434	48.731	-14.5622	49.836	102.739	50.037	13.7291	48.731	273.631	144.487	-30.9007	48.732	3.49784	48.732	-0.00912654
48.832	116.044	48.832	58.284	59.986	160.654	48.832	215.749	345.849	43.6013	48.832	254.977	48.832	216.448	48.832	113.526	48.832	18.7711	48.832	-118.087	48.832	-82.1385	48.832	56.1491	66.818	-1.6543	48.832	151.303	48.832	-23.122	49.033	-47.7348	232.105	-130.567	226.779	-16.9477	48.831	-14.3721	49.936	102.48	50.137	14.4346	48.832	274.801	144.588	-31.0605	48.832	4.2707	48.832	-0.324721
48.932	115.699	48.932	55.613	60.086	158.872	48.933	214.163	345.95	42.6811	48.933	254.406	48.933	217.834	48.933	114.105	48.932	21.6733	48.932	-118.185	48.932	-81.6431	48.932	58.2264	66.918	1.55691	48.932	151.019	48.932	-23.3712	49.133	-47.3243	232.205	-129.961	226.88	-16.2093	48.932	-14.3297	50.037	102.493	50.238	16.0468	48.932	276.94	144.688	-31.1857	48.932	4.00969	48.933	-0.108342
49.033	116.057	49.033	53.4927	60.187	157.343	49.033	212.522	346.05	42.9208	49.033	253.336	49.033	219.43	49.033	114.489	49.033	23.7985	49.033	-118.519	49.033	-81.1402	49.033	59.8594	67.018	3.55364	49.033	150.986	49.033	-23.8473	49.234	-46.1779	232.306	-129.529	226.98	-15.2722	49.032	-14.1325	50.137	101.881	50.338	16.9041	49.033	278.539	144.789	-30.752	49.033	4.10151	49.033	0.148716
49.133	116.145	49.133	51.8035	60.287	156.078	49.134	210.416	346.151	43.0971	49.134	252.321	49.134	220.499	49.134	115.323	49.133	26.3721	49.133	-119.56	49.133	-80.7413	49.133	61.8414	67.119	5.30497	49.133	149.905	49.133	-24.1468	49.334	-45.999	232.406	-128.529	227.081	-15.239	49.133	-14.069	50.238	102.126	50.439	18.2945	49.133	279.556	144.889	-31.2394	49.133	4.42831	49.134	1.15097
49.234	116.66	49.234	50.87	60.388	154.58	49.234	208.408	346.251	42.809	49.234	250.675	49.234	221.858	49.234	116.342	49.234	28.7381	49.234	-119.841	49.234	-81.3959	49.234	63.2475	67.219	6.12699	49.234	148.933	49.234	-24.6472	49.435	-45.4737	232.507	-127.199	227.181	-14.9	49.233	-14.1622	50.338	102.102	50.539	19.4019	49.234	280.804	144.99	-30.3667	49.234	5.50994	49.234	1.37335
49.334	117.176	49.334	49.4776	60.488	152.778	49.335	207.462	346.351	42.7739	49.335	248.95	49.335	223.083	49.335	117.188	49.334	30.603	49.334	-120.782	49.334	-80.8905	49.334	64.5704	67.32	8.69551	49.334	148.754	49.334	-24.8371	49.535	-44.7817	232.607	-125.852	227.282	-14.2318	49.334	-14.3487	50.439	101.642	50.64	20.9927	49.334	281.209	145.09	-29.9527	49.334	5.10176	49.335	1.8824
49.434	118.063	49.434	47.8426	60.588	151.028	49.435	206.844	346.452	42.6889	49.435	247.767	49.435	224.485	49.435	117.952	49.435	32.6536	49.435	-121.485	49.435	-80.5307	49.435	66.0584	67.42	11.6504	49.435	149.066	49.435	-25.1554	49.636	-44.2115	232.708	-125.258	227.382	-14.3521	49.434	-14.5826	50.539	101.573	50.74	22.4815	49.435	281.622	145.191	-29.6842	49.435	5.34273	49.435	2.55415
49.535	118.173	49.535	44.9183	60.689	148.921	49.536	206.14	346.552	43.1895	49.536	246.296	49.536	226.353	49.536	118.599	49.535	34.04	49.535	-122.414	49.535	-80.0339	49.535	67.2148	67.521	13.633	49.535	149.219	49.535	-25.2849	49.736	-43.2093	232.808	-123.558	227.483	-14.7221	49.535	-15.164	50.64	100.957	50.841	24.4302	49.535	282.677	145.291	-28.8819	49.535	5.48498	49.536	3.48567
49.635	118.121	49.635	42.8944	60.789	148.681	49.636	204.441	346.653	42.8343	49.636	245.497	49.636	227.859	49.636	120.661	49.636	36.369	49.636	-124.241	49.636	-78.9752	49.636	69.5441	67.621	15.1456	49.636	149.001	49.636	-25.7545	49.837	-42.7006	232.908	-122.093	227.583	-14.2877	49.635	-15.3845	50.74	100.811	50.941	24.8885	49.636	283.302	145.392	-28.3304	49.636	5.9518	49.636	3.38349
49.736	118.954	49.736	39.9348	60.89	147.117	49.737	203.799	346.753	42.7884	49.737	244.282	49.737	229.974	49.737	122.286	49.736	38.9436	49.736	-124.868	49.736	-78.5949	49.736	71.5938	67.722	16.592	49.736	149.325	49.736	-26.5436	49.937	-42.5212	233.009	-120.148	227.684	-13.6102	49.735	-15.0718	50.841	100.763	51.042	26.6558	49.736	283.849	145.492	-27.4483	49.736	6.8289	49.736	3.22273
49.836	119.242	49.836	37.7311	60.99	144.424	49.837	202.741	346.854	43.0745	49.837	243.217	49.837	232.238	49.837	124.239	49.837	41.3203	49.837	-125.878	49.837	-78.6826	49.837	73.2224	67.822	19.2905	49.837	149.065	49.837	-26.9282	50.038	-41.4033	233.109	-119.07	227.784	-13.449	49.836	-15.6287	50.941	100.942	51.142	27.904	49.837	283.726	145.593	-27.2488	49.837	6.92867	49.837	3.02642
49.937	119.565	49.937	35.7679	61.091	142.253	49.938	201.18	346.954	42.8497	49.938	242.027	49.938	234.261	49.938	125.81	49.937	42.9095	49.937	-126.155	49.937	-78.4112	49.937	75.3371	67.923	21.4927	49.937	149.372	49.937	-26.9668	50.138	-40.6225	233.21	-118.582	227.885	-12.7676	49.936	-15.8995	51.042	100.736	51.243	29.4996	49.937	283.966	145.693	-26.8629	49.937	7.6694	49.937	2.81674
50.037	119.453	50.037	33.5394	61.191	139.422	50.038	199.834	347.055	43.2227	50.038	241.272	50.038	235.501	50.038	127.885	50.038	45.4316	50.038	-127.629	50.038	-78.1777	50.038	76.545	68.023	23.9359	50.038	149.244	50.038	-27.735	50.239	-40.158	233.31	-117.264	227.985	-11.2223	50.037	-16.2463	51.142	100.723	51.343	31.5894	50.038	284.215	145.794	-26.182	50.038	7.87708	50.038	2.93815
50.138	119.648	50.138	30.6288	61.292	136.435	50.139	198.292	347.155	44.1142	50.139	239.806	50.139	235.928	50.139	129.633	50.138	46.9537	50.138	-127.534	50.138	-77.7602	50.138	78.2265	68.124	27.0623	50.138	148.304	50.138	-28.0907	50.339	-39.408	233.411	-115.724	228.085	-10.7886	50.137	-16.6299	51.243	100.156	51.444	32.5244	50.138	285.201	145.894	-25.5277	50.138	8.529	50.138	3.21957
50.238	119.534	50.238	28.8503	61.392	133.567	50.239	196.432	347.256	44.1024	50.239	239.866	50.239	236.607	50.239	130.292	50.239	48.3157	50.239	-127.718	50.239	-77.615	50.239	80.4313	68.224	29.95	50.239	147.172	50.239	-28.1442	50.44	-39.37	233.511	-115.134	228.186	-10.1288	50.238	-17.1314	51.343	100.631	51.544	34.1454	50.238	285.944	145.995	-25.1167	50.239	9.49587	50.239	3.57623
50.339	119.979	50.339	26.7801	61.493	130.758	50.34	194.894	347.356	44.0557	50.34	239.077	50.34	237.145	50.34	131.684	50.339	50.395	50.339	-128.131	50.339	-77.5879	50.339	82.7822	68.325	32.1787	50.339	146.602	50.339	-28.2088	50.54	-38.655	233.612	-114.589	228.286	-9.94635	50.338	-17.5879	51.444	100.264	51.645	35.1603	50.339	286.729	146.095	-25.767	50.339	9.96977	50.339	3.59464
50.439	120.564	50.439	24.8038	61.593	127.815	50.44	194.178	347.457	43.7055	50.44	238.363	50.44	238.08	50.44	132.675	50.44	52.3683	50.44	-128.747	50.44	-77.6908	50.44	84.747	68.425	33.1052	50.44	146.282	50.44	-28.2138	50.641	-38.4843	233.712	-113.541	228.387	-9.17282	50.439	-17.3877	51.544	99.4372	51.745	35.6551	50.439	286.565	146.196	-25.9828	50.44	10.2427	50.44	3.73949
50.54	121.423	50.54	22.4456	61.694	124.356	50.541	193.016	347.557	43.2432	50.541	237.457	50.541	239.227	50.541	134.074	50.54	54.3578	50.54	-128.801	50.54	-77.4248	50.54	87.0568	68.526	33.7987	50.54	145.44	50.54	-28.5857	50.741	-38.2202	233.813	-112.327	228.487	-8.20186	50.539	-17.4788	51.645	99.1226	51.846	36.4423	50.54	286.71	146.296	-25.9669	50.54	10.9512	50.54	4.778
50.64	121.983	50.64	20.4397	61.794	121.262	50.641	192.404	347.658	42.9658	50.641	236.716	50.641	240.406	50.641	134.915	50.641	56.1964	50.641	-129	50.641	-76.9649	50.641	89.6545	68.626	34.2449	50.641	144.224	50.641	-28.4917	50.842	-37.2379	233.913	-111.012	228.588	-6.85238	50.64	-17.2498	51.745	98.332	51.946	37.6031	50.64	287.052	146.397	-25.6309	50.641	11.1348	50.641	4.89636
50.741	122.529	50.741	18.3538	61.895	118.151	50.742	191.917	347.758	42.4354	50.742	236.161	50.742	241.146	50.742	135.857	50.741	58.5404	50.741	-129.053	50.741	-76.4899	50.741	92.2757	68.727	35.1665	50.741	143.438	50.741	-28.7481	50.942	-36.789	234.014	-109.045	228.688	-5.52407	50.74	-17.6673	51.846	98.1148	52.046	38.2341	50.741	287.678	146.497	-25.796	50.741	11.0683	50.741	4.88891
50.841	123.717	50.841	16.1986	61.995	115.197	50.842	191.371	347.859	41.7554	50.842	235.15	50.842	243.251	50.842	138.096	50.841	60.6764	50.841	-129.394	50.841	-76.4088	50.841	94.5991	68.827	37.3997	50.842	142.63	50.842	-29.5795	51.043	-36.4206	234.114	-108.052	228.789	-4.75467	50.841	-17.7722	51.946	97.8684	52.147	39.2668	50.841	288.679	146.598	-25.6476	50.842	12.044	50.842	4.87706
50.942	124.996	50.942	13.795	62.096	112.796	50.942	191.233	347.959	41.9539	50.942	233.994	50.942	244.346	50.942	139.875	50.942	62.9838	50.942	-130.508	50.942	-76.0822	50.942	97.096	68.928	38.7706	50.942	141.623	50.942	-30.547	51.143	-36.0263	234.215	-106.624	228.889	-3.75423	50.941	-17.91	52.046	97.8453	52.247	40.4067	50.942	290.148	146.698	-25.5892	50.942	12.5215	50.942	4.32299
51.042	125.835	51.042	11.6645	62.196	110.475	51.043	190.696	348.06	42.0508	51.043	233.59	51.043	244.819	51.043	141.473	51.042	64.0966	51.042	-130.949	51.042	-75.6702	51.042	100.255	69.028	39.5518	51.043	140.813	51.043	-31.6791	51.243	-35.5634	234.315	-105.627	228.99	-3.10445	51.042	-17.9182	52.147	97.8801	52.348	41.4186	51.042	291.161	146.798	-26.2989	51.043	12.4276	51.043	3.88788
51.143	126.747	51.143	9.68458	62.297	107.724	51.143	189.992	348.16	42.2034	51.143	232.273	51.143	245.323	51.143	143.394	51.143	64.3274	51.143	-130.952	51.143	-75.8105	51.143	102.333	69.129	39.8101	51.143	139.775	51.143	-33.1722	51.344	-34.5279	234.416	-104.744	229.09	-2.03953	51.142	-18.329	52.247	98.2178	52.448	42.2698	51.143	291.26	146.899	-26.367	51.143	12.753	51.143	3.90045
51.243	126.975	51.243	7.81982	62.397	105.115	51.244	189.45	348.261	41.9794	51.244	232.212	51.244	245.725	51.244	144.66	51.243	65.1771	51.243	-130.869	51.243	-75.4106	51.243	104.432	69.229	41.0075	51.243	138.451	51.243	-33.1938	51.444	-33.5717	234.516	-104.304	229.191	-0.751625	51.243	-18.4419	52.348	98.5289	52.549	42.8231	51.243	292.36	146.999	-26.2359	51.243	13.335	51.244	4.25515
51.344	127.709	51.344	6.00828	62.498	102.248	51.344	189.257	348.361	42.6363	51.344	231.357	51.344	246.019	51.344	145.971	51.344	66.2608	51.344	-130.363	51.344	-75.5476	51.344	105.759	69.329	40.5733	51.344	137.058	51.344	-33.6894	51.545	-32.4375	234.617	-103.491	229.291	-0.37503	51.343	-18.4964	52.448	98.7218	52.649	43.9767	51.344	292.864	147.1	-25.8231	51.344	13.7433	51.344	4.18147
51.444	127.355	51.444	4.19096	62.598	99.5228	51.445	189.205	348.462	42.2452	51.445	230.381	51.445	246.39	51.445	147.791	51.444	66.8362	51.444	-130.183	51.444	-74.205	51.444	108.077	69.43	41.876	51.444	135.224	51.444	-34.5404	51.645	-32.3461	234.717	-102.866	229.392	0.546102	51.444	-18.6633	52.549	98.752	52.75	45.2099	51.444	293.011	147.2	-25.6323	51.444	13.9582	51.445	4.08016
51.544	128.056	51.544	2.95113	62.699	96.5838	51.545	189.31	348.562	42.1516	51.545	229.364	51.545	247.409	51.545	148.424	51.545	66.923	51.545	-130.295	51.545	-73.6669	51.545	109.69	69.53	43.493	51.545	133.31	51.545	-35.3917	51.746	-32.0557	234.818	-101.818	229.492	0.186703	51.544	-18.711	52.649	98.1554	52.85	45.9019	51.545	293.439	147.301	-25.563	51.545	13.8873	51.545	3.52695
51.645	128.728	51.645	0.553256	62.799	94.2468	51.646	189.393	348.662	42.8497	51.646	228.4	51.646	248.194	51.646	150.329	51.645	66.6664	51.645	-130.42	51.645	-72.7778	51.645	110.728	69.631	45.8063	51.645	131.672	51.645	-36.0302	51.846	-31.0995	234.918	-100.811	229.593	-0.301548	51.645	-18.462	52.75	97.5459	52.951	47.1371	51.645	293.803	147.401	-25.2732	51.645	14.6437	51.646	3.59864
51.745	129.422	51.745	-0.603627	62.9	91.8909	51.746	188.703	348.763	42.6619	51.746	227.051	51.746	249.763	51.746	152.57	51.746	67.1463	51.746	-130.734	51.746	-72.6831	51.746	111.951	69.731	46.5607	51.746	130.899	51.746	-36.7785	51.947	-30.5434	235.019	-100.212	229.693	-0.969694	51.745	-18.7587	52.85	97.63	53.051	48.7345	51.746	294.645	147.502	-25.2549	51.746	15.3357	51.746	2.90916
51.846	130.068	51.846	-1.75171	63	89.3713	51.847	188.307	348.863	42.6781	51.847	226.12	51.847	250.467	51.847	153.843	51.846	67.5794	51.846	-130.47	51.846	-71.8783	51.846	112.278	69.832	46.4095	51.846	129.608	51.846	-37.791	52.047	-30.0847	235.119	-99.3614	229.794	-1.12606	51.846	-18.4434	52.951	98.4499	53.152	49.8973	51.846	294.922	147.602	-24.8799	51.846	15.6177	51.847	3.56119
51.946	130.317	51.946	-3.71399	63.1	86.9466	51.947	187.547	348.964	43.8479	51.947	225.928	51.947	251.542	51.947	154.856	51.947	67.8801	51.947	-130.635	51.947	-71.2306	51.947	112.584	69.932	46.214	51.947	128.284	51.947	-38.7578	52.148	-29.9737	235.219	-98.3608	229.894	-0.982471	51.946	-19.0351	53.051	98.4141	53.252	51.008	51.947	295.935	147.703	-25.4241	51.947	16.0864	51.947	2.85246
52.047	130.106	52.047	-5.43682	63.201	85.0358	52.048	186.766	349.064	44.4039	52.048	225.246	52.048	252.313	52.048	155.897	52.047	68.0709	52.047	-131.016	52.047	-70.4823	52.047	112.886	70.033	45.62	52.047	127.126	52.047	-39.5229	52.248	-29.2474	235.32	-97.5077	229.995	-0.705376	52.046	-19.1866	53.152	98.25	53.353	52.3452	52.047	295.744	147.803	-25.164	52.047	17.3234	52.047	2.33334
52.147	130.267	52.147	-6.27501	63.301	82.4714	52.148	186.3	349.165	45.6887	52.148	224.54	52.148	253.482	52.148	157.15	52.148	68.1752	52.148	-131.549	52.148	-69.1415	52.148	113.097	70.133	45.2278	52.148	125.399	52.148	-40.7004	52.349	-28.5965	235.42	-96.1357	230.095	0.198733	52.147	-19.0909	53.252	97.4841	53.453	52.7807	52.148	295.946	147.904	-25.1112	52.148	18.1696	52.148	2.65516
52.248	130.214	52.248	-7.83051	63.402	80.1894	52.249	185.208	349.265	46.6248	52.249	223.987	52.249	253.885	52.249	158.273	52.248	68.5959	52.248	-131.729	52.248	-67.0772	52.248	114.21	70.234	44.7931	52.248	124.023	52.248	-41.1143	52.449	-27.9834	235.521	-94.4702	230.196	0.930853	52.247	-19.4709	53.353	97.7912	53.554	53.9475	52.248	295.8	148.004	-25.5117	52.248	18.8741	52.248	2.67392
52.348	130.456	52.348	-9.24085	63.502	77.7231	52.349	183.98	349.366	47.6584	52.349	223.614	52.349	254.622	52.349	159.706	52.349	68.5509	52.349	-131.68	52.349	-66.9135	52.349	115.039	70.334	44.2958	52.349	121.419	52.349	-41.9143	52.55	-27.7709	235.621	-92.9892	230.296	1.00388	52.348	-19.3305	53.453	97.5108	53.654	54.1447	52.348	295.965	148.105	-26.5175	52.349	19.1145	52.349	2.59664
52.449	130.921	52.449	-10.2044	63.603	75.57	52.45	182.935	349.466	48.9521	52.45	222.838	52.45	255.534	52.45	161.476	52.449	69.4208	52.449	-131.892	52.449	-66.0429	52.449	115.459	70.435	46.0302	52.449	119.735	52.449	-42.0161	52.65	-26.48	235.722	-92.2086	230.397	0.917632	52.448	-19.8085	53.554	97.93	53.755	54.5769	52.449	296.61	148.205	-27.6325	52.449	20.0674	52.449	2.25005
52.549	131.354	52.549	-11.5436	63.703	73.8429	52.55	182.696	349.567	49.0126	52.55	222.739	52.55	255.735	52.55	164.279	52.55	69.842	52.55	-132.146	52.55	-64.6443	52.55	115.776	70.535	46.3431	52.55	118.506	52.55	-42.602	52.751	-25.2937	235.822	-90.9005	230.497	0.990589	52.549	-20.1614	53.654	98.4555	53.855	54.64	52.549	296.504	148.306	-28.5551	52.55	20.9345	52.55	2.89171
52.65	131.9	52.65	-13.7871	63.804	72.388	52.651	182.021	349.667	49.2606	52.651	222.998	52.651	257.511	52.651	166.339	52.65	70.4436	52.65	-132.413	52.65	-63.3323	52.65	116.26	70.636	46.4231	52.65	118.082	52.65	-44.0013	52.851	-23.6675	235.923	-90.1077	230.597	1.18806	52.649	-20.2705	53.755	98.7694	53.956	55.5783	52.65	295.439	148.406	-29.0908	52.65	21.0961	52.65	2.84343
52.75	132.47	52.75	-16.3582	63.904	71.0969	52.751	181.371	349.768	50.1045	52.751	222.617	52.751	258.697	52.751	167.509	52.751	70.5486	52.751	-132.837	52.751	-61.8437	52.751	117.183	70.736	45.2325	52.751	117.552	52.751	-44.7654	52.952	-22.238	236.023	-89.812	230.698	1.61029	52.75	-20.0187	53.855	98.3769	54.056	55.9891	52.75	294.795	148.507	-28.9564	52.751	21.7992	52.751	3.4671
52.851	133.237	52.851	-16.6686	64.005	68.9285	52.852	179.915	349.868	51.6097	52.852	222.783	52.852	260.989	52.852	170.351	52.851	70.7969	52.851	-133.176	52.851	-60.3362	52.851	117.241	70.837	43.4416	52.851	116.133	52.851	-45.4345	53.052	-21.6703	236.124	-89.4539	230.798	1.98054	52.85	-20.2022	53.956	98.4915	54.156	56.6722	52.851	293.805	148.607	-29.6675	52.851	21.8043	52.851	4.08076
52.951	134.384	52.951	-16.4996	64.105	67.2615	52.952	178.351	349.969	52.4338	52.952	222.657	52.952	262.966	52.952	171.844	52.952	71.9257	52.952	-133.358	52.952	-58.3507	52.952	117.69	70.937	43.9755	52.952	114.848	52.952	-46.0109	53.153	-20.8257	236.224	-89.4054	230.899	2.24753	52.951	-20.5282	54.056	99.0632	54.257	58.0355	52.951	292.872	148.708	-29.981	52.952	22.0392	52.952	4.26061
53.052	135.783	53.052	-17.8561	64.206	65.355	53.053	176.495	350.069	53.4856	53.053	221.258	53.053	265.081	53.053	174.6	53.052	72.9329	53.052	-133.493	53.052	-56.5155	53.052	117.971	71.038	43.5946	53.052	114.371	53.052	-45.6679	53.253	-19.7305	236.325	-89.6364	230.999	3.89155	53.051	-20.1586	54.156	99.0929	54.357	59.9135	53.052	292.553	148.808	-29.9613	53.052	22.2509	53.052	3.80459
53.152	136.474	53.152	-18.9362	64.306	63.6423	53.153	174.92	350.17	53.6584	53.153	220.508	53.153	266.428	53.153	177.687	53.152	73.7996	53.152	-134.121	53.152	-54.768	53.152	118.158	71.138	41.3554	53.153	113.356	53.153	-45.4869	53.354	-18.9793	236.425	-89.4817	231.1	4.75126	53.152	-21.0202	54.257	99.1704	54.458	61.1263	53.152	291.139	148.909	-29.6364	53.153	22.3793	53.153	3.24555
53.253	137.838	53.253	-19.5053	64.407	61.9345	53.254	173.804	350.27	54.1448	53.254	220.282	53.254	267.84	53.254	179.929	53.253	74.0671	53.253	-134.445	53.253	-53.6291	53.253	118.559	71.239	39.8952	53.253	111.636	53.253	-45.4682	53.454	-18.0551	236.526	-89.1448	231.2	5.96223	53.252	-20.9072	54.357	98.496	54.558	62.2432	53.253	290.54	149.009	-30.2813	53.253	21.7765	53.253	1.9097
53.353	138.405	53.353	-19.639	64.507	59.8895	53.354	172.79	350.371	55.718	53.354	219.916	53.354	268.746	53.354	182.416	53.353	73.8869	53.353	-136.001	53.353	-52.2411	53.353	118.859	71.339	38.1271	53.354	110.062	53.354	-44.9916	53.554	-17.5893	236.626	-88.9276	231.301	6.96987	53.353	-21.1199	54.458	98.3399	54.659	63.187	53.353	290.032	149.109	-30.3573	53.354	21.798	53.354	2.171
53.454	138.179	53.454	-19.5144	64.608	58.1295	53.454	170.968	350.471	56.9279	53.454	219.723	53.454	270.815	53.454	184.427	53.454	73.8935	53.454	-136.626	53.454	-50.4309	53.454	119.597	71.44	37.6498	53.454	108.114	53.454	-44.2146	53.655	-17.205	236.727	-88.7653	231.401	8.50183	53.453	-21.3663	54.558	98.3386	54.759	65.1162	53.454	288.628	149.21	-29.6751	53.454	22.5044	53.454	2.26715
53.554	138.822	53.554	-19.9344	64.708	56.1664	53.555	170.167	350.572	57.321	53.555	219.792	53.555	272.294	53.555	188.746	53.554	74.0767	53.554	-136.328	53.554	-48.395	53.554	119.42	71.54	35.9503	53.554	106.107	53.554	-43.715	53.755	-17.3438	236.827	-88.9913	231.502	8.64669	53.554	-21.1219	54.659	98.3714	54.86	67.0523	53.554	288.15	149.31	-29.7772	53.554	22.9326	53.555	2.47793
53.655	139.512	53.655	-19.4147	64.809	54.013	53.655	169.479	350.672	58.0415	53.655	219.236	53.655	273.88	53.655	191.859	53.655	74.4391	53.655	-136.077	53.655	-46.3091	53.655	119.688	71.64	35.2017	53.655	104.124	53.655	-43.274	53.856	-16.9623	236.928	-88.5628	231.602	9.95107	53.654	-21.0053	54.759	98.1497	54.96	67.5281	53.655	287.354	149.411	-29.1455	53.655	23.1063	53.655	2.30809
53.755	140.646	53.755	-20.0656	64.909	52.1702	53.756	168.131	350.773	58.9802	53.756	217.937	53.756	274.526	53.756	194.151	53.755	74.3168	53.755	-136.349	53.755	-44.763	53.755	119.53	71.741	34.8887	53.755	101.675	53.755	-42.9118	53.956	-15.8705	237.028	-88.4789	231.703	10.037	53.755	-21.3841	54.86	98.3515	55.061	68.9519	53.755	287.227	149.511	-28.5221	53.755	23.2877	53.756	2.08917
53.855	141.083	53.855	-19.583	65.01	50.0458	53.856	166.432	350.873	59.769	53.856	217.205	53.856	275.154	53.856	195.915	53.856	73.9809	53.856	-135.998	53.856	-43.1149	53.856	118.931	71.841	34.9623	53.856	99.4373	53.856	-42.9518	54.057	-14.5775	237.129	-87.8553	231.803	9.98874	53.855	-21.4491	54.96	98.6727	55.161	70.1982	53.856	287.295	149.612	-28.2731	53.856	23.9537	53.856	1.93441
53.956	141.582	53.956	-19.1299	65.11	48.2616	53.957	165.204	350.974	60.9989	53.957	216.205	53.957	276.105	53.957	197.726	53.956	74.6365	53.956	-136.61	53.956	-41.2938	53.956	118.952	71.942	33.8506	53.956	97.4971	53.956	-42.5213	54.157	-14.6929	237.229	-86.8572	231.904	10.1452	53.956	-21.2811	55.061	98.326	55.262	71.7197	53.956	286.231	149.712	-27.8472	53.956	24.5209	53.957	1.56331
54.056	141.592	54.056	-18.7652	65.211	46.5788	54.057	164.742	351.074	61.442	54.057	215.775	54.057	276.908	54.057	199.029	54.057	75.2201	54.057	-136.429	54.057	-39.4929	54.057	118.864	72.042	32.9092	54.057	95.5323	54.057	-42.577	54.258	-15.3148	237.33	-85.8995	232.004	10.6323	54.056	-21.1914	55.161	98.661	55.362	73.0116	54.057	285.842	149.813	-27.5557	54.057	25.0939	54.057	1.77108
54.157	142.295	54.157	-19.406	65.311	44.844	54.158	164.065	351.174	62.3918	54.158	215.098	54.158	278.317	54.158	200.883	54.157	75.074	54.157	-135.603	54.157	-37.7514	54.157	119.081	72.143	32.3227	54.157	94.447	54.157	-42.8783	54.358	-15.1626	237.43	-85.6165	232.105	10.8037	54.156	-21.4059	55.262	98.2833	55.463	74.5023	54.157	286.396	149.913	-27.2136	54.157	26.0467	54.158	1.12669
54.257	141.899	54.257	-20.1502	65.411	43.4236	54.258	163.208	351.275	63.2485	54.258	214.681	54.258	279.649	54.258	202.06	54.258	75.7291	54.258	-135.826	54.258	-35.5443	54.258	119.585	72.243	32.659	54.258	92.5679	54.258	-43.5421	54.459	-15.5933	237.53	-85.3668	232.205	11.0205	54.257	-21.3011	55.362	97.8441	55.563	75.6821	54.258	285.728	150.014	-27.3887	54.258	25.6348	54.258	0.744345
54.358	142.084	54.358	-21.1975	65.512	42.3327	54.359	161.388	351.375	64.3013	54.359	213.825	54.359	280.628	54.359	202.409	54.358	76.5141	54.358	-135.392	54.358	-33.4172	54.358	120.004	72.344	32.1239	54.358	90.0534	54.358	-44.4821	54.559	-15.4567	237.631	-84.7425	232.306	11.163	54.357	-20.8927	55.463	98.8626	55.664	76.9537	54.358	284.962	150.114	-27.7516	54.358	26.5646	54.359	0.995186
54.458	141.816	54.458	-21.2097	65.612	40.8539	54.459	159.615	351.476	65.1638	54.459	213.078	54.459	280.833	54.459	203.807	54.459	76.8743	54.459	-135.407	54.459	-31.1147	54.459	120.214	72.444	31.334	54.459	88.1747	54.459	-45.2585	54.66	-15.218	237.731	-83.5433	232.406	11.6835	54.458	-20.4927	55.563	98.7099	55.764	77.6462	54.459	284.66	150.215	-27.714	54.459	27.2922	54.459	0.693588
54.559	142.49	54.559	-21.4262	65.713	39.8482	54.56	157.929	351.576	65.9004	54.56	212.87	54.56	280.796	54.56	204.511	54.559	77.695	54.559	-135.606	54.559	-28.8463	54.559	120.354	72.545	30.7919	54.559	86.0281	54.559	-46.2593	54.76	-14.9799	237.832	-83.4596	232.507	11.4835	54.558	-19.7981	55.664	99.2456	55.865	78.864	54.559	283.375	150.315	-27.8034	54.559	28.0692	54.559	0.353447
54.659	142.995	54.659	-21.3311	65.813	38.2461	54.66	156.964	351.677	66.9518	54.66	212.304	54.66	280.96	54.66	205.221	54.66	77.2023	54.66	-135.189	54.66	-26.7716	54.66	120.343	72.645	30.7069	54.66	84.2879	54.66	-47.0987	54.861	-14.5291	237.932	-83.5893	232.607	11.8627	54.659	-19.9364	55.764	99.8154	55.965	79.9828	54.659	282.925	150.416	-27.3678	54.66	28.464	54.66	1.00515
54.76	143.757	54.76	-21.2046	65.914	37.8457	54.761	154.507	351.777	67.9942	54.761	211.512	54.761	280.809	54.761	205.859	54.76	77.4638	54.76	-134.95	54.76	-24.3873	54.76	119.894	72.746	30.8025	54.76	82.1504	54.76	-47.3591	54.961	-13.492	238.033	-83.4462	232.708	11.7116	54.759	-20.4274	55.865	99.1777	56.066	80.3891	54.76	282.186	150.516	-27.7379	54.76	28.223	54.76	1.0573
54.86	143.58	54.86	-20.3588	66.014	38.121	54.861	153.235	351.878	68.8366	54.861	210.926	54.861	281.265	54.861	206.083	54.861	77.5516	54.861	-135.087	54.861	-21.2393	54.861	120.189	72.846	31.0108	54.861	79.3756	54.861	-47.8282	55.062	-13.2472	238.133	-83.5217	232.808	12.1237	54.86	-19.9833	55.965	98.5324	56.166	80.5605	54.86	282.077	150.617	-27.2474	54.861	29.1982	54.861	1.21329
54.961	144.49	54.961	-19.5633	66.115	37.7362	54.962	152.031	351.978	69.4963	54.962	210.698	54.962	281.669	54.962	206.222	54.961	77.5438	54.961	-135.91	54.961	-18.4679	54.961	119.826	72.947	31.6086	54.961	76.7416	54.961	-48.6852	55.162	-12.9505	238.234	-82.9592	232.908	11.9844	54.96	-20.3959	56.066	98.8267	56.266	80.6364	54.961	282.536	150.717	-27.4135	54.961	28.5779	54.961	1.65411
55.061	145.77	55.061	-19.3792	66.215	37.5993	55.062	150.344	352.079	70.222	55.062	209.818	55.062	282.427	55.062	205.402	55.062	77.7936	55.062	-136.015	55.062	-15.3612	55.062	119.784	73.047	32.9545	55.062	74.5199	55.062	-49.032	55.263	-11.9219	238.334	-82.6833	233.009	11.0671	55.061	-20.5035	56.166	98.4209	56.367	80.8078	55.061	283.526	150.818	-27.6683	55.062	29.5873	55.062	2.12184
55.162	146.203	55.162	-17.825	66.316	37.3392	55.163	148.548	352.179	70.112	55.163	210.065	55.163	283.559	55.163	205.021	55.162	78.7658	55.162	-136.939	55.162	-12.8471	55.162	119.629	73.148	32.8013	55.162	72.1752	55.162	-49.5927	55.363	-11.3843	238.435	-82.5866	233.109	11.0597	55.161	-20.0441	56.266	98.2113	56.467	81.5158	55.162	284.083	150.918	-27.6664	55.162	29.5517	55.162	2.39968
55.262	147.415	55.262	-17.4369	66.416	37.1689	55.263	146.835	352.28	70.6554	55.263	209.601	55.263	284.257	55.263	205.444	55.263	79.0675	55.263	-136.561	55.263	-9.79353	55.263	119.408	73.248	31.9046	55.263	69.6883	55.263	-49.9956	55.464	-10.5666	238.535	-81.5717	233.21	10.7045	55.262	-20.0076	56.367	97.3494	56.568	81.5217	55.262	284.413	151.019	-27.8547	55.263	29.7723	55.263	2.75373
55.363	147.861	55.363	-16.3701	66.517	36.7905	55.364	145.212	352.38	71.0682	55.364	209.495	55.364	285.365	55.364	205.337	55.363	78.9916	55.363	-136.545	55.363	-6.93874	55.363	119.067	73.349	31.2935	55.363	67.7346	55.363	-50.7042	55.564	-9.7159	238.636	-81.0639	233.31	11.0614	55.362	-20.0933	56.467	96.8185	56.668	81.7148	55.363	284.422	151.119	-27.1295	55.363	30.7079	55.363	3.08089
55.463	148.543	55.463	-15.8569	66.617	36.4324	55.464	142.663	352.481	71.9659	55.464	209.284	55.464	286.271	55.464	206.07	55.463	79.3497	55.463	-137.035	55.463	-3.93181	55.463	118.242	73.449	31.1075	55.464	65.3187	55.464	-51.3915	55.665	-8.92592	238.736	-80.8801	233.411	11.275	55.463	-20.4693	56.568	96.2185	56.769	82.4866	55.463	285.049	151.22	-26.9433	55.464	31.0152	55.464	3.74617
55.564	148.64	55.564	-15.7527	66.718	36.6373	55.565	140.829	352.581	72.4736	55.565	209.969	55.565	286.322	55.565	206.549	55.564	79.8293	55.564	-136.749	55.564	-1.15885	55.564	117.448	73.55	30.9598	55.564	62.9218	55.564	-52.0535	55.765	-7.95585	238.837	-81.0111	233.511	10.9534	55.563	-21.6362	56.668	95.6501	56.869	82.8854	55.564	284.858	151.32	-26.9002	55.564	31.0682	55.564	3.60425
55.664	148.343	55.664	-16.2999	66.818	36.7402	55.665	139.153	352.682	72.8217	55.665	209.98	55.665	286.294	55.665	206.364	55.664	80.3251	55.664	-136.754	55.664	1.08219	55.664	117.642	73.65	30.8107	55.665	60.9677	55.665	-53.137	55.865	-8.1645	238.937	-80.7234	233.612	10.4459	55.664	-21.8795	56.769	96.0333	56.97	82.7905	55.664	284.394	151.42	-27.3795	55.665	31.6632	55.665	4.21391
55.765	148.845	55.765	-15.926	66.919	36.7325	55.765	137.133	352.782	73.4879	55.765	209.369	55.765	286.927	55.765	206.071	55.765	80.7024	55.765	-136.647	55.765	3.68748	55.765	117.553	73.751	31.0459	55.765	58.8974	55.765	-53.7582	55.966	-7.41769	239.038	-81.071	233.712	9.6058	55.764	-21.7383	56.869	96.3107	57.07	83.0183	55.765	284.393	151.521	-27.6557	55.765	32.8871	55.765	4.41003
55.865	148.122	55.865	-15.2667	67.019	36.5487	55.866	135.145	352.883	74.6933	55.866	209.554	55.866	286.897	55.866	204.984	55.865	81.2779	55.865	-136.639	55.865	5.68786	55.865	117.533	73.851	30.4977	55.865	56.5348	55.865	-54.0446	56.066	-7.15172	239.138	-80.7577	233.813	9.37184	55.865	-21.6799	56.97	96.4171	57.171	82.9823	55.865	284.334	151.621	-28.1195	55.865	33.251	55.866	4.97055
55.966	147.262	55.966	-15.6756	67.12	36.6034	55.966	133.296	352.983	74.673	55.966	209.685	55.966	286.839	55.966	204.637	55.966	81.9757	55.966	-135.839	55.966	8.2346	55.966	117.314	73.951	29.834	55.966	54.0194	55.966	-54.4441	56.167	-6.16781	239.239	-80.5797	233.913	9.10522	55.965	-22.2824	57.07	96.0004	57.271	82.9254	55.966	284.586	151.722	-27.9558	55.966	33.8494	55.966	5.76173
56.066	146.651	56.066	-15.4144	67.22	36.4778	56.067	131.996	353.084	74.8278	56.067	209.376	56.067	287.251	56.067	204.486	56.066	82.5901	56.066	-136.341	56.066	10.6696	56.066	116.612	74.052	29.714	56.066	51.7116	56.066	-55.2591	56.267	-6.14923	239.339	-80.3287	234.014	9.5116	56.066	-22.4056	57.171	95.1398	57.372	82.1941	56.066	284.871	151.822	-28.2081	56.066	34.3742	56.067	6.63427
56.166	146.099	56.166	-15.4368	67.321	36.641	56.167	130.716	353.184	74.4084	56.167	208.82	56.167	287.995	56.167	203.658	56.167	83.4375	56.167	-136.501	56.167	13.6932	56.167	116.548	74.152	29.3771	56.167	49.8149	56.167	-55.8677	56.368	-6.70525	239.44	-79.8811	234.114	8.99818	56.166	-22.6764	57.271	94.697	57.472	82.405	56.167	285.69	151.923	-27.2094	56.167	34.9961	56.167	7.28578
56.267	146.03	56.267	-15.6771	67.421	36.7256	56.268	129.761	353.285	74.2857	56.268	207.506	56.268	287.853	56.268	203.642	56.267	83.9025	56.267	-137.073	56.267	16.3742	56.267	115.916	74.253	29.0313	56.267	47.8398	56.267	-57.1812	56.468	-6.10264	239.54	-79.098	234.215	9.33792	56.266	-23.3345	57.372	94.1363	57.573	82.9437	56.267	285.296	152.023	-27.735	56.267	35.6727	56.268	7.74109
56.367	146.042	56.367	-15.5621	67.522	37.1562	56.368	129.226	353.385	74.0308	56.368	207.159	56.368	287.533	56.368	203.756	56.368	83.7081	56.368	-137.561	56.368	19.3417	56.368	116.194	74.353	29.0242	56.368	45.0649	56.368	-58.7493	56.569	-6.13271	239.641	-78.426	234.315	9.26175	56.367	-24.2814	57.472	93.9471	57.673	81.9636	56.368	286.191	152.124	-27.8111	56.368	36.1916	56.368	8.48528
56.468	146.371	56.468	-14.4351	67.622	37.4293	56.469	128.676	353.485	74.2749	56.469	205.903	56.469	288.173	56.469	203.881	56.468	84.3166	56.468	-137.377	56.468	21.2097	56.468	115.373	74.454	28.4998	56.468	43.4523	56.468	-59.4735	56.669	-5.82482	239.741	-77.7699	234.416	9.03362	56.467	-24.6885	57.573	92.9506	57.774	81.6506	56.468	285.772	152.224	-28.1604	56.468	36.9259	56.469	8.92038
56.568	146.046	56.568	-14.1816	67.723	37.8777	56.569	128.171	353.586	74.2606	56.569	205.289	56.569	289.067	56.569	204.852	56.569	84.8225	56.569	-138.106	56.569	23.5663	56.569	115.613	74.554	26.2516	56.569	42.297	56.569	-59.9509	56.77	-5.30704	239.841	-77.3076	234.516	8.82242	56.568	-24.6413	57.673	92.6335	57.874	81.6284	56.569	286.228	152.325	-27.8901	56.569	37.4154	56.569	8.45711
56.669	146.212	56.669	-13.3424	67.823	38.7617	56.67	127.382	353.686	74.5288	56.67	204.514	56.67	289.52	56.67	204.475	56.669	84.9911	56.669	-138.872	56.669	25.4144	56.669	116.613	74.655	24.7436	56.669	41.1982	56.669	-60.3315	56.87	-5.65424	239.942	-77.0999	234.617	8.46054	56.668	-25.3207	57.774	92.6372	57.975	81.4225	56.669	286.277	152.425	-28.2881	56.669	37.0687	56.67	7.4642
56.769	146.066	56.769	-12.634	67.923	39.1682	56.77	126.465	353.787	74.8155	56.77	203.445	56.77	289.873	56.77	204.15	56.77	85.306	56.77	-138.828	56.77	27.7513	56.77	117.906	74.755	25.8137	56.77	38.947	56.77	-60.8062	56.971	-5.26912	240.042	-76.0915	234.717	8.79316	56.769	-25.6487	57.874	91.0072	58.075	80.8424	56.77	286.246	152.526	-28.5657	56.77	37.6131	56.77	8.9851
56.87	145.415	56.87	-12.7049	68.024	40.5814	56.871	125.409	353.887	75.2517	56.871	202.55	56.871	290.226	56.871	204.445	56.87	85.9163	56.87	-139.349	56.87	29.6831	56.87	119.205	74.856	26.8026	56.87	37.337	56.87	-61.2625	57.071	-4.22396	240.143	-75.4778	234.818	8.96631	56.869	-26.3515	57.975	89.4206	58.176	80.6128	56.87	285.847	152.626	-29.431	56.87	38.0601	56.87	8.86662
56.97	145.041	56.97	-13.0316	68.124	40.9116	56.971	124.806	353.988	74.9573	56.971	201.476	56.971	290.458	56.971	204.502	56.971	86.3415	56.971	-140.087	56.971	32.0129	56.971	119.952	74.956	27.4536	56.971	35.3861	56.971	-61.8554	57.172	-3.65168	240.243	-74.7198	234.918	9.26977	56.97	-26.6818	58.075	88.6482	58.276	79.6244	56.97	285.498	152.727	-29.7172	56.971	38.7656	56.971	9.9044
57.071	145.365	57.071	-12.5567	68.225	41.679	57.072	124.133	354.088	74.9409	57.072	200.501	57.072	291.007	57.072	205.316	57.071	87.1287	57.071	-139.871	57.071	34.6121	57.071	120.157	75.057	27.9114	57.071	34.5189	57.071	-62.69	57.272	-3.38459	240.344	-74.4322	235.019	9.04657	57.07	-26.767	58.176	87.6889	58.376	78.75	57.071	285.05	152.827	-29.332	57.071	38.8777	57.071	10.7612
57.171	145.016	57.171	-12.7525	68.325	42.7049	57.172	123.026	354.189	75.1231	57.172	199.689	57.172	291.281	57.172	205.759	57.172	88.0777	57.172	-139.761	57.172	36.5029	57.172	120.662	75.157	28.3057	57.172	33.5233	57.172	-63.6185	57.373	-2.99531	240.444	-73.7925	235.119	8.32517	57.171	-26.9445	58.276	87.1654	58.477	79.2959	57.171	284.707	152.928	-29.2149	57.172	39.2978	57.172	11.0129
57.272	144.766	57.272	-12.7132	68.426	42.9402	57.273	122.092	354.289	74.7948	57.273	198.415	57.273	291.383	57.273	206.45	57.272	88.6155	57.272	-140.354	57.272	37.36	57.272	121.722	75.258	28.829	57.272	31.963	57.272	-65.32	57.473	-2.77511	240.545	-73.0447	235.219	7.97097	57.271	-27.3568	58.376	85.7778	58.577	78.8915	57.272	285.22	153.028	-28.3065	57.272	40.2241	57.272	10.7289
57.372	144.428	57.372	-11.5562	68.526	43.5544	57.373	121.612	354.39	74.0845	57.373	197.106	57.373	291.771	57.373	208.12	57.373	89.5009	57.373	-141.133	57.373	40.3796	57.373	122.405	75.358	28.6077	57.373	31.0046	57.373	-65.9386	57.574	-2.1156	240.645	-72.1996	235.32	7.74618	57.372	-27.8903	58.477	84.739	58.678	79.2412	57.372	286.012	153.129	-27.9308	57.373	40.7754	57.373	11.5504
57.473	143.877	57.473	-11.999	68.627	44.5773	57.474	121.449	354.49	73.5563	57.474	196.22	57.474	292.702	57.474	209.091	57.473	90.3043	57.473	-141.792	57.473	42.2911	57.473	123.01	75.459	27.4315	57.473	29.3033	57.473	-66.8256	57.674	-2.22649	240.746	-71.4052	235.42	7.39584	57.472	-27.8092	58.577	83.1308	58.778	79.4457	57.473	286.28	153.229	-27.2137	57.473	41.0034	57.473	12.2472
57.573	142.284	57.573	-11.4659	68.727	44.7933	57.574	119.859	354.591	73.9778	57.574	194.405	57.574	292.554	57.574	209.827	57.574	90.9188	57.574	-141.532	57.574	43.4217	57.574	123.159	75.559	26.989	57.574	27.5015	57.574	-67.5979	57.775	-2.42309	240.846	-70.7666	235.521	7.14924	57.573	-28.1622	58.678	81.8546	58.879	79.9022	57.573	286.61	153.33	-27.371	57.574	41.4799	57.574	13.4034
57.674	141.871	57.674	-12.1658	68.828	45.2805	57.675	119.424	354.691	74.1242	57.675	193.014	57.675	291.928	57.675	210.085	57.674	91.4136	57.674	-141.198	57.674	44.4738	57.674	123.459	75.66	26.6333	57.674	25.629	57.674	-68.1679	57.875	-3.15687	240.947	-69.678	235.621	6.2874	57.673	-28.1659	58.778	80.2893	58.979	80.6121	57.674	286.853	153.43	-27.3913	57.674	42.9382	57.674	14.7725
57.774	140.722	57.774	-11.8741	68.928	45.684	57.775	118.675	354.792	74.4352	57.775	191.521	57.775	291.543	57.775	211.293	57.774	92.7152	57.774	-140.863	57.774	45.8783	57.774	123.429	75.76	26.6276	57.775	24.0867	57.775	-69.14	57.976	-3.6417	241.047	-68.7366	235.722	5.88182	57.774	-28.4625	58.879	79.3662	59.08	80.085	57.774	287.315	153.531	-27.0309	57.775	43.3612	57.775	15.4766
57.875	139.84	57.875	-12.2732	69.029	45.8825	57.876	117.755	354.892	74.5853	57.876	189.779	57.876	290.957	57.876	211.31	57.875	93.5042	57.875	-141.099	57.875	46.9883	57.875	124.025	75.861	28.5073	57.875	23.071	57.875	-69.3159	58.076	-3.85541	241.148	-67.5277	235.822	5.58194	57.874	-29.0911	58.979	77.8544	59.18	79.7131	57.875	287.928	153.631	-26.8828	57.875	44.2492	57.875	15.0994
57.975	138.473	57.975	-13.7982	69.129	45.8715	57.976	117.222	354.993	75.0873	57.976	188.829	57.976	289.849	57.976	211.366	57.975	93.2048	57.975	-141.676	57.975	48.5914	57.975	123.658	75.961	28.5861	57.976	21.47	57.976	-70.2212	58.177	-4.70862	241.248	-65.9869	235.923	5.60487	57.975	-29.3966	59.08	75.6886	59.281	79.3629	57.975	288.6	153.731	-27.2069	57.976	44.9169	57.976	15.2596
58.076	137.702	58.076	-14.1724	69.23	46.1998	58.077	117.085	355.093	76.0796	58.077	188.428	58.077	289.046	58.077	211.064	58.076	93.8232	58.076	-141.484	58.076	49.5851	58.076	124.148	76.062	28.8844	58.076	18.903	58.076	-71.3444	58.277	-5.34882	241.349	-64.6046	236.023	4.89051	58.075	-30.1094	59.18	73.5804	59.381	78.8978	58.076	289.222	153.832	-28.0309	58.076	45.2252	58.076	16.0805
58.176	136.819	58.176	-15.398	69.33	46.3132	58.177	116.982	355.194	76.4462	58.177	187.974	58.177	288.293	58.177	210.948	58.176	94.2091	58.176	-140.845	58.176	50.9367	58.176	124.801	76.162	28.7721	58.177	16.6193	58.177	-72.9735	58.377	-6.2937	241.449	-63.8741	236.124	4.93246	58.176	-30.0534	59.281	71.4128	59.482	78.4878	58.176	289.802	153.932	-28.5438	58.177	46.0921	58.177	17.0559
58.276	135.227	58.276	-14.8189	69.431	46.397	58.277	116.166	355.294	77.4925	58.277	186.682	58.277	288.009	58.277	210.559	58.277	94.5034	58.277	-140.877	58.277	53.0304	58.277	125.246	76.262	29.4876	58.277	15.1814	58.277	-73.9421	58.478	-7.12481	241.55	-63.0401	236.224	4.90626	58.276	-30.761	59.381	70.1537	59.582	78.395	58.277	289.846	154.033	-28.4118	58.277	46.8816	58.277	18.1816
58.377	134.146	58.377	-15.612	69.531	47.4042	58.378	115.116	355.395	77.3278	58.378	185.49	58.378	287.255	58.378	210.441	58.377	94.5345	58.377	-140.886	58.377	54.6382	58.377	125.658	76.363	29.5415	58.377	13.9992	58.377	-75.4926	58.578	-7.83424	241.65	-62.3766	236.325	5.17154	58.376	-31.3763	59.482	68.1249	59.683	78.4207	58.377	291.015	154.133	-28.6443	58.377	47.6816	58.378	18.7975
58.477	133.395	58.477	-16.023	69.632	47.8419	58.478	114.925	355.495	77.2919	58.478	184.223	58.478	286.105	58.478	210.304	58.478	94.9056	58.478	-140.48	58.478	55.9037	58.478	125.666	76.463	29.3831	58.478	12.906	58.478	-77.2008	58.679	-8.52516	241.751	-61.6441	236.425	5.05252	58.477	-31.7037	59.582	65.8551	59.783	77.4159	58.478	291.461	154.234	-28.64	58.478	47.8132	58.478	19.0626
58.578	132.958	58.578	-17.9033	69.732	48.2751	58.579	113.96	355.596	77.4006	58.579	183.101	58.579	285.924	58.579	209.568	58.578	95.5522	58.578	-140.05	58.578	56.7728	58.578	126.691	76.564	29.2756	58.578	12.6591	58.578	-77.8535	58.779	-9.07614	241.851	-60.2056	236.526	6.58397	58.577	-32.275	59.683	64.5092	59.884	76.7458	58.578	291.397	154.334	-28.3999	58.578	47.8126	58.579	19.1712
58.678	132.528	58.678	-18.8198	69.833	49.2676	58.679	113.427	355.696	77.1397	58.679	181.071	58.679	285.208	58.679	209.105	58.679	96.5366	58.679	-139.97	58.679	58.0288	58.679	128.039	76.664	28.9226	58.679	11.691	58.679	-78.8018	58.88	-9.06666	241.952	-59.6125	236.626	6.61581	58.678	-33.0485	59.783	62.3459	59.984	77.1444	58.679	292.231	154.435	-29.1825	58.679	48.402	58.679	19.5049
58.779	131.024	58.779	-19.3759	69.933	49.6724	58.78	113.125	355.797	76.884	58.78	179.443	58.78	285.288	58.78	209.324	58.779	97.1427	58.779	-139.39	58.779	59.4282	58.779	128.911	76.765	27.1454	58.779	11.4215	58.779	-79.5265	58.98	-8.84971	242.052	-58.7029	236.727	7.3815	58.778	-33.7811	59.884	60.7399	60.085	76.3429	58.779	292.387	154.535	-30.5955	58.779	48.6414	58.78	20.1228
58.879	130.408	58.879	-19.9745	70.034	49.8375	58.88	112.62	355.897	76.5882	58.88	177.479	58.88	285.17	58.88	209.593	58.88	97.5746	58.88	-139.281	58.88	60.7682	58.88	130.248	76.865	26.3024	58.88	10.4833	58.88	-80.0731	59.081	-9.95144	242.152	-58.0733	236.827	8.16462	58.879	-34.2151	59.984	58.6758	60.185	75.3851	58.88	292.768	154.636	-30.5701	58.88	49.1722	58.88	20.6869
58.98	130.18	58.98	-20.1982	70.134	50.6619	58.981	111.804	355.997	76.1205	58.981	175.828	58.981	284.757	58.981	209.63	58.98	97.5608	58.98	-139.109	58.98	62.1608	58.98	130.104	76.966	26.6345	58.98	9.33085	58.98	-81.1264	59.181	-9.69441	242.253	-58.1032	236.928	8.76564	58.979	-35.5112	60.085	56.7455	60.286	74.0438	58.98	293.628	154.736	-30.5244	58.98	49.8677	58.981	22.0428
59.08	130.235	59.08	-21.3249	70.234	51.0924	59.081	110.612	356.098	76.3437	59.081	174.252	59.081	284.455	59.081	210.765	59.081	97.7863	59.081	-138.811	59.081	63.6813	59.081	130.52	77.066	26.6005	59.081	8.70769	59.081	-82.3209	59.282	-8.75222	242.353	-57.3715	237.028	8.69564	59.08	-36.5729	60.185	54.9413	60.386	73.5552	59.081	293.871	154.837	-31.6085	59.081	50.2776	59.081	22.352
59.181	129.568	59.181	-21.8524	70.335	50.8904	59.182	109.971	356.198	76.0064	59.182	172.7	59.182	284.625	59.182	210.955	59.181	98.463	59.181	-139.113	59.181	65.1314	59.181	130.99	77.167	26.3095	59.181	7.55094	59.181	-83.4747	59.382	-8.55746	242.454	-56.4984	237.129	9.14297	59.18	-36.8287	60.286	53.4262	60.487	72.9029	59.181	293.186	154.937	-31.9552	59.181	50.3818	59.181	23.3555
59.281	130.25	59.281	-23.0764	70.435	51.2765	59.282	108.936	356.299	76.3356	59.282	172.115	59.282	284.614	59.282	211.183	59.282	97.8537	59.282	-138.523	59.282	66.575	59.282	131.406	77.267	24.451	59.282	7.42607	59.282	-84.108	59.483	-7.94304	242.554	-55.6459	237.229	9.94338	59.281	-37.345	60.386	52.3393	60.587	72.5684	59.281	293.177	155.038	-32.2777	59.282	51.3649	59.282	24.1994
59.382	130.274	59.382	-23.0553	70.536	51.3791	59.383	108.913	356.399	76.4569	59.383	170.668	59.383	284.351	59.383	212.493	59.382	97.6427	59.382	-138.132	59.382	68.0324	59.382	131.201	77.368	23.1458	59.382	7.26909	59.382	-84.1893	59.583	-7.62873	242.655	-55.4041	237.33	10.5633	59.381	-37.9746	60.487	50.9497	60.687	72.2256	59.382	294.236	155.138	-31.9349	59.382	52.0027	59.382	23.8912
59.482	130.75	59.482	-24.0868	70.636	51.6202	59.483	109.334	356.5	76.3191	59.483	169.9	59.483	283.959	59.483	212.534	59.483	97.0633	59.483	-137.357	59.483	69.0044	59.483	130.841	77.468	21.8957	59.483	6.2143	59.483	-84.4452	59.684	-7.27071	242.755	-55.1504	237.43	11.734	59.482	-38.534	60.587	49.1304	60.788	71.9413	59.482	295.475	155.239	-31.7026	59.483	52.4165	59.483	24.253
59.583	129.972	59.583	-24.5857	70.737	51.6114	59.584	108.993	356.6	76.7197	59.584	168.465	59.584	283.821	59.584	213.116	59.583	96.647	59.583	-136.364	59.583	69.2602	59.583	130.045	77.569	20.1165	59.583	5.07931	59.583	-84.8026	59.784	-6.96425	242.856	-54.7856	237.53	12.2711	59.582	-39.3318	60.687	47.5353	60.888	71.0214	59.583	297.193	155.339	-32.0175	59.583	52.8993	59.583	25.0825
59.683	129.577	59.683	-25.5587	70.837	51.2636	59.684	108.517	356.701	77.5398	59.684	167.195	59.684	283.671	59.684	214.015	59.684	96.8016	59.684	-135.6	59.684	69.9699	59.684	129.991	77.669	18.5731	59.684	4.04918	59.684	-85.637	59.885	-6.75296	242.956	-53.3515	237.631	12.7227	59.683	-39.7685	60.788	44.3798	60.989	70.0518	59.683	298.178	155.44	-32.1312	59.684	53.3673	59.684	25.4835
59.784	128.492	59.784	-25.2899	70.938	51.0556	59.785	108.692	356.801	78.5015	59.785	166.174	59.785	283.801	59.785	214.697	59.784	96.4795	59.784	-135.692	59.784	71.203	59.784	130.369	77.77	17.564	59.784	3.40909	59.784	-86.8698	59.985	-6.80161	243.057	-52.1477	237.731	13.5985	59.783	-40.1232	60.888	41.3246	61.089	68.6998	59.784	299.963	155.54	-31.9411	59.784	54.2026	59.784	25.9455
59.884	128.417	59.884	-25.8308	71.038	51.1618	59.885	108.736	356.902	79.2566	59.885	164.558	59.885	284.567	59.885	215.572	59.885	96.1363	59.885	-135.351	59.885	71.6945	59.885	130.624	77.87	16.0587	59.885	3.30811	59.885	-87.5275	60.086	-6.19249	243.157	-51.0083	237.832	14.4235	59.884	-40.9717	60.989	39.4492	61.19	68.4929	59.884	301.64	155.641	-32.2725	59.885	54.4253	59.885	25.7588
59.985	127.406	59.985	-26.8055	71.139	51.5666	59.986	108.31	357.002	81.2313	59.986	162.925	59.986	284.239	59.986	216.559	59.985	96.0031	59.985	-135.627	59.985	72.6371	59.985	130.378	77.971	14.252	59.985	2.50305	59.985	-88.2132	60.186	-5.20946	243.258	-50.3097	237.932	14.3656	59.984	-41.4083	61.089	36.432	61.29	68.7219	59.985	301.71	155.741	-32.4413	59.985	55.2349	59.985	25.851
60.085	126.504	60.085	-28.2385	71.239	52.107	60.086	108.282	357.103	82.7293	60.086	161.892	60.086	284.68	60.086	217.708	60.085	95.0638	60.085	-135.117	60.085	73.6196	60.085	129.962	78.071	10.84	60.086	1.88164	60.086	-89.0248	60.287	-5.81518	243.358	-49.5734	238.033	15.3296	60.085	-41.6994	61.19	33.7923	61.391	68.7772	60.085	301.479	155.842	-32.417	60.086	55.9508	60.086	26.2722
60.186	126.497	60.186	-28.3616	71.34	52.6489	60.187	108.274	357.203	84.287	60.187	160.544	60.187	285.885	60.187	218.563	60.186	94.3412	60.186	-134.952	60.186	74.7082	60.186	129.744	78.172	8.06033	60.186	2.17959	60.186	-89.6197	60.387	-5.91123	243.459	-48.5189	238.133	15.6702	60.185	-42.8801	61.29	32.0033	61.491	67.7171	60.186	300.885	155.942	-33.0069	60.186	56.9645	60.186	26.2576
60.286	125.639	60.286	-27.8369	71.44	53.4789	60.287	108.453	357.304	86.3226	60.287	158.025	60.287	287.077	60.287	219.158	60.286	93.949	60.286	-134.598	60.286	75.449	60.286	128.922	78.272	6.46643	60.287	2.288	60.287	-90.8262	60.488	-5.47462	243.559	-47.9538	238.234	16.1841	60.286	-43.5533	61.391	29.6595	61.592	67.3371	60.286	300.347	156.042	-32.8926	60.287	57.2239	60.287	26.1618
60.387	124.819	60.387	-27.9585	71.541	54.6492	60.388	109.169	357.404	88.2247	60.388	156.815	60.388	287.347	60.388	219.435	60.387	93.5822	60.387	-133.707	60.387	75.8624	60.387	128.825	78.373	4.54931	60.387	1.87513	60.387	-91.8053	60.588	-5.79983	243.66	-46.57	238.334	16.2025	60.386	-44.0781	61.491	28.7065	61.692	66.8332	60.387	300.2	156.143	-32.2802	60.387	57.332	60.387	26.938
60.487	124.03	60.487	-28.3766	71.641	55.4473	60.488	109.887	357.505	89.973	60.488	155.59	60.488	287.085	60.488	219.449	60.487	92.3429	60.487	-133.093	60.487	76.7194	60.487	128.227	78.473	1.75691	60.488	1.2975	60.488	-92.2966	60.688	-5.74177	243.76	-45.1041	238.435	16.4575	60.487	-44.69	61.592	27.0152	61.793	66.682	60.487	300.511	156.243	-32.1637	60.488	58.2922	60.488	26.7365
60.587	122.613	60.587	-28.5086	71.742	55.8147	60.588	109.983	357.605	91.7899	60.588	153.698	60.588	287.782	60.588	219.36	60.588	91.5105	60.588	-133.088	60.588	77.8957	60.588	127.373	78.573	-1.89523	60.588	1.39699	60.588	-93.1163	60.789	-5.82853	243.861	-43.5224	238.535	16.8397	60.587	-44.4594	61.692	25.9842	61.893	66.3508	60.588	300.689	156.344	-32.4774	60.588	59.0511	60.588	27.0397
60.688	121.051	60.688	-28.218	71.842	57.0809	60.689	109.708	357.706	93.8646	60.689	152.145	60.689	288.405	60.689	220.085	60.688	90.0411	60.688	-132.393	60.688	79.057	60.688	126.532	78.674	-4.39198	60.688	0.975935	60.688	-93.472	60.889	-5.34816	243.961	-41.7047	238.636	17.1847	60.687	-44.7585	61.793	24.0556	61.994	66.2128	60.688	301.385	156.444	-31.9134	60.688	59.5979	60.689	26.8134
60.788	119.765	60.788	-28.7936	71.943	58.056	60.789	109.589	357.806	95.66	60.789	150.41	60.789	288.401	60.789	220.757	60.789	89.1781	60.789	-131.809	60.789	80.5878	60.789	125.141	78.774	-7.86211	60.789	0.22979	60.789	-94.3801	60.99	-5.48729	244.062	-39.5752	238.736	17.5545	60.788	-45.4489	61.893	22.5433	62.094	66.4378	60.789	301.584	156.545	-30.9125	60.789	59.3975	60.789	26.9858
60.889	118.79	60.889	-30.0963	72.043	58.8366	60.89	108.888	357.907	96.7755	60.89	148.949	60.89	288.264	60.89	222.524	60.889	88.5063	60.889	-130.881	60.889	82.5126	60.889	124.382	78.875	-10.8117	60.889	0.18592	60.889	-94.8326	61.09	-5.4327	244.162	-38.5006	238.837	18.3149	60.888	-45.5152	61.994	20.994	62.195	66.4511	60.889	302.086	156.645	-30.298	60.889	60.4215	60.89	27.0745
60.989	118.119	60.989	-30.488	72.144	59.2952	60.99	108.211	358.007	98.1071	60.99	147.343	60.99	289.005	60.99	223.094	60.99	87.2089	60.99	-130.275	60.99	83.9888	60.99	122.762	78.975	-11.8656	60.99	0.878867	60.99	-94.9128	61.191	-5.99404	244.263	-36.9567	238.937	18.666	60.989	-45.6576	62.094	19.6154	62.295	66.388	60.99	302.053	156.746	-29.6	60.99	61.81	60.99	26.9444
61.09	116.982	61.09	-30.5837	72.244	60.3283	61.091	106.805	358.108	99.689	61.091	146.4	61.091	290	61.091	223.941	61.09	85.6227	61.09	-129.18	61.09	84.882	61.09	121.479	79.076	-13.3391	61.09	1.07144	61.09	-95.42	61.291	-4.93165	244.363	-35.3661	239.038	18.1792	61.089	-45.5708	62.195	18.2337	62.396	66.7117	61.09	302.024	156.846	-28.9705	61.09	63.1515	61.091	26.8081
61.19	116.253	61.19	-31.1262	72.345	61.7554	61.191	105.412	358.208	101.44	61.191	145.322	61.191	290.212	61.191	225.134	61.191	84.2231	61.191	-128.245	61.191	85.6747	61.191	119.953	79.176	-13.6762	61.191	1.81438	61.191	-95.9512	61.392	-3.1588	244.463	-33.6796	239.138	17.7608	61.19	-45.9144	62.295	16.5368	62.496	66.9382	61.191	302.003	156.947	-29.1389	61.191	63.9889	61.191	26.7832
61.291	115.906	61.291	-31.2648	72.445	62.7995	61.292	104.052	358.308	103.374	61.292	143.553	61.292	290.504	61.292	226.002	61.291	83.0365	61.291	-127.729	61.291	86.5625	61.291	119.166	79.277	-14.5986	61.291	2.26801	61.291	-96.005	61.492	-2.87163	244.564	-32.0126	239.239	17.4161	61.29	-45.2418	62.396	14.6199	62.597	67.1612	61.291	302.269	157.047	-28.0005	61.291	64.8212	61.292	26.0898
61.391	115.103	61.391	-32.2227	72.546	63.8563	61.392	102.842	358.409	104.464	61.392	142.697	61.392	290.866	61.392	226.567	61.392	82.4023	61.392	-127.665	61.392	86.9876	61.392	117.785	79.377	-15.3865	61.392	3.64762	61.392	-95.9778	61.593	-2.6678	244.664	-31.1288	239.339	17.7211	61.391	-44.6323	62.496	12.4702	62.697	67.983	61.392	302.209	157.148	-27.3279	61.392	65.4199	61.392	26.0864
61.492	114.367	61.492	-34.1922	72.646	65.5774	61.493	100.897	358.509	106.176	61.493	142.067	61.493	290.08	61.493	227.315	61.492	81.4029	61.492	-127.479	61.492	88.2535	61.492	116.994	79.478	-15.8491	61.492	4.1255	61.492	-96.3432	61.693	-1.19223	244.765	-29.6278	239.44	18.5858	61.491	-44.5999	62.597	10.9582	62.797	67.9158	61.492	302.76	157.248	-26.6992	61.492	66.6745	61.492	26.5418
61.592	113.319	61.592	-35.408	72.746	66.954	61.593	99.3921	358.61	107.7	61.593	141.704	61.593	289.181	61.593	227.306	61.593	80.5471	61.593	-126.253	61.593	88.9521	61.593	116.161	79.578	-14.7661	61.593	4.53973	61.593	-96.6568	61.794	-0.297928	244.865	-27.8385	239.54	18.4833	61.592	-44.7564	62.697	9.19047	62.898	67.5643	61.592	302.478	157.349	-26.4349	61.593	67.6918	61.593	27.329
61.693	112.228	61.693	-36.3749	72.847	67.6693	61.694	97.779	358.71	108.969	61.694	140.012	61.694	288.745	61.694	227.471	61.693	79.8813	61.693	-124.838	61.693	90.0473	61.693	114.294	79.679	-14.1966	61.693	4.55345	61.693	-97.0597	61.894	0.856596	244.966	-26.4275	241.449	18.9777	61.692	-44.4277	62.797	7.17035	62.998	67.1282	61.693	302.823	157.449	-25.8362	61.693	69.2599	61.693	27.2225
61.793	111.556	61.793	-37.3459	72.947	68.9794	61.794	96.0722	358.811	110.183	61.794	140.072	61.794	287.533	61.794	227.529	61.794	78.9526	61.794	-124.369	61.794	90.9308	61.794	112.669	79.779	-15.3502	61.794	4.40335	61.794	-97.4001	61.995	1.46975	245.066	-25.2615	241.55	19.5826	61.793	-44.72	62.898	6.02529	63.099	65.7828	61.793	302.676	157.55	-24.8101	61.794	70.0323	61.794	26.3966
61.894	111.353	61.894	-38.2882	73.048	68.9185	61.895	94.43	358.911	111.91	61.895	139.122	61.895	286.953	61.895	227.95	61.894	77.8735	61.894	-123.647	61.894	91.8698	61.894	110.717	79.88	-15.6587	61.894	4.41465	61.894	-97.8019	62.095	1.69592	245.167	-24.333	241.65	20.4698	61.893	-44.5211	62.998	3.52175	63.199	64.891	61.894	303.939	157.65	-24.3016	61.894	71.1127	61.894	26.8128
61.994	111.123	61.994	-39.1133	73.148	69.7535	61.995	92.7195	359.012	114.015	61.995	137.773	61.995	286.304	61.995	227.972	61.995	76.6417	61.995	-122.465	61.995	92.3584	61.995	109.195	79.98	-17.0856	61.995	4.48407	61.995	-98.1607	62.196	2.23699	245.267	-23.0999	241.751	21.2723	61.994	-43.8359	63.099	1.81817	63.3	64.0657	61.994	304.682	157.751	-22.8822	61.995	71.6952	61.995	26.4701
62.095	111.246	62.095	-39.9732	73.249	70.556	62.096	91.2059	359.112	115.453	62.096	137.293	62.096	285.911	62.096	227.135	62.095	75.0686	62.095	-121.967	62.095	93.0483	62.095	107.775	80.081	-19.3896	62.095	3.12842	62.095	-98.7535	62.296	3.12091	245.368	-21.6351	241.851	21.9682	62.094	-43.0087	63.199	-0.283757	63.4	62.9977	62.095	305.611	157.851	-21.764	62.095	72.9959	62.095	26.7162
62.195	111.072	62.195	-40.1029	73.349	72.1263	62.196	89.7523	359.213	117.017	62.196	136.755	62.196	286.456	62.196	226.04	62.196	74.4402	62.196	-121.113	62.196	93.9079	62.196	106.53	80.181	-21.2396	62.196	2.25033	62.196	-98.5914	62.397	4.24257	245.468	-21.0485	241.952	22.2707	62.195	-42.0669	63.3	-2.02278	63.501	61.5758	62.195	306.271	157.952	-21.0721	62.196	73.769	62.196	27.3463
62.296	111.203	62.296	-40.0345	73.45	73.1505	62.297	88.5021	359.313	119.764	62.297	137.296	62.297	286.844	62.297	225.516	62.296	73.4653	62.296	-120.265	62.296	95.028	62.296	105.253	80.282	-21.9214	62.296	1.633	62.296	-98.1148	62.497	5.77706	245.569	-20.2425	242.052	22.5773	62.295	-40.7577	63.4	-4.20683	63.601	60.7415	62.296	306.067	158.052	-20.8124	62.296	73.9292	62.296	28.0812
62.396	110.914	62.396	-41.4573	73.55	73.763	62.397	86.9401	359.414	122.315	62.397	137.269	62.397	287.067	62.397	224.558	62.396	72.0296	62.396	-119.466	62.396	95.5093	62.396	103.785	80.382	-22.0437	62.397	1.45156	62.397	-98.42	62.598	6.76574	245.669	-19.9927	242.152	23.0477	62.396	-39.2071	63.501	-5.73361	63.702	59.9153	62.396	306.615	158.153	-20.7023	62.397	74.0301	62.397	27.7643
62.497	110.345	62.497	-40.8825	73.651	74.9025	62.498	84.705	359.514	124.79	62.498	136.422	62.498	286.752	62.498	224.591	62.497	70.4132	62.497	-117.814	62.497	96.6441	62.497	101.899	80.483	-23.1823	62.497	1.21871	62.497	-99.2303	62.698	7.10436	245.77	-19.022	242.253	23.6549	62.496	-38.3368	63.601	-7.47679	63.802	60.1724	62.497	306.971	158.253	-20.3087	62.497	74.7716	62.497	27.6652
62.597	110.72	62.597	-40.7891	73.751	76.1165	62.598	83.692	359.615	127.28	62.598	135.968	62.598	286.627	62.598	224.147	62.597	68.5029	62.597	-117.078	62.597	97.9692	62.597	101.469	80.583	-24.255	62.598	0.970097	62.598	-100.375	62.799	7.7607	245.87	-17.4996	242.353	23.6111	62.597	-37.4226	63.702	-9.49772	63.903	59.8661	62.597	307.256	158.353	-19.2537	62.598	75.4245	62.598	26.9216
62.698	110.843	62.698	-40.3559	73.852	77.6211	62.699	82.2795	359.715	130.466	62.699	135.822	62.699	286.454	62.699	224.604	62.698	66.9131	62.698	-116.15	62.698	99.3056	62.698	100.434	80.684	-24.9913	62.698	0.687466	62.698	-101.758	62.899	8.96615	245.971	-16.4884	242.454	24.0015	62.697	-37.0257	63.802	-11.8552	64.003	58.993	62.698	308.553	158.454	-18.6813	62.698	75.2791	62.698	26.169
62.798	110.359	62.798	-39.8251	73.952	78.7294	62.799	80.5457	359.816	132.981	62.799	135.626	62.799	285.88	62.799	224.669	62.798	64.447	62.798	-114.669	62.798	100.045	62.798	99.1954	80.784	-25.4413	62.799	0.318574	62.799	-101.657	62.999	10.1552	246.071	-15.4449	242.554	23.3196	62.797	-36.2798	63.903	-13.4593	64.104	59.2371	62.798	309.005	158.554	-18.6307	62.799	75.1423	62.799	26.2648
62.898	110.175	62.898	-39.8381	74.053	79.949	62.9	79.5114	359.916	135.477	62.9	135.385	62.9	284.61	62.9	224.93	62.899	63.0596	62.899	-112.717	62.899	100.913	62.899	97.9687	80.884	-26.9526	62.899	-0.208839	62.899	-102.825	63.1	11.0722	246.172	-15.1309	242.655	23.1511	62.898	-34.9884	64.003	-14.5887	64.204	58.3847	62.899	308.8	158.655	-17.6714	62.899	75.3802	62.899	27.1485
62.999	110.011	62.999	-39.7224	74.153	82.0815	63	78.9448	360.017	137.409	63	134.659	63	283.892	63	225.705	62.999	61.6538	62.999	-111.039	62.999	101.197	62.999	97.5441	80.985	-27.8292	62.999	-0.335257	62.999	-103.603	63.2	13.0772	246.272	-15.2027	242.755	22.8399	62.998	-34.1878	64.104	-14.8658	64.305	57.4727	62.999	309.722	158.755	-16.777	62.999	75.2763	63	27.3208
63.099	108.883	63.099	-39.8777	74.254	83.3861	63.1	77.8696	360.117	138.999	63.1	134.43	63.1	281.892	63.1	226.276	63.1	59.4893	63.1	-110	63.1	102.231	63.1	95.3572	81.085	-27.7862	63.1	-0.0646384	63.1	-104.541	63.301	15.0074	246.373	-14.5796	242.856	22.7551	63.099	-33.401	64.204	-15.5199	64.405	56.9307	63.1	310.279	158.856	-15.4292	63.1	75.0739	63.1	27.5058
63.2	108.816	63.2	-39.374	74.354	85.1093	63.201	76.1024	360.218	141.837	63.201	134.496	63.201	280.507	63.201	226.018	63.2	58.0139	63.2	-109.267	63.2	103.009	63.2	93.3001	81.186	-26.8771	63.2	0.187872	63.2	-105.045	63.401	16.9175	246.473	-14.1014	242.956	22.7133	63.199	-32.1583	64.305	-16.4801	64.506	57.0851	63.2	311.243	158.956	-14.862	63.2	75.3133	63.201	27.1225
63.3	107.847	63.3	-40.3369	74.455	86.8468	63.301	75.5094	360.318	144.159	63.301	134.111	63.301	279.45	63.301	227.286	63.301	56.323	63.301	-107.978	63.301	103.037	63.301	91.9434	81.286	-27.2866	63.301	0.646341	63.301	-106.055	63.502	18.842	246.574	-13.5704	243.057	22.9439	63.3	-31.1251	64.405	-17.8975	64.606	56.8024	63.301	312.448	159.057	-13.8082	63.301	75.9073	63.301	27.9015
63.401	107.946	63.401	-40.5725	74.555	87.8699	63.402	75.0248	360.419	147.17	63.402	134.224	63.402	279.232	63.402	227.63	63.401	55.3229	63.401	-107.158	63.401	103.637	63.401	90.168	81.387	-27.7117	63.401	0.473179	63.401	-106.931	63.602	20.7674	246.674	-12.8126	243.157	22.6458	63.4	-29.8856	64.506	-18.2854	64.707	56.5612	63.401	313.037	159.157	-12.8564	63.401	76.1504	63.402	28.7412
63.501	107.278	63.501	-41.9389	74.656	89.13	63.502	74.0275	360.519	150.07	63.502	133.962	63.502	278.561	63.502	228.093	63.502	54.1387	63.502	-106.276	63.502	104.778	63.502	89.1451	81.487	-29.2828	63.502	0.15938	63.502	-107.49	63.703	22.5256	246.774	-12.341	243.258	22.0809	63.501	-28.6767	64.606	-18.4191	64.807	56.4714	63.502	314.438	159.258	-12.6714	63.502	76.0239	63.502	28.4933
63.602	106.413	63.602	-40.9855	74.756	90.7781	63.603	73.1969	360.62	152.989	63.603	133.786	63.603	277.665	63.603	228.094	63.602	52.704	63.602	-106.177	63.602	105.314	63.602	87.5819	81.588	-29.7258	63.602	-0.589461	63.602	-108.721	63.803	24.6286	246.875	-11.7487	243.358	21.7315	63.601	-27.7932	64.707	-18.0499	64.907	56.0831	63.602	315.292	159.358	-11.7464	63.602	76.0409	63.603	30.0374
63.702	106.378	63.702	-41.5461	74.857	92.4199	63.703	71.7872	360.72	156.003	63.703	133.317	63.703	276.324	63.703	228.368	63.703	51.7088	63.703	-105.919	63.703	106.567	63.703	86.4474	81.688	-30.5777	63.703	-0.664672	63.703	-109.897	63.904	26.6043	246.975	-11.1795	243.66	21.6825	63.702	-26.5899	64.807	-18.0476	65.008	56.058	63.702	316.217	159.459	-10.9268	63.703	76.1709	63.703	29.9743
63.803	106.162	63.803	-41.5021	74.957	94.2444	63.804	70.2173	360.82	158.963	63.804	133.285	63.804	274.916	63.804	228.811	63.803	51.05	63.803	-105.491	63.803	107.44	63.803	84.9853	81.789	-29.8721	63.803	-0.914694	63.803	-111.273	64.004	26.7241	247.076	-10.439	243.76	21.8402	63.802	-25.1687	64.907	-19.4285	65.108	56.0427	63.803	316.693	159.559	-9.21671	63.803	76.5361	63.804	30.456
63.903	105.802	63.903	-42.0993	75.057	96.4631	63.904	68.7184	360.921	161.653	63.904	133.955	63.904	273.804	63.904	228.711	63.904	50.1927	63.904	-104.682	63.904	108.597	63.904	83.7786	81.889	-30.6196	63.904	-0.599116	63.904	-113.201	64.105	28.4783	247.176	-10.6649	243.861	21.175	63.903	-24.0892	65.008	-19.8717	65.209	56.0138	63.903	317.267	159.66	-8.66126	63.904	76.7188	63.904	30.454
64.004	105.397	64.004	-42.5071	75.158	97.7904	64.005	67.3736	361.021	164.785	64.005	134.539	64.005	273.627	64.005	228.723	64.004	48.1618	64.004	-103.756	64.004	109.077	64.004	82.4682	81.99	-30.9975	64.004	-0.0249645	64.004	-114.664	64.205	30.1946	247.277	-10.0999	243.961	21.0293	64.003	-21.7191	65.108	-20.2859	65.309	56.6562	64.004	317.928	159.76	-8.18438	64.004	77.2695	64.004	29.6655
64.104	104.789	64.104	-42.4441	75.258	99.2265	64.105	65.7327	361.122	167.744	64.105	134.718	64.105	272.515	64.105	227.837	64.105	46.9789	64.105	-103.157	64.105	109.664	64.105	81.0355	82.09	-31.9774	64.105	-0.198937	64.105	-115.557	64.306	31.2559	247.377	-10.3859	244.062	20.7658	64.104	-19.8243	65.209	-21.6281	65.41	55.9345	64.104	318.922	159.861	-7.57997	64.105	77.4634	64.105	30.2351
64.205	104.48	64.205	-42.4941	75.359	101.437	64.206	64.663	361.222	170.844	64.206	134.551	64.206	271.209	64.206	227.897	64.205	45.1767	64.205	-102.225	64.205	110.423	64.205	79.181	82.191	-32.3991	64.205	-0.265459	64.205	-117.02	64.406	32.9768	247.478	-10.0203	244.162	20.6139	64.204	-18.1709	65.309	-23.2238	65.51	55.5468	64.205	319.526	159.961	-6.58131	64.205	77.8054	64.205	30.7402
64.305	102.866	64.305	-42.7958	75.459	103.247	64.306	63.5726	361.323	173.322	64.306	134.206	64.306	269.712	64.306	228.213	64.306	43.9025	64.306	-101.712	64.306	111.205	64.306	77.0199	82.291	-31.4861	64.306	-1.35233	64.306	-118.851	64.507	33.9825	247.578	-9.62522	244.263	19.7585	64.305	-16.1507	65.41	-24.6533	65.611	55.8071	64.305	320.201	160.062	-5.28103	64.306	78.207	64.306	30.6867
64.406	102.223	64.406	-43.0473	75.56	105.107	64.407	62.1546	361.423	176.251	64.407	134.567	64.407	269.179	64.407	228.037	64.406	42.0929	64.406	-101.416	64.406	111.759	64.406	75.7834	82.392	-31.4887	64.406	-2.30332	64.406	-121.021	64.607	35.3128	247.679	-9.0928	244.363	19.7509	64.405	-13.7757	65.51	-25.9329	65.711	55.3238	64.406	321.097	160.162	-4.83922	64.406	78.5566	64.406	31.533
64.506	100.933	64.506	-42.6337	75.66	106.867	64.507	60.3443	361.524	179.617	64.507	133.986	64.507	268.447	64.507	228.319	64.507	41.2095	64.507	-101.346	64.507	112.467	64.507	74.8942	82.492	-31.3968	64.507	-2.78041	64.507	-122.606	64.708	36.2212	247.779	-9.41126	244.463	19.3565	64.506	-11.4296	65.611	-26.1939	65.812	55.1041	64.506	320.716	160.263	-4.66908	64.507	79.0237	64.507	32.0646
64.607	99.8501	64.607	-42.7009	75.761	109.228	64.608	58.5546	361.624	182.339	64.608	134.045	64.608	267.497	64.608	228.173	64.607	39.8636	64.607	-100.934	64.607	113.642	64.607	74.5274	82.593	-30.2001	64.607	-3.11907	64.607	-124.018	64.808	37.206	247.88	-8.88799	244.564	19.8407	64.606	-9.11875	65.711	-26.939	65.912	55.2543	64.607	320.981	160.363	-4.46428	64.607	78.8989	64.607	31.8561
64.707	98.606	64.707	-42.8013	75.861	110.99	64.708	56.3488	361.725	184.962	64.708	134.068	64.708	267.441	64.708	227.988	64.707	39.2198	64.707	-100.37	64.707	114.302	64.707	73.5905	82.693	-30.7095	64.708	-4.32317	64.708	-124.912	64.909	38.0653	247.98	-8.99595	244.664	19.2838	64.707	-6.3002	65.812	-26.921	66.013	55.9169	64.707	322.353	160.464	-3.97531	64.708	78.736	64.708	31.7837
64.808	97.4479	64.808	-43.4842	75.962	112.906	64.809	54.4162	361.825	186.656	64.809	134.487	64.809	266.912	64.809	228.195	64.808	38.961	64.808	-99.924	64.808	114.571	64.808	72.3466	82.794	-32.1418	64.808	-5.00501	64.808	-125.745	65.009	38.8592	248.081	-9.05995	244.765	18.0861	64.807	-3.53978	65.912	-26.5869	66.113	56.6418	64.808	322.288	160.564	-3.2309	64.808	78.8635	64.808	32.4391
64.908	96.4826	64.908	-43.9271	76.062	114.475	64.909	52.1536	361.926	188.719	64.909	134.288	64.909	265.275	64.909	228.667	64.908	38.885	64.908	-99.4996	64.908	114.867	64.908	71.2802	82.894	-33.6544	64.909	-5.48685	64.909	-127.08	65.11	39.3338	248.181	-8.44435	244.865	16.9173	64.907	-0.544304	66.013	-27.1105	66.214	56.3501	64.908	322.425	160.664	-2.41215	64.909	78.804	64.909	34.0808
65.008	95.9068	65.008	-43.8012	76.163	116.283	65.01	50.1004	362.026	189.831	65.01	133.854	65.01	265.022	65.01	228.477	65.009	38.1093	65.009	-98.2237	65.009	115.203	65.009	70.1684	82.995	-33.5655	65.009	-5.77539	65.009	-127.857	65.21	40.06	248.282	-7.99687	244.966	17.4821	65.008	2.5899	66.113	-26.3327	66.314	56.759	65.009	323.442	160.765	-2.07843	65.009	79.8364	65.009	34.472
65.109	94.857	65.109	-43.5063	76.263	118.071	65.11	48.2469	362.127	191.42	65.11	133.312	65.11	264.096	65.11	228.534	65.109	37.1152	65.109	-97.8047	65.109	114.717	65.109	70.0824	83.095	-33.5598	65.11	-5.46293	65.11	-128.516	65.31	41.0413	248.382	-7.49018	245.066	17.4589	65.108	5.29376	66.214	-25.966	66.415	56.2434	65.109	323.618	160.865	-1.438	65.11	79.8896	65.11	34.3269
65.209	93.6225	65.209	-44.3534	76.364	120.153	65.211	47.4657	362.227	192.914	65.211	133.119	65.211	262.701	65.211	229.015	65.21	36.1797	65.21	-97.5448	65.21	114.866	65.21	69.3835	83.195	-32.6417	65.21	-6.04142	65.21	-130.032	65.411	42.1749	248.483	-7.20472	245.167	17.462	65.209	8.29368	66.314	-25.8716	66.515	56.5631	65.21	324.799	160.966	-0.548554	65.21	80.4099	65.21	34.5633
65.31	92.6463	65.31	-45.7645	76.464	122.473	65.311	45.8944	362.328	193.989	65.311	134.435	65.311	260.695	65.311	229.289	65.31	35.4772	65.31	-97.3603	65.31	115.346	65.31	69.2266	83.296	-31.0838	65.31	-6.28919	65.31	-130.853	65.511	42.688	248.583	-6.92135	245.267	16.9532	65.309	10.935	66.415	-25.7264	66.616	56.3973	65.31	325.255	161.066	-0.150579	65.31	81.4712	65.311	35.2228
65.41	91.813	65.41	-47.171	76.565	124.552	65.411	44.0791	362.428	195.548	65.411	134.063	65.411	259.466	65.411	230.469	65.411	34.6395	65.411	-97.2799	65.411	115.842	65.411	67.8345	83.396	-30.6491	65.411	-6.72587	65.411	-131.626	65.612	43.9707	248.684	-6.48985	245.368	16.8419	65.41	14.1425	66.515	-26.6911	66.716	56.262	65.411	326.181	161.167	-0.179342	65.411	81.2495	65.411	34.824
65.511	89.8962	65.511	-48.1361	76.665	126.776	65.512	42.3982	362.529	196.309	65.512	133.403	65.512	258.339	65.512	230.844	65.511	34.0481	65.511	-97.0685	65.511	115.758	65.511	67.0693	83.497	-29.0674	65.511	-7.09166	65.511	-132.472	65.712	44.8699	248.784	-6.52188	245.468	16.0157	65.51	17.0274	66.616	-27.5355	66.817	55.9446	65.511	325.77	161.267	0.0272045	65.511	81.7991	65.512	35.3418
65.611	89.1383	65.611	-49.066	76.766	128.729	65.612	40.6453	362.629	197.548	65.612	133.737	65.612	257.545	65.612	231.345	65.612	34.2007	65.612	-97.3194	65.612	115.75	65.612	66.125	83.597	-27.7593	65.612	-8.12601	65.612	-133.439	65.813	45.7436	248.885	-6.81445	245.569	15.5554	65.611	19.6566	66.716	-29.653	66.917	56.4144	65.612	326.049	161.368	0.701165	65.612	82.0133	65.612	35.6903
65.712	88.741	65.712	-49.1206	76.866	130.831	65.713	38.8322	362.73	198.347	65.713	133.865	65.713	257.313	65.713	231.768	65.712	34.1373	65.712	-97.9357	65.712	116.145	65.712	64.782	83.698	-27.1494	65.712	-8.61141	65.712	-134.772	65.913	46.4013	248.985	-7.42055	245.669	15.4841	65.711	22.1335	66.817	-30.2042	67.017	56.5958	65.712	326.447	161.468	-0.0111202	65.712	82.5625	65.713	36.4387
65.812	88.1848	65.812	-49.0493	76.967	132.779	65.813	37.2664	362.83	199.12	65.813	134.953	65.813	256.713	65.813	232.25	65.813	34.3955	65.813	-98.4341	65.813	116.061	65.813	63.5948	83.798	-25.7695	65.813	-9.33257	65.813	-135.671	66.014	47.0708	249.085	-8.30785	245.77	16.2556	65.812	24.6351	66.917	-31.1185	67.118	56.1485	65.813	327.001	161.569	-0.36005	65.813	83.4424	65.813	37.0844
65.913	87.219	65.913	-47.6505	77.067	135.25	65.914	35.9264	362.931	200.172	65.914	135.308	65.914	256.562	65.914	232.579	65.913	33.6594	65.913	-98.7447	65.913	114.858	65.913	61.9429	83.899	-24.5359	65.913	-9.54802	65.913	-137.344	66.114	48.188	249.186	-7.7125	245.87	16.4867	65.912	27.1435	67.017	-32.1956	67.218	55.4484	65.913	325.919	161.669	0.0352893	65.913	83.5381	65.914	37.1056
66.013	85.1685	66.013	-47.24	77.168	137.479	66.014	34.8298	363.031	201.449	66.014	135.151	66.014	256.517	66.014	233.342	66.014	33.5833	66.014	-98.9252	66.014	114.62	66.014	61.3806	83.999	-24.7647	66.014	-10.7652	66.014	-138.707	66.215	49.7601	249.286	-7.81299	245.971	17.0538	66.013	30.0711	67.118	-33.0625	67.319	54.9527	66.013	325.581	161.77	-0.203977	66.014	83.1005	66.014	37.4376
66.114	83.8468	66.114	-47.6769	77.268	139.264	66.115	33.8255	363.131	202.577	66.115	134.918	66.115	255.749	66.115	234.06	66.114	33.2618	66.114	-99.4446	66.114	114.56	66.114	60.8679	84.1	-25.0236	66.114	-12.0802	66.114	-139.84	66.315	50.1973	249.387	-7.51997	246.071	17.6306	66.113	32.1114	67.218	-33.369	67.419	54.163	66.114	325.583	161.87	-0.361779	66.114	83.0178	66.115	37.4357
66.214	82.6479	66.214	-46.4871	77.369	140.538	66.215	33.3643	363.232	203.545	66.215	135.508	66.215	254.887	66.215	235.016	66.215	33.2846	66.215	-100.156	66.215	113.946	66.215	59.6902	84.2	-25.6097	66.215	-13.3633	66.215	-141.104	66.416	50.2317	249.487	-7.54859	246.172	18.3741	66.214	34.568	67.319	-33.974	67.52	53.3868	66.214	325.498	161.971	-0.534063	66.215	83.4818	66.215	37.2409
66.315	81.5368	66.315	-45.4078	77.469	141.991	66.316	32.7522	363.332	204.938	66.316	136.688	66.316	255.027	66.316	235.399	66.315	33.3738	66.315	-100.547	66.315	113.917	66.315	58.5603	84.301	-25.7311	66.315	-14.3512	66.315	-142.403	66.516	51.1797	249.588	-7.78157	246.272	18.4993	66.314	36.7323	67.419	-34.3642	67.62	52.2715	66.315	325.378	162.071	-0.729789	66.315	83.3997	66.315	38.392
66.415	79.7252	66.415	-44.1001	77.569	143.555	66.416	31.2817	363.433	206.8	66.416	137.303	66.416	254.005	66.416	237.001	66.416	33.0891	66.416	-100.011	66.416	114.036	66.416	57.4197	84.401	-25.3876	66.416	-16.0101	66.416	-143.758	66.617	52.5616	249.688	-7.15454	246.373	18.8699	66.415	38.8769	67.52	-34.6206	67.721	52.5253	66.415	325.105	162.172	-0.276228	66.416	84.1866	66.416	37.9862
66.516	79.144	66.516	-41.4859	77.67	144.758	66.517	30.3652	363.533	207.766	66.517	138.249	66.517	253.589	66.517	238.411	66.516	32.8241	66.516	-99.4292	66.516	113.614	66.516	56.1092	84.502	-24.0107	66.516	-16.7525	66.516	-144.587	66.717	53.1479	249.789	-7.19507	246.473	18.763	66.515	42.2126	67.62	-34.8322	67.821	52.1437	66.516	325.704	162.272	-0.210605	66.516	84.1495	66.516	38.0628
66.616	77.7132	66.616	-39.4281	77.77	145.718	66.617	29.0945	363.634	209.157	66.617	137.952	66.617	252.923	66.617	240.02	66.617	32.0238	66.617	-99.4625	66.617	113.43	66.617	55.0953	84.602	-23.4807	66.617	-17.9792	66.617	-146.604	66.818	54.001	249.889	-7.41162	246.574	19.9334	66.616	44.822	67.721	-35.3602	67.922	52.49	66.616	325.707	162.373	-0.289226	66.617	84.1477	66.617	39.0471
66.717	76.0848	66.717	-38.826	77.871	147.172	66.718	28.0697	363.734	210.391	66.718	138.77	66.718	252.61	66.718	241.569	66.717	31.4396	66.717	-99.7674	66.717	113.002	66.717	54.5052	84.703	-24.3848	66.717	-19.1582	66.717	-147.971	66.918	54.4383	249.99	-6.58657	246.674	19.5956	66.716	47.7685	67.821	-36.3321	68.022	52.3979	66.717	326.026	162.473	-0.043356	66.717	83.6082	66.717	40.1262
66.817	74.2721	66.817	-37.9886	77.971	148.646	66.818	27.3314	363.835	211.599	66.818	138.751	66.818	251.828	66.818	243.432	66.818	30.811	66.818	-99.5777	66.818	112.467	66.818	52.8766	84.803	-25.6083	66.818	-19.6758	66.818	-149.027	67.019	55.4074	250.09	-6.20008	246.774	19.3302	66.817	50.6574	67.922	-37.3544	68.123	53.9613	66.817	326.455	162.574	0.204557	66.818	83.4978	66.818	40.7751
66.918	73.1068	66.918	-36.8187	78.072	150.713	66.919	27.0685	363.935	212.291	66.919	140.004	66.919	251.085	66.919	244.826	66.918	30.2114	66.918	-99.4978	66.918	111.523	66.918	51.598	84.904	-27.1286	66.918	-20.7262	66.918	-150.158	67.119	55.6342	250.191	-5.56422	246.875	18.7767	66.917	53.224	68.022	-36.8492	68.223	55.1953	66.918	326.392	162.674	1.00639	66.918	83.1821	66.918	41.3128
67.018	71.9452	67.018	-35.8867	78.172	152.766	67.019	26.1902	364.036	211.881	67.019	140.973	67.019	251.041	67.019	245.992	67.018	29.8625	67.018	-99.5526	67.018	111.468	67.018	50.6365	85.004	-27.4355	67.019	-21.1159	67.019	-151.21	67.22	56.0242	250.291	-5.35838	246.975	17.5301	67.017	55.6126	68.123	-37.2168	68.324	56.2549	67.018	326.68	162.775	0.926807	67.019	83.5898	67.019	41.2444
67.119	70.8758	67.119	-35.3782	78.273	154.332	67.12	25.9292	364.136	212.122	67.12	140.876	67.12	250.958	67.12	247.746	67.119	29.6063	67.119	-99.6399	67.119	111.075	67.119	49.5005	85.105	-26.9236	67.119	-21.6003	67.119	-152.297	67.32	56.2308	250.392	-4.41568	247.076	17.0209	67.118	57.6443	68.223	-37.8538	68.424	58.3268	67.119	326.296	162.875	0.220483	67.119	83.3971	67.119	40.6144
67.219	70.4841	67.219	-35.0889	78.373	155.518	67.22	26.1882	364.237	212.26	67.22	141.111	67.22	249.952	67.22	250.644	67.219	27.9713	67.219	-100.219	67.219	111.197	67.219	48.3197	85.205	-25.6559	67.22	-21.9939	67.22	-154.158	67.421	56.2744	250.492	-3.46894	247.176	16.704	67.218	59.9177	68.324	-38.7146	68.525	59.1988	67.219	326.337	162.975	0.112653	67.22	83.3884	67.22	40.8148
67.319	69.6465	67.319	-34.6252	78.474	157.177	67.321	25.8732	364.337	211.984	67.321	140.236	67.321	249.123	67.321	252.76	67.32	26.9939	67.32	-100.298	67.32	110.992	67.32	47.3719	85.306	-24.5542	67.32	-22.3444	67.32	-155.019	67.521	55.6868	250.593	-2.84066	247.277	16.4794	67.319	61.9548	68.424	-39.1557	68.625	59.8809	67.32	326.334	163.076	0.524617	67.32	83.3479	67.32	40.7529
67.42	68.5792	67.42	-33.5952	78.574	158.877	67.421	25.7837	364.438	212.118	67.421	140.234	67.421	248.887	67.421	254.427	67.42	26.3206	67.42	-99.9318	67.42	110.7	67.42	46.3099	85.406	-24.8908	67.421	-23.226	67.421	-156.6	67.621	55.399	250.693	-1.58805	247.377	15.6496	67.419	63.6037	68.525	-39.6948	68.726	60.5565	67.42	325.615	163.176	2.00685	67.421	83.7951	67.421	41.041
67.52	67.9477	67.52	-32.9631	78.675	160.036	67.522	25.8436	364.538	211.824	67.522	140.475	67.522	248.352	67.522	255.146	67.521	25.3265	67.521	-100.481	67.521	110.029	67.521	45.4487	85.506	-23.2769	67.521	-23.6829	67.521	-157.938	67.722	55.8331	250.794	-1.23938	247.478	14.784	67.52	65.487	68.625	-40.2403	68.826	61.2422	67.521	325.726	163.277	2.56344	67.521	83.54	67.521	41.0388
67.621	66.7818	67.621	-31.9096	78.775	161.593	67.622	25.3163	364.639	211.447	67.622	141.131	67.622	248.321	67.622	256.147	67.621	25.2077	67.621	-100.958	67.621	109.147	67.621	44.0606	85.607	-20.8623	67.621	-24.741	67.621	-158.418	67.822	56.0281	250.894	-1.14628	247.578	15.2513	67.62	67.7145	68.726	-39.9528	68.927	61.5322	67.621	325.436	163.377	2.36798	67.621	83.6258	67.622	41.6074
67.721	65.6691	67.721	-30.7831	78.876	162.434	67.723	24.9414	364.739	210.83	67.723	140.621	67.723	246.838	67.723	257.479	67.722	25.7332	67.722	-101.133	67.722	108	67.722	42.5945	85.707	-17.9334	67.722	-25.6667	67.722	-158.681	67.923	56.0758	250.995	-0.531187	247.679	15.5505	67.721	69.7094	68.826	-39.3223	69.027	61.8964	67.722	325.638	163.478	2.70426	67.722	83.5867	67.722	42.0936
67.822	65.8068	67.822	-29.8105	78.976	163.465	67.823	24.8037	364.84	210.068	67.823	140.897	67.823	246.851	67.823	258.116	67.822	25.2733	67.822	-101.529	67.822	106.783	67.822	41.5338	85.808	-15.337	67.822	-26.7159	67.822	-159.722	68.023	56.2624	251.095	0.193732	247.779	16.447	67.821	71.3495	68.927	-39.4503	69.128	62.1913	67.822	324.952	163.578	3.32068	67.822	84.3391	67.823	42.2852
67.922	65.6645	67.922	-28.5114	79.077	164.326	67.923	24.6172	364.94	209.301	67.923	141.212	67.923	246.373	67.923	259.556	67.923	24.9141	67.923	-102.064	67.923	105.298	67.923	40.1984	85.908	-13.6546	67.923	-27.1554	67.923	-160.659	68.124	56.4954	251.196	0.735296	247.88	16.1406	67.922	73.1479	69.027	-39.973	69.228	63.4394	67.923	325.244	163.679	3.61506	67.923	84.9106	67.923	42.0616
68.023	64.8823	68.023	-27.5168	79.177	164.966	68.024	23.8211	365.041	209.342	68.024	141.436	68.024	246.126	68.024	259.752	68.023	25.6555	68.023	-102.565	68.023	104.211	68.023	38.8102	86.009	-12.0854	68.023	-27.9083	68.023	-161.109	68.224	56.7987	251.296	1.9146	247.98	16.5651	68.022	75.1133	69.128	-41.4041	69.328	63.6446	68.023	324.605	163.779	3.76193	68.023	84.6509	68.024	42.5645
68.123	64.9638	68.123	-26.7513	79.278	166.254	68.124	22.8264	365.141	209.469	68.124	141.332	68.124	246.752	68.124	260.098	68.124	26.5243	68.124	-102.419	68.124	102.991	68.124	38.2433	86.109	-11.3293	68.124	-28.6345	68.124	-161.966	68.325	56.3657	251.396	2.53691	248.081	16.3549	68.123	77.1325	69.228	-42.1417	69.429	64.2864	68.124	323.945	163.88	3.44256	68.124	85.4147	68.124	42.6817
68.224	63.3981	68.224	-25.6227	79.378	167.224	68.225	22.7646	365.242	208.854	68.225	141.493	68.225	247.345	68.225	261.329	68.224	27.0721	68.224	-102.492	68.224	101.741	68.224	37.6351	86.21	-11.2456	68.224	-29.4899	68.224	-162.722	68.425	56.8462	251.497	3.37877	248.181	16.2359	68.223	78.5733	69.328	-42.4287	69.529	63.7942	68.224	322.737	163.98	3.89978	68.224	85.3593	68.225	43.7597
68.324	63.4011	68.324	-25.3167	79.479	167.661	68.325	21.9665	365.342	208.325	68.325	140.857	68.325	246.882	68.325	261.249	68.325	28.1227	68.325	-102.496	68.325	100.753	68.325	37.2718	86.31	-10.606	68.325	-30.4949	68.325	-163.291	68.526	56.7739	251.597	3.56754	248.282	15.8305	68.324	80.6344	69.429	-43.2254	69.63	63.0019	68.324	321.008	164.081	3.68656	68.325	85.9503	68.325	43.2104
68.425	62.2658	68.425	-24.2361	79.579	169.227	68.426	24.6138	365.443	207.737	68.426	140.116	68.426	245.655	68.426	262.061	68.425	28.6372	68.425	-102.282	68.425	100.158	68.425	36.5704	86.411	-8.28481	68.425	-31.2286	68.425	-163.563	68.626	56.9838	251.698	3.40688	248.382	15.7582	68.424	82.9809	69.529	-44.4186	69.73	62.7501	68.425	319.555	164.181	3.88497	68.425	86.507	68.426	43.1154
68.525	62.1751	68.525	-23.4367	79.68	170.146	68.526	24.5199	365.543	207.555	68.526	140.108	68.526	245.474	68.526	263.47	68.526	28.6956	68.526	-102.744	68.526	99.0107	68.526	35.4585	86.511	-5.9974	68.526	-31.7091	68.526	-164.48	68.727	57.5139	251.798	3.4029	248.483	15.766	68.525	84.8297	69.63	-45.7839	69.831	62.6719	68.525	318.263	164.282	4.20617	68.526	87.5579	68.526	43.0419
68.626	61.8629	68.626	-23.3916	79.78	171.07	68.627	24.0507	365.643	207.489	68.627	139.754	68.627	245.163	68.627	264.502	68.626	29.0626	68.626	-102.894	68.626	97.5283	68.626	34.5794	86.612	-4.87681	68.626	-32.2875	68.626	-164.82	68.827	57.9449	251.899	3.98143	248.583	15.1271	68.625	86.6164	69.73	-48.0687	69.931	62.5113	68.626	317.09	164.382	4.40076	68.626	88.4275	68.626	41.7889
68.726	60.7704	68.726	-22.523	79.881	171.39	68.727	24.135	365.744	207.862	68.727	140.16	68.727	244.917	68.727	265.106	68.727	29.0549	68.727	-102.941	68.727	95.7436	68.727	33.4217	86.712	-3.77517	68.727	-32.8885	68.727	-165.307	68.928	58.0598	251.999	4.15876	248.684	14.5536	68.726	88.6633	69.831	-49.2515	70.032	61.8823	68.726	315.413	164.483	5.15176	68.727	89.2792	68.727	41.7978
68.827	60.1092	68.827	-21.9349	79.981	172.177	68.828	24.2125	365.844	208.34	68.828	140.277	68.828	244.769	68.828	265.573	68.827	28.2845	68.827	-103.472	68.827	94.0329	68.827	32.6338	86.813	-3.2446	68.827	-34.1496	68.827	-165.861	69.028	59.1496	252.1	3.86841	248.784	14.3604	68.826	90.2811	69.931	-49.0915	70.132	62.0322	68.827	314.955	164.583	5.35685	68.827	89.4292	68.827	41.2632
68.927	59.0501	68.927	-21.8867	80.081	172.814	68.928	24.9723	365.945	208.591	68.928	140.664	68.928	244.119	68.928	266.616	68.928	27.3931	68.928	-103.541	68.928	92.1902	68.928	31.3212	86.913	-1.26357	68.928	-35.0502	68.928	-166.076	69.129	59.6221	252.2	5.14125	248.885	14.7698	68.927	91.9477	70.032	-49.7051	70.233	62.085	68.927	313.787	164.684	5.64697	68.928	90.1518	68.928	40.6422
69.028	58.41	69.028	-21.8122	80.182	173.621	69.029	25.3218	366.045	208.455	69.029	141.115	69.029	243.28	69.029	267.643	69.028	27.6598	69.028	-103.786	69.028	91.3082	69.028	30.7737	87.014	-0.562038	69.028	-36.284	69.028	-166.709	69.229	59.6047	252.301	5.71658	248.985	14.5924	69.027	93.1814	70.132	-50.5927	70.333	61.0212	69.028	311.398	164.784	5.93025	69.028	91.2833	69.028	40.3304
69.128	58.8527	69.128	-21.1048	80.282	174.663	69.129	25.9464	366.146	207.677	69.129	140.621	69.129	243.417	69.129	268.734	69.129	26.5619	69.129	-104.11	69.129	89.6418	69.129	29.9745	87.114	0.804834	69.129	-36.8661	69.129	-167.097	69.33	59.976	252.401	7.08173	249.085	14.8351	69.128	94.8798	70.233	-51.1226	70.434	60.8579	69.128	309.904	164.885	6.88011	69.129	92.3951	69.129	39.264
69.229	58.5052	69.229	-19.5261	80.383	175.321	69.23	26.2552	366.246	206.711	69.23	140.412	69.23	243.136	69.23	269.425	69.229	25.9569	69.229	-104.605	69.229	87.6674	69.229	28.8882	87.215	2.28931	69.229	-36.8848	69.229	-167.208	69.43	59.2618	252.502	7.97577	249.186	14.7488	69.228	96.3445	70.333	-51.5658	70.534	60.5014	69.229	308.778	164.985	6.88122	69.229	93.2563	69.229	37.5998
69.329	59.116	69.329	-18.2209	80.483	175.921	69.33	26.6024	366.347	206.365	69.33	139.748	69.33	242.564	69.33	270.928	69.329	25.9749	69.329	-105.172	69.329	86.1624	69.329	28.1	87.315	3.17413	69.33	-37.1572	69.33	-167.039	69.531	59.4232	252.602	8.0344	249.286	14.8638	69.328	97.7748	70.434	-52.1256	70.635	59.8752	69.329	307.521	165.086	6.73048	69.33	93.224	69.33	37.6459
69.43	58.6507	69.43	-16.7783	80.584	176.54	69.431	26.7209	366.447	206.063	69.431	139.596	69.431	241.87	69.431	272.207	69.43	26.06	69.43	-105.599	69.43	84.5481	69.43	28.0134	87.416	5.91779	69.43	-37.3225	69.43	-167.344	69.631	59.5227	252.703	8.16983	249.387	14.663	69.429	98.6577	70.534	-53.1827	70.735	59.6033	69.43	305.17	165.186	7.38318	69.43	93.381	69.43	37.3377
69.53	59.0353	69.53	-16.551	80.684	177.695	69.531	26.6842	366.548	204.853	69.531	138.856	69.531	242.092	69.531	272.164	69.53	25.7753	69.53	-105.514	69.53	83.1508	69.53	27.4772	87.516	7.3725	69.531	-37.082	69.531	-167.723	69.732	59.6306	252.803	9.14695	249.487	14.4669	69.529	99.2846	70.635	-53.9154	70.836	59.819	69.53	304.159	165.286	8.08495	69.531	93.0168	69.531	36.388
69.63	59.6465	69.63	-15.5122	80.785	178.158	69.632	26.8758	366.648	203.803	69.632	138.703	69.632	241.241	69.632	273.458	69.631	25.3944	69.631	-106.018	69.631	81.4649	69.631	26.2845	87.617	8.28465	69.631	-36.9104	69.631	-167.842	69.832	60.1719	252.904	9.47444	249.588	14.0874	69.63	100.159	70.735	-54.7912	70.936	59.4514	69.631	301.777	165.387	8.21043	69.631	93.699	69.631	35.8745
69.731	60.3525	69.731	-14.2843	80.885	178.669	69.732	28.0721	366.749	202.261	69.732	138.106	69.732	239.495	69.732	273.935	69.731	24.5884	69.731	-106.469	69.731	80.0405	69.731	25.624	87.717	11.3017	69.732	-36.1251	69.732	-167.561	69.932	60.7033	253.004	9.85828	249.688	14.0145	69.73	100.292	70.836	-55.577	71.037	59.0953	69.731	298.623	165.487	8.0627	69.732	94.3144	69.732	35.5641
69.831	60.6928	69.831	-13.8284	80.986	178.701	69.833	28.4614	366.849	201.676	69.833	136.907	69.833	238.427	69.833	274.032	69.832	23.7104	69.832	-106.276	69.832	78.9754	69.832	24.5076	87.817	13.2934	69.832	-36.1621	69.832	-167.497	70.033	61.1021	253.105	10.3466	249.789	14.8619	69.831	100.79	70.936	-56.1428	71.137	59.5085	69.832	296.165	165.588	8.38623	69.832	95.1896	69.832	34.9488
69.932	60.618	69.932	-12.8017	81.086	179.34	69.933	28.4742	366.95	200.596	69.933	136.906	69.933	238.652	69.933	274.454	69.932	22.8518	69.932	-106.413	69.932	78.1286	69.932	23.1778	87.918	15.3861	69.932	-36.2617	69.932	-167.099	70.133	61.2223	253.205	11.4391	249.889	15.4535	69.931	100.851	71.037	-56.4072	71.238	60.0299	69.932	293.516	165.688	8.71845	69.932	95.668	69.933	34.1472
70.032	59.947	70.032	-11.4733	81.187	179.587	70.034	29.1469	367.05	200.449	70.034	137.001	70.034	238.218	70.034	274.541	70.033	22.5457	70.033	-106.384	70.033	76.4463	70.033	22.8602	88.018	17.7476	70.033	-36.3344	70.033	-166.935	70.234	61.1087	253.306	12.1633	249.99	15.5522	70.032	100.863	71.137	-57.3357	71.338	58.9759	70.033	290.79	165.789	9.1259	70.033	95.3585	70.033	33.8062
70.133	59.6093	70.133	-9.54241	81.287	179.808	70.134	29.6861	367.151	199.081	70.134	136.982	70.134	237.133	70.134	274.538	70.133	22.3906	70.133	-105.59	70.133	75.6157	70.133	21.3632	88.119	19.0613	70.133	-37.0159	70.133	-167.531	70.334	60.6695	253.406	12.816	250.09	15.4992	70.132	100.98	71.238	-57.7544	71.438	58.4897	70.133	287.888	165.889	9.07181	70.133	95.3333	70.134	33.4141
70.233	59.3963	70.233	-8.48445	81.388	180.293	70.234	30.0614	367.251	198.305	70.234	136.877	70.234	236.439	70.234	274.599	70.234	22.0829	70.234	-104.901	70.234	74.4466	70.234	20.33	88.219	19.9756	70.234	-37.5818	70.234	-167.03	70.435	60.182	253.507	13.2621	250.191	15.4946	70.233	101.46	71.338	-59.1319	71.539	58.8002	70.234	285.402	165.99	9.53207	70.234	95.2938	70.234	33.0792
70.334	58.2135	70.334	-7.76618	81.488	179.693	70.335	30.8177	367.352	197.68	70.335	136.526	70.335	236.422	70.335	274.954	70.334	22.1993	70.334	-104.637	70.334	72.772	70.334	18.9597	88.32	20.2997	70.334	-38.0887	70.334	-167.053	70.535	60.9246	253.607	14.0343	250.291	15.9679	70.333	101.764	71.438	-60.2285	71.639	58.3332	70.334	283.747	166.09	9.88678	70.334	94.9628	70.335	31.8021
70.434	57.1484	70.434	-7.19992	81.589	180.16	70.435	31.383	367.452	196.606	70.435	136.392	70.435	235.534	70.435	274.611	70.435	21.9157	70.435	-104.372	70.435	70.9838	70.435	18.2978	88.42	20.4029	70.435	-37.9144	70.435	-167.423	70.636	60.7539	253.707	13.9305	250.392	16.2477	70.434	101.315	71.539	-60.937	71.74	58.557	70.435	282.058	166.191	10.3654	70.435	95.4374	70.435	31.6981
70.535	57.4425	70.535	-5.39378	81.689	179.682	70.536	31.7474	367.553	195.862	70.536	136.629	70.536	235.545	70.536	274.933	70.535	21.9079	70.535	-103.796	70.535	69.0237	70.535	17.6351	88.521	21.764	70.535	-38.0118	70.535	-167.41	70.736	61.5127	253.808	14.3906	250.492	16.8668	70.534	101.469	71.639	-61.218	71.84	58.6279	70.535	280.287	166.291	11.0855	70.535	95.6795	70.536	31.1167
70.635	57.5386	70.635	-3.59412	81.79	179.651	70.636	32.1245	367.653	195.178	70.636	135.664	70.636	234.8	70.636	275.965	70.636	21.4367	70.636	-103.054	70.636	67.2959	70.636	17.1703	88.621	24.1734	70.636	-37.7462	70.636	-167.198	70.837	61.7879	253.908	14.5853	250.593	17.7405	70.635	101.465	71.74	-61.3164	71.941	58.5214	70.635	278.501	166.392	11.1809	70.636	95.9723	70.636	29.737
70.736	57.4632	70.736	-2.07626	81.89	178.87	70.737	33.2896	367.754	194.776	70.737	134.924	70.737	233.272	70.737	276.092	70.736	20.9447	70.736	-102.568	70.736	66.1139	70.736	16.7776	88.722	27.1049	70.736	-37.2185	70.736	-166.992	70.937	62.3877	254.009	15.6688	250.693	17.7135	70.735	101.778	71.84	-62.3857	72.041	58.5957	70.736	276.206	166.492	11.9932	70.736	96.045	70.737	28.1343
70.836	56.3924	70.836	-0.244665	81.991	178.837	70.837	34.3181	367.854	194.162	70.837	133.141	70.837	232.652	70.837	276.439	70.837	19.7595	70.837	-102.241	70.837	65.179	70.837	16.6407	88.822	29.3704	70.837	-37.1504	70.837	-166.791	71.038	63.4402	254.109	16.8558	250.794	17.9628	70.836	102.717	71.941	-63.272	72.142	57.8661	70.836	273.958	166.593	12.2021	70.837	95.7988	70.837	27.0383
70.937	56.1786	70.937	1.14684	82.091	178.369	70.938	34.9414	367.955	193.637	70.938	131.817	70.938	232.04	70.938	277.505	70.937	19.8032	70.937	-102.233	70.937	65.5903	70.937	16.4181	88.923	30.9514	70.937	-37.8461	70.937	-166.799	71.138	64.2103	254.21	17.2999	250.894	17.6978	70.936	103.256	72.041	-64.5975	72.242	58.8327	70.937	273.311	166.693	12.3649	70.937	96.1619	70.937	26.3033
71.037	56.6692	71.037	2.53901	82.192	178.056	71.038	35.4297	368.055	192.973	71.038	131.148	71.038	230.071	71.038	277.464	71.038	18.7053	71.038	-102.83	71.038	64.9065	71.038	15.2419	89.023	33.7077	71.038	-37.7377	71.038	-166.927	71.239	64.1574	254.31	18.0822	250.995	17.2143	71.037	103.872	72.142	-65.8157	72.343	58.5486	71.037	271.96	166.794	12.3181	71.038	96.2437	71.038	25.6561
71.138	56.7823	71.138	4.27446	82.292	177.999	71.139	36.0427	368.155	192.256	71.139	129.956	71.139	229.012	71.139	276.891	71.138	19.0089	71.138	-101.873	71.138	64.1619	71.138	13.9101	89.124	35.8412	71.138	-37.1617	71.138	-167.529	71.339	64.3226	254.411	17.9369	251.095	16.6231	71.137	104.701	72.242	-67.0021	72.443	58.9854	71.138	269.973	166.894	12.8131	71.138	96.4588	71.138	25.1726
71.238	56.4733	71.238	4.70512	82.392	178.11	71.239	35.7395	368.256	191.947	71.239	129.008	71.239	227.478	71.239	276.792	71.239	18.3351	71.239	-101.502	71.239	63.7107	71.239	13.0637	89.224	39.4594	71.239	-37.3088	71.239	-167.474	71.44	64.9091	254.511	18.0225	251.196	17.0497	71.238	105.422	72.343	-67.935	72.544	59.1228	71.238	267.628	166.995	12.9506	71.239	96.6672	71.239	24.1196
71.339	55.3442	71.339	5.44191	82.493	178.25	71.34	36.0936	368.356	190.905	71.34	128.212	71.34	226.258	71.34	277.746	71.339	18.4759	71.339	-100.258	71.339	62.7143	71.339	12.0217	89.325	41.6034	71.339	-37.8095	71.339	-167.225	71.54	65.014	254.612	18.6375	251.698	17.0223	71.338	105.962	72.443	-69.1372	72.644	59.405	71.339	266.125	167.095	13.2667	71.339	97.0093	71.339	22.3575
71.439	55.6496	71.439	5.48827	82.593	178.237	71.44	36.6191	368.457	190.272	71.44	126.805	71.44	225.591	71.44	277.725	71.44	19.0246	71.44	-100.505	71.44	62.0757	71.44	10.8785	89.425	43.1709	71.44	-37.8359	71.44	-167.132	71.641	65.0883	254.712	18.778	251.798	16.2913	71.438	106.892	72.544	-69.9707	72.745	59.0475	71.439	264.336	167.196	13.2084	71.44	96.5301	71.44	21.6499
71.54	54.9727	71.54	5.96757	82.694	178.248	71.541	37.2783	368.557	190.185	71.541	125.206	71.541	224.08	71.541	277.321	71.54	18.6722	71.54	-100.57	71.54	61.1615	71.54	10.1993	89.526	43.482	71.54	-37.8377	71.54	-166.999	71.741	64.3335	254.813	19.1052	251.899	16.4052	71.539	107.11	72.644	-71.3464	72.845	59.0456	71.54	262.021	167.296	13.5573	71.54	96.2477	71.54	20.1529
71.64	54.1921	71.64	6.05144	82.794	178.43	71.641	37.8541	368.658	189.24	71.641	123.646	71.641	222.828	71.641	276.764	71.64	19.0236	71.64	-100.848	71.64	60.3816	71.64	8.87317	89.626	44.6822	71.641	-37.5135	71.641	-166.308	71.842	64.2203	254.913	19.2162	251.999	16.0035	71.639	108.223	72.745	-71.8727	72.946	58.4901	71.64	260.338	167.397	14.3612	71.641	96.9932	71.641	18.9908
71.74	53.9909	71.74	6.74211	82.895	178.876	71.742	38.6985	368.758	188.287	71.742	123.383	71.742	221.377	71.742	276.279	71.741	19.2445	71.741	-100.48	71.741	59.323	71.741	7.74955	89.727	46.6886	71.741	-36.9083	71.741	-165.732	71.942	64.1048	255.014	18.7063	252.1	16.5643	71.74	108.018	72.845	-72.6877	73.046	58.7823	71.741	258.594	167.497	14.0271	71.741	97.8435	71.741	18.1431
71.841	53.7877	71.841	6.54226	82.995	178.913	71.842	40.2457	368.859	188.343	71.842	122.528	71.842	221.021	71.842	275.896	71.841	19.4975	71.841	-100.577	71.841	58.0884	71.841	6.60134	89.827	48.6498	71.842	-37.2961	71.842	-165.682	72.043	64.171	255.114	18.686	252.2	16.7905	71.84	108.846	72.946	-73.0468	73.147	57.2645	71.841	257.001	167.597	13.7993	71.842	98.2874	71.842	17.2723
71.941	52.5467	71.941	7.35675	83.096	179.021	71.943	40.408	368.959	187.854	71.943	120.966	71.943	220.789	71.943	275.205	71.942	20.0051	71.942	-100.427	71.942	58.4807	71.942	6.02107	89.928	50.6506	71.942	-37.0864	71.942	-166.086	72.143	64.1005	255.215	18.5494	252.301	16.7254	71.941	109.223	73.046	-73.3887	73.247	57.3897	71.942	254.545	167.698	13.6083	71.942	99.3243	71.942	16.7454
72.042	51.4049	72.042	8.10595	83.196	178.981	72.043	40.7685	369.06	188.07	72.043	119.873	72.043	219.617	72.043	274.573	72.042	20.2003	72.042	-100.538	72.042	58.3528	72.042	4.70623	90.028	52.354	72.043	-37.0836	72.043	-165.929	72.243	64.2918	255.315	18.5747	252.401	17.6669	72.041	109.289	73.147	-73.596	73.348	57.4918	72.042	252.413	167.798	13.2702	72.043	99.0582	72.043	16.38
72.142	50.1374	72.142	8.58594	83.297	179.424	72.144	40.6431	369.16	188.764	72.144	118.744	72.144	218.235	72.144	273.916	72.143	19.8982	72.143	-100.655	72.143	57.612	72.143	3.94712	90.128	54.802	72.143	-36.9824	72.143	-165.97	72.344	64.7361	255.416	18.3503	252.502	18.1646	72.142	109.431	73.247	-72.8233	73.448	56.8854	72.143	250.37	167.899	13.6975	72.143	99.0128	72.143	15.8375
72.243	48.2669	72.243	9.62222	83.397	178.925	72.244	40.7692	369.261	188.99	72.244	117.297	72.244	217.033	72.244	272.14	72.243	20.2916	72.243	-100.321	72.243	56.4685	72.243	3.58832	90.229	55.6167	72.243	-36.4945	72.243	-165.075	72.444	64.5917	255.516	18.0413	252.602	18.1973	72.242	109.209	73.348	-73.2729	73.548	57.3279	72.243	248.203	167.999	13.813	72.243	98.9846	72.244	14.368
72.343	47.4677	72.343	9.88178	83.498	178.582	72.345	41.2602	369.361	189.141	72.345	116.149	72.345	216.73	72.345	270.779	72.344	20.4654	72.344	-100.2	72.344	55.4277	72.344	1.68738	90.329	56.4261	72.344	-35.9443	72.344	-165.101	72.545	65.2252	255.617	18.1833	252.703	18.8597	72.343	109.582	73.448	-72.8666	73.649	56.8249	72.344	246.132	168.1	13.587	72.344	99.0853	72.344	12.8519
72.444	46.5395	72.444	10.1822	83.598	178.445	72.445	41.3329	369.462	189.212	72.445	114.4	72.445	215.616	72.445	269.199	72.444	20.9278	72.444	-100.446	72.444	54.3208	72.444	0.378867	90.43	59.1712	72.444	-35.4295	72.444	-164.649	72.645	65.1871	255.717	18.7069	252.803	19.534	72.443	110.007	73.548	-71.9976	73.749	56.9415	72.444	244.524	168.2	13.5914	72.444	98.8368	72.445	11.3295
72.544	45.5069	72.544	10.0842	83.699	178.032	72.546	41.7571	369.562	189.542	72.546	113.076	72.546	214.416	72.546	268.112	72.545	21.6295	72.545	-100.436	72.545	54.3406	72.545	-0.598086	90.53	59.1221	72.545	-34.9476	72.545	-164.122	72.746	65.3122	255.818	19.59	252.904	20.0879	72.544	110.592	73.649	-71.3254	73.85	55.5273	72.545	242.205	168.301	13.5769	72.545	98.8601	72.545	10.855
72.645	44.4428	72.645	9.30817	83.799	177.598	72.646	42.8966	369.663	190.252	72.646	111.887	72.646	212.56	72.646	267.052	72.645	21.9866	72.645	-100.588	72.645	53.8925	72.645	-1.65826	90.631	57.7097	72.645	-33.9057	72.645	-163.599	72.846	66.1074	255.918	20.1352	253.004	20.433	72.644	111.06	73.749	-71.587	73.95	54.8593	72.645	240.7	168.401	13.8788	72.645	98.6342	72.646	10.0675
72.745	42.4415	72.745	9.14488	83.9	177.384	72.746	43.3647	369.763	190.433	72.746	110.717	72.746	212.039	72.746	264.884	72.746	21.1934	72.746	-101.197	72.746	53.8175	72.746	-2.43946	90.731	56.4807	72.746	-33.3995	72.746	-163.143	72.947	66.4686	256.018	20.4332	253.105	21.9582	72.745	112.18	73.85	-71.7283	74.051	54.3492	72.746	238.234	168.502	14.0035	72.746	98.8898	72.746	9.28171
72.846	40.726	72.846	8.31816	84	177.859	72.847	43.7573	369.864	190.713	72.847	108.846	72.847	210.846	72.847	263.406	72.846	21.6606	72.846	-101.527	72.846	53.6115	72.846	-3.6785	90.832	57.1334	72.846	-33.1882	72.846	-163.012	73.047	66.9884	256.119	20.4894	253.205	22.9091	72.845	112.899	73.95	-71.9781	74.151	53.5925	72.846	236.363	168.602	14.5432	72.846	98.7819	72.847	7.92603
72.946	38.859	72.946	8.57206	84.101	178.323	72.947	44.0762	369.964	190.608	72.947	107.14	72.947	209.909	72.947	261.635	72.947	21.592	72.947	-101.483	72.947	53.586	72.947	-4.55756	90.932	58.6013	72.947	-32.7779	72.947	-162.842	73.148	67.1175	256.219	21.0576	253.306	24.4427	72.946	113.652	74.051	-71.7316	74.252	52.4317	72.946	233.979	168.703	14.9884	72.947	98.584	72.947	7.4945
73.047	37.7139	73.047	9.00094	84.201	178.52	73.048	44.4795	370.065	190.708	73.048	105.313	73.048	209.643	73.048	260.973	73.047	20.657	73.047	-101.518	73.047	53.2967	73.047	-5.76325	91.033	59.5104	73.047	-31.954	73.047	-162.775	73.248	67.488	256.32	21.07	253.406	25.4304	73.046	114.012	74.151	-71.1526	74.352	52.8849	73.047	231.865	168.803	15.7216	73.047	99.5559	73.048	7.46632
73.147	36.4228	73.147	10.2999	84.302	178.62	73.148	45.5497	370.165	190.577	73.148	103.851	73.148	209.745	73.148	259.997	73.148	20.5131	73.148	-101.863	73.148	52.7887	73.148	-6.33617	91.133	60.2928	73.148	-31.5821	73.148	-161.843	73.349	67.7271	256.42	21.7933	253.507	25.8978	73.147	114.277	74.252	-70.6338	74.453	52.6301	73.147	230.027	168.904	16.2288	73.148	99.466	73.148	7.00512
73.248	35.6874	73.248	11.0136	84.402	179.199	73.249	46.281	370.266	190.626	73.249	101.533	73.249	209.481	73.249	258.06	73.248	19.9571	73.248	-102.506	73.248	52.9271	73.248	-7.45727	91.234	61.7438	73.248	-30.7406	73.248	-161.263	73.449	67.2774	256.521	22.3305	253.607	26.7034	73.247	114.644	74.352	-69.9937	74.553	52.3739	73.248	228.268	169.004	16.6368	73.248	100.225	73.249	5.63949
73.348	34.7008	73.348	11.8544	84.503	179.629	73.349	46.9596	370.366	190.567	73.349	100.667	73.349	209.855	73.349	257.238	73.349	19.0975	73.349	-102.866	73.349	52.9802	73.349	-9.24736	91.334	63.1892	73.349	-30.3455	73.349	-160.569	73.55	67.5586	256.621	22.9767	253.707	27.4061	73.348	115.087	74.453	-69.6078	74.654	52.8299	73.348	226.743	169.105	17.0818	73.349	99.8083	73.349	5.025
73.449	33.5835	73.449	11.6021	84.603	179.835	73.45	44.3967	370.466	190.75	73.45	99.3162	73.45	210.229	73.45	255.991	73.449	18.6974	73.449	-103.446	73.449	52.1909	73.449	-9.88942	91.435	62.9881	73.449	-30.6526	73.449	-159.868	73.65	67.7607	256.722	23.8696	253.808	28.4676	73.448	115.567	74.553	-69.1549	74.754	53.2438	73.449	225.035	169.205	16.9087	73.449	99.6196	73.449	5.0003
73.549	32.9618	73.549	12.491	84.704	180.395	73.55	44.9066	370.567	190.811	73.55	98.3921	73.55	209.979	73.55	254.134	73.55	18.4208	73.55	-104.263	73.55	52.0031	73.55	-11.4445	91.535	63.9649	73.55	-30.2451	73.55	-159.338	73.751	68.1542	256.822	25.1004	253.908	29.0573	73.548	116.977	74.654	-68.6065	74.855	53.4483	73.549	223.657	169.306	17.4077	73.55	99.4235	73.55	4.69436
73.65	31.6836	73.65	12.6731	84.804	180.822	73.651	45.9433	370.667	190.81	73.651	97.2033	73.651	209.821	73.651	253.508	73.65	17.6931	73.65	-104.146	73.65	52.7055	73.65	-13.4811	91.636	65.1108	73.65	-30.2547	73.65	-158.443	73.851	68.6161	256.923	25.1542	254.009	29.2914	73.649	118.055	74.754	-68.6187	74.955	53.304	73.65	222.417	169.406	17.2146	73.65	99.0185	73.65	5.20997
73.75	30.4108	73.75	12.9321	84.904	181.791	73.751	47.1415	370.768	190.442	73.751	96.2979	73.751	209.677	73.751	252.745	73.751	16.6051	73.751	-103.969	73.751	53.3104	73.751	-15.1405	91.736	66.9836	73.751	-30.0964	73.751	-157.543	73.952	68.3545	257.023	25.5656	254.109	29.4955	73.749	118.776	74.855	-67.9868	75.056	53.0312	73.75	220.968	169.507	16.9983	73.751	98.3083	73.751	5.03775
73.851	28.883	73.851	13.2945	85.005	182.536	73.852	48.397	370.868	190.103	73.852	95.2027	73.852	208.2	73.852	251.765	73.851	15.7269	73.851	-103.766	73.851	54.2704	73.851	-16.3129	91.837	68.0929	73.851	-29.7022	73.851	-157.215	74.052	67.8309	257.124	26.4896	254.21	29.5623	73.85	119.796	74.955	-68.5944	75.156	53.1252	73.851	218.843	169.607	16.547	73.851	98.5993	73.851	4.6981
73.951	27.5363	73.951	14.8708	85.105	183.281	73.952	49.2703	370.969	190.295	73.952	93.1368	73.952	208.389	73.952	250.96	73.951	14.7703	73.951	-103.738	73.951	55.4305	73.951	-18.4405	91.937	69.3418	73.952	-29.4891	73.952	-156.111	74.153	67.4205	257.224	26.6407	254.31	29.0231	73.95	120.899	75.056	-68.7065	75.257	52.8339	73.951	216.974	169.708	16.528	73.952	98.2154	73.952	4.262
74.051	26.0121	74.051	15.4419	85.206	184.031	74.053	50.1956	371.069	190.752	74.053	91.274	74.053	207.556	74.053	249.627	74.052	14.1711	74.052	-104.463	74.052	55.956	74.052	-20.7063	92.038	70.0989	74.052	-29.4751	74.052	-155.272	74.253	67.5226	257.325	26.801	254.411	29.3717	74.051	121.338	75.156	-69.0585	75.357	53.5872	74.052	216.193	169.808	16.6657	74.052	97.2392	74.052	3.93221
74.152	23.5044	74.152	16.0632	85.306	184.535	74.153	51.7925	371.17	191.471	74.153	90.782	74.153	206.838	74.153	248.055	74.152	13.5511	74.152	-104.999	74.152	57.3106	74.152	-22.2355	92.138	71.8919	74.153	-29.3186	74.153	-154.518	74.354	66.9133	257.425	26.5133	254.511	29.4778	74.151	121.654	75.257	-68.6827	75.458	54.0751	74.152	215.2	169.908	16.3058	74.153	96.8476	74.153	3.48088
74.252	21.2969	74.252	16.1733	85.407	184.958	74.254	52.1996	371.27	192.439	74.254	89.8305	74.254	205.814	74.254	246.292	74.253	13.2289	74.253	-105.245	74.253	58.0847	74.253	-23.6869	92.239	71.9432	74.253	-30.0465	74.253	-153.343	74.454	67.0072	257.526	26.7077	254.612	29.2457	74.252	122.369	75.357	-68.1262	75.558	54.7628	74.253	213.864	170.009	16.2913	74.253	96.4538	74.253	3.79547
74.353	18.8009	74.353	17.5601	85.507	185.57	74.354	53.6287	371.371	193.463	74.354	89.3169	74.354	205.192	74.354	244.58	74.353	12.1548	74.353	-105.431	74.353	58.5169	74.353	-25.3863	92.339	72.634	74.354	-29.7907	74.354	-152.103	74.554	67.1249	257.626	27.3579	254.712	29.5706	74.352	122.928	75.458	-67.6155	75.658	54.976	74.353	212.567	170.109	16.1285	74.354	96.6306	74.354	2.66157
74.453	16.081	74.453	18.2298	85.608	185.558	74.455	55.4411	371.471	193.801	74.455	88.7449	74.455	204.581	74.455	243.316	74.454	11.2376	74.454	-105.966	74.454	58.8692	74.454	-27.0157	92.439	73.7827	74.454	-30.268	74.454	-150.284	74.655	66.99	257.727	28.1513	254.813	29.7992	74.453	123.916	75.558	-68.0025	75.759	54.8161	74.454	211.382	170.21	15.5593	74.454	96.6087	74.454	2.36192
74.554	13.7983	74.554	19.1693	85.708	185.686	74.555	57.1804	371.572	194.963	74.555	88.4293	74.555	203.408	74.555	242.75	74.554	9.9733	74.554	-106.246	74.554	59.2701	74.554	-28.4316	92.54	75.5087	74.554	-30.7396	74.554	-148.793	74.755	67.0067	257.827	28.4144	254.913	29.3796	74.553	124.937	75.658	-68.0858	75.859	54.789	74.554	210.07	170.31	15.3888	74.554	97.1824	74.555	2.59746
74.654	10.687	74.654	19.5005	85.809	186.173	74.656	59.0345	371.672	195.927	74.656	87.8054	74.656	203.818	74.656	241.621	74.655	10.1334	74.655	-106.824	74.655	59.7902	74.655	-29.9634	92.64	77.3046	74.655	-31.1546	74.655	-147.618	74.856	66.0949	257.928	29.1952	255.014	29.7445	74.654	125.913	75.759	-68.0429	75.96	54.9038	74.655	209.713	170.411	16.0531	74.655	97.2869	74.655	3.41705
74.755	8.43972	74.755	20.3513	85.909	187.06	74.756	60.7087	371.773	197.459	74.756	87.1999	74.756	203.89	74.756	240.384	74.755	9.64623	74.755	-106.991	74.755	59.076	74.755	-32.4814	92.741	76.8712	74.755	-31.7737	74.755	-146.306	74.956	65.8647	258.028	29.5453	255.114	30.1708	74.754	127.55	75.859	-67.8215	76.06	54.7431	74.755	209.084	170.511	16.5143	74.755	97.5402	74.756	3.29258
74.855	6.51039	74.855	21.4607	86.01	188.034	74.857	62.1751	371.873	197.99	74.857	86.1556	74.857	203.893	74.857	239.4	74.856	8.72702	74.856	-107.173	74.856	58.6652	74.856	-33.9855	92.841	78.0291	74.856	-32.1946	74.856	-145.453	75.057	65.8028	258.129	30.0151	255.215	29.3792	74.855	128.488	75.96	-67.1494	76.161	54.2682	74.856	209.006	170.612	16.0115	74.856	96.8433	74.856	3.06122
74.956	4.36611	74.956	22.6153	86.11	188.728	74.957	64.0696	371.974	199.502	74.957	85.3501	74.957	203.213	74.957	237.182	74.956	7.30986	74.956	-107.511	74.956	58.4749	74.956	-35.648	92.942	80.2972	74.956	-32.5294	74.956	-144.664	75.157	66.2636	258.229	29.819	255.315	29.4016	74.955	129.357	76.06	-67.0688	76.261	54.1075	74.956	208.941	170.712	15.5953	74.956	96.4507	74.957	3.07414
75.056	2.8855	75.056	22.9736	86.211	189.451	75.057	65.7928	372.074	199.635	75.057	85.0547	75.057	202.815	75.057	235.993	75.057	5.99489	75.057	-107.908	75.057	58.3114	75.057	-37.7029	93.042	79.6073	75.057	-32.1321	75.057	-143.291	75.258	65.9827	258.329	30.4769	255.416	28.9043	75.056	131.203	76.161	-67.4353	76.362	53.9642	75.057	209.325	170.813	16.0513	75.057	96.6962	75.057	2.96608
75.157	1.69806	75.157	23.3156	86.311	190.071	75.158	66.5731	372.175	201.485	75.158	84.4488	75.158	203.237	75.158	234.434	75.157	5.10756	75.157	-108.574	75.157	58.3661	75.157	-38.9039	93.143	80.0182	75.157	-32.5044	75.157	-141.958	75.358	66.7199	258.43	31.0583	255.516	28.7447	75.156	133.007	76.261	-67.7835	76.462	54.3762	75.157	210.067	170.913	16.1734	75.157	97.008	75.158	2.9558
75.257	0.637628	75.257	24.4631	86.412	190.657	75.258	67.2253	372.275	202.987	75.258	83.1553	75.258	201.915	75.258	233.597	75.258	3.97768	75.258	-109.345	75.258	58.2834	75.258	-40.2503	93.243	81.3456	75.258	-32.026	75.258	-141.368	75.459	66.6625	258.53	31.9591	255.617	28.3035	75.257	134.468	76.362	-67.4492	76.563	53.0217	75.257	210.043	171.014	16.2032	75.258	97.1801	75.258	2.68509
75.358	-0.213763	75.358	26.1368	86.512	191.452	75.359	67.8471	372.376	204.179	75.359	82.2796	75.359	201.192	75.359	232.271	75.358	2.67085	75.358	-109.463	75.358	57.925	75.358	-41.6354	93.344	81.9348	75.358	-31.4297	75.358	-140.077	75.559	66.42	258.631	32.1534	255.717	28.1562	75.357	136.037	76.462	-67.0123	76.663	53.0188	75.358	209.738	171.114	16.4919	75.358	97.4015	75.359	2.74224
75.458	-0.754974	75.458	27.6503	86.613	191.54	75.459	68.6068	372.476	205.392	75.459	80.736	75.459	200.586	75.459	230.65	75.459	2.03866	75.459	-109.78	75.459	58.3062	75.459	-43.5745	93.444	84.0735	75.459	-31.7225	75.459	-138.665	75.66	66.7842	258.731	31.982	255.818	27.8479	75.458	138.254	76.563	-67.2613	76.764	52.2305	75.458	208.102	171.215	16.79	75.459	98.2965	75.459	1.99311
75.559	-2.3275	75.559	29.2669	86.713	192.566	75.56	70.2946	372.577	206.95	75.56	78.8164	75.56	199.597	75.56	229.708	75.559	1.5039	75.559	-110.16	75.559	59.186	75.559	-45.6817	93.545	84.6312	75.559	-31.6866	75.559	-137.736	75.76	66.2258	258.832	32.8514	255.918	27.2582	75.558	140.002	76.663	-66.9763	76.864	50.9005	75.559	207.485	171.315	16.8772	75.559	98.5354	75.56	2.03013
75.659	-3.75609	75.659	30.3984	86.814	193.604	75.66	71.9396	372.677	208.249	75.66	78.1081	75.66	198.967	75.66	227.343	75.66	-0.1312	75.66	-111.074	75.66	59.7376	75.66	-47.9431	93.645	83.9373	75.66	-31.2255	75.66	-136.688	75.861	66.5621	258.932	33.6823	256.018	26.9023	75.658	141.558	76.764	-66.631	76.965	50.5615	75.659	206.506	171.416	17.3013	75.66	99.4339	75.66	2.27625
75.76	-4.49101	75.76	30.8845	86.914	194.625	75.761	72.3646	372.778	209.725	75.761	78.2623	75.761	198.682	75.761	226.564	75.76	0.0278734	75.76	-110.832	75.76	59.1992	75.76	-49.9767	93.746	83.4207	75.76	-31.4701	75.76	-135.934	75.961	66.9532	259.033	34.1051	256.119	26.4857	75.759	143.025	76.864	-67.2411	77.065	49.3992	75.76	206.174	171.516	17.5698	75.76	99.796	75.76	2.83961
75.86	-5.20482	75.86	31.6531	87.015	194.988	75.861	73.0352	372.878	211.501	75.861	77.9504	75.861	198.106	75.861	225.938	75.861	-0.348436	75.861	-110.593	75.861	58.0508	75.861	-51.5975	93.846	83.5846	75.861	-31.5001	75.861	-134.905	76.062	66.9107	259.133	34.3877	256.219	25.9488	75.859	143.715	76.965	-67.4644	77.166	48.982	75.86	205.007	171.617	17.4477	75.861	100.261	75.861	2.43876
75.961	-5.43394	75.961	32.1805	87.115	195.814	75.962	73.7849	372.978	212.989	75.962	77.0549	75.962	197.421	75.962	223.416	75.961	-1.13679	75.961	-110.678	75.961	57.0423	75.961	-53.3972	93.947	84.1999	75.961	-31.6148	75.961	-133.255	76.162	66.6658	259.234	34.378	256.32	25.9222	75.96	144.603	77.065	-67.1578	77.266	47.4291	75.961	203.741	171.717	17.7753	75.961	100.336	75.961	2.40644
76.061	-6.83758	76.061	32.7551	87.215	197.241	76.062	74.0043	373.079	215.026	76.062	76.3562	76.062	197.647	76.062	222.428	76.062	-1.76701	76.062	-109.831	76.062	55.8109	76.062	-54.5844	94.047	84.3832	76.062	-31.7874	76.062	-132.182	76.263	67.4575	259.334	34.3973	256.42	25.4971	76.06	145.469	77.166	-66.1141	77.367	47.4437	76.061	202.634	171.818	18.51	76.062	100.489	76.062	2.59619
76.162	-6.87876	76.162	33.703	87.316	198.338	76.163	74.6081	373.179	217.086	76.163	75.4623	76.163	196.966	76.163	221.629	76.162	-2.77488	76.162	-110.09	76.162	54.7939	76.162	-55.5327	94.148	84.6563	76.162	-32.4228	76.162	-130.265	76.363	68.218	259.435	35.2381	256.521	25.0083	76.161	146.577	77.266	-66.2544	77.467	47.12	76.162	200.989	171.918	18.6532	76.162	100.604	76.162	3.21636
76.262	-7.22505	76.262	33.477	87.416	199.769	76.263	75.1747	373.28	218.618	76.263	74.5581	76.263	197.682	76.263	220.89	76.262	-3.01014	76.262	-109.943	76.262	53.9204	76.262	-56.6864	94.248	86.4326	76.263	-32.8103	76.263	-129.008	76.464	67.897	259.535	35.9146	256.621	24.1894	76.261	147.549	77.367	-66.6354	77.568	47.3256	76.262	199.786	172.019	18.7408	76.263	100.628	76.263	3.7859
76.362	-6.85525	76.362	34.7667	87.517	201.068	76.364	75.2159	373.38	220.315	76.364	73.8805	76.364	197.47	76.364	219.515	76.363	-4.28545	76.363	-110.212	76.363	52.8041	76.363	-57.7942	94.349	88.1332	76.363	-32.6722	76.363	-127.88	76.564	67.684	259.636	36.3289	256.722	23.7033	76.362	147.815	77.467	-66.4306	77.668	47.1652	76.363	198.317	172.119	18.3627	76.363	100.98	76.363	4.79332
76.463	-7.88622	76.463	35.7518	87.617	202.156	76.464	75.4869	373.481	221.99	76.464	72.596	76.464	196.811	76.464	217.586	76.463	-6.26647	76.463	-109.287	76.463	51.5626	76.463	-58.7974	94.449	89.6219	76.464	-32.7826	76.464	-126.999	76.665	67.534	259.736	36.2545	256.822	22.9822	76.462	148.106	77.568	-66.9068	77.769	46.1868	76.463	196.856	172.22	18.2238	76.464	101.305	76.464	5.30176
76.563	-8.96947	76.563	36.0616	87.718	203.41	76.565	76.0897	373.581	223.315	76.565	71.4808	76.565	196.127	76.565	216.265	76.564	-7.5906	76.564	-109.227	76.564	50.5575	76.564	-60.4453	94.55	91.2	76.564	-33.4189	76.564	-125.94	76.765	68.5694	259.837	36.2822	256.923	22.3816	76.563	148.222	77.668	-66.7551	77.869	46.6716	76.564	195.479	172.32	17.8698	76.564	102.123	76.564	6.77204
76.664	-9.55705	76.664	37.4222	87.818	204.555	76.665	75.8446	373.682	225.36	76.665	71.2067	76.665	194.811	76.665	214.406	76.664	-9.21347	76.664	-108.666	76.664	49.5487	76.664	-60.6318	94.65	91.3301	76.665	-34.4624	76.665	-124.611	76.865	68.357	259.937	36.5652	257.023	22.0233	76.663	147.809	77.769	-66.8974	77.969	46.9997	76.664	193.583	172.42	17.1382	76.665	101.892	76.665	6.61752
76.764	-10.2017	76.764	39.1454	87.919	205.499	76.766	76.2861	373.782	227.057	76.766	69.9203	76.766	194.249	76.766	211.884	76.765	-10.4324	76.765	-108.888	76.765	48.7731	76.765	-60.6809	94.75	91.0159	76.765	-35.3526	76.765	-124.6	76.966	69.1334	260.038	36.9443	257.124	21.6995	76.764	148.567	77.869	-66.8413	78.07	45.9639	76.765	191.331	172.521	17.5761	76.765	102.101	76.765	6.51836
76.865	-10.6922	76.865	40.7462	88.019	206.31	76.866	76.5046	373.883	228.088	76.866	68.7846	76.866	193.535	76.866	209.398	76.865	-11.8646	76.865	-108.801	76.865	47.9352	76.865	-60.214	94.851	91.3587	76.865	-35.5857	76.865	-123.902	77.066	69.4325	260.138	37.1823	257.224	21.9609	76.864	149.058	77.969	-67.3822	78.17	45.2907	76.865	189.958	172.621	17.5715	76.865	102.266	76.866	6.83197
76.965	-10.2885	76.965	41.9732	88.12	207.452	76.967	77.2972	373.983	229.628	76.967	67.5423	76.967	192.402	76.967	207.598	76.966	-13.3525	76.966	-108.079	76.966	46.4662	76.966	-60.1426	94.951	90.857	76.966	-36.0203	76.966	-122.568	77.167	70.1112	260.239	37.9102	257.325	21.7647	76.965	149.099	78.07	-67.9532	78.271	44.86	76.966	189.45	172.722	17.7228	76.966	101.644	76.966	6.61045
77.066	-10.2572	77.066	44.0046	88.22	208.708	77.067	78.5413	374.084	231.039	77.067	66.4162	77.067	191	77.067	206.225	77.066	-14.736	77.066	-107.477	77.066	44.4361	77.066	-60.3453	95.052	90.716	77.066	-36.4984	77.066	-121.692	77.267	70.2656	260.339	38.414	257.425	20.9807	77.065	149.605	78.17	-69.184	78.371	44.1466	77.066	187.647	172.822	17.5509	77.066	101.938	77.067	7.17568
77.166	-10.515	77.166	46.0965	88.321	209.015	77.168	80.0833	374.184	231.48	77.168	66.065	77.168	189.54	77.168	204.454	77.167	-16.0285	77.167	-106.573	77.167	43.2702	77.167	-60.5589	95.152	90.5347	77.167	-36.602	77.167	-120.995	77.368	70.4825	260.44	39.136	257.526	20.8263	77.166	150.116	78.271	-70.3042	78.472	43.0785	77.167	187.397	172.923	16.846	77.167	102.443	77.167	6.91887
77.267	-10.8057	77.267	47.2771	88.421	209.556	77.268	80.8603	374.285	232.869	77.268	65.6937	77.268	188.387	77.268	203.35	77.267	-17.6895	77.267	-106.119	77.267	41.2637	77.267	-61.5368	95.253	91.771	77.267	-36.5858	77.267	-120.182	77.468	70.9763	260.54	40.0034	257.626	21.5832	77.266	150.617	78.371	-70.1439	78.572	40.8605	77.267	186.234	173.023	17.0055	77.267	102.636	77.268	6.48773
77.367	-11.2561	77.367	49.1048	88.522	211.128	77.369	81.8853	374.385	233.587	77.369	65.0075	77.369	186.482	77.369	201.941	77.368	-18.986	77.368	-105.261	77.368	39.6413	77.368	-61.7428	95.353	90.457	77.368	-36.52	77.368	-120.29	77.569	70.302	260.641	40.1122	257.727	22.051	77.367	150.452	78.472	-70.6534	78.673	39.3414	77.367	186.128	173.124	17.2097	77.368	102.59	77.368	7.60701
77.468	-10.7752	77.468	49.893	88.622	212.483	77.469	82.7098	374.486	234.325	77.469	64.2364	77.469	183.976	77.469	200.777	77.468	-20.4159	77.468	-104.205	77.468	38.0575	77.468	-61.5498	95.454	88.7349	77.468	-35.8845	77.468	-119.122	77.669	70.7196	260.741	39.8117	257.827	22.36	77.467	150.226	78.572	-72.1488	78.773	38.021	77.468	185.078	173.224	16.4586	77.468	103.26	77.469	8.96667
77.568	-11.0946	77.568	50.6296	88.723	214.177	77.569	83.8434	374.586	234.947	77.569	63.6527	77.569	181.384	77.569	200.283	77.569	-21.1964	77.569	-103.038	77.569	36.2312	77.569	-61.9555	95.554	87.2999	77.569	-35.6899	77.569	-118.254	77.77	71.3438	260.841	39.3931	257.928	22.838	77.568	149.884	78.673	-73.047	78.874	37.0446	77.568	184.493	173.325	16.5709	77.569	104.412	77.569	8.83866
77.669	-11.4264	77.669	52.0864	88.823	215.564	77.67	85.0286	374.687	235.08	77.67	62.6817	77.67	180.565	77.67	199.651	77.669	-21.8221	77.669	-101.921	77.669	35.0432	77.669	-62.0679	95.655	87.1546	77.669	-35.1982	77.669	-117.404	77.87	71.2455	260.942	40.2474	258.028	22.3373	77.668	150.083	78.773	-74.0063	78.974	35.5862	77.669	183.723	173.425	16.1556	77.669	104.579	77.67	8.80957
77.769	-11.0218	77.769	52.9701	88.924	217	77.77	85.7257	374.787	235.483	77.77	61.7464	77.77	178.697	77.77	199.469	77.77	-22.2477	77.77	-101.461	77.77	33.9411	77.77	-62.0878	95.755	86.3915	77.77	-35.0386	77.77	-116.019	77.971	71.6349	261.042	40.5698	258.129	20.335	77.769	149.812	78.874	-75.2082	79.075	33.8133	77.769	182.985	173.526	15.7377	77.77	105.149	77.77	8.88965
77.87	-11.3857	77.87	54.661	89.024	217.813	77.871	86.5565	374.888	236.127	77.871	61.9444	77.871	177.052	77.871	198.565	77.87	-22.7887	77.87	-100.773	77.87	32.3236	77.87	-62.0876	95.856	85.6099	77.87	-34.2981	77.87	-114.918	78.071	71.9637	261.143	41.2809	258.229	18.9507	77.869	150.117	78.974	-76.3837	79.175	32.2308	77.87	182.738	173.626	15.0813	77.87	105.414	77.871	9.19038
77.97	-11.7872	77.97	55.2081	89.125	219.518	77.971	87.1206	374.988	237.028	77.971	61.9093	77.971	176.306	77.971	197.219	77.971	-23.6961	77.971	-100.533	77.971	31.1416	77.971	-62.4493	95.956	85.8707	77.971	-34.2494	77.971	-113.804	78.172	71.7805	261.243	42.0363	258.329	16.916	77.969	150.168	79.075	-77.5131	79.276	31.3087	77.97	182.724	173.727	15.0121	77.971	105.667	77.971	8.83067
78.071	-12.3622	78.071	56.2222	89.225	220.989	78.072	87.4404	375.089	237.832	78.072	62.2145	78.072	174.804	78.072	196.385	78.071	-23.8985	78.071	-99.5504	78.071	29.5168	78.071	-63.0515	96.057	85.9148	78.071	-33.8447	78.071	-113.186	78.272	71.0204	261.344	42.594	258.43	15.1363	78.07	150.272	79.175	-78.4572	79.376	30.1194	78.071	182.109	173.827	14.8209	78.071	105.96	78.071	8.05263
78.171	-12.9972	78.171	56.5047	89.326	222.885	78.172	88.1987	375.189	238.209	78.172	62.3088	78.172	172.791	78.172	195.701	78.172	-24.891	78.172	-99.3284	78.172	27.964	78.172	-63.6429	96.157	86.0124	78.172	-33.355	78.172	-112.402	78.373	71.3912	261.444	42.7322	258.53	14.679	78.17	150.781	79.276	-78.9918	79.477	29.1478	78.171	181.679	173.928	15.7736	78.172	106.272	78.172	7.88986
78.272	-12.8355	78.272	57.1329	89.426	224.428	78.273	89.344	375.289	238.818	78.273	62.3129	78.273	170.451	78.273	195.808	78.272	-25.8855	78.272	-98.1875	78.272	25.9224	78.272	-64.0054	96.258	86.1213	78.272	-32.5107	78.272	-110.73	78.473	71.9496	261.545	42.9037	258.631	13.5966	78.271	151.379	79.376	-79.4562	79.577	28.4163	78.272	181.543	174.028	16.2556	78.272	106.487	78.272	7.94689
78.372	-13.5993	78.372	58.1154	89.527	225.785	78.373	89.5449	375.39	239.35	78.373	62.0501	78.373	167.347	78.373	195.106	78.373	-26.739	78.373	-96.9188	78.373	23.9721	78.373	-63.8864	96.358	84.422	78.373	-31.8201	78.373	-109.113	78.574	72.188	261.645	43.3642	258.731	12.4776	78.371	151.478	79.477	-79.6019	79.678	27.3474	78.372	181.317	174.129	16.3952	78.373	106.842	78.373	7.90532
78.472	-14.3309	78.472	59.6241	89.627	226.966	78.474	89.8055	375.49	239.754	78.474	61.9635	78.474	164.937	78.474	194.129	78.473	-28.0898	78.473	-95.2233	78.473	21.8621	78.473	-64.0615	96.459	82.1827	78.473	-30.7106	78.473	-108.035	78.674	72.5474	261.746	43.2907	258.832	11.6949	78.472	151.594	79.577	-80.1839	79.778	26.2698	78.473	181.128	174.229	16.6404	78.473	107.444	78.473	7.22147
78.573	-14.9537	78.573	61.0141	89.727	228.469	78.574	89.3833	375.591	240.212	78.574	61.382	78.574	162.597	78.574	192.625	78.573	-28.2343	78.573	-92.9009	78.573	19.9251	78.573	-62.9524	96.559	79.2383	78.574	-29.9733	78.574	-106.203	78.775	72.692	261.846	42.8474	258.932	10.5183	78.572	151.268	79.678	-80.3144	79.879	25.7751	78.573	180.204	174.33	16.6448	78.574	108.084	78.574	7.64978
78.673	-15.5886	78.673	62.7015	89.828	229.873	78.675	88.9233	375.691	240.799	78.675	60.977	78.675	160.56	78.675	190.728	78.674	-28.5422	78.674	-91.2669	78.674	17.9231	78.674	-61.9076	96.66	76.7436	78.674	-29.1532	78.674	-105.579	78.875	72.6806	261.947	42.5543	259.033	9.42719	78.673	151.523	79.778	-80.7852	79.979	25.478	78.674	179.038	174.43	16.1969	78.674	108.153	78.674	6.8298
78.774	-15.7815	78.774	62.7495	89.928	230.461	78.775	88.3865	375.792	240.888	78.775	60.9419	78.775	158.619	78.775	189.532	78.774	-28.7892	78.774	-90.3714	78.774	15.352	78.774	-62.4191	96.76	74.6802	78.775	-28.518	78.775	-105.307	78.976	73.8111	262.047	42.9949	259.133	8.48757	78.773	151.657	79.879	-82.1488	80.079	25.0355	78.774	178.184	174.531	16.4773	78.775	108.697	78.775	6.55386
78.874	-15.7723	78.874	64.538	90.029	231.974	78.876	87.6022	375.892	241.557	78.876	60.7678	78.876	157.777	78.876	187.877	78.875	-27.972	78.875	-89.3442	78.875	12.5343	78.875	-62.352	96.861	72.7647	78.875	-27.4136	78.875	-104.29	79.076	74.6254	262.148	43.1974	259.234	7.31889	78.874	151.983	79.979	-82.7729	80.18	24.0597	78.875	177.587	174.631	17.2597	78.875	108.901	78.875	6.71768
78.975	-15.0851	78.975	64.9278	90.129	232.868	78.976	87.1525	375.993	242.096	78.976	60.8196	78.976	155.924	78.976	186.194	78.975	-26.8322	78.975	-88.0798	78.975	8.81198	78.975	-61.4173	96.961	71.5453	78.976	-26.978	78.976	-103.573	79.176	75.2568	262.248	42.9121	259.334	6.34743	78.974	152.137	80.079	-83.6991	80.28	23.8701	78.975	176.641	174.731	18.0131	78.976	109.724	78.976	8.07918
79.075	-14.9088	79.075	66.5629	90.23	234.123	79.077	86.2544	376.093	242.304	79.077	60.3525	79.077	154.5	79.077	184.841	79.076	-25.5652	79.076	-85.6667	79.076	5.76306	79.076	-61.0789	97.061	70.2112	79.076	-26.3911	79.076	-102.638	79.277	76.1227	262.349	42.9762	259.435	5.37585	79.075	152.939	80.18	-82.7758	80.381	23.5382	79.076	176.485	174.832	18.4257	79.076	110.34	79.076	8.57031
79.176	-14.6922	79.176	67.6217	90.33	235.728	79.177	84.2481	376.194	242.412	79.177	60.1241	79.177	152.364	79.177	184.418	79.176	-24.4516	79.176	-84.0391	79.176	2.74217	79.176	-60.5261	97.162	67.3688	79.176	-25.8776	79.176	-101.882	79.377	77.2986	262.449	43.1032	259.535	5.04758	79.175	153.817	80.28	-83.6086	80.481	23.1907	79.176	176.104	174.932	18.7217	79.176	110.045	79.177	8.91822
79.276	-14.3465	79.276	68.0981	90.431	237.164	79.278	83.6398	376.294	242.861	79.278	59.9117	79.278	150.873	79.278	184.318	79.277	-23.7555	79.277	-82.7293	79.277	0.334771	79.277	-59.4666	97.262	66.4281	79.277	-24.8425	79.277	-101.318	79.478	78.6632	262.55	43.1287	259.636	3.70091	79.276	153.663	80.381	-84.5649	80.582	23.392	79.277	175.67	175.033	19.3887	79.277	110.178	79.277	8.60483
79.377	-13.6482	79.377	68.3503	90.531	238.574	79.378	82.1831	376.395	242.845	79.378	59.4196	79.378	150.102	79.378	183.686	79.377	-22.0477	79.377	-81.0712	79.377	-1.97297	79.377	-58.3058	97.363	63.796	79.377	-23.8403	79.377	-100.912	79.578	79.3691	262.65	42.3281	259.736	2.72864	79.376	153.99	80.481	-85.1291	80.682	23.2649	79.377	175.662	175.133	19.8666	79.377	110.024	79.378	8.80079
79.477	-13.3905	79.477	69.436	90.632	240.769	79.479	80.8653	376.495	243.301	79.479	58.4727	79.479	148.693	79.479	182.157	79.478	-20.7627	79.478	-79.057	79.478	-4.31049	79.478	-58.1118	97.463	60.7788	79.478	-22.7786	79.478	-101.064	79.679	79.586	262.751	41.601	259.837	1.71093	79.477	154.445	80.582	-85.556	80.783	23.0737	79.478	175.844	175.234	20.8303	79.478	110.427	79.478	8.19954
79.578	-13.5517	79.578	70.2489	90.732	242.593	79.579	79.4123	376.596	243.129	79.579	57.8611	79.579	147.247	79.579	180.89	79.578	-19.8146	79.578	-77.2987	79.578	-7.54074	79.578	-57.6978	97.564	56.9404	79.578	-21.8063	79.578	-100.59	79.779	80.6469	262.851	41.5104	259.937	0.928203	79.577	155.124	80.682	-85.7095	80.883	22.2919	79.578	175.815	175.334	21.4487	79.578	110.999	79.579	8.32856
79.678	-13.1555	79.678	71.2248	90.833	243.846	79.68	77.9989	376.696	242.796	79.68	56.9534	79.68	145.443	79.68	179.493	79.679	-19.583	79.679	-75.0738	79.679	-10.2185	79.679	-57.1827	97.664	53.3742	79.679	-20.7582	79.679	-99.8081	79.88	82.2194	262.952	40.551	260.038	-1.36421	79.678	156.117	80.783	-85.8341	80.984	21.6735	79.678	175.416	175.435	21.7184	79.679	111.631	79.679	7.21137
79.779	-13.0769	79.779	71.3695	90.933	245.301	79.78	76.1673	376.797	242.533	79.78	56.5787	79.78	143.764	79.78	177.936	79.779	-18.538	79.779	-73.7171	79.779	-11.8666	79.779	-55.9853	97.765	51.742	79.779	-20.1046	79.779	-99.7622	79.98	83.8104	263.052	40.3308	260.138	-2.42998	79.778	156.305	80.883	-85.6647	81.084	20.776	79.779	174.734	175.535	21.9161	79.779	112.108	79.78	6.71105
79.879	-13.4041	79.879	71.4788	91.034	246.322	79.881	75.2876	376.897	242.329	79.881	56.5198	79.881	141.612	79.881	177.141	79.88	-16.9112	79.88	-72.0514	79.88	-14.1253	79.88	-54.9679	97.865	50.0719	79.88	-19.0553	79.88	-99.0633	80.081	85.0826	263.152	39.4578	260.239	-2.63095	79.879	157.309	80.984	-85.4873	81.185	21.0744	79.879	173.291	175.636	21.9453	79.88	112.279	79.88	6.19257
79.98	-13.3122	79.98	71.6519	91.134	247.596	79.981	73.6419	376.998	242.254	79.981	55.9982	79.981	140.059	79.981	176.91	79.98	-15.0201	79.98	-69.796	79.98	-17.002	79.98	-54.1609	97.966	47.2289	79.98	-18.4176	79.98	-98.5034	80.181	85.8994	263.253	38.8081	260.339	-3.59514	79.979	157.94	81.084	-84.756	81.285	20.6232	79.98	172.119	175.736	22.503	79.98	112.411	79.981	4.769
80.08	-13.68	80.08	72.1248	91.235	249.025	80.081	71.5098	377.098	242.025	80.081	55.3544	80.081	137.688	80.081	176.215	80.081	-13.9067	80.081	-68.3271	80.081	-19.2737	80.081	-53.0804	98.066	45.9909	80.081	-18.4247	80.081	-98.5047	80.282	87.9807	263.353	38.6322	260.44	-4.07567	80.079	157.864	81.185	-84.4146	81.386	20.4217	80.08	170.805	175.837	21.9718	80.081	112.642	80.081	4.60058
80.181	-14.7633	80.181	72.2976	91.335	250.553	80.182	70.5518	377.199	241.306	80.182	54.9035	80.182	134.984	80.182	175.799	80.181	-12.9763	80.181	-66.9931	80.181	-20.792	80.181	-52.9846	98.167	44.4558	80.181	-17.4836	80.181	-97.9193	80.382	89.2843	263.454	37.4665	260.54	-5.43256	80.18	157.198	81.285	-85.0096	81.486	19.4377	80.181	169.192	175.937	21.7947	80.181	113.109	80.182	3.89196
80.281	-15.4557	80.281	72.3128	91.436	251.865	80.282	69.2052	377.299	240.447	80.282	54.3057	80.282	134.294	80.282	174.829	80.282	-12.4083	80.282	-65.0448	80.282	-23.0474	80.282	-53.1195	98.267	44.0587	80.282	-17.4209	80.282	-97.1597	80.483	90.6768	263.554	37.1117	260.641	-6.08311	80.28	156.795	81.386	-85.7697	81.587	19.2762	80.281	167.753	176.038	21.8364	80.282	113.181	80.282	3.25414
80.382	-15.3067	80.382	71.4515	91.536	253.208	80.383	68.1235	377.4	239.856	80.383	53.4293	80.383	133.761	80.383	174.111	80.382	-11.0635	80.382	-63.9895	80.382	-24.8996	80.382	-52.2138	98.368	43.1144	80.382	-17.1026	80.382	-96.6217	80.583	92.0861	263.655	36.9761	260.741	-6.87126	80.381	157.074	81.486	-86.5105	81.687	17.7183	80.382	166.159	176.138	21.6687	80.382	112.924	80.382	2.45732
80.482	-15.5599	80.482	71.7858	91.637	254.73	80.483	66.7978	377.5	239.446	80.483	53.2451	80.483	132.596	80.483	173.66	80.483	-10.553	80.483	-62.236	80.483	-27.1474	80.483	-51.6541	98.468	42.7104	80.483	-16.7917	80.483	-96.5858	80.684	93.9931	263.755	37.6058	260.841	-7.34809	80.481	157.064	81.587	-86.8546	81.788	17.1145	80.482	165.566	176.239	21.7592	80.483	112.121	80.483	1.62692
80.583	-15.2694	80.583	71.2092	91.737	255.438	80.584	65.4068	377.601	238.772	80.584	53.6121	80.584	131.147	80.584	172.786	80.583	-9.36879	80.583	-60.4839	80.583	-29.5646	80.583	-50.5567	98.569	41.979	80.583	-16.1014	80.583	-95.8174	80.784	95.9033	263.856	36.8378	260.942	-7.42764	80.582	157.108	81.687	-87.0761	81.888	16.9988	80.583	164.349	176.339	22.128	80.583	111.891	80.583	1.30273
80.683	-15.0394	80.683	70.7417	91.838	256.281	80.684	64.2148	377.701	238.05	80.684	53.2301	80.684	130.305	80.684	172.098	80.684	-7.86992	80.684	-58.1795	80.684	-32.4709	80.684	-49.749	98.669	40.9013	80.684	-16.0899	80.684	-94.7793	80.885	97.1489	263.956	36.9575	261.042	-8.26853	80.682	157.385	81.788	-87.2538	81.989	15.602	80.683	163.268	176.44	23.2429	80.684	111.078	80.684	1.06378
80.783	-15.9062	80.783	70.1182	91.938	257.441	80.785	63.0744	377.801	237.832	80.785	51.8051	80.785	129.338	80.785	170.771	80.784	-7.91757	80.784	-56.9527	80.784	-34.7852	80.784	-48.4491	98.77	38.4968	80.784	-15.8165	80.784	-93.9754	80.985	98.323	264.057	36.4683	261.143	-8.12963	80.783	157.55	81.888	-86.4862	82.089	14.6262	80.784	162.78	176.54	24.0336	80.784	111.041	80.784	0.0885032
80.884	-15.6305	80.884	69.9599	92.038	258.942	80.885	62.2171	377.902	237.495	80.885	51.2879	80.885	127.479	80.885	169.337	80.884	-6.83046	80.884	-55.9084	80.884	-36.9566	80.884	-47.7641	98.87	35.8441	80.885	-15.4809	80.885	-93.668	81.086	98.9715	264.157	35.7453	261.243	-8.71495	80.883	157.246	81.989	-86.8254	82.189	12.9442	80.884	162.587	176.641	25.108	80.885	111.122	80.885	-0.296495
80.984	-15.2224	80.984	70.2304	92.139	260.435	80.986	61.28	378.002	237.332	80.986	50.8142	80.986	126.088	80.986	168.742	80.985	-5.33771	80.985	-54.3503	80.985	-39.8148	80.985	-46.9269	98.971	33.6152	80.985	-14.8887	80.985	-93.8289	81.186	99.9861	264.258	35.1593	261.344	-9.87717	80.984	157.552	82.089	-87.1449	82.29	12.0621	80.985	161.974	176.741	26.0213	80.985	111.226	80.985	-0.97332
81.085	-14.7109	81.085	70.9558	92.239	261.68	81.086	60.5189	378.103	236.954	81.086	50.3891	81.086	124.451	81.086	166.779	81.085	-3.96844	81.085	-53.2103	81.085	-42.011	81.085	-45.4793	99.071	30.4007	81.086	-14.8201	81.086	-93.2426	81.287	100.777	264.358	34.75	261.444	-10.2952	81.084	157.997	82.189	-87.6154	82.39	10.2113	81.085	161.52	176.842	26.4223	81.086	110.926	81.086	-2.38395
81.185	-15.5994	81.185	71.6473	92.34	263.138	81.187	59.2888	378.203	236.257	81.187	50.827	81.187	123.083	81.187	165.384	81.186	-3.65639	81.186	-52.0353	81.186	-43.9386	81.186	-44.4153	99.172	28.5304	81.186	-14.3319	81.186	-93.2381	81.387	101.846	264.459	34.2821	261.545	-9.64315	81.185	157.803	82.29	-87.3973	82.491	7.49544	81.186	160.955	176.942	27.2745	81.186	110.659	81.186	-4.73814
81.286	-15.5683	81.286	73.592	92.44	264.039	81.287	58.9471	378.304	236.344	81.287	50.224	81.287	120.857	81.287	164.2	81.286	-3.63691	81.286	-50.5367	81.286	-46.3926	81.286	-43.7323	99.272	23.9707	81.287	-13.7901	81.287	-92.4433	81.487	103.795	264.559	34.1276	261.645	-9.91975	81.285	157.648	82.39	-87.1379	82.591	4.05996	81.286	160.299	177.042	28.3655	81.287	110.018	81.287	-6.06359
81.386	-16.4126	81.386	73.4193	92.541	264.85	81.388	59.1608	378.404	235.267	81.388	49.3456	81.388	118.72	81.388	162.632	81.387	-3.37443	81.387	-49.2119	81.387	-47.8845	81.387	-42.6925	99.372	18.5841	81.387	-13.3092	81.387	-91.9723	81.588	106.251	264.66	33.9028	261.746	-10.0131	81.386	157.987	82.491	-87.5818	82.692	1.64916	81.387	159.533	177.143	29.6118	81.387	109.56	81.387	-7.76936
81.487	-16.7085	81.487	74.7702	92.641	265.825	81.488	58.7538	378.505	234.48	81.488	49.1086	81.488	117.596	81.488	160.979	81.487	-2.67264	81.487	-47.4511	81.487	-49.8397	81.487	-41.4825	99.473	13.9093	81.487	-12.6628	81.487	-91.2858	81.688	108.074	264.76	33.7301	261.846	-9.19058	81.486	158.53	82.591	-87.5318	82.792	0.611685	81.487	159.395	177.243	29.7935	81.487	109.517	81.488	-9.08022
81.587	-17.0361	81.587	75.1862	92.742	266.557	81.589	58.4295	378.605	233.662	81.589	49.2454	81.589	116.696	81.589	159.657	81.588	-1.38447	81.588	-46.8062	81.588	-51.4229	81.588	-40.7217	99.573	9.72317	81.588	-12.0351	81.588	-90.9669	81.789	109.172	264.861	34.1577	261.947	-9.7689	81.587	158.906	82.692	-87.0945	82.893	-1.09312	81.588	159.38	177.344	30.5687	81.588	108.97	81.588	-11.4921
81.688	-16.1706	81.688	75.5775	92.842	267.715	81.689	58.9293	378.706	232.719	81.689	49.2524	81.689	116.549	81.689	159.571	81.688	0.223746	81.688	-45.2018	81.688	-54.1012	81.688	-41.0611	99.674	8.3491	81.688	-10.9842	81.688	-90.2993	81.889	110.612	264.961	33.4511	262.047	-10.7015	81.687	159.447	82.792	-87.2763	82.993	-3.71343	81.688	159.182	177.444	32.5221	81.688	108.628	81.689	-12.8843
81.788	-16.6595	81.788	75.8448	92.943	268.539	81.79	58.1468	378.806	232.418	81.79	49.46	81.79	115.876	81.79	159.809	81.789	0.919566	81.789	-43.9206	81.789	-55.9425	81.789	-41.3721	99.774	5.72393	81.789	-10.5581	81.789	-89.3089	81.99	111.535	265.062	33.2178	262.148	-11.3234	81.788	160.238	82.893	-86.4181	83.094	-4.16902	81.789	159.534	177.545	33.9917	81.789	108.16	81.789	-13.6994
81.889	-16.5263	81.889	76.2285	93.043	269.675	81.89	57.2984	378.907	231.605	81.89	49.252	81.89	114.215	81.89	160.571	81.889	2.07752	81.889	-42.256	81.889	-57.3534	81.889	-41.8157	99.875	2.97343	81.889	-9.5675	81.889	-88.6417	82.09	112.671	265.162	32.9926	262.248	-12.1927	81.888	160.652	82.993	-85.3087	83.194	-4.0786	81.889	159.628	177.645	34.9715	81.889	107.375	81.89	-15.3591
81.989	-17.2845	81.989	76.4933	93.144	270.173	81.991	56.7684	379.007	231.026	81.991	49.8193	81.991	114.445	81.991	160.287	81.99	3.98042	81.99	-41.2555	81.99	-59.3104	81.99	-42.0571	99.975	2.62951	81.99	-8.51053	81.99	-87.8101	82.191	113.386	265.263	32.2593	262.349	-12.3918	81.989	160.997	83.094	-85.4985	83.295	-6.02447	81.989	159.693	177.746	36.145	81.99	107.395	81.99	-16.544
82.09	-17.7201	82.09	77.278	93.244	271.142	82.091	56.1959	379.108	230.695	82.091	50.3193	82.091	114.829	82.091	160.732	82.09	6.04696	82.09	-40.7181	82.09	-60.7598	82.09	-42.3963	100.076	0.625709	82.09	-7.86536	82.09	-86.6088	82.291	114.842	265.363	31.2696	262.449	-12.3072	82.089	161.103	83.194	-84.7233	83.395	-6.43346	82.09	160.149	177.846	37.2318	82.09	107.269	82.091	-18.3114
82.19	-17.8391	82.19	77.7665	93.345	272.125	82.192	55.3816	379.208	230.227	82.192	51.1123	82.192	115.377	82.192	160.457	82.191	8.31522	82.191	-39.9618	82.191	-62.634	82.191	-42.8171	100.176	-2.29638	82.191	-7.52506	82.191	-85.7593	82.392	115.944	265.463	30.0011	262.55	-13.0653	82.189	161.567	83.295	-84.7729	83.496	-7.36357	82.19	159.611	177.947	39.2024	82.191	106.851	82.191	-19.278
82.291	-18.2124	82.291	78.6491	93.445	273.332	82.292	54.3992	379.309	228.829	82.292	51.453	82.292	115.692	82.292	160.469	82.291	10.4556	82.291	-37.93	82.291	-63.919	82.291	-43.6149	100.277	-6.19418	82.291	-7.36118	82.291	-85.1704	82.492	117.882	265.564	28.8199	262.65	-13.778	82.29	162.055	83.395	-84.2999	83.596	-6.88532	82.291	160.44	178.047	39.789	82.291	106.653	82.292	-20.0268
82.391	-18.8084	82.391	79.0941	93.546	274.271	82.392	53.2615	379.409	228.128	82.392	52.4529	82.392	115.404	82.392	161.002	82.392	12.979	82.392	-36.3845	82.392	-64.964	82.392	-43.1906	100.377	-10.2208	82.392	-6.91026	82.392	-84.2676	82.593	120.919	265.664	27.9919	262.751	-15.2325	82.39	162.968	83.496	-84.4152	83.697	-6.29192	82.391	160.76	178.148	39.7902	82.392	106.184	82.392	-22.0774
82.492	-20.6768	82.492	81.3242	93.646	275.661	82.493	52.9543	379.51	227.327	82.493	53.872	82.493	115.495	82.493	161.702	82.492	14.4751	82.492	-35.5101	82.492	-66.318	82.492	-42.8333	100.478	-13.2152	82.492	-7.35727	82.492	-84.2236	82.693	122.866	265.765	27.3321	262.851	-16.5226	82.491	163.282	83.596	-84.1298	83.797	-6.12059	82.492	160.84	178.248	40.7841	82.492	106.064	82.493	-23.8549
82.592	-21.3342	82.592	83.1313	93.747	276.157	82.593	51.6353	379.61	227.043	82.593	54.3216	82.593	116.307	82.593	162.028	82.593	15.4346	82.593	-35.0298	82.593	-68.4197	82.593	-42.3842	100.578	-14.113	82.593	-7.20674	82.593	-83.6021	82.794	124.75	265.865	26.7855	262.952	-17.4853	82.591	164.161	83.697	-84.0045	83.898	-5.55251	82.592	160.496	178.349	41.2474	82.593	106.091	82.593	-25.9366
82.693	-21.5816	82.693	84.4053	93.847	276.84	82.694	49.9022	379.711	227.523	82.694	55.2224	82.694	116.318	82.694	161.481	82.693	16.8447	82.693	-33.3799	82.693	-70.2828	82.693	-41.995	100.679	-15.235	82.693	-7.25229	82.693	-83.4897	82.894	126.659	265.966	25.5594	263.052	-18.2971	82.692	164.146	83.797	-83.1744	83.998	-5.91708	82.693	160.222	178.449	42.1541	82.693	106.785	82.694	-28.3984
82.793	-21.4698	82.793	85.7988	93.948	277.185	82.794	49.2829	379.811	227.245	82.794	56.0041	82.794	117.847	82.794	161.388	82.794	17.8863	82.794	-30.7255	82.794	-72.0509	82.794	-42.458	100.779	-17.5406	82.794	-6.96729	82.794	-83.6861	82.995	128.241	266.066	24.3984	263.152	-17.8443	82.792	164.631	83.898	-82.208	84.099	-6.50486	82.793	160.092	178.55	43.0908	82.794	106.319	82.794	-29.9655
82.894	-21.2125	82.894	86.825	94.048	277.808	82.895	48.4939	379.912	227.246	82.895	56.3348	82.895	118.037	82.895	160.959	82.894	18.8419	82.894	-29.0673	82.894	-73.193	82.894	-42.8642	100.88	-20.8255	82.894	-6.9552	82.894	-83.5289	83.095	129.641	266.167	23.3489	263.253	-17.9501	82.893	164.911	83.998	-81.8666	84.199	-6.52992	82.894	160.645	178.65	43.667	82.894	106.375	82.894	-31.5467
82.994	-21.6056	82.994	88.1163	94.149	277.918	82.995	48.1366	380.012	227.152	82.995	56.8764	82.995	118.035	82.995	161.1	82.995	19.5968	82.995	-26.8152	82.995	-74.792	82.995	-43.3108	100.98	-24.8098	82.995	-6.44697	82.995	-82.6971	83.196	132.153	266.267	21.8476	263.353	-17.4905	82.993	164.984	84.099	-81.5985	84.299	-7.72713	82.994	160.618	178.751	44.1153	82.995	106.636	82.995	-33.0998
83.094	-21.9746	83.094	89.1599	94.249	277.313	83.096	47.9834	380.112	227.017	83.096	57.332	83.096	117.913	83.096	160.718	83.095	20.3597	83.095	-24.8745	83.095	-76.0624	83.095	-43.5073	101.081	-28.2766	83.095	-7.02663	83.095	-81.4919	83.296	135.107	266.368	20.6995	263.454	-16.9246	83.094	165.778	84.199	-81.2709	84.4	-8.21979	83.095	160.674	178.851	44.4803	83.095	106.503	83.095	-35.1091
83.195	-21.6451	83.195	89.6854	94.35	276.434	83.196	47.4569	380.213	227.625	83.196	57.7342	83.196	117.876	83.196	160.265	83.195	21.189	83.195	-22.8708	83.195	-77.6925	83.195	-43.6685	101.181	-32.1454	83.196	-7.53652	83.196	-80.394	83.397	137.058	266.468	18.8488	263.554	-17.0113	83.194	166.229	84.299	-81.627	84.5	-10.1451	83.195	160.177	178.952	43.5627	83.196	107.43	83.196	-37.1477
83.295	-21.9639	83.295	90.3091	94.45	275.294	83.297	46.5951	380.313	227.838	83.297	58.0958	83.297	118.409	83.297	158.83	83.296	22.1787	83.296	-20.7876	83.296	-78.8118	83.296	-43.593	101.282	-36.4625	83.296	-8.67527	83.296	-80.2807	83.497	138.737	266.569	17.8965	263.655	-16.6662	83.295	166.792	84.4	-82.0375	84.601	-11.5554	83.296	159.817	179.052	43.7378	83.296	107.413	83.296	-38.9279
83.396	-21.8889	83.396	91.9102	94.55	274.376	83.397	46.1835	380.414	227.986	83.397	58.5128	83.397	119.448	83.397	157.871	83.396	23.3688	83.396	-19.3401	83.396	-79.6679	83.396	-44.2286	101.382	-39.631	83.397	-9.48092	83.397	-79.9186	83.598	140.552	266.669	16.9509	263.755	-16.595	83.395	167.316	84.5	-82.3459	84.701	-12.5949	83.396	159.618	179.153	43.8736	83.397	108.037	83.397	-40.2506
83.496	-21.3535	83.496	92.8872	94.651	273.638	83.498	45.9015	380.514	228.061	83.498	59.2239	83.498	121.234	83.498	157.701	83.497	24.9504	83.497	-17.8878	83.497	-80.225	83.497	-44.1984	101.483	-42.0484	83.497	-9.82153	83.497	-78.8381	83.698	142.263	266.77	15.8259	263.856	-17.5623	83.496	167.41	84.601	-82.9143	84.802	-14.5915	83.497	159.477	179.253	44.717	83.497	107.324	83.497	-40.9426
83.597	-21.6533	83.597	94.6131	94.751	273.064	83.598	46.1054	380.615	227.557	83.598	59.8765	83.598	122.447	83.598	158.103	83.597	25.6342	83.597	-16.7836	83.597	-81.179	83.597	-44.5913	101.583	-44.1009	83.598	-10.7626	83.598	-78.7127	83.798	143.712	266.87	15.0432	263.956	-17.1789	83.596	167.218	84.701	-83.3449	84.902	-16.6713	83.597	159.729	179.353	45.0149	83.598	106.936	83.598	-42.882
83.697	-21.6033	83.697	96.6386	94.852	272.443	83.699	46.0191	380.715	226.987	83.699	60.6071	83.699	123.445	83.699	158.027	83.698	26.8757	83.698	-15.695	83.698	-82.0713	83.698	-44.7656	101.683	-45.9342	83.698	-11.4499	83.698	-77.7495	83.899	145.561	266.971	14.6575	264.057	-17.065	83.697	167.388	84.802	-83.3939	85.003	-18.4184	83.698	160.161	179.454	46.3439	83.698	107.148	83.698	-44.0203
83.798	-21.7777	83.798	99.4697	94.952	272.49	83.799	46.0169	380.816	227.224	83.799	60.7873	83.799	124.832	83.799	157.56	83.798	28.7583	83.798	-14.081	83.798	-82.8722	83.798	-44.3326	101.784	-47.987	83.798	-12.2086	83.798	-76.3322	83.999	146.846	267.071	13.6261	264.157	-16.9657	83.797	167.181	84.902	-83.1644	85.103	-19.3325	83.798	161.072	179.554	46.8632	83.798	106.872	83.799	-44.8909
83.898	-22.2324	83.898	101.452	95.053	271.649	83.9	46.4633	380.916	227.43	83.9	61.098	83.9	126.021	83.9	157.045	83.899	29.5204	83.899	-12.2172	83.899	-83.2835	83.899	-44.3532	101.884	-49.3691	83.899	-12.9112	83.899	-74.996	84.1	147.897	267.172	13.3705	264.258	-18.0387	83.898	167.235	85.003	-83.3658	85.204	-20.9303	83.899	161.153	179.655	46.8098	83.899	106.56	83.899	-46.3357
83.999	-22.9888	83.999	103.628	95.153	271	84	47.274	381.017	227.314	84	61.6914	84	126.92	84	157.14	83.999	30.1703	83.999	-10.9879	83.999	-83.1192	83.999	-44.4891	101.985	-50.6541	83.999	-13.2542	83.999	-74.255	84.2	149.526	267.272	13.0463	264.358	-18.0325	83.998	167.648	85.103	-83.46	85.304	-22.0513	83.999	162.398	179.755	46.7901	83.999	106.446	84	-49.0041
84.099	-23.8515	84.099	104.408	95.254	270.112	84.101	47.9539	381.117	227.672	84.101	62.5111	84.101	127.224	84.101	157.058	84.1	30.4114	84.1	-10.3796	84.1	-82.9868	84.1	-43.3803	102.085	-53.4558	84.1	-13.8972	84.1	-73.731	84.301	150.559	267.373	12.409	264.459	-18.6819	84.099	167.535	85.204	-84.922	85.405	-23.9414	84.1	162.523	179.856	46.9012	84.1	105.931	84.1	-50.4382
84.2	-24.2205	84.2	105.902	95.354	268.726	84.201	48.6998	381.218	228.144	84.201	63.0435	84.201	128.259	84.201	156.227	84.2	30.9964	84.2	-8.96353	84.2	-83.5719	84.2	-43.6736	102.186	-55.5459	84.2	-14.3588	84.2	-74.0901	84.401	151.641	267.473	11.5517	264.559	-19.3091	84.199	167.262	85.304	-84.4441	85.505	-25.5075	84.2	163.173	179.956	47.0811	84.2	106.13	84.201	-51.9273
84.3	-25.4019	84.3	107.775	95.455	267.537	84.302	49.256	381.318	227.977	84.302	63.3579	84.302	130.071	84.302	155.47	84.301	31.9276	84.301	-7.0495	84.301	-84.2212	84.301	-43.5681	102.286	-55.9943	84.301	-14.943	84.301	-73.5833	84.502	152.878	267.574	10.8958	264.66	-18.7682	84.299	167.911	85.405	-84.7264	85.606	-27.3784	84.3	164.644	180.057	46.9325	84.301	106.121	84.301	-53.0135
84.401	-25.8072	84.401	109.566	95.555	266.071	84.402	49.9799	381.419	228.146	84.402	63.8826	84.402	130.578	84.402	154.542	84.401	32.0894	84.401	-5.40264	84.401	-84.5172	84.401	-43.8862	102.387	-55.2274	84.401	-16.1008	84.401	-72.9213	84.602	154.259	267.674	11.2159	264.76	-18.7491	84.4	167.864	85.505	-85.1395	85.706	-28.3423	84.401	165.098	180.157	46.4357	84.401	106.566	84.402	-53.9658
84.501	-25.8613	84.501	110.199	95.656	264.603	84.503	49.4627	381.519	227.597	84.503	64.3717	84.503	132.153	84.503	154.547	84.502	32.0795	84.502	-4.33621	84.502	-85.1138	84.502	-44.4689	102.487	-56.1335	84.502	-16.513	84.502	-71.6059	84.703	156.022	267.774	11.946	264.861	-19.1309	84.5	167.4	85.606	-84.748	85.807	-28.8736	84.501	165.349	180.258	46.7474	84.502	106.109	84.502	-55.112
84.602	-25.8779	84.602	110.956	95.756	263.252	84.603	49.5252	381.62	227.464	84.603	65.0455	84.603	133.111	84.603	154.449	84.602	32.3427	84.602	-2.85565	84.602	-84.8145	84.602	-44.602	102.588	-56.112	84.602	-17.2377	84.602	-70.227	84.803	156.96	267.875	12.3534	264.961	-19.0217	84.601	166.878	85.706	-85.1682	85.907	-29.453	84.602	165.025	180.358	46.1889	84.602	105.526	84.603	-56.5324
84.702	-26.3058	84.702	111.976	95.857	262.633	84.704	49.3392	381.72	227.437	84.704	65.4119	84.704	134.085	84.704	154.651	84.703	33.0542	84.703	-2.04101	84.703	-84.8372	84.703	-44.2356	102.688	-55.8548	84.703	-17.4754	84.703	-69.402	84.904	157.692	267.975	13.4211	265.062	-18.039	84.701	165.929	85.807	-85.6437	86.008	-30.0644	84.702	165.269	180.459	45.4866	84.703	105.182	84.703	-57.8909
84.803	-27.1453	84.803	113.16	95.957	261.427	84.804	49.5048	381.821	226.992	84.804	65.9894	84.804	134.991	84.804	154.884	84.803	33.2027	84.803	-0.769172	84.803	-85.7246	84.803	-44.1659	102.789	-56.4478	84.803	-17.3451	84.803	-68.5987	85.004	158.211	268.076	13.9676	265.162	-18.6344	84.802	165.502	85.907	-87.0135	86.108	-30.6807	84.803	166.185	180.559	44.9137	84.803	104.903	84.804	-58.9954
84.903	-27.1951	84.903	114.66	96.058	260.265	84.904	48.9046	381.921	227.367	84.904	66.9224	84.904	137.095	84.904	154.948	84.904	32.9697	84.904	0.448885	84.904	-86.452	84.904	-44.378	102.889	-56.8068	84.904	-17.446	84.904	-67.5993	85.105	158.857	268.176	14.9425	265.263	-18.7267	84.902	164.448	86.008	-88.0754	86.209	-32.6663	84.903	167.52	180.66	45.749	84.904	104.56	84.904	-59.7109
85.004	-27.1448	85.004	115.489	96.158	258.964	85.005	49.2369	382.022	226.71	85.005	67.7861	85.005	138.696	85.005	155.661	85.004	32.1324	85.004	1.3495	85.004	-86.998	85.004	-44.1984	102.99	-57.6623	85.004	-17.4247	85.004	-66.3685	85.205	159.48	268.277	14.9679	265.363	-19.3505	85.003	163.852	86.108	-89.1701	86.309	-33.564	85.004	168.398	180.76	45.8332	85.004	104.801	85.005	-59.9958
85.104	-26.9649	85.104	115.728	96.259	257.294	85.105	50.2583	382.122	226.841	85.105	67.9392	85.105	140.535	85.105	156.529	85.105	32.1581	85.105	2.96959	85.105	-87.0222	85.105	-44.1129	103.09	-58.9548	85.105	-17.6025	85.105	-65.1249	85.306	159.82	268.377	14.6613	265.463	-19.7921	85.103	163.066	86.209	-90.4005	86.41	-33.6207	85.104	168.521	180.861	46.7532	85.105	104.171	85.105	-61.5821
85.204	-26.6743	85.204	116.924	96.359	255.266	85.206	50.6264	382.223	226.133	85.206	68.8609	85.206	143.084	85.206	157.15	85.205	32.6609	85.205	3.87013	85.205	-88.3931	85.205	-43.4147	103.191	-59.6465	85.205	-18.0401	85.205	-63.6423	85.406	160.646	268.478	15.1428	265.564	-19.1197	85.204	163.284	86.309	-91.0988	86.51	-33.1295	85.205	169.874	180.961	47.4614	85.205	102.999	85.205	-63.0427
85.305	-26.1074	85.305	118.466	96.46	253.101	85.306	51.5591	382.323	226.042	85.306	70.1048	85.306	145.312	85.306	156.985	85.306	33.757	85.306	5.00855	85.306	-88.9999	85.306	-42.6232	103.291	-61.649	85.306	-18.4136	85.306	-62.1127	85.507	162.097	268.578	14.9621	265.664	-18.4346	85.304	162.615	86.41	-91.191	86.61	-32.6794	85.305	170.431	181.062	47.7303	85.306	102.669	85.306	-63.5847
85.405	-26.83	85.405	120.37	96.56	252.03	85.407	52.3648	382.424	225.651	85.407	71.4822	85.407	146.369	85.407	156.451	85.406	33.2427	85.406	6.19911	85.406	-89.2273	85.406	-42.3082	103.392	-62.0807	85.406	-19.0523	85.406	-60.6873	85.607	162.007	268.679	14.9206	265.765	-18.7213	85.405	161.295	86.51	-91.1453	86.711	-31.1522	85.406	171.46	181.162	48.027	85.406	103.18	85.406	-63.6491
85.506	-26.7987	85.506	121.193	96.661	249.89	85.507	52.951	382.524	224.864	85.507	72.94	85.507	148.722	85.507	156.633	85.506	33.5802	85.506	7.01275	85.506	-89.722	85.506	-41.5355	103.492	-64.5522	85.507	-19.4673	85.507	-58.1211	85.708	161.629	268.779	14.6351	265.865	-19.1623	85.505	159.865	86.61	-91.752	86.811	-29.6156	85.506	172.061	181.263	48.1175	85.507	103.384	85.507	-62.895
85.606	-26.2188	85.606	122.556	96.761	248.644	85.608	53.1607	382.624	224.21	85.608	73.4414	85.608	150.816	85.608	157.016	85.607	32.7871	85.607	8.32034	85.607	-90.4324	85.607	-41.1791	103.593	-65.8476	85.607	-20.24	85.607	-56.1663	85.808	161.33	268.88	14.6285	265.966	-19.6945	85.606	159.179	86.711	-92.1341	86.912	-28.1532	85.607	173.297	181.363	48.6773	85.607	102.181	85.607	-63.8623
85.707	-26.4937	85.707	124.58	96.861	247.616	85.708	53.8896	382.725	224.393	85.708	74.1224	85.708	151.37	85.708	158.226	85.707	32.3884	85.707	9.38799	85.707	-90.6193	85.707	-40.1572	103.693	-66.1086	85.708	-20.9798	85.708	-54.3944	85.909	161.93	268.98	14.1423	266.066	-20.1711	85.706	158.836	86.811	-93.0959	87.012	-26.6929	85.707	174.581	181.464	48.4876	85.708	102.19	85.708	-64.388
85.807	-26.0487	85.807	126.285	96.962	246.019	85.809	56.2765	382.825	223.502	85.809	74.818	85.809	151.362	85.809	158.683	85.808	32.3645	85.808	11.2987	85.808	-90.9609	85.808	-41.3998	103.794	-66.1427	85.808	-21.6249	85.808	-52.2736	86.009	162.644	269.081	15.1898	266.167	-20.7603	85.807	158.087	86.912	-93.6265	87.113	-24.0801	85.808	174.722	181.564	48.5363	85.808	101.559	85.808	-64.5445
85.908	-26.2693	85.908	126.897	97.062	244.048	85.909	56.6001	382.926	222.72	85.909	75.3199	85.909	152.252	85.909	158.877	85.908	31.5913	85.908	13.2996	85.908	-91.0196	85.908	-40.9362	103.894	-65.2787	85.909	-21.9253	85.909	-49.9242	86.11	164.044	269.181	15.9308	266.267	-21.0932	85.907	158.264	87.012	-94.0354	87.213	-21.568	85.908	174.568	181.664	49.1759	85.909	100.789	85.909	-64.8563
86.008	-27.0051	86.008	126.882	97.163	241.976	86.01	57.2254	383.026	221.851	86.01	76.2548	86.01	153.388	86.01	158.466	86.009	31.141	86.009	15.1942	86.009	-90.8216	86.009	-40.7092	103.994	-65.0744	86.009	-22.0139	86.009	-47.9593	86.21	164.875	269.282	17.8443	266.368	-21.0283	86.008	157.571	87.113	-94.2256	87.314	-19.4218	86.009	175.079	181.765	49.039	86.009	100.332	86.009	-65.272
86.109	-26.4288	86.109	127.092	97.263	238.977	86.11	58.3627	383.127	221.544	86.11	76.7846	86.11	155.196	86.11	159.091	86.109	31.5963	86.109	17.489	86.109	-90.6888	86.109	-40.8594	104.095	-64.6821	86.11	-21.894	86.11	-45.9916	86.31	165.13	269.382	19.5813	266.468	-21.9135	86.108	157.179	87.213	-95.2651	87.414	-17.4064	86.109	175.94	181.865	48.6944	86.11	101.04	86.11	-65.3401
86.209	-26.52	86.209	127.196	97.364	236.124	86.211	59.4536	383.227	221.327	86.211	77.0027	86.211	157.464	86.211	159.605	86.21	32.2923	86.21	19.4112	86.21	-91.4147	86.21	-41.5764	104.195	-65.022	86.21	-22.2277	86.21	-43.7199	86.411	165.739	269.483	20.5291	266.569	-23.3219	86.209	156.969	87.314	-95.816	87.515	-14.8304	86.21	176.857	181.966	48.4033	86.21	100.691	86.21	-64.6354
86.31	-27.3156	86.31	127.689	97.464	233.981	86.311	60.1515	383.328	220.206	86.311	77.8268	86.311	159.563	86.311	159.101	86.31	33.3344	86.31	21.3179	86.31	-91.223	86.31	-41.2257	104.296	-64.7349	86.31	-22.2654	86.31	-41.9031	86.511	165.929	269.583	20.8839	266.669	-23.9503	86.309	156.506	87.414	-95.9437	87.615	-11.923	86.31	178.041	182.066	48.1107	86.31	101.072	86.311	-63.9497
86.41	-27.3741	86.41	128.123	97.565	232.165	86.412	60.0519	383.428	220.509	86.412	78.9537	86.412	161.308	86.412	158.444	86.411	34.1796	86.411	22.7328	86.411	-91.1888	86.411	-41.197	104.396	-62.5443	86.411	-22.1794	86.411	-40.0859	86.612	165.147	269.684	20.4956	266.77	-23.9755	86.41	156.639	87.515	-96.357	87.716	-9.72544	86.411	178.572	182.167	47.2408	86.411	101.006	86.411	-64.1419
86.511	-27.2911	86.511	128.226	97.665	230.079	86.512	60.8321	383.529	220.085	86.512	79.7421	86.512	162.929	86.512	158.661	86.511	34.8369	86.511	24.4153	86.511	-90.3618	86.511	-41.2149	104.497	-61.6087	86.511	-22.3831	86.511	-37.9162	86.712	165.107	269.784	20.7733	266.87	-25.2012	86.51	156.555	87.615	-96.3856	87.816	-8.54922	86.511	178.967	182.267	47.1257	86.511	100.585	86.512	-63.9497
86.611	-27.0177	86.611	128.444	97.766	228.265	86.613	61.2777	383.629	220.405	86.613	80.3611	86.613	164.346	86.613	159.196	86.612	34.7183	86.612	26.5188	86.612	-90.3981	86.612	-40.7994	104.597	-59.7895	86.612	-22.3136	86.612	-35.3907	86.813	165.638	269.885	20.6059	266.971	-25.2609	86.61	156.802	87.716	-96.0046	87.917	-7.85984	86.611	179.055	182.368	47.6048	86.612	99.998	86.612	-63.608
86.712	-27.6775	86.712	128.709	97.866	226.007	86.713	61.4616	383.73	220.449	86.713	80.9027	86.713	165.647	86.713	159.584	86.712	33.9759	86.712	28.6144	86.712	-89.4763	86.712	-40.2391	104.698	-58.9494	86.712	-22.6694	86.712	-33.4006	86.913	166.608	269.985	21.4196	267.071	-24.9908	86.711	156.369	87.816	-96.1541	88.017	-5.69611	86.712	179.828	182.468	46.7783	86.712	99.8216	86.713	-64.092
86.812	-27.0444	86.812	128.499	97.967	223.893	86.814	62.5179	383.83	220.093	86.814	81.1303	86.814	166.008	86.814	159.603	86.813	34.5029	86.813	30.7552	86.813	-89.3621	86.813	-40.0762	104.798	-57.8078	86.813	-23.0666	86.813	-31.0754	87.014	167.413	270.085	21.5644	267.172	-25.3691	86.811	155.762	87.917	-97.1541	88.118	-4.37889	86.812	180.162	182.569	46.5155	86.813	99.3777	86.813	-64.3591
86.913	-26.79	86.913	129.226	98.067	222.129	86.914	63.0714	383.931	219.823	86.914	81.834	86.914	167.24	86.914	158.528	86.913	33.5654	86.913	32.5673	86.913	-89.5872	86.913	-40.0821	104.899	-57.0243	86.913	-23.7002	86.913	-28.7413	87.114	168.385	270.186	22.0354	267.272	-27.1525	86.912	155.375	88.017	-98.0624	88.218	-3.14461	86.913	180.153	182.669	46.334	86.913	99.703	86.914	-64.0509
87.013	-26.1621	87.013	128.732	98.168	220.081	87.015	63.5176	384.031	218.931	87.015	82.4799	87.015	167.01	87.015	159.021	87.014	32.1664	87.014	34.8121	87.014	-89.2664	87.014	-39.8188	104.999	-57.2922	87.014	-24.3399	87.014	-26.1454	87.215	169.52	270.286	22.6303	267.373	-28.165	87.012	155.296	88.118	-97.9475	88.319	-1.19218	87.013	179.846	182.77	45.6972	87.014	99.1886	87.014	-63.6881
87.114	-25.9288	87.114	128.014	98.268	217.469	87.115	63.6713	384.132	218.61	87.115	83.2986	87.115	166.982	87.115	158.588	87.114	30.8742	87.114	37.392	87.114	-89.4663	87.114	-39.2483	105.1	-56.0012	87.114	-24.7468	87.114	-23.8592	87.315	169.748	270.387	23.138	267.473	-29.4471	87.113	155.274	88.218	-98.7288	88.419	-0.0537042	87.114	179.955	182.87	45.2113	87.114	98.8275	87.115	-63.3554
87.214	-25.9032	87.214	127.724	98.369	215.553	87.215	64.2372	384.232	218.206	87.215	83.617	87.215	166.896	87.215	158.278	87.215	30.2359	87.215	39.5357	87.215	-89.3681	87.215	-38.8142	105.2	-54.6316	87.215	-25.0706	87.215	-20.7954	87.416	169.758	270.487	23.5647	267.574	-30.6271	87.213	154.837	88.319	-99.1192	88.52	1.20834	87.214	180.286	182.971	44.5851	87.215	97.8808	87.215	-62.8411
87.315	-25.5656	87.315	127.493	98.469	213.176	87.316	64.4901	384.333	218.04	87.316	84.5614	87.316	166.526	87.316	156.954	87.315	28.9109	87.315	40.567	87.315	-88.8992	87.315	-37.6355	105.301	-53.1412	87.315	-25.6062	87.315	-18.4477	87.516	169.739	270.588	24.2529	267.674	-31.8466	87.314	154.869	88.419	-99.5512	88.62	1.57268	87.315	179.616	183.071	44.485	87.315	97.6343	87.316	-62.664
87.415	-24.9272	87.415	126.814	98.57	210.713	87.416	64.6869	384.433	217.823	87.416	84.5554	87.416	167.265	87.416	155.294	87.416	27.1026	87.416	42.0274	87.416	-88.8973	87.416	-37.5745	105.401	-50.2508	87.416	-26.4501	87.416	-15.4792	87.617	169.881	270.688	25.1093	267.774	-32.7237	87.414	154.701	88.52	-98.2264	88.72	2.33704	87.415	179.16	183.172	44.3421	87.416	97.5476	87.416	-62.0089
87.515	-23.8119	87.515	125.773	98.67	207.48	87.517	64.9894	384.534	217.226	87.517	84.5229	87.517	168.139	87.517	153.998	87.516	26.2735	87.516	43.0417	87.516	-88.4191	87.516	-37.6501	105.502	-47.5424	87.516	-26.6231	87.516	-12.4352	87.717	170.294	270.789	25.3639	267.875	-33.8637	87.515	154.974	88.62	-98.6771	88.821	3.04233	87.516	179.243	183.272	44.0163	87.516	97.1387	87.516	-62.0691
87.616	-22.7093	87.616	126.059	98.771	205.327	87.617	65.9246	384.634	215.953	87.617	85.4671	87.617	168.45	87.617	152.877	87.617	25.8102	87.617	45.0766	87.617	-87.5952	87.617	-37.3096	105.602	-46.3886	87.617	-27.672	87.617	-10.0395	87.818	170.131	270.889	26.4483	267.975	-34.9283	87.615	154.515	88.72	-99.2817	88.921	1.70013	87.616	179.603	183.373	44.0015	87.617	95.8317	87.617	-61.012
87.716	-22.0618	87.716	126.367	98.871	203.195	87.718	66.3406	384.735	213.801	87.718	85.5168	87.718	168.418	87.718	152.829	87.717	25.2317	87.717	46.1621	87.717	-86.9716	87.717	-37.8355	105.703	-46.4539	87.717	-28.7659	87.717	-7.24192	87.918	170.568	270.99	26.9569	268.076	-36.4787	87.716	154.106	88.821	-100.332	89.022	2.14979	87.717	179.685	183.473	43.8587	87.717	95.03	87.717	-59.3455
87.817	-22.9265	87.817	126.126	98.972	201.009	87.818	66.7859	384.835	212.765	87.818	86.1465	87.818	167.625	87.818	151.554	87.817	24.9955	87.817	46.6857	87.817	-86.5851	87.817	-37.324	105.803	-45.1496	87.818	-29.481	87.818	-5.07141	88.019	170.462	271.09	28.557	268.176	-37.3285	87.816	153.587	88.921	-101.369	89.122	3.61162	87.817	179.563	183.574	44.1973	87.818	94.803	87.818	-58.7722
87.917	-22.9034	87.917	126.09	99.072	198.613	87.919	67.0668	384.935	211.183	87.919	86.7076	87.919	167.337	87.919	151.908	87.918	24.8822	87.918	48.0815	87.918	-86.143	87.918	-36.9289	105.904	-44.6361	87.918	-30.277	87.918	-2.79965	88.119	170.81	271.191	28.8213	268.277	-38.5725	87.917	153.46	89.022	-100.9	89.223	4.29574	87.918	179.227	183.674	44.3184	87.918	93.9933	87.918	-58.6011
88.018	-22.4293	88.018	126.081	99.173	195.764	88.019	67.6937	385.036	209.671	88.019	86.7846	88.019	167.474	88.019	151.516	88.018	24.9233	88.018	48.7258	88.018	-85.3647	88.018	-35.774	106.004	-42.8677	88.019	-31.5153	88.019	-1.2097	88.22	170.617	271.291	30.0282	268.377	-39.7037	88.017	153.355	89.122	-101.298	89.323	5.92489	88.018	179.696	183.775	44.0343	88.019	92.6961	88.019	-57.801
88.118	-21.7923	88.118	125.942	99.273	193.692	88.12	68.3329	385.136	208.085	88.12	86.8746	88.12	167.633	88.12	152.177	88.119	24.2721	88.119	49.0771	88.119	-84.6344	88.119	-35.4996	106.105	-41.3296	88.119	-31.7383	88.119	0.615205	88.32	169.579	271.392	30.7308	268.478	-41.0361	88.118	152.904	89.223	-101.188	89.424	6.30134	88.119	179.859	183.875	43.7842	88.119	91.5016	88.119	-56.1484
88.219	-21.9702	88.219	126.871	99.373	191.938	88.22	69.1021	385.237	206.099	88.22	87.0199	88.22	167.104	88.22	152.52	88.219	24.5741	88.219	49.7243	88.219	-83.6217	88.219	-36.0239	106.205	-39.0184	88.22	-32.0312	88.22	2.08595	88.421	169.395	271.492	31.675	268.578	-42.4679	88.218	152.399	89.323	-101.588	89.524	7.21896	88.219	180.771	183.975	44.2158	88.22	90.0243	88.22	-55.3783
88.319	-21.7763	88.319	127.341	99.474	190.115	88.321	70.6852	385.337	204.501	88.321	87.3847	88.321	167.125	88.321	152.649	88.32	24.6366	88.32	50.3962	88.32	-83.0396	88.32	-36.1175	106.305	-38.3127	88.32	-32.5913	88.32	3.77981	88.521	169.388	271.593	32.662	268.679	-43.6824	88.319	151.555	89.424	-101.935	89.625	8.24873	88.32	181.359	184.076	43.8564	88.32	88.5731	88.32	-54.5648
88.42	-21.3408	88.42	126.543	99.574	188.298	88.421	72.7644	385.438	202.718	88.421	87.8648	88.421	167.361	88.421	153.076	88.42	24.4485	88.42	50.9684	88.42	-82.9469	88.42	-36.568	106.406	-36.4524	88.421	-32.6211	88.421	5.12934	88.621	169.273	271.693	32.8349	268.779	-45.2688	88.419	151.086	89.524	-101.49	89.725	9.36319	88.42	181.677	184.176	44.011	88.421	87.2653	88.421	-54.1802
88.52	-20.9445	88.52	126.082	99.675	185.947	88.522	74.5293	385.538	201.137	88.522	88.7599	88.522	166.194	88.522	152.575	88.521	23.7811	88.521	51.6074	88.521	-82.5065	88.521	-38.0188	106.506	-34.0094	88.521	-33.0969	88.521	6.37629	88.722	169.199	271.794	33.3929	268.88	-45.6795	88.52	151.306	89.625	-101.766	89.826	10.6371	88.521	181.955	184.277	44.2444	88.521	86.3341	88.521	-54.0412
88.621	-20.2234	88.621	125.159	99.775	183.549	88.622	76.6024	385.639	199.884	88.622	89.7547	88.622	165.145	88.622	152.511	88.621	22.645	88.621	52.5034	88.621	-81.6057	88.621	-39.114	106.607	-32.3907	88.621	-32.6903	88.621	8.18937	88.822	170.171	271.894	34.4489	268.98	-46.7782	88.62	151.145	89.725	-102.304	89.926	11.4502	88.621	182.775	184.377	43.9942	88.621	85.2725	88.622	-52.834
88.721	-19.7873	88.721	124.01	99.876	181.164	88.723	78.3312	385.739	198.933	88.723	90.2159	88.723	164.331	88.723	152.441	88.722	21.9984	88.722	53.6324	88.722	-81.7512	88.722	-39.4076	106.707	-30.1912	88.722	-32.6974	88.722	9.37489	88.923	169.803	271.995	35.6373	269.081	-47.314	88.72	150.562	89.826	-102.122	90.027	11.3987	88.721	183.554	184.478	44.1883	88.722	83.7506	88.722	-52.229
88.822	-20.4027	88.822	122.967	99.976	178.329	88.823	80.3761	385.84	197.48	88.823	90.7937	88.823	163.632	88.823	152.725	88.822	20.8707	88.822	55.2974	88.822	-81.4613	88.822	-39.0774	106.808	-28.5598	88.822	-32.2888	88.822	11.271	89.023	169.553	272.095	36.4106	269.181	-47.4852	88.821	150.968	89.926	-102.004	90.127	12.2208	88.822	183.548	184.578	44.0194	88.822	83.8442	88.823	-52.3035
88.922	-20.2879	88.922	122.059	100.077	175.265	88.924	82.9027	385.94	195.336	88.924	91.8415	88.924	163.105	88.924	153.758	88.923	20.4513	88.923	56.2033	88.923	-81.1843	88.923	-38.9675	106.908	-26.291	88.923	-31.9481	88.923	13.1554	89.124	169.903	272.196	36.2138	269.282	-46.7334	88.921	150.345	90.027	-101.657	90.228	13.3108	88.922	183.829	184.679	43.6199	88.923	82.6727	88.923	-51.8091
89.023	-20.0606	89.023	121.778	100.177	172.134	89.024	84.4238	386.041	193.562	89.024	92.2939	89.024	162.739	89.024	154.008	89.023	20.2439	89.023	57.095	89.023	-81.1404	89.023	-39.2587	107.009	-26.2412	89.023	-32.3822	89.023	15.4668	89.224	169.972	272.296	36.5871	269.382	-46.8155	89.022	149.071	90.127	-101.359	90.328	12.7838	89.023	184.114	184.779	43.1294	89.023	81.0507	89.024	-50.75
89.123	-20.1268	89.123	122.16	100.278	169.376	89.125	86.6597	386.141	191.769	89.125	92.7873	89.125	162.97	89.125	154.381	89.124	19.9872	89.124	59.2655	89.124	-81.4622	89.124	-39.7729	107.109	-23.5223	89.124	-31.8449	89.124	17.3848	89.325	170.678	272.396	37.0779	269.483	-46.1873	89.122	148.341	90.228	-101.207	90.429	12.8502	89.123	184.433	184.88	43.429	89.124	80.3697	89.124	-50.1335
89.224	-20.0156	89.224	121.47	100.378	166.426	89.225	89.3203	386.242	189.687	89.225	93.3229	89.225	162.83	89.225	154.764	89.224	19.2605	89.224	60.6759	89.224	-81.6337	89.224	-40.4605	107.21	-20.0435	89.224	-31.9021	89.224	20.4759	89.425	171.098	272.497	38.2295	269.583	-46.3447	89.223	147.678	90.328	-101.374	90.529	12.9251	89.224	183.974	184.98	43.2536	89.224	79.1082	89.225	-49.5862
89.324	-19.2113	89.324	121.284	100.479	163.081	89.326	92.1323	386.342	188.443	89.326	94.6792	89.326	161.841	89.326	154.388	89.325	18.2687	89.325	61.9062	89.325	-80.9799	89.325	-41.8115	107.31	-19.1756	89.325	-31.733	89.325	22.8899	89.526	171.516	272.597	38.9683	269.684	-46.968	89.323	146.918	90.429	-100.89	90.63	12.2913	89.324	183.023	185.081	43.2752	89.325	77.8842	89.325	-49.4962
89.425	-19.6897	89.425	120.62	100.579	160.27	89.426	94.457	386.443	186.045	89.426	95.8124	89.426	161.681	89.426	155.234	89.425	17.5976	89.425	62.8181	89.425	-81.0408	89.425	-42.0516	107.411	-18.8832	89.425	-30.7634	89.425	24.9955	89.626	172.208	272.698	38.6312	269.784	-47.7911	89.424	146.228	90.529	-101.216	90.73	10.8285	89.425	182.595	185.181	44.1882	89.425	76.6748	89.426	-49.2253
89.525	-19.754	89.525	120.715	100.68	156.917	89.527	97.8322	386.543	183.857	89.527	97.1853	89.527	160.848	89.527	154.678	89.526	17.8983	89.526	64.0855	89.526	-80.6323	89.526	-41.7066	107.511	-18.7772	89.526	-30.6309	89.526	26.9103	89.727	173.133	272.798	38.1342	269.885	-47.9312	89.524	146.061	90.63	-101.62	90.83	9.62934	89.525	182.418	185.282	43.7276	89.526	75.7094	89.526	-48.8651
89.626	-20.0804	89.626	120.525	100.78	152.981	89.627	101.205	386.644	182.337	89.627	98.0674	89.627	161.807	89.627	154.966	89.626	18.3831	89.626	64.9226	89.626	-80.1906	89.626	-42.0503	107.612	-17.7537	89.626	-30.5428	89.626	28.5773	89.827	173.746	272.899	37.3057	269.985	-48.2472	89.625	145.281	90.73	-101.326	90.931	8.04167	89.626	182.367	185.382	44.1452	89.626	75.3437	89.627	-49.0894
89.726	-19.7438	89.726	120.602	100.881	148.787	89.727	104.954	386.744	180.406	89.727	98.9406	89.727	161.746	89.727	154.708	89.727	18.2602	89.727	66.1853	89.727	-80.3085	89.727	-41.881	107.712	-17.5393	89.727	-30.2817	89.727	30.0554	89.928	174.664	272.999	37.1468	270.085	-48.1813	89.725	145.025	90.83	-101.293	91.031	5.99584	89.726	182.285	185.483	45.1272	89.727	74.379	89.727	-49.0344
89.826	-19.4143	89.826	121.07	100.981	144.915	89.828	108.3	386.845	178.257	89.828	99.7464	89.828	161.727	89.828	154.391	89.827	18.2909	89.827	67.2498	89.827	-79.4769	89.827	-42.3732	107.813	-17.9651	89.827	-30.2514	89.827	31.993	90.028	175.217	273.1	36.4931	270.186	-47.5347	89.826	144.19	90.931	-101.495	91.132	5.35862	89.827	181.408	185.583	45.8984	89.827	72.4553	89.827	-47.9384
89.927	-19.5753	89.927	121.752	101.082	141.693	89.928	111.901	386.945	176.07	89.928	100.453	89.928	161.922	89.928	153.793	89.928	19.0205	89.928	67.9687	89.928	-78.9176	89.928	-42.705	107.913	-19.41	89.928	-30.8997	89.928	33.6847	90.129	175.287	273.2	35.9712	270.286	-47.9663	89.926	143.714	91.031	-101.25	91.232	4.58128	89.927	180.941	185.684	45.6	89.928	71.4512	89.928	-47.3363
90.027	-19.3937	90.027	121.816	101.182	138.728	90.029	115.005	387.046	174.154	90.029	101.037	90.029	161.247	90.029	153.825	90.028	20.1025	90.028	68.4719	90.028	-78.1709	90.028	-42.7515	108.014	-19.6448	90.028	-31.3709	90.028	35.4077	90.229	175.599	273.301	35.9841	270.387	-47.6923	90.027	143.418	91.132	-100.888	91.333	3.21417	90.028	180.284	185.784	45.5812	90.028	70.1735	90.028	-47.5987
90.128	-19.4698	90.128	122.657	101.283	135.666	90.129	117.925	387.146	172.119	90.129	102.272	90.129	160.149	90.129	153.314	90.128	21.4365	90.128	69.1801	90.128	-77.9281	90.128	-43.8738	108.114	-18.8194	90.129	-31.6383	90.129	36.2454	90.33	175.303	273.401	35.6779	270.487	-47.8477	90.127	143.301	91.232	-100.288	91.433	1.85825	90.128	180.024	185.885	45.1299	90.129	69.0926	90.129	-46.7141
90.228	-18.7084	90.228	122.675	101.383	133.719	90.23	121.482	387.247	170.226	90.23	103.021	90.23	159.387	90.23	152.409	90.229	21.7181	90.229	70.3516	90.229	-77.4688	90.229	-46.4181	108.215	-17.3667	90.229	-31.6405	90.229	36.7567	90.43	174.38	273.502	35.9023	270.588	-48.8114	90.228	142.918	91.333	-99.6959	91.534	0.42497	90.229	178.88	185.985	44.9385	90.229	68.6946	90.229	-45.6165
90.329	-19.0147	90.329	122.701	101.484	131.184	90.33	124.567	387.347	167.737	90.33	103.92	90.33	157.734	90.33	152.923	90.329	21.9378	90.329	71.0079	90.329	-77.0288	90.329	-47.4574	108.315	-17.5218	90.33	-31.4576	90.33	37.6056	90.531	173.914	273.602	35.5928	270.688	-49.9297	90.328	143.043	91.433	-99.3773	91.634	-0.623826	90.329	179.095	186.086	44.1367	90.33	67.7114	90.33	-44.8234
90.429	-18.1951	90.429	123.037	101.584	128.529	90.431	127.741	387.447	165.38	90.431	105.022	90.431	156.041	90.431	153.365	90.43	23.1443	90.43	71.963	90.43	-77.1313	90.43	-49.2145	108.416	-18.0979	90.43	-31.009	90.43	38.0648	90.631	174.408	273.703	34.7854	270.789	-49.9719	90.429	142.936	91.534	-99.358	91.735	-3.08762	90.43	179.143	186.186	44.1224	90.43	66.734	90.43	-44.2248
90.53	-18.4576	90.53	123.132	101.684	126.302	90.531	130.687	387.548	163.594	90.531	105.485	90.531	154	90.531	153.965	90.53	23.5572	90.53	72.9071	90.53	-76.8154	90.53	-50.1323	108.516	-18.0488	90.531	-30.5559	90.531	38.3047	90.732	174.195	273.803	34.3044	270.889	-50.2571	90.529	142.731	91.634	-98.0706	91.835	-5.35655	90.53	179.02	186.286	43.8238	90.531	65.9451	90.531	-44.3615
90.63	-19.3195	90.63	122.998	101.785	123.587	90.632	133.521	387.648	161.883	90.632	106.548	90.632	153.506	90.632	154.592	90.631	24.8851	90.631	73.8667	90.631	-76.4699	90.631	-51.2863	108.616	-19.0377	90.631	-30.1142	90.631	38.3411	90.832	174.874	273.904	33.6567	270.99	-51.0285	90.63	142.333	91.735	-97.9288	91.936	-7.89202	90.631	178.968	186.387	43.2454	90.631	66.0948	90.631	-44.4686
90.731	-20.0239	90.731	121.65	101.885	120.411	90.732	135.93	387.749	159.025	90.732	107.816	90.732	153.195	90.732	154.587	90.731	25.6802	90.731	74.6396	90.731	-76.1629	90.731	-52.8621	108.717	-19.8929	90.732	-29.459	90.732	37.9329	90.932	174.939	274.004	33.1902	271.09	-51.7588	90.73	141.919	91.835	-97.5714	92.036	-9.85359	90.731	178.973	186.487	42.7139	90.732	65.4776	90.732	-44.0353
90.831	-20.0096	90.831	121.586	101.986	117.747	90.833	137.042	387.849	157.521	90.833	109.757	90.833	153.61	90.833	155.318	90.832	26.0271	90.832	75.2236	90.832	-75.9104	90.832	-52.764	108.817	-19.2265	90.832	-28.5844	90.832	38.3319	91.033	174.704	274.105	31.3241	271.191	-52.9141	90.83	141.427	91.936	-97.7333	92.137	-12.4164	90.832	178.938	186.588	42.3979	90.832	64.9786	90.832	-43.6229
90.932	-20.3917	90.932	122.298	102.086	115.04	90.933	140.648	387.95	155.768	90.933	111.454	90.933	153.975	90.933	155.122	90.932	26.1236	90.932	76.0206	90.932	-75.664	90.932	-53.7499	108.918	-19.8464	90.932	-28.0622	90.932	38.4575	91.133	174.638	274.205	30.1636	271.291	-52.9906	90.931	141.169	92.036	-97.5158	92.237	-14.4079	90.932	179.164	186.688	41.6303	90.932	64.9621	90.933	-43.651
91.032	-21.4167	91.032	122.797	102.187	112.311	91.034	143.547	388.05	153.836	91.034	112.403	91.034	153.889	91.034	155.72	91.033	25.4775	91.033	76.6312	91.033	-75.1635	91.033	-54.9626	109.018	-19.3115	91.033	-27.7103	91.033	39.3533	91.234	174.333	274.306	27.8451	271.392	-52.8098	91.031	140.533	92.137	-97.3395	92.338	-16.5167	91.032	179.125	186.789	40.9329	91.033	64.1175	91.033	-43.5343
91.133	-22.5977	91.133	122.005	102.287	110.612	91.134	146.478	388.151	150.631	91.134	113.58	91.134	153.415	91.134	156.424	91.133	25.2065	91.133	76.4765	91.133	-74.7356	91.133	-55.9581	109.119	-18.95	91.133	-27.415	91.133	40.2665	91.334	174.41	274.406	25.6567	271.492	-52.3786	91.132	140.178	92.237	-96.2211	92.438	-18.0739	91.133	179.808	186.889	41.503	91.133	62.8028	91.134	-43.1736
91.233	-22.6565	91.233	122.104	102.388	108.834	91.235	149.961	388.251	147.997	91.235	115.206	91.235	152.434	91.235	156.744	91.234	25.6123	91.234	76.5374	91.234	-73.6092	91.234	-55.9123	109.219	-20.1503	91.234	-26.8113	91.234	40.7404	91.435	173.985	274.507	24.0675	271.593	-52.2131	91.232	139.887	92.338	-95.5952	92.539	-19.5568	91.233	179.398	186.99	41.9344	91.234	62.3471	91.234	-43.5996
91.334	-23.4392	91.334	121.568	102.488	106.255	91.335	153.212	388.352	146.127	91.335	116.762	91.335	151.954	91.335	157.453	91.334	25.4786	91.334	76.2056	91.334	-73.1178	91.334	-56.3396	109.32	-22.4814	91.334	-26.3783	91.334	41.1186	91.535	174.273	274.607	22.9821	271.693	-52.3767	91.333	140.095	92.438	-95.7623	92.639	-21.6714	91.334	180.061	187.09	41.2035	91.334	61.0664	91.335	-44.4935
91.434	-24.3035	91.434	121.563	102.589	103.369	91.436	156.532	388.452	143.645	91.436	118.041	91.436	152.539	91.436	158.074	91.435	25.156	91.435	76.6657	91.435	-73.1432	91.435	-57.3035	109.42	-23.5478	91.435	-25.8906	91.435	41.5997	91.636	175.155	274.707	22.4761	271.794	-52.9212	91.433	139.498	92.539	-95.0652	92.74	-23.7642	91.434	181.232	187.191	41.7338	91.435	60.362	91.435	-45.0767
91.535	-24.6644	91.535	121.504	102.689	100.859	91.536	159.806	388.553	141.744	91.536	119.096	91.536	152.877	91.536	159.33	91.535	25.5566	91.535	76.5988	91.535	-73.6129	91.535	-58.0132	109.521	-23.8628	91.535	-25.1529	91.535	42.3265	91.736	175.915	274.808	22.7365	271.894	-53.2915	91.534	139.369	92.639	-94.7276	92.84	-25.0842	91.535	181.917	187.291	42.1781	91.535	60.0073	91.536	-45.788
91.635	-24.7931	91.635	121.6	102.79	97.9403	91.637	163.477	388.653	139.241	91.637	120.45	91.637	153.534	91.637	159.163	91.636	26.5326	91.636	77.0308	91.636	-72.8416	91.636	-58.5435	109.621	-24.8237	91.636	-24.816	91.636	42.4342	91.837	176.298	274.908	22.9983	271.995	-53.8687	91.634	139.4	92.74	-95.3594	92.94	-26.6243	91.635	183.05	187.392	41.8078	91.636	59.5936	91.636	-46.4482
91.736	-24.3567	91.736	121.075	102.89	95.3164	91.737	166.81	388.754	137.311	91.737	121.386	91.737	153.909	91.737	159.237	91.736	27.6646	91.736	76.7543	91.736	-72.0609	91.736	-58.8877	109.722	-23.8396	91.736	-24.4223	91.736	42.7215	91.937	176.391	275.009	22.89	272.095	-54.9006	91.735	139.626	92.84	-95.2236	93.041	-28.6542	91.736	183.808	187.492	41.5764	91.736	58.9837	91.737	-45.7362
91.836	-25.3201	91.836	120.682	102.991	93.1314	91.838	169.293	388.854	135.487	91.838	122.695	91.838	154.06	91.838	160.37	91.837	27.903	91.837	76.9019	91.837	-71.1088	91.837	-58.8464	109.822	-20.5842	91.837	-23.0862	91.837	42.7135	92.038	176.202	275.109	22.1839	272.196	-55.1091	91.835	139.726	92.94	-94.8568	93.141	-30.5184	91.836	185.13	187.593	40.5142	91.837	57.8902	91.837	-45.9989
91.936	-26.0714	91.936	120.586	103.091	90.1339	91.938	172.471	388.955	133.817	91.938	124.068	91.938	154.767	91.938	160.768	91.937	28.7619	91.937	76.8285	91.937	-70.3104	91.937	-59.2092	109.923	-17.3076	91.937	-22.1493	91.937	43.47	92.138	175.321	275.21	22.1237	272.296	-54.5718	91.936	139.287	93.041	-95.1006	93.242	-31.1235	91.937	186.783	187.693	40.906	91.937	56.9548	91.938	-46.4703
92.037	-26.8039	92.037	121.094	103.192	87.5831	92.038	175.747	389.055	131.908	92.038	124.789	92.038	155.494	92.038	160.621	92.038	29.2563	92.038	76.2309	92.038	-69.6264	92.038	-60.1811	110.023	-16.2104	92.038	-20.9075	92.038	43.5004	92.239	175.083	275.31	21.4629	272.396	-54.2389	92.036	139.567	93.141	-95.7831	93.342	-32.4599	92.037	187.895	187.794	40.5959	92.038	56.6873	92.038	-47.1455
92.137	-26.8616	92.137	121.303	103.292	85.0521	92.139	179.004	389.156	130.029	92.139	125.227	92.139	155.391	92.139	160.595	92.138	29.2003	92.138	76.1911	92.138	-68.5372	92.138	-60.7204	110.124	-14.2801	92.138	-19.8701	92.138	43.9787	92.339	175.301	275.411	21.5292	272.497	-53.945	92.137	139.722	93.242	-95.0647	93.443	-34.3958	92.138	189.131	187.894	40.8557	92.138	56.215	92.139	-47.0532
92.238	-27.3943	92.238	120.685	103.393	82.4341	92.239	182.439	389.256	128.101	92.239	125.56	92.239	155.164	92.239	160.998	92.239	29.1421	92.239	76.4925	92.239	-67.333	92.239	-61.2269	110.224	-13.1154	92.239	-18.4804	92.239	44.1063	92.44	175.706	275.511	21.3579	272.597	-53.1543	92.237	140	93.342	-94.7037	93.543	-34.8993	92.238	190.292	187.995	40.8389	92.239	56.2447	92.239	-47.4888
92.338	-27.7977	92.338	121.205	103.493	79.9813	92.34	185.809	389.357	126.75	92.34	125.739	92.34	155.2	92.34	161.601	92.339	29.552	92.339	76.6688	92.339	-66.4567	92.339	-61.9528	110.325	-10.2587	92.339	-17.0695	92.339	44.3218	92.54	175.076	275.612	20.9171	272.698	-53.5083	92.338	139.645	93.443	-95.2356	93.644	-36.4008	92.339	191.852	188.095	40.3487	92.339	55.8208	92.339	-47.5835
92.439	-29.1906	92.439	121.474	103.594	77.223	92.44	189.467	389.457	124.907	92.44	126.574	92.44	154.336	92.44	162.472	92.439	30.3943	92.439	76.3364	92.439	-65.8974	92.439	-62.522	110.425	-7.51485	92.44	-16.0468	92.44	44.5928	92.641	173.79	275.712	20.603	272.798	-53.1954	92.438	139.7	93.543	-96.9761	93.744	-38.0458	92.439	193.158	188.196	40.371	92.44	55.4615	92.44	-47.6792
92.539	-29.5668	92.539	121.568	103.694	74.7488	92.541	193.211	389.558	122.968	92.541	127.325	92.541	153.76	92.541	162.695	92.54	31.1603	92.54	76.4923	92.54	-65.4378	92.54	-62.8373	110.526	-5.29641	92.54	-15.3315	92.54	44.7226	92.741	173.112	275.813	20.107	272.899	-52.7095	92.539	139.777	93.644	-96.8837	93.845	-39.8834	92.54	194.643	188.296	40.3652	92.54	55.0126	92.54	-47.4984
92.64	-30.7317	92.64	120.788	103.795	71.6571	92.641	196.324	389.658	121.811	92.641	127.836	92.641	154.069	92.641	162.9	92.64	31.2539	92.64	76.1313	92.64	-65.0008	92.64	-63.3181	110.626	-2.89809	92.641	-13.774	92.641	45.0889	92.842	172.518	275.913	19.4953	272.999	-52.6476	92.639	140.508	93.744	-96.4647	93.945	-39.2437	92.64	195.806	188.397	40.0225	92.641	55.0751	92.641	-47.8979
92.74	-31.5831	92.74	120.429	103.895	68.9507	92.742	200.457	389.758	121.031	92.742	129.033	92.742	153.671	92.742	162.518	92.741	31.1398	92.741	75.7789	92.741	-64.8568	92.741	-63.4109	110.727	0.79436	92.741	-12.2256	92.741	45.2576	92.942	172.526	276.014	18.8414	273.1	-52.4265	92.74	141.192	93.845	-96.7525	94.046	-39.177	92.741	196.957	188.497	40.0311	92.741	54.4899	92.741	-48.5479
92.841	-31.6809	92.841	120.957	103.996	66.4423	92.842	204.206	389.859	120.084	92.842	129.422	92.842	154.104	92.842	163.322	92.841	31.2284	92.841	76.0929	92.841	-64.421	92.841	-64.1635	110.827	3.57416	92.842	-10.829	92.842	46.0431	93.043	172.638	276.114	17.425	273.2	-52.6929	92.84	141.325	93.945	-96.4601	94.146	-39.3253	92.841	197.922	188.597	39.1527	92.842	54.0151	92.842	-48.8513
92.941	-32.1379	92.941	120.502	104.096	64.3444	92.943	208.762	389.959	119.749	92.943	129.549	92.943	154.49	92.943	163.569	92.942	30.9877	92.942	75.9357	92.942	-64.0736	92.942	-64.4214	110.927	6.09152	92.942	-9.99706	92.942	46.614	93.143	172.051	276.215	17.1806	273.301	-52.4279	92.94	140.597	94.046	-96.6452	94.247	-39.9759	92.942	198.551	188.698	38.7528	92.942	53.4291	92.942	-48.981
93.042	-32.9943	93.042	120.719	104.196	62.4729	93.043	212.278	390.06	119.563	93.043	130.508	93.043	154.266	93.043	164.795	93.042	31.103	93.042	76.282	93.042	-63.773	93.042	-65.5619	111.028	6.20053	93.043	-8.72567	93.043	47.3332	93.243	171.643	276.315	16.7764	273.401	-52.3837	93.041	140.621	94.146	-96.2959	94.347	-40.3758	93.042	198.572	188.798	38.0942	93.043	53.3303	93.043	-49.3728
93.142	-33.2752	93.142	121.032	104.297	60.7332	93.144	216.196	390.16	118.134	93.144	131.867	93.144	153.008	93.144	164.668	93.143	31.7904	93.143	76.5613	93.143	-63.3324	93.143	-65.5296	111.128	6.27078	93.143	-8.42753	93.143	47.6816	93.344	172.329	276.416	16.6588	273.502	-52.3288	93.141	140.675	94.247	-96.7766	94.448	-41.0327	93.143	199.31	188.899	37.7539	93.143	52.8164	93.143	-50.6935
93.243	-33.7201	93.243	120.176	104.397	59.0094	93.244	219.578	390.261	116.939	93.244	133.171	93.244	154.05	93.244	164.999	93.243	31.2202	93.243	76.8827	93.243	-62.8538	93.243	-64.6676	111.229	5.81771	93.243	-7.18042	93.243	47.7492	93.444	172.097	276.516	17.4094	273.602	-52.3425	93.242	140.404	94.347	-96.6584	94.548	-40.668	93.243	200.113	188.999	36.7645	93.243	51.6017	93.244	-50.8797
93.343	-34.3071	93.343	119.802	104.498	57.4471	93.345	222.35	390.361	115.685	93.345	134.226	93.345	154.191	93.345	165.113	93.344	30.4866	93.344	77.1791	93.344	-62.618	93.344	-64.5082	111.329	8.48871	93.344	-5.85781	93.344	47.7627	93.545	171.22	276.617	17.1195	273.703	-52.3474	93.342	140.669	94.448	-96.1154	94.649	-41.1112	93.343	201.028	189.1	36.2588	93.344	51.1424	93.344	-51.234
93.444	-34.5914	93.444	119.677	104.598	56.5507	93.445	225.282	390.462	114.247	93.445	135.041	93.445	153.8	93.445	165.084	93.444	30.207	93.444	77.1685	93.444	-62.2155	93.444	-63.5619	111.43	11.0366	93.444	-4.89008	93.444	47.9654	93.645	170.652	276.717	16.9466	273.803	-51.4827	93.443	140.759	94.548	-97.1641	94.749	-42.1583	93.444	201.875	189.2	35.6258	93.444	50.9582	93.445	-52.1014
93.544	-35.5375	93.544	119.769	104.699	55.8016	93.546	228.092	390.562	112.929	93.546	136.018	93.546	154.327	93.546	165.79	93.545	29.8638	93.545	77.1787	93.545	-62.2216	93.545	-62.2513	111.53	11.8547	93.545	-3.68441	93.545	48.3624	93.746	170.524	276.818	17.0467	273.904	-51.6659	93.543	140.482	94.649	-97.4098	94.85	-42.812	93.544	202.153	189.301	34.9147	93.545	51.2054	93.545	-53.8196
93.645	-35.9739	93.645	120.588	104.799	54.6724	93.646	230.83	390.663	111.444	93.646	136.167	93.646	154.362	93.646	166.312	93.645	29.9569	93.645	77.3686	93.645	-62.4227	93.645	-61.3837	111.631	13.7229	93.645	-2.83439	93.645	48.8272	93.846	168.969	276.918	17.0867	274.004	-51.9902	93.644	140.371	94.749	-96.5513	94.95	-43.3762	93.645	201.84	189.401	35.3135	93.645	51.3042	93.646	-55.2216
93.745	-35.8046	93.745	121.144	104.9	53.6833	93.747	233.954	390.763	110.152	93.747	137.118	93.747	153.903	93.747	166.866	93.746	29.4696	93.746	76.8116	93.746	-61.8888	93.746	-61.0262	111.731	17.0961	93.746	-2.07656	93.746	49.5319	93.947	168.503	277.018	16.4889	274.105	-52.1347	93.744	140.86	94.85	-96.8671	95.051	-42.7811	93.745	201.845	189.502	34.6129	93.746	52.069	93.746	-56.0561
93.846	-34.886	93.846	122.34	105	52.9079	93.847	236.442	390.864	108.991	93.847	138.34	93.847	154.074	93.847	166.826	93.846	28.9314	93.846	75.7807	93.846	-61.5732	93.846	-60.9101	111.832	19.2148	93.846	-1.22657	93.846	49.0251	94.047	168.149	277.119	16.9006	274.205	-52.0344	93.845	140.311	94.95	-97.1183	95.151	-44.0343	93.846	202.495	189.602	34.3359	93.846	50.4811	93.847	-56.6619
93.946	-33.6289	93.946	122.248	105.101	52.0721	93.948	238.77	390.964	108.116	93.948	138.782	93.948	153.749	93.948	166.533	93.947	27.5705	93.947	75.1407	93.947	-61.4764	93.947	-60.9234	111.932	17.6054	93.947	-0.190814	93.947	49.0717	94.148	167.502	277.219	17.9927	274.306	-52.579	93.945	140.685	95.051	-97.2856	95.251	-44.7587	93.946	203.099	189.703	34.4915	93.947	50.5689	93.947	-57.6023
94.047	-32.579	94.047	121.72	105.201	51.8579	94.048	240.798	391.065	107.17	94.048	139.485	94.048	153.889	94.048	166.221	94.047	26.2406	94.047	74.7806	94.047	-61.263	94.047	-60.7467	112.033	17.6308	94.047	1.71171	94.047	48.8359	94.248	166.826	277.32	18.6124	274.406	-52.3302	94.046	141.066	95.151	-97.6835	95.352	-44.4573	94.047	203.258	189.803	34.5907	94.047	50.0159	94.048	-59.546
94.147	-31.2906	94.147	122.14	105.302	51.4102	94.149	242.497	391.165	106.303	94.149	139.949	94.149	154.254	94.149	166.548	94.148	25.0444	94.148	73.7772	94.148	-60.6343	94.148	-60.6351	112.133	15.6438	94.148	3.08659	94.148	49.2709	94.349	166.219	277.42	18.1563	274.507	-52.8887	94.146	141.542	95.251	-97.0996	95.452	-44.131	94.147	203.327	189.904	34.2231	94.148	49.0289	94.148	-60.627
94.247	-31.5118	94.247	123.398	105.402	50.8496	94.249	244.088	391.266	105.825	94.249	140.163	94.249	154.892	94.249	166.923	94.248	24.4957	94.248	73.497	94.248	-60.2468	94.248	-59.5729	112.234	14.7602	94.248	4.69341	94.248	49.3623	94.449	165.585	277.521	17.4814	274.607	-53.4926	94.247	141.378	95.352	-97.2125	95.553	-44.2628	94.248	203.783	190.004	34.7443	94.248	49.1159	94.249	-60.8592
94.348	-31.9374	94.348	123.209	105.503	50.9762	94.35	245.03	391.366	104.392	94.35	140.094	94.35	154.623	94.35	168.33	94.349	24.3236	94.349	73.0399	94.349	-60.8094	94.349	-58.5108	112.334	14.5682	94.349	5.92832	94.349	49.4585	94.55	165.117	277.621	16.8146	274.707	-54.1751	94.347	141.544	95.452	-98.0126	95.653	-44.7797	94.348	203.418	190.105	35.0215	94.349	48.645	94.349	-61.8028
94.448	-30.8848	94.448	123.973	105.603	50.7654	94.45	247.085	391.467	104.111	94.45	140.358	94.45	154.402	94.45	168.876	94.449	23.2185	94.449	72.8347	94.449	-60.6839	94.449	-58.1926	112.435	15.1888	94.449	6.69044	94.449	49.7018	94.65	164.383	277.722	16.6998	274.808	-54.4104	94.448	141.658	95.553	-97.6151	95.754	-43.958	94.449	202.745	190.205	35.1978	94.449	47.9489	94.45	-62.6926
94.549	-29.7497	94.549	125.031	105.704	50.7928	94.55	248.39	391.567	104.393	94.55	140.427	94.55	153.495	94.55	169.82	94.55	21.7999	94.55	72.7526	94.55	-60.5481	94.55	-58.0542	112.535	15.2341	94.55	8.34915	94.55	50.0804	94.751	163.625	277.822	16.9103	274.908	-54.9477	94.548	141.314	95.653	-97.5003	95.854	-43.6431	94.549	201.999	190.306	35.4391	94.55	47.8557	94.55	-63.2119
94.649	-28.867	94.649	125.912	105.804	51.1636	94.651	249.78	391.668	103.424	94.651	140.405	94.651	152.72	94.651	170.032	94.65	20.0642	94.65	72.3438	94.65	-60.7366	94.65	-57.5181	112.636	14.5958	94.65	9.70066	94.65	50.2249	94.851	163.323	277.923	17.2491	275.009	-56.2513	94.649	142.029	95.754	-97.5737	95.955	-43.4868	94.65	201.683	190.406	35.5524	94.65	47.0838	94.65	-63.8009
94.75	-28.2179	94.75	126.329	105.905	51.3184	94.751	250.959	391.768	102.782	94.751	140.804	94.751	152.487	94.751	169.697	94.75	18.3509	94.75	72.2726	94.75	-60.1761	94.75	-57.8553	112.736	14.29	94.751	10.3078	94.751	50.1706	94.952	162.021	278.023	16.5073	275.109	-57.0202	94.749	142.318	95.854	-97.7928	96.055	-41.825	94.75	201.058	190.507	35.4135	94.751	46.4919	94.751	-63.9275
94.85	-27.7793	94.85	126.553	106.005	51.5058	94.852	252.145	391.869	102.9	94.852	141.279	94.852	152.125	94.852	170.28	94.851	16.6954	94.851	72.4655	94.851	-59.7454	94.851	-57.3142	112.837	13.6341	94.851	11.2399	94.851	50.5058	95.052	162.031	278.124	16.732	275.21	-57.6254	94.85	142.649	95.955	-97.0223	96.156	-41.4683	94.851	201.137	190.607	34.9166	94.851	47.3118	94.851	-65.6039
94.951	-26.5766	94.951	126.438	106.106	51.6146	94.952	253.459	391.969	102.455	94.952	141.125	94.952	150.946	94.952	171.193	94.951	14.7226	94.951	72.5178	94.951	-59.3857	94.951	-56.7434	112.937	13.8797	94.952	12.8313	94.952	50.5383	95.153	162.245	278.224	16.4798	275.31	-58.4891	94.95	142.772	96.055	-97.3686	96.256	-41.5313	94.951	200.755	190.708	34.8589	94.952	47.0153	94.952	-67.5002
95.051	-26.5187	95.051	126.817	106.206	51.7513	95.053	254.899	392.07	102.496	95.053	141.058	95.053	149.527	95.053	170.786	95.052	12.6428	95.052	72.7403	95.052	-59.4052	95.052	-57.0546	113.038	14.2696	95.052	14.4772	95.052	50.4155	95.253	162.084	278.325	16.7259	275.411	-58.9255	95.051	142.989	96.156	-97.8315	96.357	-40.9443	95.052	201.898	190.808	35.0202	95.052	47.1007	95.052	-67.7912
95.152	-26.779	95.152	127.439	106.307	52.1662	95.153	256.434	392.17	102.551	95.153	140.31	95.153	149.33	95.153	170.731	95.152	9.57706	95.152	72.8409	95.152	-59.395	95.152	-55.8948	113.138	14.5662	95.153	15.8484	95.153	50.7082	95.354	162.312	278.425	16.5632	275.511	-59.7125	95.151	143.208	96.256	-98.19	96.457	-41.3236	95.152	203.533	190.908	35.1891	95.153	47.1989	95.153	-68.6809
95.252	-26.6948	95.252	127.654	106.407	51.7612	95.254	257.267	392.27	102.965	95.254	139.975	95.254	148.958	95.254	172.132	95.253	7.66006	95.253	72.9889	95.253	-59.3921	95.253	-53.8265	113.238	14.5409	95.253	17.4055	95.253	51.4016	95.454	162.722	278.526	16.7793	275.612	-59.6546	95.251	142.994	96.357	-97.7549	96.558	-40.9673	95.253	205.027	191.009	35.6891	95.253	46.7854	95.253	-69.2792
95.353	-26.3825	95.353	127.289	106.508	52.2589	95.354	258.161	392.371	103.886	95.354	139.531	95.354	148.849	95.354	172.105	95.353	5.34942	95.353	73.219	95.353	-59.4608	95.353	-53.0591	113.339	15.7324	95.354	18.5521	95.354	51.9008	95.554	162.448	278.626	16.5721	275.712	-60.0826	95.352	143.232	96.457	-97.8137	96.658	-41.0527	95.353	206.112	191.109	36.837	95.354	46.9505	95.354	-70.9447
95.453	-26.2919	95.453	127.053	106.608	51.486	95.455	259.384	392.471	104.82	95.455	138.938	95.455	148.92	95.455	172.53	95.454	3.2191	95.454	73.1806	95.454	-59.3197	95.454	-52.265	113.439	16.2394	95.454	19.1224	95.454	52.3417	95.655	162.164	278.727	16.6097	275.813	-60.883	95.452	143.958	96.558	-97.0148	96.759	-39.7858	95.454	207.494	191.21	36.9912	95.454	46.092	95.454	-72.414
95.554	-25.8243	95.554	128.238	106.708	51.0768	95.555	260.779	392.572	105.044	95.555	139.381	95.555	148.398	95.555	171.521	95.554	1.4785	95.554	72.4904	95.554	-59.2691	95.554	-51.1893	113.54	17.3062	95.554	20.1905	95.554	52.4458	95.755	162.628	278.827	16.9853	275.913	-61.5795	95.553	144.946	96.658	-97.7967	96.859	-39.6937	95.554	209.097	191.31	37.8586	95.554	45.7974	95.555	-73.385
95.654	-25.0944	95.654	129.163	106.809	50.9893	95.656	262.362	392.672	104.901	95.656	139.159	95.656	147.115	95.656	170.288	95.655	-0.793813	95.655	71.6036	95.655	-59.188	95.655	-50.6011	113.64	18.271	95.655	21.4564	95.655	52.8249	95.856	161.962	278.928	17.5818	276.014	-62.2077	95.653	145.125	96.759	-98.0004	96.96	-39.9594	95.654	210.209	191.411	38.3691	95.655	45.209	95.655	-74.1968
95.755	-24.6415	95.755	130.77	106.909	50.9779	95.756	263.175	392.773	105.045	95.756	138.978	95.756	146.197	95.756	170.054	95.755	-2.29822	95.755	70.8698	95.755	-58.9176	95.755	-49.6089	113.741	20.2434	95.755	22.7743	95.755	53.0185	95.956	161.601	279.028	18.694	276.114	-62.4222	95.754	145.345	96.859	-97.648	97.06	-40.0655	95.755	211.227	191.511	38.6468	95.755	44.7402	95.756	-75.8901
95.855	-24.4792	95.855	131.737	107.01	51.0061	95.857	264.535	392.873	104.07	95.857	138.647	95.857	145.488	95.857	170.191	95.856	-3.91693	95.856	70.4698	95.856	-58.5827	95.856	-48.8962	113.841	21.3567	95.856	23.8995	95.856	52.7489	96.057	161.278	279.129	18.9438	276.215	-62.6151	95.854	145.925	96.96	-97.5787	97.161	-40.377	95.855	212.609	191.612	38.8611	95.856	44.4376	95.856	-77.2708
95.956	-24.2941	95.956	132.43	107.11	51.3313	95.957	265.154	392.974	104.195	95.957	138.815	95.957	145.131	95.957	171.031	95.956	-5.39766	95.956	69.6629	95.956	-58.0099	95.956	-48.3062	113.942	22.0495	95.956	25.5371	95.956	52.6214	96.157	160.287	279.229	18.7214	276.315	-63.5276	95.955	146.027	97.06	-97.4071	97.261	-40.1266	95.956	213.841	191.712	38.5718	95.956	43.7556	95.957	-78.2213
96.056	-23.8826	96.056	133.221	107.211	51.8406	96.058	265.592	393.074	104.294	96.058	139.284	96.058	144.627	96.058	170.701	96.057	-7.02433	96.057	69.01	96.057	-57.9817	96.057	-47.2444	114.042	21.7645	96.057	27.0753	96.057	52.3581	96.258	159.61	279.329	19.352	276.416	-65.3262	96.055	146.71	97.161	-97.1787	97.361	-39.517	96.056	215.179	191.813	38.4795	96.057	43.5419	96.057	-79.2159
96.157	-23.7158	96.157	135.419	107.311	51.8437	96.158	265.523	393.175	105.112	96.158	139.583	96.158	144.043	96.158	170.549	96.157	-9.12504	96.157	68.8161	96.157	-58.1589	96.157	-46.1663	114.143	21.696	96.157	28.5975	96.157	51.913	96.358	158.966	279.43	19.348	276.516	-66.6895	96.156	146.272	97.261	-97.8644	97.462	-38.6018	96.157	215.736	191.913	38.1997	96.157	43.1749	96.158	-79.751
96.257	-23.4116	96.257	136.255	107.412	51.6529	96.259	265.692	393.275	106.272	96.259	139.2	96.259	143.321	96.259	169.598	96.258	-11.1344	96.258	69.2503	96.258	-58.3658	96.258	-45.8937	114.243	23.3821	96.258	29.5545	96.258	51.3872	96.459	159.161	279.53	19.493	276.617	-67.4314	96.256	146.282	97.361	-97.7872	97.562	-38.0125	96.257	218.036	192.014	37.8603	96.258	43.0862	96.258	-80.4495
96.357	-21.7728	96.357	137.345	107.512	51.9767	96.359	266.045	393.376	107.367	96.359	138.805	96.359	142.026	96.359	169.073	96.358	-12.4624	96.358	69.5579	96.358	-58.3731	96.358	-44.5394	114.344	25.1256	96.358	30.7477	96.358	51.6367	96.559	158.024	279.631	19.4443	276.717	-68.3153	96.357	146.137	97.462	-97.554	97.663	-37.1746	96.358	218.218	192.114	38.5688	96.358	42.9309	96.359	-81.109
96.458	-20.8012	96.458	138.198	107.613	52.5873	96.46	266.573	393.476	108.787	96.46	138.29	96.46	140.695	96.46	169.226	96.459	-13.8857	96.459	69.7093	96.459	-57.9196	96.459	-43.104	114.444	25.9919	96.459	31.7273	96.459	51.4229	96.66	157.384	279.731	19.4798	276.818	-68.9109	96.457	146.593	97.562	-97.4696	97.763	-36.5854	96.458	219.005	192.215	38.6294	96.459	42.1426	96.459	-81.9426
96.558	-20.469	96.558	138.974	107.713	53.4754	96.56	266.809	393.577	109.728	96.56	138.772	96.56	138.823	96.56	168.473	96.559	-16.1309	96.559	69.1276	96.559	-57.9627	96.559	-42.2957	114.545	25.5404	96.559	32.9535	96.559	50.8637	96.76	156.333	279.832	18.6241	276.918	-69.5153	96.558	146.341	97.663	-97.6817	97.864	-35.3627	96.559	218.857	192.315	38.4822	96.559	41.8517	96.56	-82.6758
96.659	-20.6375	96.659	139.445	107.814	54.236	96.661	266.545	393.677	110.668	96.661	138.695	96.661	137.651	96.661	167.498	96.66	-18.5815	96.66	68.9906	96.66	-58.6734	96.66	-41.5615	114.645	24.6439	96.66	34.3302	96.66	50.7497	96.861	155.609	279.932	17.9111	277.018	-70.5358	96.658	145.812	97.763	-98.0567	97.964	-35.4392	96.659	218.889	192.416	38.8188	96.66	41.9641	96.66	-83.6603
96.759	-20.9584	96.759	139.909	107.914	55.1508	96.761	266.664	393.778	111.038	96.761	139.463	96.761	136.487	96.761	166.425	96.76	-21.4767	96.76	68.8548	96.76	-59.5757	96.76	-41.3028	114.746	21.9324	96.76	35.9544	96.76	51.0528	96.961	154.998	280.033	16.7525	277.119	-71.3237	96.759	145.463	97.864	-98.0639	98.065	-34.4249	96.76	219.681	192.516	38.4946	96.76	41.6423	96.761	-84.6088
96.86	-20.1202	96.86	141.406	108.015	55.9247	96.861	267.142	393.878	111.585	96.861	139.207	96.861	135.479	96.861	164.291	96.861	-23.9406	96.861	68.5983	96.861	-60.2983	96.861	-40.8053	114.846	17.3848	96.861	36.8662	96.861	50.7496	97.062	154.338	280.133	17.1127	277.219	-72.2336	96.859	145.172	97.964	-98.4333	98.165	-33.2767	96.86	219.151	192.617	38.3501	96.861	41.345	96.861	-85.2591
96.96	-19.745	96.96	142.422	108.115	56.6415	96.962	266.476	393.979	112.485	96.962	138.58	96.962	134.294	96.962	163.457	96.961	-26.0556	96.961	68.8245	96.961	-61.0262	96.961	-40.178	114.947	13.8155	96.961	37.9607	96.961	50.5365	97.162	154.395	280.234	15.4592	277.32	-73.1341	96.96	145.505	98.065	-98.1263	98.266	-33.6673	96.961	218.226	192.717	38.1321	96.961	41.3846	96.961	-86.4484
97.061	-18.9099	97.061	143.273	108.216	57.3979	97.062	266.578	394.079	114.05	97.062	138.188	97.062	133.765	97.062	162.625	97.061	-28.4884	97.061	69.2908	97.061	-62.028	97.061	-38.7685	115.047	11.6594	97.062	39.2023	97.062	49.861	97.263	153.788	280.334	14.7961	277.42	-74.1535	97.06	145.751	98.165	-97.3193	98.366	-33.1224	97.061	218.368	192.818	38.0304	97.062	40.613	97.062	-87.3919
97.161	-18.8995	97.161	143.238	108.316	58.4663	97.163	266.824	394.18	115.072	97.163	138.237	97.163	134.31	97.163	162.259	97.162	-30.3124	97.162	69.5527	97.162	-62.574	97.162	-37.6889	115.148	8.03783	97.162	40.3078	97.162	49.2029	97.363	152.919	280.435	14.1267	277.521	-75.6416	97.161	145.684	98.266	-97.7495	98.467	-32.3421	97.162	218.057	192.918	38.0334	97.162	39.8363	97.162	-88.9043
97.262	-18.1637	97.262	144.828	108.417	59.0365	97.263	266.884	394.28	116.235	97.263	138.283	97.263	134.28	97.263	161.44	97.262	-32.4903	97.262	69.2814	97.262	-63.5434	97.262	-36.8071	115.248	5.45082	97.263	40.9982	97.263	48.7296	97.464	152.852	280.535	14.3273	277.621	-76.9486	97.261	145.553	98.366	-98.1258	98.567	-32.3656	97.262	217.605	193.019	37.5684	97.263	39.6559	97.263	-90.1947
97.362	-17.5119	97.362	144.469	108.517	59.6756	97.364	267.428	394.381	117.048	97.364	138.717	97.364	133.575	97.364	160.225	97.363	-34.3503	97.363	68.729	97.363	-64.5572	97.363	-36.5976	115.349	0.602978	97.363	41.5059	97.363	48.5181	97.564	153.428	280.636	14.5558	277.722	-77.4046	97.361	145.825	98.467	-97.8146	98.668	-32.1064	97.363	217.378	193.119	37.7307	97.363	39.1552	97.363	-91.6813
97.463	-16.6662	97.463	144.418	108.618	60.0658	97.464	267.838	394.481	117.513	97.464	138.689	97.464	133.869	97.464	159.547	97.463	-37.1747	97.463	68.6351	97.463	-64.5131	97.463	-35.9667	115.449	-4.72829	97.464	42.4006	97.464	48.2822	97.665	153.758	280.736	14.3717	277.822	-78.7307	97.462	145.401	98.567	-97.6191	98.768	-31.846	97.463	217.549	193.219	37.7802	97.464	38.8875	97.464	-93.5495
97.563	-15.7955	97.563	145.239	108.718	61.2168	97.565	267.248	394.582	118.756	97.565	138.787	97.565	134.373	97.565	159.171	97.564	-39.0872	97.564	68.3442	97.564	-65.1455	97.564	-35.3516	115.549	-8.90915	97.564	43.3496	97.564	48.2621	97.765	153.696	280.837	14.9656	277.923	-80.2583	97.562	145.2	98.668	-97.5923	98.869	-32.1508	97.564	216.959	193.32	37.7047	97.564	37.9792	97.564	-95.7732
97.664	-15.3589	97.664	144.98	108.819	62.8294	97.665	267.327	394.682	119.55	97.665	138.691	97.665	133.915	97.665	158.541	97.664	-41.3079	97.664	68.6938	97.664	-65.692	97.664	-35.3339	115.65	-11.3237	97.665	44.1648	97.665	47.5712	97.865	153.459	280.937	13.7501	278.023	-81.4241	97.663	145.128	98.768	-97.9221	98.969	-32.7607	97.664	216.445	193.42	37.7419	97.665	37.0087	97.665	-97.379
97.764	-14.7031	97.764	145.168	108.919	63.3337	97.766	266.935	394.782	119.709	97.766	138.276	97.766	134.029	97.766	157.543	97.765	-43.692	97.765	69.0643	97.765	-66.2428	97.765	-34.8132	115.75	-15.8359	97.765	44.7315	97.765	47.3414	97.966	152.598	281.038	13.559	278.124	-82.0466	97.763	145.189	98.869	-97.3738	99.07	-33.5133	97.765	216.557	193.521	37.623	97.765	36.5534	97.765	-99.4854
97.865	-14.2589	97.865	144.841	109.019	64.6371	97.866	266.547	394.883	120.039	97.866	138.339	97.866	133.832	97.866	156.531	97.865	-45.5172	97.865	68.9831	97.865	-66.7766	97.865	-34.5241	115.851	-19.4093	97.865	45.1777	97.865	46.8989	98.066	151.781	281.138	13.586	278.224	-82.6282	97.864	145.277	98.969	-97.118	99.17	-34.5288	97.865	217.19	193.621	38.5216	97.865	35.3186	97.866	-101.14
97.965	-13.848	97.965	145.566	109.12	65.4179	97.967	265.561	394.983	120.235	97.967	138.921	97.967	133.936	97.967	155.522	97.966	-47.8683	97.966	68.884	97.966	-66.8034	97.966	-34.3107	115.951	-22.7083	97.966	46.6234	97.966	46.6117	98.167	151.559	281.239	13.2721	278.325	-83.2355	97.964	146.409	99.07	-96.882	99.271	-33.9869	97.965	217.494	193.722	38.6646	97.966	34.8056	97.966	-102.606
98.066	-12.4869	98.066	145.752	109.22	66.7252	98.067	265.55	395.084	120.019	98.067	139.464	98.067	134.206	98.067	154.275	98.066	-50.2325	98.066	68.2918	98.066	-67.2265	98.066	-34.1578	116.052	-24.8147	98.066	47.4492	98.066	46.4836	98.267	151.105	281.339	12.6083	278.425	-83.9387	98.065	146.716	99.17	-96.5571	99.371	-34.1559	98.066	218.203	193.822	39.2552	98.066	33.8058	98.067	-104.589
98.166	-12.5969	98.166	145.948	109.321	67.9555	98.168	264.754	395.184	121.114	98.168	139.284	98.168	134.679	98.168	152.858	98.167	-52.6495	98.167	68.456	98.167	-67.8474	98.167	-33.7947	116.152	-26.4914	98.167	48.9168	98.167	46.4776	98.368	149.92	281.44	12.241	278.526	-84.6326	98.165	147.241	99.271	-96.2281	99.471	-34.9278	98.166	219.145	193.923	39.9319	98.167	33.2557	98.167	-106.199
98.267	-12.2472	98.267	147.539	109.421	68.6827	98.268	263.556	395.285	121.418	98.268	139.453	98.268	133.855	98.268	151.526	98.267	-54.9924	98.267	68.1559	98.267	-68.0831	98.267	-34.2442	116.253	-26.9242	98.267	49.6736	98.267	46.6671	98.468	149.308	281.54	11.6774	278.626	-84.6448	98.266	147.847	99.371	-95.1349	99.572	-35.7495	98.267	219.023	194.023	40.5236	98.267	33.4457	98.268	-107.871
98.367	-12.4226	98.367	149.307	109.522	69.5166	98.369	262.935	395.385	122.02	98.369	139.883	98.369	133.807	98.369	151.454	98.368	-57.2337	98.368	68.0413	98.368	-67.8634	98.368	-33.6422	116.353	-30.4857	98.368	50.5421	98.368	47.1354	98.569	148.897	281.64	11.3062	278.727	-85.9374	98.366	148.339	99.471	-94.6133	99.672	-36.457	98.367	219.285	194.124	41.1263	98.368	33.4918	98.368	-109.517
98.468	-12.5523	98.468	150.269	109.622	69.7313	98.469	261.93	395.486	123.566	98.469	140.212	98.469	134.199	98.469	151.247	98.468	-59.2357	98.468	67.951	98.468	-67.7446	98.468	-33.1562	116.454	-33.5995	98.468	51.361	98.468	47.0226	98.669	148.807	281.741	10.8724	278.827	-87.0433	98.467	148.776	99.572	-94.2106	99.773	-36.9944	98.468	220.008	194.224	41.6511	98.468	32.9548	98.469	-110.446
98.568	-11.6681	98.568	150.962	109.723	69.9525	98.57	260.903	395.586	123.901	98.57	140.114	98.57	133.575	98.57	150.432	98.569	-61.0855	98.569	67.7149	98.569	-67.5529	98.569	-33.1392	116.554	-34.7862	98.569	51.7952	98.569	46.5148	98.77	148.177	281.841	10.4336	278.928	-87.8228	98.567	148.951	99.672	-93.1111	99.873	-37.2215	98.568	221.046	194.325	41.736	98.569	32.2867	98.569	-111.346
98.668	-11.2911	98.668	151.188	109.823	70.1794	98.67	259.503	395.687	125.681	98.67	140.891	98.67	133.35	98.67	148.728	98.669	-63.2358	98.669	67.5305	98.669	-67.3082	98.669	-32.8052	116.655	-36.9774	98.669	52.2844	98.669	46.279	98.87	148.288	281.942	9.04826	279.028	-87.8008	98.668	149.595	99.773	-93.1001	99.974	-37.4256	98.669	222.585	194.425	42.0888	98.669	31.3138	98.67	-112.995
98.769	-11.0601	98.769	151.077	109.924	70.2122	98.771	258.37	395.787	126.522	98.771	141.068	98.771	133.314	98.771	146.692	98.77	-65.289	98.77	67.7585	98.77	-67.0408	98.77	-32.4734	116.755	-40.4924	98.77	53.2825	98.77	45.9632	98.971	148.026	282.042	8.20426	279.129	-88.8382	98.768	149.922	99.873	-92.4744	100.074	-38.4749	98.769	223.68	194.526	42.2018	98.77	30.033	98.77	-114.448
98.869	-12.3136	98.869	150.602	110.024	70.0733	98.871	257.142	395.888	127.265	98.871	140.485	98.871	133.062	98.871	145.041	98.87	-67.4021	98.87	68.1998	98.87	-66.578	98.87	-32.4569	116.856	-43.1818	98.87	54.0811	98.87	46.2996	99.071	146.949	282.143	6.54389	279.229	-89.9483	98.869	150.195	99.974	-92.2843	100.175	-38.7683	98.87	224.359	194.626	42.3136	98.87	29.467	98.871	-115.558
98.97	-13.349	98.97	151.591	110.125	70.5853	98.972	255.891	395.988	127.131	98.972	140.594	98.972	132.975	98.972	144.019	98.971	-69.1417	98.971	68.4256	98.971	-65.952	98.971	-31.9044	116.956	-43.6103	98.971	54.4601	98.971	45.9719	99.172	146.866	282.243	5.21051	279.329	-90.5258	98.969	150.383	100.074	-92.0247	100.275	-39.1817	98.97	224.993	194.727	42.3036	98.971	28.943	98.971	-117.302
99.07	-14.4402	99.07	152.463	110.225	70.4561	99.072	255.366	396.089	127.879	99.072	140.92	99.072	133.83	99.072	143.737	99.071	-70.3401	99.071	68.5821	99.071	-65.8903	99.071	-31.7222	117.057	-44.3575	99.071	54.2047	99.071	45.7319	99.272	146.811	282.344	3.83649	279.43	-92.4626	99.07	151.226	100.175	-90.9579	100.376	-39.7577	99.071	225.164	194.827	43.0876	99.071	28.3369	99.072	-117.941
99.171	-15.1634	99.171	152.723	110.326	70.7981	99.173	254.29	396.189	128.016	99.173	141.36	99.173	133.155	99.173	142.275	99.172	-71.8227	99.172	68.8158	99.172	-65.9816	99.172	-31.1525	117.157	-44.8487	99.172	54.1871	99.172	45.3518	99.373	146.069	282.444	3.88368	279.53	-93.0953	99.17	151.331	100.275	-91.1269	100.476	-40.9413	99.171	226.351	194.928	43.501	99.172	28.1933	99.172	-119.655
99.271	-13.9566	99.271	152.455	110.426	71.2943	99.273	253.239	396.29	128.272	99.273	142.243	99.273	133.147	99.273	140.378	99.272	-73.367	99.272	68.7308	99.272	-65.3103	99.272	-31.0546	117.258	-46.9864	99.272	54.1369	99.272	44.7277	99.473	145.608	282.545	3.50717	279.631	-93.7617	99.271	151.663	100.376	-90.4637	100.577	-42.0717	99.272	227.004	195.028	43.407	99.272	27.5711	99.273	-121.598
99.372	-13.6985	99.372	153.023	110.527	72.0047	99.373	252.444	396.39	128.737	99.373	142.599	99.373	132.847	99.373	138.073	99.372	-75.7056	99.372	68.2381	99.372	-64.2055	99.372	-30.2458	117.358	-49.3856	99.373	53.7021	99.373	44.3567	99.574	144.681	282.645	3.13586	279.731	-94.0553	99.371	151.689	100.476	-89.363	100.677	-42.4755	99.372	228.822	195.129	43.7206	99.373	27.3041	99.373	-122.469
99.472	-15.221	99.472	152.975	110.627	72.2369	99.474	250.974	396.491	129.16	99.474	142.811	99.474	132.6	99.474	134.933	99.473	-76.8547	99.473	67.9089	99.473	-63.6886	99.473	-29.2993	117.459	-51.4991	99.473	53.869	99.473	43.9556	99.674	143.849	282.746	3.56832	279.832	-93.8844	99.471	151.883	100.577	-88.6067	100.778	-43.109	99.473	230.576	195.229	43.737	99.473	27.7435	99.473	-124.424
99.573	-15.4598	99.573	152.022	110.728	72.5802	99.574	249.762	396.591	129.392	99.574	143.272	99.574	132.664	99.574	132.556	99.573	-78.8515	99.573	68.0708	99.573	-62.5554	99.573	-28.7292	117.559	-51.6872	99.574	53.5052	99.574	43.4905	99.775	142.767	282.846	2.91215	279.932	-94.1093	99.572	152.281	100.677	-87.4767	100.878	-44.3922	99.573	232.803	195.33	43.8798	99.574	27.3093	99.574	-126.573
99.673	-16.1672	99.673	152.018	110.828	73.2376	99.675	248.329	396.692	129.997	99.675	143.528	99.675	132.069	99.675	130.052	99.674	-79.9616	99.674	67.9266	99.674	-61.6626	99.674	-28.3842	117.66	-51.5991	99.674	53.6749	99.674	43.2113	99.875	141.611	282.947	1.8977	280.033	-93.9201	99.672	151.47	100.778	-86.739	100.979	-45.3131	99.674	235.134	195.43	43.9179	99.674	27.129	99.674	-128.047
99.774	-16.5541	99.774	151.755	110.929	73.9245	99.775	247.308	396.792	131.016	99.775	144.006	99.775	131.912	99.775	127.404	99.774	-81.7061	99.774	67.4114	99.774	-60.9236	99.774	-28.3419	117.76	-51.5079	99.775	53.5099	99.775	43.2873	99.976	140.976	283.047	1.61005	280.133	-94.5439	99.773	152.092	100.878	-85.8624	101.079	-47.0211	99.774	236.74	195.53	43.9759	99.775	27.1016	99.775	-129.978
99.874	-17.3035	99.874	151.421	111.029	74.8549	99.876	246.223	396.893	130.834	99.876	143.813	99.876	131.887	99.876	125.625	99.875	-82.9826	99.875	67.1373	99.875	-60.4345	99.875	-27.9718	117.86	-51.2998	99.875	53.5789	99.875	42.8692	100.076	138.981	283.148	1.19721	280.234	-95.3515	99.873	152.572	100.979	-85.0412	101.18	-48.1687	99.875	238.474	195.631	44.1546	99.875	26.1698	99.875	-131.114
99.975	-17.4261	99.975	150.71	111.13	74.6251	99.976	244.816	396.993	130.241	99.976	144.304	99.976	131.143	99.976	122.594	99.975	-84.9699	99.975	66.6704	99.975	-60.0749	99.975	-27.5126	117.961	-50.5755	99.976	53.5617	99.976	42.7623	100.176	137.857	283.248	1.28124	280.334	-95.4723	99.974	152.871	101.079	-84.3529	101.28	-49.4893	99.975	240.108	195.731	44.2212	99.976	25.8825	99.976	-132.326
100.075	-17.9461	100.075	149.572	111.23	74.2296	100.077	243.398	397.093	129.859	100.077	145.073	100.077	131.402	100.077	120.387	100.076	-86.3041	100.076	66.372	100.076	-59.4394	100.076	-26.6503	118.061	-51.3423	100.076	53.4749	100.076	42.8113	100.277	136.879	283.349	0.547643	280.435	-96.3183	100.074	153.24	101.18	-83.6201	101.381	-50.9104	100.076	240.219	195.832	43.9915	100.076	24.9619	100.076	-133.926
100.176	-18.1059	100.176	148.309	111.331	74.4681	100.177	242.086	397.194	129.746	100.177	145.11	100.177	131.737	100.177	119.275	100.176	-86.4356	100.176	65.8452	100.176	-58.7992	100.176	-26.3234	118.162	-52.6163	100.176	53.7822	100.176	42.6866	100.377	135.897	283.449	-0.143387	280.535	-97.0005	100.175	153.832	101.28	-82.6648	101.481	-51.3566	100.176	240.149	195.932	43.9687	100.176	24.2783	100.177	-135.529
100.276	-18.6301	100.276	147.047	111.431	73.8969	100.278	240.769	397.294	129.681	100.278	145.377	100.278	130.653	100.278	116.94	100.277	-87.705	100.277	65.1128	100.277	-57.5128	100.277	-25.178	118.262	-54.5731	100.277	53.3372	100.277	42.591	100.478	134.689	283.55	-1.45201	280.636	-97.7615	100.275	154.583	101.381	-82.6806	101.581	-52.8152	100.276	240.791	196.033	43.8276	100.277	23.9915	100.277	-137.308
100.377	-19.7736	100.377	146.061	111.531	73.4228	100.378	239.405	397.395	129.703	100.378	145.827	100.378	130.228	100.378	114.997	100.377	-88.2862	100.377	64.4584	100.377	-56.4565	100.377	-24.2636	118.363	-55.8093	100.377	53.4217	100.377	41.688	100.578	133.863	283.65	-1.65702	280.736	-98.3317	100.376	154.914	101.481	-82.3527	101.682	-53.6257	100.377	240.912	196.133	43.3275	100.377	23.6675	100.378	-138.686
100.477	-20.5192	100.477	145.11	111.632	73.941	100.479	237.686	397.495	129.916	100.479	145.931	100.479	130.24	100.479	113.847	100.478	-89.7568	100.478	63.8489	100.478	-55.1233	100.478	-23.1043	118.463	-56.7144	100.478	53.9813	100.478	41.5523	100.679	133.29	283.751	-2.09932	280.837	-98.8404	100.476	155.186	101.581	-82.2208	101.782	-54.6941	100.477	240.444	196.234	43.4568	100.478	23.5192	100.478	-140.431
100.578	-21.0732	100.578	144.002	111.732	73.9087	100.579	236.07	397.596	130.656	100.579	145.712	100.579	129.569	100.579	112.991	100.578	-91.1609	100.578	64.0491	100.578	-54.0688	100.578	-22.7558	118.564	-58.8345	100.578	53.8984	100.578	41.8432	100.779	132.405	283.851	-2.70697	280.937	-99.2157	100.577	155.467	101.682	-81.935	101.883	-55.0356	100.578	239.924	196.334	42.8035	100.578	23.0241	100.579	-141.774
100.678	-21.6761	100.678	142.422	111.833	73.7956	100.68	234.842	397.696	131.26	100.68	146.76	100.68	129.528	100.68	111.37	100.679	-92.1622	100.679	64.3988	100.679	-52.9973	100.679	-20.8526	118.664	-60.3804	100.679	54.2351	100.679	41.5141	100.88	131.957	283.951	-3.47765	281.038	-99.6474	100.677	156.213	101.782	-81.7879	101.983	-55.2669	100.678	239.837	196.435	42.5687	100.679	22.8823	100.679	-142.872
100.779	-21.4315	100.779	141.79	111.933	73.5182	100.78	234.441	397.797	131.785	100.78	147.753	100.78	129.489	100.78	109.622	100.779	-93.7476	100.779	64.9219	100.779	-51.9877	100.779	-20.2076	118.765	-62.2093	100.779	54.1745	100.779	41.7614	100.98	131.351	284.052	-5.11098	281.138	-100.752	100.778	156.183	101.883	-81.4474	102.084	-56.0317	100.779	239.52	196.535	42.5635	100.779	22.4873	100.78	-143.165
100.879	-21.9018	100.879	140.471	112.034	73.1902	100.881	233.141	397.897	132.235	100.881	147.775	100.881	129.664	100.881	106.844	100.88	-94.9275	100.88	64.8267	100.88	-51.0943	100.88	-19.302	118.865	-65.4187	100.88	54.0225	100.88	42.1698	101.081	130.98	284.152	-5.2581	281.239	-101.022	100.878	156.053	101.983	-80.6825	102.184	-57.1959	100.879	239.176	196.636	42.6563	100.88	22.9067	100.88	-143.737
100.979	-21.9801	100.979	138.944	112.134	72.7526	100.981	231.831	397.998	132.309	100.981	147.403	100.981	129.214	100.981	104.719	100.98	-95.7953	100.98	65.0154	100.98	-49.8645	100.98	-18.3374	118.966	-68.8601	100.98	54.0851	100.98	42.6142	101.181	130.875	284.253	-5.11115	281.339	-102.101	100.979	156.041	102.084	-80.0192	102.285	-57.6927	100.98	239.033	196.736	44.3685	100.98	22.598	100.981	-144.293
101.08	-21.8775	101.08	138.248	112.235	72.0888	101.082	231.022	398.098	132.1	101.082	147.213	101.082	128.062	101.082	103.05	101.081	-95.9311	101.081	65.1974	101.081	-48.0815	101.081	-17.3025	119.066	-71.0357	101.081	54.699	101.081	42.8506	101.282	130.787	284.353	-5.61856	281.44	-101.647	101.079	156.103	102.184	-79.6054	102.385	-59.4376	101.08	239.056	196.837	44.8767	101.081	22.2551	101.081	-145.074
101.18	-21.691	101.18	136.94	112.335	71.6316	101.182	230.399	398.199	131.575	101.182	147.374	101.182	126.711	101.182	100.344	101.181	-96.8749	101.181	65.3695	101.181	-46.3205	101.181	-16.962	119.167	-72.9658	101.181	55.1678	101.181	42.8103	101.382	131.151	284.454	-5.49586	281.54	-100.891	101.18	156.609	102.285	-79.3117	102.486	-60.9522	101.181	238.614	196.937	45.104	101.181	22.3934	101.182	-147.169
101.281	-22.0091	101.281	135.881	112.436	71.2404	101.283	229.015	398.299	130.296	101.283	148.486	101.283	125.745	101.283	98.6496	101.282	-97.9661	101.282	64.9231	101.282	-44.6479	101.282	-15.5868	119.267	-75.1644	101.282	55.951	101.282	43.5494	101.483	130.64	284.554	-5.65578	281.64	-101.316	101.28	156.855	102.385	-78.5725	102.586	-61.7914	101.281	237.567	197.038	45.3034	101.282	22.0409	101.282	-147.598
101.381	-22.5554	101.381	134.47	112.536	70.188	101.383	227.527	398.4	129.289	101.383	148.897	101.383	125.087	101.383	96.5569	101.382	-99.3665	101.382	64.9139	101.382	-42.6863	101.382	-16.0421	119.368	-77.0809	101.382	55.82	101.382	43.2245	101.583	130.396	284.655	-5.90417	281.741	-101.606	101.381	157.429	102.486	-77.7098	102.687	-63.0648	101.382	237.531	197.138	45.534	101.382	22.1706	101.383	-148.59
101.482	-22.3467	101.482	133.541	112.637	69.672	101.484	225.996	398.5	127.465	101.484	149.666	101.484	123.892	101.484	94.1256	101.483	-100.159	101.483	64.0021	101.483	-41.1175	101.483	-15.2604	119.468	-79.3775	101.483	55.9609	101.483	43.5382	101.684	129.839	284.755	-5.73183	281.841	-102.752	101.481	157.792	102.586	-76.279	102.787	-63.8655	101.482	236.775	197.239	45.6484	101.483	22.3433	101.483	-149.165
101.582	-22.1681	101.582	132.439	112.737	67.9962	101.584	224.766	398.601	126.017	101.584	149.837	101.584	123.889	101.584	92.0434	101.583	-101.094	101.583	64.9132	101.583	-39.2043	101.583	-14.5735	119.569	-79.9844	101.583	55.4477	101.583	43.267	101.784	129.31	284.856	-5.69805	281.942	-102.419	101.581	158.042	102.687	-74.7593	102.888	-66.311	101.583	236.539	197.339	46.3313	101.583	21.828	101.584	-150.525
101.683	-21.5183	101.683	131.238	112.838	66.8725	101.684	223.763	398.701	124.657	101.684	150.674	101.684	123.047	101.684	90.1188	101.683	-101.4	101.683	65.1596	101.683	-37.1292	101.683	-13.2404	119.669	-80.811	101.684	55.5646	101.684	43.1004	101.885	128.871	284.956	-5.85466	282.042	-102.598	101.682	158.694	102.787	-72.8585	102.988	-66.3921	101.683	236.462	197.44	46.5295	101.684	20.7389	101.684	-151.304
101.783	-21.4589	101.783	130.385	112.938	65.1833	101.785	222.667	398.802	123.988	101.785	151.042	101.785	123.239	101.785	87.8768	101.784	-101.143	101.784	64.919	101.784	-35.3083	101.784	-12.2572	119.77	-81.9872	101.784	55.773	101.784	42.5074	101.985	128.291	285.057	-5.4454	282.143	-102.557	101.782	159.056	102.888	-71.7427	103.089	-67.0292	101.784	235.574	197.54	47.1484	101.784	20.4076	101.784	-152.315
101.884	-20.7436	101.884	128.761	113.039	64.0071	101.885	221.538	398.902	122.619	101.885	152.674	101.885	123.486	101.885	86.5204	101.884	-101.284	101.884	65.1498	101.884	-33.4118	101.884	-11.3203	119.87	-81.9909	101.885	56.3311	101.885	42.173	102.086	127.367	285.157	-5.68218	282.243	-102.762	101.883	159.388	102.988	-70.1332	103.189	-68.2697	101.884	235.581	197.641	47.4006	101.885	20.3632	101.885	-154.061
101.984	-20.3127	101.984	127.137	113.139	62.9165	101.986	221.059	399.003	121.235	101.986	154.118	101.986	124.225	101.986	84.1521	101.985	-101.312	101.985	64.7673	101.985	-31.2345	101.985	-9.66809	119.971	-82.1937	101.985	56.9045	101.985	41.4535	102.186	126.404	285.258	-4.71852	282.344	-103.802	101.983	159.583	103.089	-68.7747	103.29	-68.3426	101.985	235.457	197.741	47.6109	101.985	20.303	101.985	-154.356
102.085	-20.4709	102.085	126.346	113.24	60.6184	102.086	219.746	399.103	119.935	102.086	154.685	102.086	124.919	102.086	81.5004	102.085	-101.173	102.085	64.3371	102.085	-28.9702	102.085	-8.77213	120.071	-82.5166	102.086	56.7915	102.086	41.2836	102.287	126.006	285.358	-4.17682	282.444	-104.18	102.084	159.505	103.189	-68.0431	103.39	-68.9094	102.085	235.086	197.841	48.3911	102.086	19.7638	102.086	-155.181
102.185	-20.6277	102.185	126.5	113.34	59.4669	102.187	218.382	399.204	118.141	102.187	156.891	102.187	124.778	102.187	79.1853	102.186	-101.305	102.186	63.7428	102.186	-27.3519	102.186	-7.9305	120.171	-81.2514	102.186	57.3339	102.186	40.2695	102.387	125.473	285.459	-4.11345	282.545	-104.326	102.184	159.854	103.29	-66.507	103.491	-69.6682	102.186	234.866	197.942	48.8962	102.186	20.062	102.186	-156.242
102.286	-21.1071	102.286	125.182	113.441	57.8384	102.287	216.527	399.304	117.542	102.287	158.134	102.287	125.011	102.287	77.3743	102.286	-101.169	102.286	63.8787	102.286	-25.3666	102.286	-6.65714	120.272	-79.7404	102.287	57.5662	102.287	40.133	102.487	124.698	285.559	-4.88036	282.645	-104.938	102.285	160.508	103.39	-64.9881	103.591	-70.3117	102.286	234.859	198.042	49.3477	102.287	18.4817	102.287	-156.259
102.386	-21.4578	102.386	124.975	113.541	56.4163	102.388	214.849	399.405	115.966	102.388	159.034	102.388	127.388	102.388	76.1785	102.387	-101.187	102.387	64.2583	102.387	-22.9461	102.387	-5.29394	120.372	-79.4008	102.387	58.4165	102.387	39.8294	102.588	123.194	285.66	-5.98734	282.746	-105.507	102.385	160.476	103.491	-63.7913	103.692	-70.1105	102.386	234.237	198.143	50.0356	102.387	17.8444	102.387	-156.708
102.487	-21.9039	102.487	124.334	113.642	54.8763	102.488	213.292	399.505	114.782	102.488	159.945	102.488	129.493	102.488	73.8656	102.487	-100.591	102.487	64.1663	102.487	-21.4815	102.487	-4.13534	120.473	-77.8232	102.487	58.4794	102.487	39.637	102.688	122.188	285.76	-6.25974	282.846	-105.951	102.486	160.487	103.591	-63.3133	103.792	-69.9153	102.487	232.839	198.243	50.4195	102.487	17.3576	102.488	-156.762
102.587	-22.6442	102.587	122.97	113.742	53.2218	102.589	212.154	399.605	114.039	102.589	160.989	102.589	131.306	102.589	71.8834	102.588	-100.887	102.588	64.431	102.588	-19.7997	102.588	-2.89455	120.573	-75.9065	102.588	59.631	102.588	38.6842	102.789	121.263	285.861	-7.53516	282.947	-105.98	102.586	160.598	103.692	-62.6201	103.892	-68.5548	102.587	232.038	198.344	50.8367	102.588	17.0283	102.588	-157.1
102.688	-22.746	102.688	123.218	113.842	51.9683	102.689	210.612	399.706	112.709	102.689	161.862	102.689	133.045	102.689	69.7991	102.688	-100.736	102.688	64.229	102.688	-18.3149	102.688	-0.906146	120.674	-76.7479	102.688	60.3875	102.688	38.3857	102.889	120.933	285.961	-7.89851	283.047	-105.876	102.687	160.414	103.792	-61.4406	103.993	-68.7033	102.688	231.086	198.444	51.2744	102.688	16.8715	102.689	-157.443
102.788	-22.9885	102.788	122.865	113.943	50.1435	102.79	208.892	399.806	111.796	102.79	163.458	102.79	134.714	102.79	68.7492	102.789	-100.582	102.789	64.161	102.789	-16.6597	102.789	0.6923	120.774	-76.4649	102.789	61.9381	102.789	37.1163	102.99	119.943	286.062	-8.38115	283.148	-106.013	102.787	160.224	103.892	-60.4804	104.093	-68.3053	102.788	229.932	198.545	51.7919	102.789	16.1073	102.789	-156.867
102.889	-22.948	102.889	122.643	114.043	48.3105	102.89	207.042	399.907	110.392	102.89	165.714	102.89	136.287	102.89	67.8647	102.889	-101.32	102.889	63.9592	102.889	-15.3715	102.889	3.01734	120.875	-76.0392	102.889	63.2225	102.889	36.0497	103.09	119.695	286.162	-9.06331	283.248	-105.893	102.888	160.473	103.993	-59.991	104.194	-67.8869	102.889	228.805	198.645	51.7005	102.889	15.953	102.89	-156.671
102.989	-23.0036	102.989	121.764	114.144	46.7612	102.991	205.321	400.007	108.628	102.991	167.714	102.991	138.397	102.991	66.2487	102.99	-101.001	102.99	63.7416	102.99	-14.2383	102.99	5.35907	120.975	-75.7416	102.99	64.2056	102.99	34.8765	103.191	118.97	286.262	-9.20285	283.349	-105.824	102.988	160.105	104.093	-59.535	104.294	-68.7315	102.989	227.979	198.746	51.8044	102.99	15.4805	102.99	-157.342
103.089	-23.8233	103.089	121.428	114.244	44.6071	103.091	203.585	400.108	107.402	103.091	168.951	103.091	140.431	103.091	64.2108	103.09	-100.487	103.09	64.2695	103.09	-12.8024	103.09	7.67303	121.076	-75.8859	103.09	65.1447	103.09	33.9186	103.291	119.027	286.363	-9.19624	283.449	-105.951	103.089	160.013	104.194	-58.9127	104.395	-69.0158	103.09	226.848	198.846	51.4745	103.09	15.4325	103.091	-157.087
103.19	-24.0566	103.19	121.146	114.345	42.9428	103.192	202.277	400.208	106.191	103.192	169.437	103.192	143.095	103.192	62.5195	103.191	-100.437	103.191	64.0109	103.191	-11.1335	103.191	9.71207	121.176	-74	103.191	66.9379	103.191	32.714	103.392	118.49	286.463	-9.43543	283.55	-106.411	103.189	159.591	104.294	-57.9991	104.495	-68.3958	103.19	224.863	198.947	51.5055	103.191	14.8481	103.191	-157.025
103.29	-24.4359	103.29	119.586	114.445	40.8138	103.292	201.021	400.309	105.551	103.292	170.075	103.292	145.533	103.292	60.678	103.291	-100.361	103.291	64.1513	103.291	-9.84981	103.291	12.2788	121.277	-74.5333	103.291	67.8052	103.291	31.152	103.492	118.091	286.564	-10.4304	283.65	-106.635	103.29	159.796	104.395	-57.8004	104.596	-68.1573	103.291	223.527	199.047	51.8432	103.291	13.844	103.292	-157.695
103.391	-24.1153	103.391	118.161	114.546	39.2229	103.393	199.526	400.409	104.846	103.393	170.474	103.393	146.865	103.393	59.042	103.392	-99.5866	103.392	63.7102	103.392	-9.08873	103.392	14.0008	121.377	-74.3206	103.392	68.9503	103.392	28.5665	103.593	117.49	286.664	-10.9768	283.751	-106.534	103.39	159.515	104.495	-57.0526	104.696	-66.8505	103.391	221.705	199.148	52.3282	103.392	12.8519	103.392	-158.378
103.491	-23.7853	103.491	117.426	114.646	38.1766	103.493	197.654	400.51	104.15	103.493	170.442	103.493	148.395	103.493	57.2704	103.492	-99.0672	103.492	63.2503	103.492	-8.31333	103.492	15.9549	121.478	-74.5125	103.492	70.1944	103.492	26.8018	103.693	116.911	286.765	-11.5424	283.851	-106.942	103.491	158.988	104.596	-56.0269	104.797	-65.9084	103.492	219.845	199.248	52.4222	103.492	11.3495	103.493	-158.857
103.592	-24.2345	103.592	116.457	114.747	36.7941	103.594	196.058	400.61	103.115	103.594	170.086	103.594	150.422	103.594	55.794	103.593	-98.5629	103.593	63.3049	103.593	-7.3372	103.593	18.2434	121.578	-74.5253	103.593	71.5218	103.593	25.1516	103.794	116.403	286.865	-11.3747	283.951	-107.131	103.591	158.384	104.696	-55.0467	104.897	-65.3874	103.592	218.339	199.349	52.6141	103.593	10.7213	103.593	-159.668
103.692	-24.4767	103.692	114.246	114.847	35.377	103.694	194.508	400.711	101.648	103.694	169.062	103.694	152.829	103.694	54.1968	103.693	-97.9927	103.693	63.2001	103.693	-7.10303	103.693	20.6582	121.679	-75.2274	103.693	73.427	103.693	23.4375	103.894	115.784	286.966	-10.8114	284.052	-107.486	103.692	158.076	104.797	-54.5761	104.998	-65.3996	103.693	216.313	199.449	51.5334	103.693	10.1974	103.694	-159.156
103.793	-25.5755	103.793	112.995	114.948	34.2852	103.795	193.398	400.811	100.58	103.795	168.506	103.795	155.681	103.795	53.7268	103.794	-97.4317	103.794	63.1784	103.794	-6.54285	103.794	22.71	121.779	-75.9335	103.794	75.2212	103.794	21.4571	103.995	114.769	287.066	-11.0594	284.152	-107.09	103.792	157.162	104.897	-53.8637	105.098	-64.9941	103.793	214.445	199.55	51.6353	103.794	9.78224	103.794	-159.023
103.893	-24.6504	103.893	112.102	115.048	32.9489	103.895	192.64	400.912	99.5711	103.895	168.207	103.895	157.478	103.895	52.8396	103.894	-96.4838	103.894	62.7287	103.894	-6.01465	103.894	24.9208	121.88	-75.7272	103.894	76.724	103.894	19.7832	104.095	115.552	287.167	-11.5437	284.253	-107.534	103.892	156.277	104.998	-52.1112	105.199	-64.8805	103.894	212.568	199.65	51.4353	103.894	9.68853	103.895	-159.272
103.994	-24.9653	103.994	109.956	115.149	31.1254	103.996	191.54	401.012	99.2844	103.996	167.702	103.996	160.611	103.996	51.9342	103.994	-95.4371	103.994	62.7559	103.994	-5.54437	103.994	27.0578	121.98	-76.2567	103.995	78.2412	103.995	18.3619	104.196	114.726	287.267	-11.8759	284.353	-108.302	103.993	155.405	105.098	-50.117	105.299	-64.6287	103.994	211.077	199.751	52.2493	103.995	9.0316	103.995	-159.061
104.094	-25.0514	104.094	108.434	115.249	29.9934	104.096	190.296	401.113	98.2016	104.096	167.091	104.096	163.053	104.096	50.4512	104.095	-95.0716	104.095	63.0358	104.095	-4.41027	104.095	29.4728	122.081	-76.0511	104.095	80.5729	104.095	16.629	104.296	114.461	287.368	-12.0249	284.454	-108.344	104.093	154.136	105.199	-48.9977	105.4	-64.0704	104.095	210.024	199.851	52.567	104.095	8.87659	104.095	-159.058
104.195	-25.0763	104.195	106.138	115.35	28.302	104.196	189.459	401.213	96.92	104.196	166.289	104.196	165.892	104.196	49.3659	104.195	-95.0466	104.195	62.3708	104.195	-2.48492	104.195	31.2019	122.181	-74.8843	104.196	82.3386	104.196	15.3954	104.397	114.271	287.468	-12.4319	284.554	-109.285	104.194	153.682	105.299	-47.1169	105.5	-62.9662	104.195	208.519	199.952	52.5919	104.196	7.99531	104.196	-158.348
104.295	-26.1752	104.295	103.874	115.45	26.7504	104.297	188.063	401.314	96.1424	104.297	165.482	104.297	168.556	104.297	48.8619	104.296	-94.8766	104.296	62.0383	104.296	-1.13973	104.296	33.3776	122.282	-74.3735	104.296	84.1731	104.296	14.0812	104.497	113.852	287.569	-12.0751	284.655	-109.744	104.294	153.616	105.4	-45.6591	105.601	-61.957	104.296	206.906	200.052	52.4442	104.296	7.81404	104.296	-158.571
104.396	-25.943	104.396	102.134	115.551	25.2705	104.397	187.39	401.414	95.547	104.397	164.725	104.397	172.3	104.397	48.2699	104.396	-94.2155	104.396	62.1661	104.396	-0.0332798	104.396	34.4681	122.382	-73.5077	104.397	86.7657	104.397	12.8168	104.598	113.356	287.669	-12.0886	284.755	-110.658	104.395	153.18	105.5	-44.4375	105.701	-61.586	104.396	205.276	200.152	52.7452	104.397	7.0193	104.397	-158.962
104.496	-25.3487	104.496	99.6806	115.651	24.0735	104.498	186.551	401.515	94.7395	104.498	163.903	104.498	174.431	104.498	48.1706	104.497	-94.1227	104.497	62.5752	104.497	1.99065	104.497	35.5164	122.482	-73.9118	104.497	88.4872	104.497	11.9141	104.698	112.71	287.77	-12.8581	284.856	-112.247	104.495	152.848	105.601	-42.868	105.802	-62.4429	104.497	203.774	200.253	53.5213	104.497	5.41579	104.497	-158.519
104.597	-25.9796	104.597	98.5929	115.752	23.0473	104.598	185.644	401.615	94.2219	104.598	163.013	104.598	178.213	104.598	47.983	104.597	-93.7352	104.597	62.7248	104.597	3.56257	104.597	37.6025	122.583	-75.0042	104.598	90.7252	104.598	10.7895	104.798	111.834	287.87	-12.9513	284.956	-113.248	104.596	152.654	105.701	-42.4113	105.902	-61.2468	104.597	201.833	200.353	53.1235	104.598	4.7916	104.598	-157.704
104.697	-25.9466	104.697	96.6357	115.852	21.6108	104.699	184.699	401.716	93.4896	104.699	162.989	104.699	180.96	104.699	47.8706	104.698	-93.5436	104.698	62.9123	104.698	5.41644	104.698	39.4559	122.683	-77.0294	104.698	92.7681	104.698	9.72	104.899	111.452	287.971	-12.8939	285.057	-114.409	104.696	152.487	105.802	-41.5585	106.002	-60.187	104.697	199.535	200.454	53.4083	104.698	3.66322	104.698	-157.368
104.798	-25.5413	104.798	95.184	115.953	19.8482	104.799	184.037	401.816	92.6599	104.799	162.941	104.799	183.516	104.799	48.6087	104.798	-92.6601	104.798	63.6743	104.798	6.82725	104.798	41.6312	122.784	-77.952	104.798	94.7666	104.798	8.7204	104.999	111.068	288.071	-13.0569	285.157	-115.188	104.797	150.985	105.902	-40.9739	106.103	-58.6902	104.798	198.037	200.554	53.3884	104.798	2.64612	104.799	-157.469
104.898	-24.5586	104.898	93.5776	116.053	17.9665	104.9	183.094	401.916	92.234	104.9	162.82	104.9	185.935	104.9	48.9308	104.899	-92.0528	104.899	63.7296	104.899	8.75168	104.899	43.1448	122.884	-78.7357	104.899	96.1276	104.899	7.17147	105.1	111.201	288.172	-13.1081	285.258	-115.323	104.897	150.13	106.002	-39.9129	106.203	-58.5673	104.898	196.659	200.655	53.8154	104.899	1.68973	104.899	-157.154
104.999	-24.9803	104.999	92.9831	116.154	16.8969	105	182.929	402.017	92.7087	105	162.75	105	188.281	105	49.1639	104.999	-90.9389	104.999	64.0868	104.999	11.1094	104.999	45.2352	122.985	-79.3944	104.999	97.5216	104.999	6.55053	105.2	110.537	288.272	-13.5556	285.358	-115.247	104.998	149.313	106.103	-38.5337	106.304	-58.3855	104.999	195.141	200.755	54.238	104.999	1.15754	105	-157.072
105.099	-24.6366	105.099	91.5301	116.254	16.0783	105.101	182.413	402.117	92.6825	105.101	161.908	105.101	190.708	105.101	49.4146	105.1	-89.8333	105.1	64.7117	105.1	13.0109	105.1	46.4626	123.085	-79.1236	105.1	98.911	105.1	5.11492	105.301	110.376	288.373	-13.9392	285.459	-115.615	105.098	148.533	106.203	-37.1948	106.404	-57.7057	105.099	193.923	200.856	54.1199	105.1	0.179205	105.1	-157.988
105.2	-24.4642	105.2	89.9757	116.354	14.4493	105.201	182.015	402.218	92.3194	105.201	161.622	105.201	192.768	105.201	48.6164	105.2	-89.4544	105.2	65.2368	105.2	15.076	105.2	47.8848	123.186	-79.0291	105.2	99.9355	105.2	3.87897	105.401	109.434	288.473	-14.2691	285.559	-115.234	105.199	147.284	106.304	-35.7403	106.505	-57.6448	105.2	192.41	200.956	54.4227	105.2	-0.718684	105.201	-157.713
105.3	-24.7172	105.3	88.9756	116.455	14.0096	105.302	182.053	402.318	91.2358	105.302	161.142	105.302	195.625	105.302	48.7544	105.301	-88.7488	105.301	65.8613	105.301	16.7654	105.301	48.8082	123.286	-79.2625	105.301	101.64	105.301	2.73449	105.502	109.421	288.574	-14.3197	285.66	-116.008	105.299	146.614	106.404	-33.9364	106.605	-57.6976	105.3	191.114	201.057	54.549	105.301	-1.79088	105.301	-158.302
105.4	-23.2581	105.4	87.8858	116.555	12.8135	105.402	181.435	402.419	90.2686	105.402	160.006	105.402	197.669	105.402	49.1524	105.401	-87.9837	105.401	66.7017	105.401	18.4906	105.401	49.7265	123.387	-79.8172	105.401	103.005	105.401	1.48455	105.602	109.079	288.674	-14.2792	285.76	-116.862	105.4	146.506	106.505	-32.2535	106.706	-58.1775	105.401	189.755	201.157	55.2703	105.401	-3.49785	105.402	-158.085
105.501	-22.7733	105.501	87.5436	116.656	11.2936	105.503	181.33	402.519	88.9309	105.503	159.571	105.503	200.814	105.503	48.5426	105.502	-87.2597	105.502	67.2124	105.502	20.492	105.502	51.1376	123.487	-80.2259	105.502	104.259	105.502	-0.164481	105.703	108.474	288.774	-14.5028	285.861	-117.228	105.5	145.959	106.605	-31.1825	106.806	-57.8162	105.501	188.515	201.258	55.2219	105.502	-4.55069	105.502	-157.962
105.601	-21.8129	105.601	86.1176	116.756	10.0185	105.603	181.224	402.62	87.5954	105.603	158.9	105.603	203.594	105.603	47.6505	105.602	-86.4557	105.602	67.5567	105.602	22.7085	105.602	53.0067	123.588	-78.749	105.602	105.656	105.602	-2.00033	105.803	107.994	288.875	-13.815	285.961	-118.523	105.601	145.093	106.706	-29.4826	106.907	-58.7153	105.602	187.011	201.358	55.7845	105.602	-6.1233	105.603	-158.652
105.702	-21.5847	105.702	86.0095	116.857	9.07186	105.704	180.511	402.72	86.0488	105.704	157.315	105.704	205.871	105.704	47.7862	105.703	-86.0699	105.703	67.5999	105.703	24.8763	105.703	53.6024	123.688	-76.4944	105.703	107.013	105.703	-3.51374	105.904	107.38	288.975	-13.5867	286.062	-118.906	105.701	144.443	106.806	-27.8797	107.007	-59.6325	105.702	186.246	201.459	56.1703	105.703	-7.10015	105.703	-159.285
105.802	-21.1447	105.802	85.0818	116.957	8.59242	105.804	179.479	402.821	84.7206	105.804	155.751	105.804	208.394	105.804	47.1091	105.803	-85.7555	105.803	67.4994	105.803	26.9169	105.803	55.1485	123.789	-76.9453	105.803	108.279	105.803	-5.5488	106.004	106.912	289.076	-13.6542	286.162	-119.012	105.802	143.837	106.907	-26.8899	107.108	-60.1922	105.803	185.118	201.559	56.4155	105.803	-8.69211	105.804	-160.134
105.903	-21.1512	105.903	85.4364	117.058	9.18887	105.905	178.874	402.921	84.0381	105.905	154.649	105.905	210.63	105.905	47.3077	105.904	-85.8507	105.904	68.0965	105.904	29.1286	105.904	56.4887	123.889	-76.366	105.904	109.608	105.904	-7.74826	106.105	106.444	289.176	-13.4176	286.262	-119.758	105.902	143.517	107.007	-25.6014	107.208	-59.9087	105.903	183.817	201.66	56.324	105.904	-11.175	105.904	-160.549
106.003	-20.3571	106.003	85.7697	117.158	8.89578	106.005	178.048	403.022	82.5668	106.005	153.881	106.005	212.966	106.005	47.108	106.004	-85.667	106.004	68.2264	106.004	30.9698	106.004	57.7254	123.99	-75.0071	106.004	110.638	106.004	-9.94581	106.205	106.145	289.277	-13.4223	286.363	-120.028	106.002	143.116	107.108	-24.7143	107.309	-60.3123	106.004	182.523	201.76	55.1771	106.004	-13.0957	106.005	-161.027
106.104	-19.8485	106.104	84.4763	117.259	7.82577	106.106	177.583	403.122	81.8105	106.106	153.189	106.106	215.703	106.106	46.9196	106.105	-85.6093	106.105	67.9748	106.105	32.1353	106.105	59.0255	124.09	-74.5209	106.105	111.143	106.105	-12.6649	106.306	105.525	289.377	-12.9274	286.463	-121.459	106.103	142.057	107.208	-23.9926	107.409	-59.4068	106.104	180.451	201.861	55.457	106.105	-15.0735	106.105	-161.479
106.204	-19.496	106.204	83.9339	117.359	7.10765	106.206	176.854	403.223	81.648	106.206	152.279	106.206	218.957	106.206	47.5819	106.205	-84.5489	106.205	68.2774	106.205	33.689	106.205	60.5382	124.191	-73.8058	106.205	111.597	106.205	-14.5962	106.406	104.66	289.478	-12.7437	286.564	-122.973	106.203	141.039	107.309	-22.4836	107.51	-59.8501	106.205	178.776	201.961	55.1607	106.205	-17.5214	106.206	-160.839
106.305	-19.6033	106.305	83.6764	117.46	6.27382	106.307	176.403	403.323	81.8185	106.307	150.549	106.307	222.251	106.307	48.0826	106.305	-83.632	106.305	68.1223	106.305	34.3121	106.305	61.8913	124.291	-74.0772	106.306	112.346	106.306	-16.9855	106.507	104.142	289.578	-12.6762	286.664	-123.292	106.304	139.904	107.409	-22.0276	107.61	-59.3783	106.305	177.529	202.062	55.1688	106.306	-19.2586	106.306	-162.136
106.405	-20.1164	106.405	83.2581	117.56	6.19944	106.407	175.968	403.424	81.5409	106.407	149.721	106.407	225.183	106.407	48.4686	106.406	-83.3009	106.406	68.0695	106.406	35.6095	106.406	63.9814	124.392	-73.4807	106.406	113.815	106.406	-18.8778	106.607	103.804	289.679	-12.3147	286.765	-123.073	106.404	139.032	107.51	-21.8606	107.711	-58.7187	106.406	176.054	202.162	55.0527	106.406	-21.3214	106.406	-162.305
106.506	-20.7435	106.506	82.9816	117.661	5.58146	106.508	175.525	403.524	81.766	106.508	148.326	106.508	228.308	106.508	48.5351	106.506	-82.6168	106.506	68.4663	106.506	37.1711	106.506	65.6049	124.492	-71.3346	106.507	114.843	106.507	-21.3136	106.708	102.899	289.779	-12.2946	286.865	-122.567	106.505	138.195	107.61	-21.555	107.811	-58.2468	106.506	174.631	202.263	55.2256	106.507	-23.5716	106.507	-162.416
106.606	-20.5206	106.606	82.5766	117.761	5.61794	106.608	174.632	403.625	81.9381	106.608	147.011	106.608	231.719	106.608	48.8514	106.607	-81.868	106.607	67.7319	106.607	38.8694	106.607	66.6911	124.593	-70.2795	106.607	116.419	106.607	-23.1418	106.808	102.173	289.88	-12.4698	286.966	-123.503	106.605	137.855	107.711	-21.5822	107.912	-57.1522	106.607	173.916	202.363	54.8389	106.607	-25.627	106.607	-162.748
106.707	-21.3354	106.707	82.2133	117.862	5.96313	106.708	173.861	403.725	82.2496	106.708	145.604	106.708	235.168	106.708	49.7538	106.707	-81.6521	106.707	67.5548	106.707	40.4908	106.707	67.1634	124.693	-69.9898	106.708	116.958	106.708	-24.736	106.909	101.102	289.98	-12.7387	287.066	-124.17	106.706	136.596	107.811	-21.2693	108.012	-57.2351	106.707	172.461	202.464	54.6923	106.708	-26.7645	106.708	-162.643
106.807	-22.2034	106.807	81.8791	117.962	6.92057	106.809	173.793	403.826	82.0457	106.809	144.042	106.809	237.357	106.809	50.258	106.808	-80.9538	106.808	68.1153	106.808	42.4586	106.808	68.5981	124.793	-69.2838	106.808	117.564	106.808	-25.7525	107.009	100.206	290.081	-12.2184	287.167	-124.48	106.806	135.781	107.912	-20.6503	108.112	-57.1506	106.808	171.021	202.564	54.5074	106.808	-28.3781	106.808	-163.112
106.908	-23.081	106.908	81.4947	118.063	6.87992	106.909	173.346	403.926	82.5276	106.909	141.748	106.909	239.839	106.909	51.1083	106.908	-80.254	106.908	67.8727	106.908	44.3084	106.908	69.0671	124.894	-69.2534	106.909	117.759	106.909	-26.3671	107.109	100.147	290.181	-12.0789	287.267	-124.176	106.907	134.665	108.012	-19.3995	108.213	-56.6628	106.908	169.942	202.664	55.3268	106.909	-30.0438	106.909	-163.072
107.008	-23.6199	107.008	80.5174	118.163	6.79742	107.01	172.898	404.027	83.3765	107.01	139.607	107.01	241.002	107.01	53.4638	107.009	-79.3689	107.009	68.3022	107.009	46.785	107.009	69.6054	124.994	-68.5166	107.009	118.024	107.009	-27.1765	107.21	100.473	290.282	-12.0426	287.368	-123.233	107.007	133.916	108.112	-18.2411	108.313	-57.8243	107.008	169.274	202.765	55.3296	107.009	-32.3429	107.009	-163.382
107.109	-23.3538	107.109	80.1642	118.264	7.56312	107.11	172.531	404.127	84.1749	107.11	138.422	107.11	241.659	107.11	55.4891	107.109	-78.6574	107.109	68.7684	107.109	48.4669	107.109	70.5125	125.095	-67.6672	107.109	118.552	107.109	-26.7565	107.31	100.145	290.382	-12.3309	287.468	-123.288	107.108	132.821	108.213	-17.3599	108.414	-58.4233	107.109	167.881	202.865	55.5008	107.109	-33.83	107.11	-164.439
107.209	-22.8693	107.209	79.6142	118.364	7.88071	107.211	172.402	404.228	84.5795	107.211	135.772	107.211	244.128	107.211	57.5818	107.21	-77.8898	107.21	69.0912	107.21	50.4531	107.21	71.2632	125.195	-66.8938	107.21	118.753	107.21	-26.1536	107.411	99.9428	290.483	-12.5631	287.569	-123.019	107.208	131.353	108.313	-16.8006	108.514	-59.0028	107.209	166.592	202.966	54.9767	107.21	-35.8275	107.21	-164.506
107.31	-23.2602	107.31	79.7982	118.465	8.83011	107.311	172.454	404.328	83.8577	107.311	134.066	107.311	246.476	107.311	59.0133	107.31	-76.8997	107.31	68.6384	107.31	52.3561	107.31	72.1256	125.296	-67.6179	107.31	118.993	107.31	-26.4876	107.511	99.2223	290.583	-12.4114	287.669	-122.133	107.309	129.915	108.414	-16.1681	108.615	-59.7208	107.31	165.19	203.066	55.2682	107.31	-36.2463	107.311	-165.317
107.41	-23.1992	107.41	79.0012	118.565	9.55654	107.412	172.165	404.428	84.0855	107.412	132.402	107.412	248.291	107.412	59.5953	107.411	-75.6797	107.411	68.4639	107.411	53.988	107.411	73.514	125.396	-67.0619	107.411	118.71	107.411	-26.8718	107.612	99.7791	290.684	-11.7425	287.77	-121.995	107.409	128.833	108.514	-14.9398	108.715	-60.4356	107.41	164.248	203.167	55.1412	107.411	-38.1035	107.411	-165.896
107.511	-22.9456	107.511	79.3683	118.665	10.3067	107.512	172.03	404.529	84.6235	107.512	131.121	107.512	249.295	107.512	60.5931	107.511	-74.8036	107.511	68.5152	107.511	55.6851	107.511	74.2422	125.497	-66.846	107.511	118.892	107.511	-27.8279	107.712	99.7796	290.784	-11.7366	287.87	-121.101	107.51	127.979	108.615	-13.3729	108.816	-60.7941	107.511	163.325	203.267	55.4088	107.511	-39.7151	107.512	-167.112
107.611	-23.0739	107.611	79.1586	118.766	10.8983	107.613	171.813	404.629	84.6629	107.613	129.127	107.613	250.389	107.613	61.3718	107.612	-73.6279	107.612	68.5593	107.612	58.2663	107.612	74.2724	125.597	-66.4127	107.612	118.265	107.612	-27.9589	107.813	99.2985	290.885	-10.9907	287.971	-120.915	107.61	127.444	108.715	-12.0174	108.916	-62.7584	107.611	162.749	203.368	55.6863	107.612	-41.2051	107.612	-167.356
107.711	-22.2773	107.711	79.2944	118.866	11.3186	107.713	172.106	404.73	85.1076	107.713	127.589	107.713	251.991	107.713	63.0678	107.712	-72.4832	107.712	68.4985	107.712	59.9413	107.712	74.4613	125.698	-66.6729	107.712	117.887	107.712	-28.386	107.913	98.5044	290.985	-10.0149	288.071	-121.16	107.711	126.791	108.816	-10.8338	109.017	-62.9544	107.712	161.909	203.468	55.7122	107.712	-42.6742	107.713	-167.768
107.812	-22.0598	107.812	78.2889	118.967	13.0025	107.814	172.296	404.83	85.4348	107.814	125.578	107.814	253.711	107.814	64.8371	107.813	-71.2364	107.813	68.4785	107.813	62.3352	107.813	74.6823	125.798	-66.7502	107.813	116.662	107.813	-28.3458	108.014	98.5162	291.085	-9.43919	288.172	-120.983	107.811	126.746	108.916	-9.26656	109.117	-64.1268	107.812	160.847	203.569	55.3226	107.813	-43.8368	107.813	-168.75
107.912	-22.2218	107.912	79.016	119.067	13.4926	107.914	173.199	404.931	86.0651	107.914	122.726	107.914	254.989	107.914	65.8855	107.913	-69.9713	107.913	69.0059	107.913	64.6527	107.913	75.0401	125.899	-67.7804	107.913	116.217	107.913	-28.6957	108.114	97.8442	291.186	-8.44062	288.272	-120.844	107.912	126.117	109.017	-8.86339	109.218	-64.4008	107.913	159.393	203.669	55.3725	107.913	-45.4638	107.914	-169.061
108.013	-22.835	108.013	79.2354	119.168	13.5207	108.015	173.911	405.031	86.5209	108.015	119.766	108.015	255.617	108.015	67.9569	108.014	-68.4917	108.014	69.3095	108.014	66.6548	108.014	74.7828	125.999	-68.595	108.014	115.818	108.014	-29.0974	108.215	97.2096	291.286	-8.18318	288.373	-121.043	108.012	125.483	109.117	-7.91752	109.318	-64.4802	108.013	157.939	203.77	55.6219	108.014	-46.7997	108.014	-168.726
108.113	-22.8481	108.113	78.1594	119.268	14.2531	108.115	174.351	405.132	87.0457	108.115	117.291	108.115	256.392	108.115	68.9405	108.114	-67.8429	108.114	69.3666	108.114	68.7458	108.114	75.7291	126.1	-68.6134	108.114	115.976	108.114	-29.2203	108.315	95.7564	291.387	-8.07674	288.473	-121.028	108.112	124.693	109.218	-7.31031	109.419	-64.5355	108.114	156.755	203.87	56.2039	108.114	-48.3205	108.115	-168.961
108.214	-22.981	108.214	77.3964	119.369	14.0122	108.216	174.123	405.232	87.5263	108.216	116.195	108.216	257.343	108.216	70.6395	108.215	-67.045	108.215	69.8226	108.215	71.1948	108.215	76.4502	126.2	-70.9668	108.215	115.388	108.215	-29.0849	108.416	95.3852	291.487	-7.98257	288.574	-120.172	108.213	124.414	109.318	-6.44163	109.519	-65.0417	108.214	156.059	203.971	56.3606	108.215	-49.3301	108.215	-169.201
108.314	-22.8289	108.314	76.8657	119.469	14.31	108.316	175.007	405.333	87.8736	108.316	114.66	108.316	258.744	108.316	71.7971	108.315	-65.1903	108.315	70.0993	108.315	73.0059	108.315	77.2835	126.301	-72.8579	108.315	115.663	108.315	-28.4872	108.516	93.8506	291.588	-8.48722	288.674	-120.285	108.313	123.566	109.419	-5.24621	109.62	-65.9326	108.315	155.325	204.071	56.2516	108.315	-50.4616	108.316	-168.201
[truncated: 4,921 more rows]
[truncated: 272 more columns]
