# Supplementary material for: Human kinesin-5 KIF11 drives the helical motion of anti-parallel and parallel microtubules around each other
Source: EMBO J. 2024 Feb 29;43(7):1244–56. doi: 10.1038/s44318-024-00048-x (PMC10987665; doi:10.1038/s44318-024-00048-x)
Supplement: Supplementary file 8 — Source Data Fig. 3 [file 44318_2024_48_MOESM8_ESM.zip › Figure 3/3D/Fig 3D.xlsx]

## Sheet: Sheet1
Time	Sideways distance	Fluorescence intensity
s	nm	AU
81.789	-39.2145	1576.45
81.89	-35.571	1574.63
81.99	-31.4246	1571.2
82.09	-26.8814	1569.78
82.191	-23.7812	1554.59
82.291	-20.0815	1548.63
82.392	-16.2774	1542.46
82.492	-12.5959	1538.05
82.593	-8.40225	1536.17
82.693	-4.85418	1536.37
82.995	-1.61284	1524.14
83.095	1.18107	1523.22
83.196	4.65467	1521.2
83.296	8.37023	1515.52
83.497	12.3884	1516.19
83.598	16.7921	1514.45
83.698	19.6917	1514.37
83.799	21.1477	1510.22
83.899	22.8537	1512.35
84	25.0935	1508.51
84.1	25.9875	1510.3
84.201	27.4826	1510.98
84.301	29.1778	1515.93
84.402	30.0393	1530.66
84.502	30.5432	1544.9
84.602	31.2109	1545.3
84.703	31.6236	1551.53
84.803	31.6736	1562.92
84.904	31.7861	1572.36
85.004	32.3086	1583.05
85.105	32.709	1600.75
85.205	33.0898	1605.83
85.306	33.0301	1609.93
85.406	33.701	1621.34
85.507	33.572	1619.44
85.607	34.1822	1626.78
85.708	34.2038	1627.82
85.808	34.3511	1624.23
85.909	34.9993	1614.94
86.009	35.5318	1618.34
86.11	35.8803	1611.69
86.21	36.5983	1610.27
86.311	37.8397	1604.7
86.411	38.1577	1598.95
86.512	38.4211	1602.97
86.612	38.4332	1604.37
86.713	39.0265	1609.98
86.813	39.4141	1610.33
86.913	40.0448	1607.54
87.014	40.006	1601.42
87.114	40.5434	1594.11
87.215	40.8549	1582.36
87.315	40.9428	1580.46
87.416	41.0947	1573.74
87.516	42.4108	1578.01
87.617	43.2267	1573.63
87.717	43.6338	1578.73
87.818	43.8613	1586.93
87.918	43.6313	1600.9
88.019	43.2718	1610.97
88.119	43.1685	1614.47
88.22	43.4269	1625.11
88.32	43.0466	1635.5
88.421	42.5496	1639.35
88.521	41.9198	1631.75
88.622	41.0941	1639.75
88.722	40.7793	1638.84
88.823	40.972	1644.54
88.923	41.2034	1646.54
89.024	41.3325	1645.73
89.124	42.0859	1652.85
89.224	42.4396	1667.6
89.325	42.4328	1669.96
89.425	43.4348	1676.34
89.526	43.6306	1680.25
89.626	44.2264	1679.05
89.727	45.9966	1681.73
89.827	47.2125	1685.63
89.928	48.6256	1684.72
90.028	48.8386	1682.13
90.129	49.6038	1690.72
90.229	50.8879	1688.46
90.33	51.922	1693.75
90.43	52.5781	1696.82
90.531	53.7589	1706.94
90.631	54.62	1711.19
90.732	55.1632	1714.65
90.832	55.9082	1717.64
90.933	56.5513	1726.22
91.033	56.9491	1735.08
91.134	57.7292	1743.54
91.234	58.3493	1749.67
91.335	59.2618	1765.73
91.435	59.9138	1773.52
91.535	61.1997	1782.87
91.636	62.0929	1788.1
91.736	63.2694	1805.26
91.837	64.4713	1813.02
91.937	64.9962	1817.66
92.038	65.786	1821.46
92.138	66.4612	1826.31
92.239	67.4008	1835.25
92.339	68.8356	1839.67
92.44	70.28	1838.04
92.54	71.0836	1837.46
92.641	72.1029	1842.2
92.741	73.015	1848.88
92.842	74.6585	1851.32
92.942	76.4431	1859.8
93.043	78.1878	1863.7
93.143	80.4301	1866.12
93.244	82.1754	1863.61
93.344	84.4955	1863.49
93.445	86.076	1859.68
93.545	87.6897	1853.61
93.646	89.6381	1876.02
93.746	91.4736	1874.11
93.846	92.8627	1878.66
93.947	93.6975	1884.59
94.047	94.73	1894.09
94.148	95.612	1901.45
94.248	96.9514	1898.07
94.349	98.6036	1901.08
94.449	99.5078	1907.17
94.55	100.586	1913.28
94.65	101.209	1915.07
94.751	101.486	1925.7
94.851	102.523	1920.2
94.952	103.335	1917.22
95.052	104.551	1917.14
95.153	105.331	1915.44
95.253	105.628	1924.57
95.354	105.916	1922.37
95.454	105.855	1922.55
95.555	106.189	1934.74
95.655	106.979	1916.59
95.756	107.726	1912.64
95.856	107.9	1910.63
95.957	107.91	1911.89
96.057	108.034	1904.43
96.158	107.902	1900.06
96.258	107.571	1903.68
96.358	107.02	1903.65
96.459	107.144	1908.72
96.559	107.012	1910.63
96.66	107.005	1905.39
96.76	106.617	1888.14
96.861	106.779	1901.56
96.961	107.511	1902.49
97.062	108.643	1904.29
97.162	109.749	1905.19
97.263	110.303	1905.71
97.363	110.175	1906.97
97.464	109.89	1911.62
97.564	109.595	1902.97
97.665	109.741	1906.88
97.765	109.923	1910.11
97.866	109.818	1916.1
97.966	109.697	1916.12
98.067	109.93	1927.45
98.167	109.168	1932.5
98.268	108.906	1940.89
98.368	107.54	1941.15
98.469	106.759	1935.92
98.569	105.776	1930.21
98.669	105.125	1943.43
98.77	104.007	1958.48
98.87	103.642	1953.42
98.971	103.558	1951.57
99.071	103.437	1954.38
99.172	103.053	1952.71
99.272	102.022	1953.29
99.373	101.832	1953.75
99.473	101.308	1958.71
99.574	101.242	1960.99
99.674	101.437	1968.57
99.775	100.759	1968.72
99.875	99.77	1955.5
99.976	99.8362	1955.15
100.076	99.9667	1952.68
100.177	100.283	1955.58
100.277	100.547	1949.34
100.378	101.132	1949.75
100.478	102.305	1962.89
100.579	103.293	1974.36
100.679	103.594	1970.24
100.78	103.886	1974.27
100.88	104.466	1976.73
100.98	104.697	1979.68
101.081	105.211	1986.8
101.181	106.029	2001.63
101.282	106.673	2002.13
101.382	107.409	2007.91
101.483	108.447	2008.09
101.583	109.166	2022.97
101.684	109.976	2031.15
101.784	110.714	2033.67
101.885	110.781	2055.02
101.985	110.314	2072.03
102.086	109.745	2075.56
102.186	109.097	2072.46
102.287	108.351	2077.78
102.387	107.814	2088.66
102.488	107.305	2088.61
102.588	106.477	2094.44
102.689	105.152	2105.46
102.789	104.266	2106.06
102.89	103.025	2109.04
102.99	102.057	2119.29
103.091	100.62	2117.32
103.191	99.6949	2106.99
103.291	98.544	2107.53
103.392	98.0899	2114.85
103.492	97.4566	2119.03
103.593	97.0638	2116.86
103.693	96.8773	2119.72
103.794	96.6843	2129.99
103.894	96.2052	2124.02
103.995	95.3894	2117.09
104.095	94.2312	2131.91
104.196	93.7329	2141.44
104.296	93.1113	2137.77
104.397	92.1109	2130.27
104.497	91.3591	2128.27
104.598	90.5017	2131.64
104.698	89.9469	2130
104.799	89.6949	2131.08
104.899	89.859	2132.81
105	89.2802	2143.75
105.1	88.5069	2151.08
105.201	87.4405	2156.86
105.301	87.0459	2160.49
105.402	86.1818	2160.71
105.502	85.3081	2164.66
105.602	84.2423	2167.27
105.703	83.3398	2166.51
105.803	82.8834	2160.11
105.904	82.4788	2165.36
106.004	82.0928	2173.54
106.105	81.6521	2163.81
106.205	80.9225	2164.8
106.306	80.5016	2164.69
106.406	80.4225	2163.53
106.507	79.9993	2172.29
106.607	79.7711	2174.62
106.708	79.1256	2180.71
106.808	78.3697	2186.59
106.909	78.1468	2196.39
107.009	78.213	2186.8
107.11	78.2198	2198.83
107.21	78.126	2206.8
107.311	78.2402	2211.09
107.411	78.7251	2211.71
107.512	78.8433	2213.65
107.612	79.1286	2212.36
107.713	79.4481	2211.61
107.813	79.4347	2215.22
107.913	79.5067	2208.45
108.014	79.6832	2211
108.114	79.9349	2209.86
108.215	80.5093	2208.51
108.315	80.9649	2217.37
108.416	81.1099	2225.97
108.516	80.8853	2222.31
108.617	80.1381	2220.93
108.717	79.4356	2213.4
108.818	78.6125	2214.26
108.918	77.5314	2216.86
109.019	77.1764	2217.44
109.119	76.4205	2205.91
109.22	75.417	2204.71
109.32	74.3723	2208.78
109.421	72.5918	2207.16
109.521	70.9942	2202.21
109.622	69.8446	2208.24
109.722	67.9763	2204.54
109.823	66.5585	2194.74
109.923	64.8604	2205.82
110.024	63.4185	2197.86
110.124	61.9442	2202.55
110.225	60.5861	2202.18
110.325	58.335	2207.18
110.425	56.6747	2206.92
110.526	54.5943	2208.06
110.626	52.697	2200.99
110.727	50.7998	2200.54
110.827	48.6837	2192.77
110.928	46.8377	2189.35
111.028	45.0335	2196.68
111.129	42.9996	2194.8
111.229	41.0753	2200.11
111.33	38.4979	2200.26
111.43	35.618	2196.4
111.531	32.5855	2203.94
111.631	29.9986	2195.35
111.732	27.6524	2195.16
111.832	25.4287	2209.12
111.933	22.4737	2214.33
112.033	19.8254	2210.19
112.134	17.3885	2210.15
112.234	14.4941	2215.66
112.335	11.9425	2215.44
112.435	9.17462	2217.49
112.536	6.76859	2219.9
112.636	5.09384	2244.07
112.736	2.74142	2260.85
112.837	0.436687	2269.72
112.937	-1.56022	2268.59
113.038	-3.61145	2268.29
113.138	-5.74707	2267.32
113.239	-9.071	2273.49
113.339	-12.6753	2269.9
113.44	-15.1276	2273.39
113.54	-17.437	2266.56
113.641	-19.3322	2269.01
113.741	-21.9771	2261.83
113.842	-23.4122	2263
113.942	-25.1329	2250.97
114.043	-27.0937	2246.28
114.143	-28.7836	2232.43
114.244	-30.2375	2224.67
114.344	-31.2338	2212.76
114.445	-31.4761	2210.17
114.545	-32.1355	2206.63
114.646	-32.936	2183.4
114.746	-33.9115	2176.97
114.847	-34.9986	2170.31
114.947	-35.5817	2169.05
115.047	-36.4741	2164.67
115.148	-36.9205	2174.14
115.248	-37.7312	2161.12
115.349	-38.3901	2161.24
115.449	-38.8726	2159.28
115.55	-39.2083	2167.84
115.65	-39.4244	2168.71
115.751	-39.1695	2176.33
115.851	-38.6652	2167.82
115.952	-38.4328	2167.5
116.052	-38.2319	2179.11
116.153	-38.1513	2193.53
116.253	-37.8015	2192.45
116.354	-36.8314	2205.23
116.454	-36.652	2206.02
116.555	-36.4137	2208.94
116.655	-37.3729	2213.09
116.756	-38.35	2207.17
116.856	-39.0174	2202.41
116.957	-39.6833	2199.24
117.057	-40.3857	2192
117.158	-41.6273	2181.22
117.258	-42.1959	2174.74
117.358	-43.1093	2180.2
117.459	-43.7059	2183.82
117.559	-44.2934	2177.24
117.66	-45.5558	2176.29
117.76	-46.2131	2179.89
117.861	-46.461	2184.27
117.961	-47.5472	2182.04
118.062	-48.5808	2177.8
118.162	-49.3057	2164.25
118.263	-48.8821	2167.31
118.363	-47.6495	2174.74
118.464	-47.1089	2170.16
118.564	-47.0544	2164.17
118.665	-47.1496	2157.11
118.765	-47.337	2146.59
118.866	-48.2724	2144.22
118.966	-48.6607	2142.33
119.067	-49.3915	2134.87
119.167	-49.9143	2132.69
119.268	-50.2084	2134.05
119.368	-50.9862	2128.06
119.469	-51.7147	2131.08
119.569	-52.4631	2129.55
119.669	-52.8217	2132.3
119.77	-53.0815	2123.53
119.87	-53.695	2118.05
119.971	-54.7198	2114.91
120.071	-55.5437	2118.02
120.172	-56.0305	2126.78
120.272	-56.0305	2136.11
120.373	-56.4175	2117.3
120.473	-57.6258	2116.47
120.574	-58.3715	2108.51
120.674	-59.4017	2110.48
120.775	-60.3612	2114.39
120.875	-61.5662	2111.46
120.976	-62.8286	2120.01
121.076	-64.2068	2118.28
121.177	-65.2305	2120.23
121.277	-66.8318	2122.14
121.378	-68.2874	2111.79
121.478	-69.0767	2106.63
121.579	-70.4751	2097.59
121.679	-70.7339	2084.81
121.78	-70.3811	2086.14
121.88	-70.5399	2083.89
121.98	-70.4358	2086.63
122.081	-69.9537	2081.28
122.181	-69.8186	2078.47
122.282	-69.9051	2062.94
122.382	-70.3426	2055.21
122.483	-70.7981	2051.23
122.583	-71.3827	2052.18
122.684	-71.5607	2043.75
122.784	-71.3902	2037.12
122.885	-71.5968	2031.66
122.985	-71.5399	2011.14
123.086	-71.9295	2010.8
123.186	-71.7422	2011.23
123.287	-72.0905	1998.08
123.387	-72.7461	1997.2
123.488	-73.7219	1985.39
123.588	-74.1565	1979.59
123.689	-73.7285	1983.59
123.789	-72.7384	1976.52
123.89	-71.9558	1972.71
123.99	-71.0911	1958.63
124.091	-70.4712	1955.59
124.191	-69.9132	1951.23
124.292	-69.4333	1946.81
124.392	-68.9743	1944.4
124.492	-68.5382	1939.77
124.593	-67.7516	1934.91
124.693	-67.6823	1936.83
124.794	-67.0999	1936.87
124.894	-66.1706	1944.26
124.995	-65.5266	1951.48
125.095	-64.9364	1952.83
125.196	-65.0294	1946.83
125.296	-65.1035	1943.6
125.397	-64.3291	1942.39
125.497	-62.9308	1943.92
125.598	-62.3598	1946.03
125.698	-61.3979	1944.52
125.799	-60.7825	1955.99
125.899	-60.1927	1951.54
126	-59.4555	1960.94
126.1	-58.6858	1960.32
126.201	-58.2729	1956.37
126.301	-57.6135	1950.39
126.402	-58.1124	1953.11
126.502	-58.1224	1945.22
126.603	-57.1516	1940.3
126.703	-56.6874	1940.67
126.803	-57.1121	1933.23
126.904	-56.5677	1924.14
127.004	-56.5117	1915.29
127.105	-57.0094	1902.99
127.205	-56.6513	1898.66
127.306	-56.5616	1896.97
127.406	-56.0801	1897.02
127.507	-55.6439	1891.46
127.607	-55.4253	1894.66
127.708	-55.2613	1891.18
127.808	-55.6357	1874.64
127.909	-55.8852	1871.01
128.009	-55.9422	1873.65
128.11	-55.7313	1868.58
128.21	-55.9447	1869.01
128.311	-55.605	1869.47
128.411	-55.6565	1865.44
128.512	-55.5767	1867
128.612	-55.7162	1862.95
128.713	-56.2237	1856.16
128.813	-56.9126	1855.1
128.914	-57.7316	1854.95
129.014	-58.6376	1859.58
129.114	-59.3782	1865.61
129.215	-60.0181	1854.47
129.315	-61.5973	1859.86
129.416	-62.4615	1857.64
129.516	-63.3427	1851.92
129.617	-64.1884	1848.68
129.717	-64.9484	1847
129.818	-66.4278	1852.8
129.918	-67.9545	1856.92
130.019	-69.2078	1838.5
130.119	-70.091	1826.14
130.22	-70.7777	1819.89
130.32	-71.706	1823.91
130.421	-72.6474	1825.26
130.521	-74.3582	1836.19
130.622	-75.3265	1848.97
130.722	-76.2037	1853.58
130.823	-77.4589	1853.91
130.923	-78.4959	1856.45
131.024	-80.1783	1850.91
131.124	-81.1629	1848.47
131.225	-82.2374	1855.97
131.325	-83.0377	1847.89
131.425	-83.0893	1837.01
131.526	-83.1672	1836.85
131.626	-83.7199	1832.16
131.727	-84.3084	1827.96
131.827	-84.0073	1825.82
131.928	-84.1258	1824.94
132.028	-83.5205	1841.45
132.129	-82.7966	1845.35
132.229	-82.7635	1843.85
132.33	-82.4248	1838.3
132.43	-82.1692	1836.67
132.531	-81.4578	1829.51
132.631	-80.9282	1823.29
132.732	-81.0398	1813.74
132.832	-81.2326	1814.61
132.933	-80.9572	1817.63
133.033	-80.4691	1821.59
133.134	-80.2222	1825.17
133.234	-80.092	1830.87
133.335	-79.8703	1840.9
133.435	-79.5196	1851.58
133.536	-78.8343	1853.66
133.636	-77.6174	1870.1
133.736	-76.61	1874.98
133.837	-75.8952	1877.15
133.937	-75.0628	1887.73
134.038	-74.0838	1883.87
134.138	-73.2298	1893.83
134.239	-72.2845	1890.76
134.339	-70.7804	1896.09
134.44	-69.8184	1902.35
134.54	-69.0581	1902.13
134.641	-68.2383	1906.7
134.741	-67.6971	1917.53
134.842	-66.4684	1918.21
134.942	-65.0293	1923.62
135.043	-63.9108	1921.57
135.143	-63.0779	1927.34
135.244	-62.1046	1932.95
135.344	-60.9008	1945.91
135.445	-59.6009	1947.03
135.545	-57.8495	1956.19
135.646	-56.2589	1950.95
135.746	-55.4145	1948.84
135.847	-54.9705	1952.77
135.947	-53.8238	1945.3
136.047	-52.495	1951.08
136.148	-51.9143	1958.7
136.248	-50.731	1971.81
136.349	-49.8189	1979.86
136.449	-48.7612	1974.6
136.55	-48.3899	1965.23
136.65	-48.0037	1959.14
136.751	-47.3735	1947.55
136.851	-46.902	1938.53
136.952	-46.7823	1914.41
137.052	-46.2871	1923.32
137.153	-46.117	1917.72
137.253	-45.8994	1907.03
137.354	-45.5618	1887.05
137.454	-45.3915	1880.72
137.555	-45.3781	1872.76
137.655	-44.8377	1866.68
137.756	-43.7921	1869.69
137.856	-42.319	1858.32
137.957	-41.414	1848.01
138.057	-40.5001	1843.96
138.158	-39.8687	1836.54
138.258	-39.3451	1834.17
138.359	-38.8883	1825.1
138.459	-38.2136	1833.58
138.559	-37.9955	1846.33
138.66	-37.6378	1849.83
138.76	-37.6159	1860.18
138.861	-36.8542	1875.48
138.961	-36.2807	1892.78
139.062	-35.8307	1878.89
139.162	-35.0452	1882
139.263	-34.4637	1888.1
139.363	-33.9493	1904.86
139.464	-32.8677	1921.22
139.564	-31.5529	1923.79
139.665	-30.5327	1918.52
139.765	-29.2666	1922.06
139.866	-28.0723	1928.52
139.966	-27.6771	1912.83
140.067	-27.0287	1903.41
140.167	-26.6362	1897.96
140.268	-26.4181	1895.13
140.368	-26.2983	1885.25
140.469	-26.5454	1870.62
140.569	-27.0718	1856.86
140.67	-27.363	1842.78
140.77	-26.8147	1837.52
140.87	-25.816	1837.84
140.971	-25.2262	1835.81
141.071	-24.5597	1844.2
141.172	-23.6933	1842.66
141.272	-22.828	1829.74
141.373	-21.9564	1810.33
141.473	-21.3838	1789.94
141.574	-20.3495	1778.94
141.674	-19.0911	1767.81
141.775	-17.7175	1743.22
141.875	-17.0095	1733.02
141.976	-16.2774	1754.43
142.076	-16.3432	1756.47
142.177	-15.9704	1757.16
142.277	-15.1379	1759.29
142.378	-14.4485	1764.1
142.478	-13.481	1772.4
142.579	-13.035	1779.33
142.679	-12.6566	1789.64
142.78	-12.5506	1797.28
142.88	-12.5974	1783.6
142.981	-12.8575	1778.6
143.081	-13.366	1770.34
143.181	-13.5326	1768.31
143.282	-14.0599	1766.98
143.382	-14.1376	1777.41
143.483	-13.9021	1775.41
143.583	-13.8109	1791.82
143.684	-14.1443	1810.19
143.784	-13.8337	1825.98
143.885	-14.5131	1835.84
143.985	-14.1581	1834.54
144.086	-14.6714	1829.36
144.186	-14.8066	1816.27
144.287	-14.8621	1801.13
144.387	-14.6661	1792.38
144.488	-15.0818	1795.1
144.588	-15.5	1795.84
144.689	-15.5916	1810.76
144.789	-15.6587	1794.55
144.89	-15.7859	1799.48
144.99	-15.0799	1792.89
145.091	-14.7346	1787.78
145.191	-13.5459	1793.08
145.292	-13.0828	1793.7
145.392	-12.7277	1785.13
145.492	-11.9305	1784.83
145.593	-11.0047	1770.91
145.693	-10.4239	1758.81
145.794	-10.5307	1743.15
145.894	-10.1303	1725.39
145.995	-10.0958	1715.55
146.095	-10.3609	1711.41
146.196	-10.1887	1719.08
146.296	-10.7919	1714.57
146.397	-11.109	1706.89
146.497	-11.0882	1689.19
146.598	-11.1548	1686.39
146.698	-11.838	1663.87
146.799	-12.6683	1670.63
146.899	-12.8445	1668.25
147	-12.3952	1675.91
147.1	-11.8496	1683.96
147.201	-11.8269	1671.64
147.301	-12.0043	1677.57
147.402	-12.0183	1684.95
147.502	-12.1902	1676.34
147.603	-11.6462	1677.74
147.703	-11.9433	1677.79
147.803	-11.2769	1686.71
147.904	-11.1251	1698.57
148.004	-10.3898	1702.41
148.105	-9.77146	1699.02
148.205	-8.71717	1692.43
148.306	-7.4846	1699.45
148.406	-7.42442	1710.27
148.507	-6.85951	1723.27
148.607	-5.77395	1723.92
148.708	-4.89645	1721.39
148.808	-4.57667	1710.58
148.909	-3.5413	1703.39
149.009	-3.50052	1700.62
149.11	-2.76131	1691.7
149.21	-1.94267	1686.08
149.311	-1.91887	1676.02
149.411	-1.6585	1655.92
149.512	-0.850162	1654.84
149.612	-0.0978048	1641.86
149.713	0.536329	1638.82
149.813	0.655497	1634
149.914	0.644756	1633.67
150.014	0.215925	1625.86
150.114	-0.314201	1631.25
150.215	-1.70614	1639.8
150.315	-1.96042	1630.91
150.416	-2.13405	1623.61
150.516	-2.10051	1605.08
150.617	-2.0938	1595.49
150.717	-1.6832	1599.82
150.818	-1.0438	1602.24
150.918	-0.444477	1601.8
151.019	0.0504921	1587.99
151.119	0.970842	1592.09
151.22	1.71694	1583.15
151.32	2.48007	1579.04
151.421	3.17682	1584.37
151.521	4.04707	1593.12
151.622	4.90844	1605.97
151.722	6.82537	1615.26
151.823	8.82331	1624.32
151.923	10.1566	1615.13
152.024	10.409	1613.62
152.124	11.4122	1609.32
152.225	12.1587	1598.84
152.325	13.1372	1597.98
152.426	13.6607	1600.76
152.526	14.8517	1607.69
152.626	14.8924	1603.09
152.727	15.8857	1589.31
152.827	16.4175	1581.39
152.928	17.3683	1576.73
153.028	17.829	1581.66
153.129	19.6086	1572.05
153.229	20.5908	1577.99
153.33	21.5127	1584.43
153.43	23.2375	1586.09
153.531	23.5794	1586.37
153.631	23.6285	1585.22
153.732	23.8883	1567.85
153.832	24.3373	1566.66
153.933	24.4984	1565.51
154.033	25.7484	1569.14
154.134	26.9437	1575.31
154.234	27.4675	1584.33
154.335	28.4047	1598.18
154.435	29.4548	1595.22
154.536	30.7402	1592.36
154.636	31.6725	1597.16
154.737	32.2196	1602.97
154.837	33.57	1605.93
154.937	34.847	1611.75
155.038	36.3811	1614.47
155.138	38.0857	1624.69
155.239	39.9399	1633.13
155.339	41.331	1634.99
155.44	42.4817	1639.02
155.54	43.4845	1653.26
155.641	44.7422	1648.92
155.741	46.1506	1658.19
155.842	47.1998	1658.57
155.942	47.5283	1667.59
156.043	48.2189	1670.27
156.143	48.6472	1666.9
156.244	49.4302	1660.58
156.344	50.7122	1648.58
156.445	51.8116	1660.73
156.545	52.613	1668.81
156.646	53.7755	1673.29
156.746	54.3928	1683.52
156.847	55.2341	1694.23
156.947	56.7696	1694.38
157.048	58.3887	1692.29
157.148	59.2335	1693.23
157.248	60.5696	1695.03
157.349	61.7756	1700.99
157.449	63.4376	1703.8
157.55	64.8256	1686.93
157.65	66.0946	1692.72
157.751	67.4256	1694.2
157.851	68.0659	1695.5
157.952	68.8432	1686.6
158.052	69.2128	1689.81
158.153	68.8039	1691.91
158.253	68.8921	1687.88
158.354	69.6316	1688.68
158.454	69.8695	1683.28
158.555	70.6751	1685.23
158.655	71.7761	1687.79
158.756	72.9702	1695.82
158.856	74.2079	1692.51
158.957	75.5113	1701.71
159.057	75.9763	1708.9
159.158	76.3001	1712.19
159.258	77.2264	1714.8
159.359	78.5879	1712.71
159.459	79.0611	1708.62
159.559	79.3367	1719.71
159.66	79.6017	1734.42
159.76	80.4905	1750.97
159.861	81.4238	1754.4
159.961	82.7463	1760.75
160.062	83.7867	1759.8
160.162	84.7366	1760.98
160.263	86.0778	1766.78
160.363	87.631	1774.23
160.464	89.2863	1787.44
160.564	90.4076	1790.45
160.665	91.2604	1794.4
160.765	91.4232	1796.13
160.866	92.3228	1808.06
160.966	94.0004	1812.52
161.067	95.3501	1811.55
161.167	96.778	1814.97
161.268	97.5871	1809.33
161.368	98.6294	1810.56
161.469	99.8504	1811.66
161.569	100.878	1801.77
161.67	101.477	1791.77
161.77	102.455	1783.59
161.87	102.821	1777.54
161.971	102.411	1785.04
162.071	102.308	1797.63
162.172	102.638	1799.89
162.272	102.984	1800.2
162.373	103.431	1799.9
162.473	103.428	1782.97
162.574	103.14	1774.96
162.674	103.429	1773.5
162.775	103.725	1770.99
162.875	104.667	1768.7
162.976	105.191	1760
163.076	106.503	1761.51
163.177	107.374	1753.5
163.277	108.235	1755.89
163.378	108.714	1758.24
163.478	109.201	1756.23
163.579	109.97	1760.1
163.679	110.321	1758.69
163.78	110.509	1751.41
163.88	110.23	1753.43
163.981	110.521	1749.05
164.081	110.833	1737.19
164.181	111.793	1737.94
164.282	112.343	1744.74
164.382	112.914	1755.61
164.483	113.841	1757.52
164.583	113.976	1772.01
164.684	114.403	1770.58
164.784	115.033	1768.6
164.885	115.817	1768.4
164.985	116.069	1769.98
165.086	116.208	1777.84
165.186	116.567	1783.37
165.287	116.348	1786.89
165.387	115.919	1781.67
165.488	116.156	1784.53
165.588	116.072	1782.21
165.689	116.283	1781.7
165.789	116.227	1793.8
165.89	115.982	1789.21
165.99	115.675	1786.85
166.091	115.186	1791.09
166.191	114.998	1787.59
166.292	115.314	1786.62
166.392	115.431	1785.52
166.493	115.361	1790.06
166.593	115.756	1780.42
166.693	116.029	1790.6
166.794	115.608	1789.44
166.894	115.305	1784.44
166.995	115.478	1786.75
167.095	115.405	1784.28
167.196	115.668	1783.91
167.296	116.001	1783.07
167.397	116.362	1793.37
167.497	116.397	1794.11
167.598	116.155	1802.32
167.698	117	1808.55
167.799	117.805	1824.68
167.899	118.047	1840.79
168	119.211	1856.34
168.1	119.637	1866.26
168.201	120.394	1873.37
168.301	121.1	1882.73
168.402	121.608	1888.38
168.502	122.697	1901.84
168.603	123.53	1914.44
168.703	124.744	1910.57
168.804	125.721	1920.64
168.904	127.358	1937.98
169.004	128.46	1958.6
169.105	129.263	1967.02
169.205	130.418	1984.58
169.306	131.186	2000.75
169.406	131.718	2005.19
169.507	132.181	2017.4
169.607	133.096	2035.5
169.708	134.198	2041.62
169.808	134.607	2036.98
169.909	134.264	2045.33
170.009	133.97	2053.95
170.11	133.824	2056.92
170.21	134.081	2074.11
170.311	134.047	2072.22
170.411	134.184	2074.7
170.512	134.075	2084.7
170.612	134.825	2088.41
170.713	135.554	2097.55
170.813	136.275	2111.35
170.914	136.905	2117.09
171.014	137.058	2117.15
171.115	137.873	2126.83
171.215	138.444	2122.06
171.315	138.816	2120.2
171.416	139.385	2128.28
171.516	140.044	2136.42
171.617	140.326	2135.34
171.717	140.332	2129.52
171.818	140.63	2124.07
171.918	141.113	2122.59
172.019	141.161	2116.99
172.119	141.607	2122.57
172.22	141.606	2128.53
172.32	141.476	2150.14
172.421	141.2	2159.61
172.521	141.165	2149.96
172.622	141.436	2150.4
172.722	140.557	2159.41
172.823	139.81	2150.79
172.923	138.977	2143.61
173.024	137.947	2136.03
173.124	137.346	2120.76
173.225	136.314	2118.47
173.325	135.041	2123.91
173.426	133.819	2123.22
173.526	132.503	2118.32
173.626	130.772	2115.25
173.727	129.082	2121.56
173.827	128.028	2128.03
173.928	126.778	2132.7
174.028	125.599	2136.31
174.129	124.688	2138.9
174.229	122.797	2135.48
174.33	121.8	2122.94
174.43	120.394	2113.41
174.531	119.166	2122.92
174.631	117.768	2116.23
174.732	116.529	2109.27
174.832	115.337	2101.34
174.933	115.033	2112.93
175.033	115.006	2114.44
175.134	114.529	2124.34
175.234	113.603	2132.76
175.335	113.671	2125.97
175.435	113.125	2123.73
175.536	112.158	2127.62
175.636	110.899	2140.86
175.737	109.252	2141.22
175.837	108.24	2142.27
175.937	106.814	2126.92
176.038	105.709	2130.55
176.138	104.421	2129.96
176.239	103.756	2124.79
176.339	102.428	2125.79
176.44	100.489	2130.11
176.54	98.6656	2141.42
176.641	96.7929	2153.86
176.741	95.2897	2157.68
176.842	94.0233	2164.29
176.942	92.7255	2167.08
177.043	91.6018	2172.76
177.143	90.6517	2189.24
177.244	89.5432	2196.75
177.344	88.5404	2210.45
177.445	87.2277	2223.62
177.545	86.5018	2227.07
177.646	85.9022	2215.43
177.746	85.1596	2223.35
177.847	84.0307	2221.38
177.947	83.5936	2239.96
178.048	82.56	2237.48
178.148	81.8532	2246.33
178.249	81.4789	2254.18
178.349	80.9995	2255.71
178.449	80.6645	2255.74
178.55	80.2327	2245.26
178.65	80.1095	2255.18
178.751	80.0103	2255.49
178.851	79.5451	2252.31
178.952	79.2083	2243.46
179.052	78.8572	2240.53
179.153	78.3335	2228.14
179.253	78.0429	2224.44
179.354	77.3705	2218.62
179.454	77.2279	2205.87
179.555	77.0425	2205.92
179.655	77.1795	2206.3
179.756	76.7424	2203.8
179.856	76.1177	2203.47
179.957	74.8295	2197.88
180.057	73.7256	2194.26
180.158	72.7536	2191.24
180.258	72.2103	2182.78
180.359	71.1963	2187.88
180.459	70.462	2193.39
180.56	69.9689	2196.34
180.66	69.3638	2183.07
180.76	69.3751	2184.09
180.861	68.7841	2194.36
180.961	68.7043	2195.37
181.062	68.737	2205.28
181.162	68.8818	2204.26
181.263	68.4096	2205.81
181.363	68.0772	2214.81
181.464	68.7417	2218.5
181.564	69.173	2219.91
181.665	69.5044	2220.57
181.765	69.3151	2222.16
181.866	69.2606	2232.24
181.966	69.3051	2233.34
182.067	69.3367	2237.94
182.167	69.1623	2236.56
182.268	69.1023	2243.01
182.368	68.8009	2239.96
182.469	68.9622	2240.32
182.569	68.4716	2236.54
182.67	68.217	2234.37
182.77	68.1394	2233.98
182.871	67.9513	2236.78
182.971	67.4747	2235.43
183.071	67.28	2238.65
183.172	66.9536	2249.31
183.272	66.6842	2246.22
183.373	66.7761	2238.29
183.473	67.0379	2234.72
183.574	67.1899	2242.3
183.674	67.1361	2247.38
183.775	67.1652	2247.58
183.875	67.0452	2237.46
183.976	66.8584	2232.88
184.076	66.4666	2246.37
184.177	66.6625	2248.16
184.277	66.281	2258.33
184.378	65.9828	2268.76
184.478	65.2255	2279.46
184.579	65.1619	2287.92
184.679	65.2978	2294.83
184.78	64.8211	2308
184.88	64.5487	2309.16
184.981	64.3294	2328.9
185.081	64.1052	2320.06
185.182	63.981	2323.8
185.282	63.4634	2320.83
185.382	62.9188	2320.63
185.483	62.6457	2326.81
185.583	62.0806	2326.19
185.684	61.596	2325.87
185.784	61.108	2329.73
185.885	60.8567	2334.02
185.985	60.0934	2347.64
186.086	59.7959	2351.67
186.186	58.7308	2354.15
186.287	58.1668	2347.85
186.387	57.5657	2351.25
186.488	56.5695	2348.47
186.588	55.847	2337.58
186.689	55.1491	2347.99
186.789	55.0938	2349.88
186.89	54.9663	2358.2
186.99	54.8755	2344.14
187.091	54.6905	2346.72
187.191	54.5264	2338.28
187.292	54.6333	2352.69
187.392	54.7422	2356.75
187.493	54.6597	2357.55
187.593	55.0783	2348.89
187.693	54.7677	2344.58
187.794	54.5279	2335.76
187.894	54.4293	2347.63
187.995	54.1386	2329.38
188.095	53.1877	2311.96
188.196	52.5496	2308.79
188.296	51.5496	2304.18
188.397	50.4392	2305.45
188.497	48.8381	2299.91
188.598	47.7052	2308.62
188.698	46.6067	2300.58
188.799	45.36	2289.43
188.899	44.6012	2278.33
189	43.94	2272.5
189.1	42.9017	2266.81
189.201	41.6452	2261.52
189.301	40.8304	2252.61
189.402	40.0607	2245.43
189.502	38.9817	2253.19
189.603	37.4139	2262.7
189.703	35.5322	2268.56
189.804	34.3174	2277.99
189.904	33.4756	2266.64
190.004	32.9128	2291.43
190.105	32.6882	2299.47
190.205	32.0485	2301.18
190.306	31.5903	2296.61
190.406	30.9326	2284.82
190.507	30.5585	2289.16
190.607	30.3161	2281.14
190.708	29.6021	2288.56
190.808	28.7536	2290.93
190.909	27.8342	2288.03
191.009	27.3692	2295.52
191.11	25.9617	2303.12
191.21	25.1911	2317.34
191.311	24.6205	2323.08
191.411	24.4396	2328.53
191.512	23.6715	2316.97
191.612	22.7218	2308.08
191.713	22.1588	2307.66
191.813	21.5608	2305.99
191.914	20.449	2306.59
192.014	19.2679	2293.79
192.115	18.4751	2287.73
192.215	17.79	2286.39
192.316	16.8859	2294.82
192.416	16.1845	2297.17
192.516	15.341	2294.28
192.617	14.1299	2303.94
192.717	13.6834	2299.72
192.818	12.7985	2305.44
192.918	12.1439	2318.94
193.019	11.5934	2325.96
193.119	11.5784	2330.13
193.22	11.2523	2330.29
193.32	11.2143	2331.75
193.421	11.1346	2331.01
193.521	11.9501	2330.24
193.622	11.9713	2334.25
193.722	12.2182	2335.87
193.823	11.9561	2337.74
193.923	11.4805	2352.94
194.024	11.0587	2366.78
194.124	11.1248	2371.77
194.225	10.7112	2378.55
194.325	10.1084	2378.38
194.426	9.47821	2377.1
194.526	9.14929	2379
194.627	8.86065	2371.97
194.727	8.62711	2367.77
194.827	8.174	2364.99
194.928	7.47287	2356.55
195.028	6.47778	2348.95
195.129	5.21232	2348.53
195.229	4.7115	2339.11
195.33	4.24395	2339.22
195.43	4.01526	2352.49
195.531	2.70791	2358.95
195.631	1.40359	2355.32
195.732	0.0361896	2352.8
195.832	-0.897328	2356.93
195.933	-2.08807	2344.36
196.033	-2.61843	2335.07
196.134	-3.14114	2337.1
196.234	-3.43589	2334.99
196.335	-4.66062	2335.05
196.435	-6.27047	2336.17
196.536	-7.50297	2324.3
196.636	-9.0844	2323.7
196.737	-10.6387	2323.68
196.837	-12.0203	2316.99
196.938	-12.7287	2318.12
197.038	-13.6725	2314.25
197.138	-14.9671	2316.47
197.239	-16.0898	2320.48
197.339	-17.3785	2311.21
197.44	-18.9473	2303.4
197.54	-20.0203	2301.05
197.641	-21.1431	2306.26
197.741	-22.3825	2310.63
197.842	-23.4626	2309.09
197.942	-25.83	2307.06
198.043	-27.4371	2296.75
198.143	-29.3721	2292.12
198.244	-31.2387	2275.92
198.344	-32.6629	2266.93
198.445	-33.5968	2267.19
198.545	-35.5286	2271.46
198.646	-36.2527	2276.04
198.746	-36.9914	2274.64
198.847	-37.8446	2275.75
198.947	-38.5304	2266.42
199.048	-39.8017	2266.05
199.148	-40.5852	2251.37
199.249	-41.3987	2245.64
199.349	-42.1029	2244.05
199.449	-42.6853	2235.07
199.55	-42.6323	2239.35
199.65	-43.0301	2236.06
199.751	-43.797	2224.55
199.851	-43.7346	2217.53
199.952	-44.3038	2224.62
200.052	-45.1171	2224.24
200.153	-45.7999	2222.85
200.253	-46.8162	2228.52
200.354	-47.8274	2233.71
200.454	-49.0831	2225.29
200.555	-49.6498	2223.27
200.655	-50.062	2213.94
200.756	-50.1487	2213.97
200.856	-50.8004	2213.06
200.957	-51.01	2215.22
201.057	-51.6849	2217.64
201.158	-52.1275	2224.96
201.258	-52.522	2230.99
201.359	-52.6201	2224.33
201.459	-52.6783	2222.85
201.56	-52.6281	2217.32
201.66	-52.2574	2209.58
201.76	-52.2221	2210.14
201.861	-51.9256	2218.11
201.961	-52.207	2204.95
202.062	-52.1335	2208.65
202.162	-51.4809	2215.62
202.263	-50.8335	2218.73
202.363	-50.182	2225.29
202.464	-49.633	2234.96
202.564	-49.5103	2242.85
202.665	-49.1289	2252.68
202.765	-48.8632	2260.98
202.866	-48.1456	2272.44
202.966	-46.1033	2271.58
203.067	-45.2404	2274.43
203.167	-43.7058	2285.36
203.268	-42.8537	2281.5
203.368	-42.0482	2290.91
203.469	-41.7103	2303.49
203.569	-40.9571	2305.1
203.67	-41.295	2315.37
203.77	-41.6062	2320.23
203.871	-42.0655	2313.37
203.971	-42.6686	2322.23
204.071	-43.1729	2326.62
204.172	-43.8807	2315.03
204.272	-44.1889	2328.01
204.373	-44.546	2325.44
204.473	-45.4279	2326.52
204.574	-46.6921	2322.01
204.674	-47.6164	2317.85
204.775	-48.7143	2313.19
204.875	-49.915	2296.45
204.976	-51.1008	2299.86
205.076	-51.4599	2291.09
205.177	-51.9529	2283.27
205.277	-51.9121	2282.89
205.378	-52.0302	2284.02
205.478	-52.1398	2271.8
205.579	-52.0318	2268.15
205.679	-51.8402	2264.38
205.78	-51.8801	2261.27
205.88	-51.7204	2263.11
205.981	-51.6976	2257.89
206.081	-52.169	2256.62
206.182	-52.2374	2255.82
206.282	-52.8593	2240.39
206.383	-53.2646	2233.29
206.483	-53.1408	2225.38
206.583	-53.5284	2219.84
206.684	-54.0047	2220.97
206.784	-54.3204	2220.9
206.885	-54.9411	2226.35
206.985	-55.5188	2222.46
207.086	-56.3896	2227.09
207.186	-57.7094	2224.6
207.287	-59.1673	2214.68
207.387	-60.4481	2208.56
207.488	-61.0632	2216.73
207.588	-61.9125	2212.41
207.689	-62.9821	2215.02
207.789	-64.2215	2216.93
207.89	-65.3724	2217.92
207.99	-67.2123	2218.56
208.091	-68.452	2208.4
208.191	-70.0557	2209.9
208.292	-71.0555	2215.55
208.392	-72.4447	2213.16
208.493	-73.378	2210.84
208.593	-74.6053	2212.86
208.694	-76.2404	2211.72
208.794	-77.441	2205.73
208.894	-78.1994	2206.54
208.995	-78.499	2213.27
209.095	-78.3237	2205.16
209.196	-78.4589	2200.4
209.296	-78.6894	2204.92
209.397	-78.5833	2202.04
209.497	-78.3402	2197.49
209.598	-77.905	2206.12
209.698	-77.4202	2190.25
209.799	-76.7464	2191.49
209.899	-76.1306	2186.96
210	-75.3104	2191.06
210.1	-74.8433	2197.14
210.201	-74.8879	2195.13
210.301	-74.7974	2183.91
210.402	-74.507	2193.96
210.502	-73.9215	2195.6
210.603	-73.2688	2202.15
210.703	-72.5333	2193.01
210.804	-71.7191	2192.74
210.904	-71.4124	2194.25
211.005	-70.7343	2184.15
211.105	-70.3134	2187.42
211.205	-70.1657	2192.06
211.306	-70.1621	2187.84
211.406	-70.4413	2196.53
211.507	-70.6217	2192.26
211.607	-70.6323	2187.79
211.708	-70.716	2196.01
211.808	-70.9026	2198
211.909	-70.8953	2201.3
212.009	-70.6757	2198.66
212.11	-70.4275	2192.99
212.21	-69.7718	2191.29
212.311	-69.6367	2190.93
212.411	-69.3355	2180.98
212.512	-69.605	2187.36
212.612	-69.2139	2177.5
212.713	-68.7682	2186
212.813	-68.1669	2180.93
212.914	-67.8655	2170.84
213.014	-67.2374	2168.52
213.115	-66.4512	2166.08
213.215	-65.9694	2157.4
213.316	-65.5698	2163.76
213.416	-65.1807	2147.32
213.516	-64.7029	2137.92
213.617	-64.5477	2126.77
213.717	-63.7231	2118.37
213.818	-63.2161	2103.94
213.918	-62.3474	2089.29
214.019	-61.9669	2083.83
214.119	-62.259	2077.91
214.22	-62.6468	2072.8
214.32	-63.0742	2069.19
214.421	-63.6862	2066.97
214.521	-64.0333	2059.55
214.622	-63.9926	2051.99
214.722	-64.1829	2039.17
214.823	-64.4481	2036.1
214.923	-65.0406	2025.99
215.024	-65.2747	2021.74
215.124	-65.5455	2007.6
215.225	-65.3338	1994.9
215.325	-65.543	1980.78
215.426	-65.7912	1973.75
215.526	-65.665	1972.4
215.627	-65.9614	1966.78
215.727	-66.7594	1959.17
215.827	-67.2163	1951.11
215.928	-66.7727	1946.48
216.028	-67.2562	1927.21
216.129	-66.578	1919.26
216.229	-65.9342	1919.62
216.33	-65.2283	1909.27
216.43	-64.456	1896.08
216.531	-63.7163	1882.87
216.631	-63.4566	1880.12
216.732	-62.9015	1876.2
216.832	-61.8516	1873.1
216.933	-61.3768	1879.01
217.033	-60.3532	1887.1
217.134	-59.5396	1894.31
217.234	-60.1109	1902.92
217.335	-59.6783	1898.73
217.435	-59.3484	1894.16
217.536	-58.7224	1895.07
217.636	-58.6711	1894.72
217.737	-58.4453	1893.11
217.837	-57.7841	1900.61
217.938	-57.2041	1909.14
218.038	-56.5408	1914.2
218.138	-56.622	1917.98
218.239	-56.8762	1915.35
218.339	-56.788	1924.21
218.44	-56.5925	1930.85
218.54	-56.5606	1927.41
218.641	-55.7602	1920.77
218.741	-54.9333	1925.63
218.842	-53.9041	1919.91
218.942	-52.627	1913.11
219.043	-51.6507	1890.97
219.143	-50.6732	1882.69
219.244	-49.1563	1868.69
219.344	-47.263	1868.7
219.445	-45.253	1870.16
219.545	-44.0126	1860.36
219.646	-43.3242	1851.79
219.746	-42.2618	1849.81
219.847	-40.4349	1836.87
219.947	-38.7123	1817.36
220.048	-37.369	1805.32
220.148	-36.3757	1794.94
220.249	-34.7451	1776.85
220.349	-34.0827	1757.52
220.45	-32.807	1741.44
220.55	-31.7807	1728.14
220.65	-30.4805	1720.49
220.751	-29.0505	1705.69
220.851	-28.1162	1697.5
220.952	-27.68	1685.45
221.052	-26.2241	1693.11
221.153	-25.8287	1690.77
221.253	-25.7507	1692.43
221.354	-24.8165	1685.84
221.454	-23.4721	1684.22
221.555	-22.3555	1683.62
221.655	-21.4988	1692.16
221.756	-20.9203	1686.92
221.856	-20.465	1678.05
221.957	-19.7236	1671.08
222.057	-18.9398	1671.24
222.158	-18.2607	1666.35
222.258	-16.4845	1669.63
222.359	-15.1614	1675.48
222.459	-13.859	1681.87
222.56	-12.3943	1688.61
222.66	-11.5753	1695.69
222.761	-10.7125	1693.49
222.861	-10.1585	1697.14
222.961	-9.58371	1703.19
223.062	-8.78785	1695.91
223.162	-7.87625	1685.32
223.263	-6.28684	1682.16
223.363	-4.99913	1673.67
223.464	-3.70018	1674.27
223.564	-2.21819	1662.66
223.665	-1.07597	1653.59
223.765	0.430948	1654.64
223.866	1.76218	1650.03
223.966	2.0649	1657.22
224.067	3.48504	1655.57
224.167	5.10405	1665.58
224.268	6.43726	1665.01
224.368	7.08369	1664.83
224.469	7.7051	1664.85
224.569	9.14251	1667.19
224.67	10.3594	1669.61
224.77	11.0153	1668.15
224.871	12.0659	1668.08
224.971	13.0328	1662.2
225.072	14.1486	1655.87
225.172	15.4775	1665.06
225.272	15.6594	1658.77
225.373	17.3867	1669.76
225.473	18.1791	1668.82
225.574	18.6798	1673.29
225.674	18.7788	1670.82
225.775	19.2709	1670.46
225.875	19.8968	1672.61
225.976	20.73	1673.66
226.076	21.1411	1672.89
226.177	22.0531	1663.4
226.277	22.8823	1663.94
226.378	23.5247	1665.03
226.478	24.0366	1658.83
226.579	24.7002	1650.67
226.679	25.3773	1639.37
226.78	26.5357	1638.21
226.88	27.2936	1637.38
226.981	28.7993	1637.27
227.081	29.6835	1640.8
227.182	30.6978	1640
227.282	32.5902	1644.4
227.383	33.7756	1638.05
227.483	34.389	1632.32
227.583	34.9515	1635.28
227.684	35.8982	1638.88
227.784	36.9147	1639.39
227.885	38.1741	1645.31
227.985	39.4347	1648.24
228.086	40.1869	1656.93
228.186	41.7209	1664.65
228.287	42.6622	1670.48
228.387	43.2602	1670.75
228.488	44.1784	1673.5
228.588	44.7937	1687.27
228.689	45.4792	1693.57
228.789	46.0645	1699.87
228.89	46.3019	1700.24
228.99	47.0398	1701.46
229.091	47.2456	1705.02
229.191	47.9507	1702.38
229.292	48.761	1701.86
229.392	49.6322	1700.33
229.493	50.1535	1696.06
229.593	50.2582	1692.37
229.694	50.6708	1681.59
229.794	51.4757	1682.73
229.894	51.7832	1681.05
229.995	52.1271	1675.47
230.095	52.8331	1667.84
230.196	53.5668	1664.25
230.296	54.8506	1658.58
230.397	55.3957	1663.41
230.497	55.4671	1658.5
230.598	55.7764	1650.35
230.698	56.3817	1643.58
230.799	57.3214	1641.17
230.899	57.773	1637.54
231	58.1569	1639.68
231.1	58.1434	1643.18
231.201	57.7467	1646.54
231.301	57.9459	1649.99
231.402	57.9754	1657.7
231.502	57.8863	1663.54
231.603	57.6206	1665.1
231.703	58.5286	1668.19
231.804	59.0557	1656.9
231.904	59.1267	1656.51
232.005	58.4461	1649.57
232.105	57.8507	1649.09
232.205	57.7732	1648.3
232.306	56.7069	1643.44
232.406	56.5855	1632.59
232.507	56.9507	1629.76
232.607	57.2604	1624.98
232.708	58.1031	1621.55
232.808	58.9443	1617.53
232.909	59.3566	1616.56
233.009	59.8876	1615.66
233.11	61.0666	1609.83
233.21	61.8639	1610.5
233.311	62.9223	1612.86
233.411	64.3734	1603.01
233.512	64.8694	1604.03
233.612	65.7317	1606.02
233.713	65.9784	1606.52
233.813	65.8636	1619.26
233.914	66.7648	1623.49
234.014	67.7357	1630.42
234.115	67.8743	1632.5
234.215	67.6544	1633.96
234.316	66.9135	1637.44
234.416	66.76	1634.08
234.517	66.9986	1634.61
234.617	67.4537	1634.94
234.717	67.4691	1644.84
234.818	67.6354	1647
234.918	67.7378	1647.93
235.019	67.5419	1643.49
235.119	67.2725	1643.62
235.22	67.5321	1634.7
235.32	67.1	1638.14
235.421	67.0429	1644.97
235.521	67.5	1654.32
235.622	68.1227	1663.74
235.722	68.7372	1678.98
235.823	68.5228	1681.99
235.923	69.2047	1683.87
236.024	69.4392	1693.75
236.124	70.4007	1704.77
236.225	71.9145	1712.37
236.325	73.0135	1711.29
236.426	74.0037	1719.36
236.526	75.2005	1731.33
236.627	76.0211	1735.55
236.727	76.5951	1739.48
236.828	76.7345	1748.62
236.928	77.7141	1761.67
237.028	79.3064	1771.39
237.129	81.2358	1778.63
237.229	82.4753	1784.19
237.33	83.7713	1775.11
237.43	84.4958	1786.79
237.531	84.9813	1794.87
237.631	85.7688	1804.03
237.732	86.8673	1810.09
237.832	87.6633	1816.91
237.933	88.1495	1826.85
238.033	88.5857	1833.65
238.134	89.0154	1846.92
238.234	89.009	1859.46
238.335	89.1451	1879.05
238.435	88.9716	1898.65
238.536	89.6526	1911.25
238.636	89.6773	1920.71
238.737	90.8445	1930.86
238.837	92.1154	1945.31
238.938	92.3219	1948.58
239.038	93.2729	1964.84
239.139	94.7606	1986.58
239.239	96.2283	2024.86
239.339	98.1155	2046.18
239.44	99.9459	2059.33
239.54	101.432	2066.08
239.641	103.274	2079.38
239.741	105.01	2090.99
239.842	106.73	2099.19
239.942	107.802	2107.42
240.043	109.817	2115.94
240.143	111.363	2126.02
240.244	112.549	2120.99
240.344	113.858	2123.66
240.445	114.46	2127.06
240.545	115.566	2134.27
240.646	116.359	2154.28
240.746	117.26	2159.91
240.847	118.415	2158.36
240.947	119.678	2170.16
241.048	120.732	2171.32
241.148	121.377	2171.3
241.249	121.516	2159.81
241.349	122.134	2160.65
241.45	122.938	2161.37
241.55	122.849	2167.45
241.65	123.748	2161.92
241.751	124.721	2165.1
241.851	125.441	2173.21
241.952	126.092	2179.59
242.052	126.348	2188.6
242.153	126.443	2182.57
242.253	126.758	2189.31
242.354	127.408	2202.95
242.454	127.247	2204.25
242.555	127.858	2202.37
242.655	127.785	2201.04
242.756	127.79	2211.6
242.856	127.822	2224.84
242.957	127.891	2228.88
243.057	127.553	2232.13
243.158	127.148	2242.64
243.258	126.752	2246.96
243.359	126.668	2259.82
243.459	126.63	2265.27
243.56	126.906	2262.4
243.66	127.124	2271.68
243.761	126.762	2269.16
243.861	126.612	2272.33
243.961	126.672	2274.88
244.062	126.145	2266.55
244.162	125.342	2271.13
244.263	124.904	2278.91
244.363	124.224	2276.13
244.464	123.609	2275.68
244.564	123.394	2273.78
244.665	122.885	2267.36
244.765	122.608	2264.02
244.866	122.2	2254.48
244.966	121.667	2250.97
245.067	121.422	2253.59
245.167	121.171	2239.94
245.268	120.952	2236.08
245.368	120.805	2232.8
245.469	121.412	2234.93
245.569	121.594	2231.84
245.67	121.446	2224.74
245.77	121.156	2226.82
245.871	120.541	2224.37
245.971	119.597	2226.34
246.072	119.152	2238.37
246.172	119.087	2227.54
246.272	118.983	2216.67
246.373	118.53	2216.95
246.473	118.221	2227.19
246.574	118.259	2237.06
246.674	117.903	2235.67
246.775	117.24	2227.21
246.875	117.213	2225.27
246.976	117.067	2225.75
247.076	116.334	2221.87
247.177	115.842	2226.5
247.277	115.475	2226.84
247.378	114.762	2228.18
247.478	114.9	2218.86
247.579	115.085	2229.48
247.679	115.182	2230.75
247.78	114.92	2216.7
247.88	114.868	2214.48
247.981	115.394	2210.88
248.081	115.952	2218.86
248.182	115.995	2219.39
248.282	116.544	2223.16
248.383	116.61	2219.13
248.483	117.382	2210.52
248.584	117.276	2207.62
248.684	117.955	2214.62
248.784	118.824	2223.53
248.885	119.239	2231.61
248.985	119.706	2234.77
249.086	119.897	2243.7
249.186	120.469	2240.35
249.287	120.469	2249.72
249.387	121.035	2247.56
249.488	121.295	2255.99
249.588	121.432	2265.69
249.689	121.278	2265.29
249.789	121.378	2284.41
249.89	121.694	2299.77
249.99	122.539	2310.11
250.091	122.084	2302.45
250.191	122.607	2309.22
250.292	122.781	2316.35
250.392	123.266	2318.93
250.493	123.522	2322.21
250.593	124.404	2324.62
250.694	125.673	2322.97
250.794	126.913	2329.9
250.895	128.362	2334.29
250.995	129.785	2334.25
251.095	131.168	2332.28
251.196	132.006	2339.83
251.296	132.535	2337.85
251.397	132.751	2346.48
251.497	132.63	2348.02
251.598	133.39	2333.31
251.698	133.254	2335.06
251.799	133.916	2325.82
251.899	134.432	2312.79
252	134.758	2297.84
252.1	135.434	2292.81
252.201	135.739	2290.06
252.301	135.69	2287.49
252.402	135.925	2287.22
252.502	136.613	2287.84
252.603	136.079	2276.46
252.703	135.564	2271.08
252.804	135.114	2249.14
252.904	134.292	2238.9
253.005	133.643	2230.66
253.105	132.541	2217.09
253.206	132.346	2206.42
253.306	131.805	2197.83
253.406	132.137	2185.92
253.507	131.742	2181.04
253.607	132.012	2181.2
253.708	131.492	2185.64
253.808	130.832	2185.48
253.909	130.01	2187.3
254.009	129.03	2203.75
254.11	128.178	2203.93
254.21	127.144	2209.73
254.311	126.701	2210.98
254.411	125.602	2207.77
254.512	124.51	2209.84
254.612	123.193	2210.3
254.713	122.284	2218.48
254.813	121.162	2227.26
254.914	120.29	2236.11
255.014	118.788	2234.85
255.115	118.097	2243.43
255.215	116.821	2254.17
255.316	115.522	2258.54
255.416	114.359	2268.64
255.517	112.802	2265.4
255.617	110.513	2257.86
255.717	108.37	2250.27
255.818	106.583	2262.44
255.918	104.56	2262.88
256.019	103.081	2258.27
256.119	101.2	2263.33
256.22	99.4805	2255.38
256.32	98.8582	2252.79
256.421	98.4069	2256.53
256.521	98.0088	2258.11
256.622	96.9975	2268.48
256.722	96.7599	2273.27
256.823	95.5941	2276.37
256.923	94.2488	2271.96
257.024	93.1191	2278.38
257.124	91.9773	2288.4
257.225	90.2372	2286.94
257.325	89.5807	2279.92
257.426	88.6028	2274.8
257.526	87.477	2278.74
257.627	86.7544	2293.54
257.727	86.4326	2290.06
257.828	85.3823	2283.16
257.928	85.0431	2279.38
258.028	84.2573	2273.45
258.129	84.0475	2261.01
258.229	83.4941	2266.47
258.33	83.0794	2262.68
258.43	81.9317	2254.07
258.531	81.1868	2245.1
258.631	79.9945	2242.86
258.732	79.2796	2234.09
258.832	78.5173	2235.31
258.933	77.9104	2231.57
259.033	77.4227	2235.12
259.134	77.0955	2217.96
259.234	76.815	2213.7
259.335	76.0576	2218.17
259.435	75.7141	2205.75
259.536	75.1467	2210.74
259.636	75.1015	2200.94
259.737	74.8488	2205.78
259.837	75.283	2209.7
259.938	74.602	2217.59
260.038	74.7452	2218.28
260.139	74.3104	2230.26
260.239	73.9423	2232.6
260.34	73.2039	2240.79
260.44	72.0728	2246.85
260.54	71.6283	2250.12
260.641	70.9337	2247.28
260.741	70.0706	2256.01
260.842	69.3104	2260.12
260.942	68.5449	2261.9
261.043	67.692	2264.47
261.143	66.6608	2270.6
261.244	65.5025	2272.55
261.344	63.7391	2273.87
261.445	62.3285	2290.03
261.545	61.2493	2281.28
261.646	60.1206	2286.09
261.746	58.8954	2287.26
261.847	57.8005	2286.95
261.947	57.2242	2286.19
262.048	56.7726	2292.83
262.148	55.6333	2276.59
262.249	54.8379	2272.03
262.349	53.8619	2274.57
262.45	53.0924	2284.71
262.55	51.7941	2286.12
262.651	50.8209	2291.97
262.751	49.706	2293.87
262.851	49.071	2297.36
262.952	48.3407	2313.59
263.052	47.7415	2309.64
263.153	47.0871	2323.59
263.253	46.5441	2319.39
263.354	45.9332	2318.83
263.454	45.3945	2319.87
263.555	44.5362	2334.15
263.655	43.6631	2338.61
263.756	42.1933	2339.9
263.856	40.5163	2333.25
263.957	39.0074	2337.91
264.057	37.628	2337.31
264.158	36.3599	2342.19
264.258	35.0303	2350.99
264.359	34.0101	2349.16
264.459	32.5451	2346.52
264.56	31.4928	2342.32
264.66	30.4349	2342.39
264.761	29.3052	2342
264.861	27.5362	2345.02
264.962	26.5716	2343.91
265.062	25.754	2347.3
265.162	24.9561	2341.13
265.263	23.9024	2346.22
265.363	23.3228	2354.16
265.464	23.0805	2356.3
265.564	22.464	2352.91
265.665	22.0518	2350.92
265.765	21.5979	2357.95
265.866	20.9664	2362.09
265.966	20.4969	2359.74
266.067	19.7762	2363.59
266.167	19.3607	2381.68
266.268	19.0517	2381.75
266.368	18.4669	2382.4
266.469	17.5971	2383.55
266.569	15.8678	2398.69
266.67	14.4056	2398.42
266.77	13.204	2395.41
266.871	12.3767	2383.06
266.971	11.4801	2382.47
267.072	10.3982	2377.61
267.172	9.87279	2379.22
267.273	9.29085	2375.81
267.373	8.42157	2378.47
267.473	7.63327	2378.94
267.574	7.56429	2378.45
267.674	7.10671	2381.91
267.775	6.8009	2389.3
267.875	6.7595	2397.37
267.976	6.32434	2393.2
268.076	5.3995	2389.24
268.177	4.58307	2388.12
268.277	3.58219	2383.57
268.378	2.70995	2393.88
268.478	1.3419	2393.22
268.579	0.29394	2395.72
268.679	-1.06822	2404.66
268.78	-1.94647	2409.66
268.88	-2.65266	2410.32
268.981	-3.99691	2393.29
269.081	-5.09608	2393.15
269.182	-6.56892	2390.26
269.282	-8.00392	2398.87
269.383	-9.63548	2390.52
269.483	-10.4828	2380.25
269.584	-11.4078	2373.57
269.684	-12.7445	2366.4
269.784	-13.9794	2352.88
269.885	-15.2874	2350.41
269.985	-17.3465	2347.8
270.086	-19.145	2341.55
270.186	-20.3546	2337.54
270.287	-21.6652	2346.42
270.387	-22.876	2330.99
270.488	-23.9341	2332.4
270.588	-25.9291	2321.77
270.689	-27.6197	2317.03
270.789	-29.1396	2318.97
270.89	-30.8824	2328.03
270.99	-31.8614	2344.23
271.091	-32.9144	2347.9
271.191	-33.5874	2355.88
271.292	-34.245	2351.92
271.392	-35.1462	2361.08
271.493	-35.3184	2370.39
271.593	-35.6592	2382.99
271.694	-36.0712	2392.76
271.794	-36.8267	2398.58
271.895	-37.8085	2397.65
271.995	-38.97	2400.02
272.095	-39.8758	2405.44
272.196	-40.9603	2397.03
272.296	-41.3374	2385.26
272.397	-41.9472	2395.2
272.497	-42.9096	2389.3
272.598	-44.2632	2385.6
272.698	-45.1441	2380.69
272.799	-46.4333	2378.1
272.899	-47.7426	2373.61
273	-49.5065	2360.72
273.1	-50.5987	2348.79
273.201	-51.5105	2335.59
273.301	-52.15	2333.73
273.402	-53.1199	2323.74
273.502	-53.4675	2319.82
273.603	-54.1323	2298.47
273.703	-54.7265	2288.16
273.804	-54.8163	2285.31
273.904	-55.5293	2283.69
274.005	-55.3909	2277.94
274.105	-55.2333	2280.87
274.206	-55.2738	2294.13
274.306	-54.6637	2293.74
274.407	-54.1734	2282.16
274.507	-54.4939	2278.79
274.607	-54.3896	2284.45
274.708	-54.7292	2284.96
274.808	-54.9304	2284.43
274.909	-54.5656	2286.24
275.009	-53.9838	2291.51
275.11	-53.9862	2309.96
275.21	-54.1119	2305.59
275.311	-53.8731	2314.26
275.411	-53.7916	2313.64
275.512	-53.8905	2306.72
275.612	-53.1001	2313.16
275.713	-52.41	2301.68
275.813	-51.6358	2299.29
275.914	-51.0451	2293.09
276.014	-51.3086	2303.78
276.115	-51.1095	2291.72
276.215	-51.1327	2284.45
276.316	-50.7962	2289.09
276.416	-50.4413	2282.92
276.517	-50.716	2286.38
276.617	-50.723	2274.25
276.718	-50.8456	2265.66
276.818	-51.1555	2254.49
276.918	-51.2367	2246.56
277.019	-51.0505	2249.86
277.119	-50.8348	2239.64
277.22	-50.3822	2245.4
277.32	-50.0439	2240.99
277.421	-49.9421	2251.32
277.521	-49.4218	2256.45
277.622	-48.8003	2269.84
277.722	-48.5392	2279.45
277.823	-48.0518	2269.91
277.923	-47.5445	2271.44
278.024	-46.3857	2269.16
278.124	-45.7492	2271.13
278.225	-45.4774	2272.94
278.325	-45.6597	2269.55
278.426	-45.4675	2274.89
278.526	-45.5688	2270.2
278.627	-45.9693	2272
278.727	-46.0425	2274.59
278.828	-46.4795	2277.92
278.928	-46.3229	2283.14
279.029	-46.2792	2272.85
279.129	-46.3821	2264.28
279.229	-46.2951	2260.9
279.33	-46.6505	2260.91
279.43	-47.0438	2260.3
279.531	-46.8398	2266.14
279.631	-46.8015	2249.64
279.732	-47.0367	2240.66
279.832	-47.2077	2246.09
279.933	-47.5545	2238.5
280.033	-47.2502	2225.58
280.134	-47.5439	2217.21
280.234	-47.6358	2199.69
280.335	-47.7761	2194.48
280.435	-48.0435	2187.97
280.536	-48.3398	2180.26
280.636	-48.5605	2181.01
280.737	-48.656	2177.13
280.837	-49.0921	2173.92
280.938	-48.8161	2165.03
281.038	-48.7434	2167.15
281.139	-49.2704	2173.38
281.239	-49.6921	2167.66
281.34	-50.5369	2163.82
281.44	-50.6227	2147.34
281.54	-50.4341	2127.35
281.641	-50.2282	2119.03
281.741	-50.3562	2132.26
281.842	-50.1069	2126.66
281.942	-49.9546	2122.48
282.043	-49.6797	2115.47
282.143	-50.2975	2116.05
282.244	-50.5462	2116.71
282.344	-51.3547	2119.62
282.445	-51.6685	2124.5
282.545	-52.3731	2132.66
282.646	-52.9703	2135.81
282.746	-53.7634	2138.71
[truncated: 3,185 more rows]
