# Supplementary material for: Human kinesin-5 KIF11 drives the helical motion of anti-parallel and parallel microtubules around each other
Source: EMBO J. 2024 Feb 29;43(7):1244–56. doi: 10.1038/s44318-024-00048-x (PMC10987665; doi:10.1038/s44318-024-00048-x)
Supplement: Supplementary file 9 — Source Data Fig. 4 [file 44318_2024_48_MOESM9_ESM.zip]

Archive with 4 entries (2 files):
- Figure 4/
- Figure 4/.DS_Store
- Figure 4/4B/
- Figure 4/4B/Fig 4B.xlsx
