# Supplementary material for: Human kinesin-5 KIF11 drives the helical motion of anti-parallel and parallel microtubules around each other
Source: EMBO J. 2024 Feb 29;43(7):1244–56. doi: 10.1038/s44318-024-00048-x (PMC10987665; doi:10.1038/s44318-024-00048-x)
Supplement: Supplementary file 9 — Source Data Fig. 4 [file 44318_2024_48_MOESM9_ESM.zip › Figure 4/4B/Fig 4B.xlsx]

## Sheet: Sheet1
	Forward velocity (nm/s)									Extension (nm)
Cargo microtubule type	Forward and sideways						Sideways-only			Forward and sideways						Sideways-only
ATP concentration (µM)	25	30	150	200	250	1000	1000		ATP concentration (µM)	25	30	150	200	250	1000	1000
	6.332	6.336	15.36	10.14	18.53	30.42	1.1754			57.6	55.3	55.2	44.8	48.2	51.8	81.6
	6.6	6.76	17.86	7.708	16.28	30	-2.4757			58.1	62.3	43.8	52.6	73.2	45.9	92.2
	6.3	5.944	17.55	8.091	13.27	29.8	-2.1			52.6	73.1	57.8	35.9	46.7	47.3	95.4
	5.9	5.697	9.9	11.5	10.88	34.3	-1			64.3	75	49	45.8	56.3	57.9	86.8
	6.073	6.5	11.1	6.79		26.1	-0.28436			58.8	60.8	47.5	74.1		44.3	97.3
	5.1	6.836	7.267	13.71		27.8	-0.4			61.9	58.6	70.9	53.9		61	69.1
	5.895	5.319	8.108	13.72		27.46	2.7			49.5	70.7	52.5	48.3		45.7	68.2
	4.599	4.887	11.44	20.55		28.62	-1.2			56.3	63.3	50.2	48.5		51.7	73
			8.4	20.09		27.1	1.5					51.6	37.1		41.8	81
			10.2	17.86		29.14	0.8					45.1	54.2		51	77.6
			12.6	17.77		31.01	-0.3					46.7	51.1		60.8	78.4
			11.75	18.29		28.14	-1.2					41.1	51.9		49.4	65.2
			10.52	16.7		26.67	-0.1					42.3	58.5		56	78.2
			12.9	17.52		26.4	-5.9					60.7	64.4		39.5	65
			11.1	19.53		29.14	0.94358					67.2	51.3		49.9	76.1
			9.99	16.89		30.33	-1.6206					34.5	47.1		45	82.6
			9.1	17.05		26.8	-0.87839					48.2	53.5		57.7	80.9
			9.7	13.87		25.33	-0.10389					56.6	60.1		65.6	70.7
			10.8	14.45		29.65	-0.84907					41.7	63.5		53.9	77.1
			12.2	13.02		26.92	-0.66184					50.7	62.5		41.6	77.7
			12.8	15.28		28.96	-0.47816					38.3	57.1		41.2	72.2
			13.3	12.99		26.44	1.157					49.7	72.7		50	82.8
			11.2	15.19		26.36	-0.30891					60.7	64.4		40.8	77.1
			13.14	14.71		24.32	-0.8324					65.7	42.1		47.7	77.7
				12.73		25.58	-1.8409						50.6		58.7	71.1
				13.67		23.93	-0.17129						54.8		37.4	78.3
				14.38		26.82	1.3416						49		44.7	84.7
				19.05		26.23	-0.16437						67		41.9	75.4
				19.78		27.56	0.90061						68.5		42.8	88.6
				23.47		27.62	0.23676						66.4		25.8	69.4
				18.39		26.24	-0.65331						56.6		55.1	61.4
						28.34	-0.53206								54.9	76.2
						31.14	0.58908								36.1	100.4
						24.61	-0.63633								43.5	75.4
						24.49	-0.56407								30.4	70.8
						25.82	0.1758								42	70.8
						28.91	-1.1726								40.8	82.2
						27.44	1.8884								51.6	89.6
						35.1	1.0356								61.7	99.4
						28.55	-0.72806								50.8	78.8
						27.37	0.39644								51.3	62
						26.09	-0.7754								28	73.1
						29.06	1.4628								51.3	73.6
						28.9	1.629								43.9	68.6
							1.3989									72.7
						26.1	1								67.7	75.1
						27.66	1.814								50	73.4
						26.9	-2.8853								53.4	70.6
						26.6	-1.2441								42.1	75.2
						27.5	-0.8823								44	64.9
						26.9	2.2892								42.9	53
						27.48	-0.55722								57.5	75.3
						28.26	-1.2377								81.1	75.8
						25	-0.98097								42.9	67.8
						26.9	-0.46608								41.7	79.5
						23.7	-1.9403								35.6	88.7
						26.65	-1.9186								58.4	67
						27.49	-1.6116								49.2	61.7
						29.41									54.8
						24.1	0.9935								43.6	72.7
						25.8	1.0301								56.1	85.4
						27.15	1.9298								63.4	93.2
						25.2	1.6805								61.7	99.9
						22.3	2.8318								39.6	66.6
						26	0.87								63.8	42.3
						24.3	2.2011								54.1	81
						29.1	1.1036								55	82
						29.6	0.8817								46	86.9
						29	3.5273								44.5	47.5
						28.7	2.0779								48.4	72
						22.8	0.5672								39.9	76.2
						20.9	3.0977								49.5	82.9
						23.9	1.0091								64.6	79.1
						27.5	0.93108								55.9	57.5
						25.8	0.9461								37.6	86.6
						23.6	0.92919								52.7	74.2
						28	3.8048								61.5	59
						24.6	1.4604								44.2	115.1
						25.3	0.56479								41.4	68.6
						24.7	-0.99905								51.2	63.8
						24.8									52.8
						26.3									42.2
						26.7	5.2613								65.2	83.6
						28.9	2.5274								49.4	82.7
						26.7	0.32449								58	77.5
						26.8	-2.2662								57.9	75.2
						21	1.4318								27.5	83.7
						33.1	-2.6404								68.4	76.3
						21	1.5863								56.7	74.4
							-0.90798									63.1
							1.3452									88.4
							1.1056									80.4
							1.2127									56.9
							0.37663									78.6
							1.2195									63.3
							-0.69579									89.3
							0.55006									68.1
							1.4869									69.4
							1.2379									77.7
							0.88463									66.8
							-0.89375									83
							0.88643									75.1
							-2.3184									70.8
							4.7873									57.6
							5.7558									67.9
							1.9512									89.2
							0.86218									14
							-0.5805									91
							2.8295									86.1
							0									70.7
							-2.0476									76.7
							0.82548									66.6
							2.9344									62.1
							0.7									73.1
							2.4487									76.7
							0.84517									65.8
							2.2362									64.6
							-0.53343									73.1
							3.6169									73.9
							-1.7951									78.9
							2.2782									71.4
							1.3077									68.1
							6.1207									69.2
							-2.9076									129.8
							2.206									80
							-2.2276									79.9
							-0.92384									73.6
							-0.45703									76.6
							-4.4512									74.7
							2.9493									70.8
							1.7534									86
							0.68901									71.2
							3.693									90.3
							2.2621									18.8
							-0.1203									32.4
							-2.224									103
							3.6495									68.8
							0.93214									83.6
							-1.0053									90
							-2.7986									80.8
							-2.3658									78.4
							3.221									79.2
							3.7801									97.8
							1.8962									23.9
							4.533									82.8
							1.5756									66.2
							3.1112									77.8
							0.3686									81.7
							-2.3366									67.8
							-3.9159									81.6
							1.3324									43
							0.048563									80.1
							2.6109									80.9
							0.67754									113.9
							2.8631									70.6
							1.2442									86.6
							-2.7151									90.7
							3.2003									78.8
							1.095									102.7
							-0.13532									79.4
							3.8265									67.7
							-3.3817									52.7
							2.1304									84.6
							0.8405									94.4
