# Supplementary material for: Human kinesin-5 KIF11 drives the helical motion of anti-parallel and parallel microtubules around each other
Source: EMBO J. 2024 Feb 29;43(7):1244–56. doi: 10.1038/s44318-024-00048-x (PMC10987665; doi:10.1038/s44318-024-00048-x)
Supplement: Supplementary file 10 — Source Data Fig. 5 [file 44318_2024_48_MOESM10_ESM.zip]

Archive with 13 entries (8 files):
- Figure 5/
- Figure 5/.DS_Store
- Figure 5/5B/
- Figure 5/5B/.DS_Store
- Figure 5/5B/Fig 5B.xlsx
- Figure 5/5C/
- Figure 5/5C/.DS_Store
- Figure 5/5C/Fig 5C.xlsx
- Figure 5/5D/
- Figure 5/5D/.DS_Store
- Figure 5/5D/Fig 5D.xlsx
- Figure 5/5E/
- Figure 5/5E/Fig 5E.xlsx
