# Supplementary material for: Human kinesin-5 KIF11 drives the helical motion of anti-parallel and parallel microtubules around each other
Source: EMBO J. 2024 Feb 29;43(7):1244–56. doi: 10.1038/s44318-024-00048-x (PMC10987665; doi:10.1038/s44318-024-00048-x)
Supplement: Supplementary file 10 — Source Data Fig. 5 [file 44318_2024_48_MOESM10_ESM.zip › Figure 5/5B/Fig 5B.xlsx]

## Sheet: Sheet1
Forward velocity (nm/s)
NL14	NL16	NL18-WT	NL20	NL22
54.2	34.5	30.421	118.6	135.8
106.7	58.8	29.952	61.5	123.3
44.6	23	29.767	171.3	143.8
78.1	82.6	34.287	159.3	138.2
115.6	59.6	26.142	141.8	110.6
28.2	38.5	27.831	164.1	147.3
76.2	70.6	27.456	122.9	153.6
107	60.5	28.616	141.8
39.5	24.7	27.118	70.3
68.9	36	29.143	126.2
67.8	36.7	31.013	122.7
96.1		28.138	131.6
		26.673	149.3
		26.404	134.3
		29.142	129.2
		30.331	148.4
		26.804	146
		25.334	52.6
		29.647
		26.922
		28.96
		26.435
		26.361
		24.324
		25.583
		23.927
		26.82
		26.225
		27.564
		27.622
		26.244
		28.339
		31.142
		24.61
		24.49
		25.823
		28.915
		27.438
		35.103
		28.545
		27.37
		26.091
		29.056
		28.901
		26.094
		27.665
		26.928
		26.568
		27.475
		26.908
		27.48
		28.26
		25.048
		26.883
		23.738
		26.652
		27.488
		29.406
		24.067
		25.784
		27.153
		25.203
		22.324
		26.035
		24.336
		29.132
		29.642
		29.02
		28.739
		22.787
		20.937
		23.863
		27.544
		25.836
		23.64
		27.986
		24.585
		25.315
		24.691
		24.819
		26.297
		26.651
		28.911
		26.732
		26.838
		21.022
		33.126
		20.996
