# Supplementary material for: Human kinesin-5 KIF11 drives the helical motion of anti-parallel and parallel microtubules around each other
Source: EMBO J. 2024 Feb 29;43(7):1244–56. doi: 10.1038/s44318-024-00048-x (PMC10987665; doi:10.1038/s44318-024-00048-x)
Supplement: Supplementary file 10 — Source Data Fig. 5 [file 44318_2024_48_MOESM10_ESM.zip › Figure 5/5D/Fig 5D.xlsx]

## Sheet: Sheet1
Pitch (µm)
NL14	NL16	NL18-WT	NL20	NL22
0.94176	0.9678	1.3065	1.127	6.3921
2.8664	0.97849	1.4791	1.1091	3.4516
1.4992	1.5249	1.3443	3.0767	3.4249
1.2169	2.0542	1.8938	6.1986	3.535
1.7702	1.0962	1.1009	1.9909	4.6498
0.57062	0.63619	1.2648	6.1817	5.8293
3.9872	1.3114	1.3954	3.2309	2.2177
4.9658	2.0228	1.4789	5.4231
2.2628	0.46085	1.395	1.3737
1.8236	1.1871	1.457	3.6586
1.6021	0.86456	1.5404	1.1044
5.0146		1.5265	1.9184
		1.3876	3.9104
		1.8092	4.2577
		1.3123	4.1933
		1.4052	7.2642
		1.4332	5.573
		1.3758	2.0773
		1.5603
		1.5217
		1.5819
		1.1155
		1.1236
		1.7324
		1.7097
		1.7453
		1.8264
		1.979
		2.3021
		1.4803
		1.7075
		1.1591
		1.7596
		1.9392
		1.5715
		1.2229
		1.6527
		1.3122
		1.7765
		1.476
		2.155
		1.3929
		1.5264
		1.4883
		1.9094
		1.3574
		1.4315
		0.77328
		1.704
		1.2362
		1.7387
		2.2838
		1.7411
		1.7604
		1.6794
		1.6159
		1.4107
		1.37
		1.7088
		2.1066
		1.6433
		1.1845
		1.398
		1.4837
		1.8493
		1.6359
		1.5415
		1.5957
		1.7885
		0.97954
		0.92814
		1.0755
		1.4354
		1.6222
		2.1504
		1.8747
		1.1808
		1.4708
		1.495
		1.4515
		1.9505
		1.5759
		1.8414
		2.0236
		1.0227
		0.91369
		1.7457
		1.398
