# Supplementary material for: Human kinesin-5 KIF11 drives the helical motion of anti-parallel and parallel microtubules around each other
Source: EMBO J. 2024 Feb 29;43(7):1244–56. doi: 10.1038/s44318-024-00048-x (PMC10987665; doi:10.1038/s44318-024-00048-x)
Supplement: Supplementary file 10 — Source Data Fig. 5 [file 44318_2024_48_MOESM10_ESM.zip › Figure 5/5E/Fig 5E.xlsx]

## Sheet: Sheet1
Forward velocity (nm/s)						Pitch (µm)
NL14	NL16	NL18-WT	NL20	NL22		NL14	NL16	NL18-WT	NL20	NL22
54.2	34.5	30.421	118.6	135.8		0.94176	0.9678	1.3065	1.127	6.3921
106.7	58.8	29.952	61.5	123.3		2.8664	0.97849	1.4791	1.1091	3.4516
44.6	23	29.767	171.3	143.8		1.4992	1.5249	1.3443	3.0767	3.4249
78.1	82.6	34.287	159.3	138.2		1.2169	2.0542	1.8938	6.1986	3.535
115.6	59.6	26.142	141.8	110.6		1.7702	1.0962	1.1009	1.9909	4.6498
28.2	38.5	27.831	164.1	147.3		0.57062	0.63619	1.2648	6.1817	5.8293
76.2	70.6	27.456	122.9	153.6		3.9872	1.3114	1.3954	3.2309	2.2177
107	60.5	28.616	141.8			4.9658	2.0228	1.4789	5.4231
39.5	24.7	27.118	70.3			2.2628	0.46085	1.395	1.3737
68.9	36	29.143	126.2			1.8236	1.1871	1.457	3.6586
67.8	36.7	31.013	122.7			1.6021	0.86456	1.5404	1.1044
96.1		28.138	131.6			5.0146		1.5265	1.9184
		26.673	149.3					1.3876	3.9104
		26.404	134.3					1.8092	4.2577
		29.142	129.2					1.3123	4.1933
		30.331	148.4					1.4052	7.2642
		26.804	146					1.4332	5.573
		25.334	52.6					1.3758	2.0773
		29.647						1.5603
		26.922						1.5217
		28.96						1.5819
		26.435						1.1155
		26.361						1.1236
		24.324						1.7324
		25.583						1.7097
		23.927						1.7453
		26.82						1.8264
		26.225						1.979
		27.564						2.3021
		27.622						1.4803
		26.244						1.7075
		28.339						1.1591
		31.142						1.7596
		24.61						1.9392
		24.49						1.5715
		25.823						1.2229
		28.915						1.6527
		27.438						1.3122
		35.103						1.7765
		28.545						1.476
		27.37						2.155
		26.091						1.3929
		29.056						1.5264
		28.901						1.4883
		26.094
		27.665						1.9094
		26.928						1.3574
		26.568						1.4315
		27.475						0.77328
		26.908						1.704
		27.48						1.2362
		28.26						1.7387
		25.048						2.2838
		26.883						1.7411
		23.738						1.7604
		26.652						1.6794
		27.488						1.6159
		29.406						1.4107
		24.067						1.37
		25.784						1.7088
		27.153						2.1066
		25.203						1.6433
		22.324						1.1845
		26.035						1.398
		24.336						1.4837
		29.132						1.8493
		29.642						1.6359
		29.02						1.5415
		28.739						1.5957
		22.787						1.7885
		20.937						0.97954
		23.863						0.92814
		27.544						1.0755
		25.836						1.4354
		23.64						1.6222
		27.986						2.1504
		24.585						1.8747
		25.315						1.1808
		24.691						1.4708
		24.819						1.495
		26.297						1.4515
		26.651						1.9505
		28.911						1.5759
		26.732						1.8414
		26.838						2.0236
		21.022						1.0227
		33.126						0.91369
		20.996						1.7457
								1.398
