# Supplementary material for: Human kinesin-5 KIF11 drives the helical motion of anti-parallel and parallel microtubules around each other
Source: EMBO J. 2024 Feb 29;43(7):1244–56. doi: 10.1038/s44318-024-00048-x (PMC10987665; doi:10.1038/s44318-024-00048-x)
Supplement: Supplementary file 11 — Appendix Figures Source Data [file 44318_2024_48_MOESM11_ESM.zip]

Archive with 52 entries (29 files):
- Appendix Figure S2/
- Appendix Figure S2/.DS_Store
- Appendix Figure S2/S2A/
- Appendix Figure S2/S2A/Appendix Fig S2A.xlsx
- Appendix Figure S2/S2B/
- Appendix Figure S2/S2B/Appendix Fig S2B.xlsx
- Appendix Figure S5/
- Appendix Figure S5/.DS_Store
- Appendix Figure S5/S5A/
- Appendix Figure S5/S5A/Appendix Fig S5A.xlsx
- Appendix Figure S5/S5B/
- Appendix Figure S5/S5B/Appendix Fig S5B.xlsx
- Appendix Figure S5/S5C/
- Appendix Figure S5/S5C/Appendix Fig S5C.xlsx
- Appendix Figure S5/S5D/
- Appendix Figure S5/S5D/Appendix Fig S5D.xlsx
- Appendix Figure S3/
- Appendix Figure S3/.DS_Store
- Appendix Figure S3/S3A/
- Appendix Figure S3/S3A/Appendix Fig S3A.xlsx
- Appendix Figure S3/S3B/
- Appendix Figure S3/S3B/Appendix Fig S3B.xlsx
- Appendix Figure S3/S3C/
- Appendix Figure S3/S3C/Appendix Fig S3C.xlsx
- Appendix Figure S3/S3D/
- Appendix Figure S3/S3D/Appendix Fig S3D.xlsx
- Appendix Figure S6/
- Appendix Figure S6/.DS_Store
- Appendix Figure S6/S6A/
- Appendix Figure S6/S6A/.DS_Store
- Appendix Figure S6/S6A/Appendix Figure S6A.xlsx
- Appendix Figure S6/S6B/
- Appendix Figure S6/S6B/Appendix Fig S6B.xlsx
- Appendix Figure S6/S6C/
- Appendix Figure S6/S6C/.DS_Store
- Appendix Figure S6/S6C/Appendix Fig S6C.xlsx
- Appendix Figure S6/S6C/~$Appendix Fig S6A.xlsx
- Appendix Figure S6/S6C/~$Appendix Fig S6D.xlsx
- Appendix Figure S6/S6D/
- Appendix Figure S6/S6D/.DS_Store
- Appendix Figure S6/S6D/Appendix Figure S6D.xlsx
- Appendix Figure S6/S6D/~$Appendix Figure S6D.xlsx
- Appendix Figure S4/
- Appendix Figure S4/.DS_Store
- Appendix Figure S4/S4A/
- Appendix Figure S4/S4A/Appendix Fig S4A.xlsx
- Appendix Figure S4/S4B/
- Appendix Figure S4/S4B/Appendix Fig S4B.xlsx
- Appendix Figure S4/S4C/
- Appendix Figure S4/S4C/Appendix Fig S4C.xlsx
- Appendix Figure S4/S4D/
- Appendix Figure S4/S4D/Appendix Fig S4D.xlsx
