# Supplementary material for: Human kinesin-5 KIF11 drives the helical motion of anti-parallel and parallel microtubules around each other
Source: EMBO J. 2024 Feb 29;43(7):1244–56. doi: 10.1038/s44318-024-00048-x (PMC10987665; doi:10.1038/s44318-024-00048-x)
Supplement: Supplementary file 11 — Appendix Figures Source Data [file 44318_2024_48_MOESM11_ESM.zip › Appendix Figure S2/S2A/Appendix Fig S2A.xlsx]

## Sheet: Sheet1
Forward velocity
nm/s
KIF11 without EGFP	KIF11
16.081	30.421
16.816	29.952
18.135	29.767
15.952	34.287
15.449	26.142
15.312	27.831
16.769	27.456
17.551	28.616
14.234	27.118
15.376	29.143
17.144	31.013
15.723	28.138
17.126	26.673
16.829	26.404
10.759	29.142
	30.331
	26.804
	25.334
	29.647
	26.922
	28.96
	26.435
	26.361
	24.324
	25.583
	23.927
	26.82
	26.225
	27.564
	27.622
	26.244
	28.339
	31.142
	24.61
	24.49
	25.823
	28.915
	27.438
	35.103
	28.545
	27.37
	26.091
	29.056
	28.901
	26.094
	27.665
	26.928
	26.568
	27.475
	26.908
	27.48
	28.26
	25.048
	26.883
	23.738
	26.652
	27.488
	29.406
	24.067
	25.784
	27.153
	25.203
	22.324
	26.035
	24.336
	29.132
	29.642
	29.02
	28.739
	22.787
	20.937
	23.863
	27.544
	25.836
	23.64
	27.986
	24.585
	25.315
	24.691
	24.819
	26.297
	26.651
	28.911
	26.732
	26.838
	21.022
	33.126
	20.996
