# Supplementary material for: Human kinesin-5 KIF11 drives the helical motion of anti-parallel and parallel microtubules around each other
Source: EMBO J. 2024 Feb 29;43(7):1244–56. doi: 10.1038/s44318-024-00048-x (PMC10987665; doi:10.1038/s44318-024-00048-x)
Supplement: Supplementary file 11 — Appendix Figures Source Data [file 44318_2024_48_MOESM11_ESM.zip › Appendix Figure S5/S5A/Appendix Fig S5A.xlsx]

## Sheet: Sheet1
	Forward velocity
	nm/s
Buffer condition	BRB80 without Tween-20	BRB40	Hepes
	32.417	18.378	21.654
	21.359	14.13	13.447
	32.617	16.913	32.506
	25.807	11.21	19.387
	19.84	22.304	23.675
	18.162	18.704	26.192
	16.466	13.812	26.876
	11.358	11.665	21.817
	16.666	12.717	25.272
	19.812	13.861	32.656
	13.806	16.657	32.756
	15.552	15.05	20.856
	14.658	13.133	39.078
	12.256	15.766	27.537
	24.401	14.04	26.436
	33.332	15.455	26.304
		22.651	23.147
		16.824	29.559
		13.467
		15.045
		14.658
		7.1165
		7.8174
		8.4259
		21.706
		23.064
		23.986
		30.881
		28.152
		25.316
		28.86
		22.702
		22.601
		21.57
		22.959
		18.817
		18.038
		19.301
