# Supplementary material for: Human kinesin-5 KIF11 drives the helical motion of anti-parallel and parallel microtubules around each other
Source: EMBO J. 2024 Feb 29;43(7):1244–56. doi: 10.1038/s44318-024-00048-x (PMC10987665; doi:10.1038/s44318-024-00048-x)
Supplement: Supplementary file 11 — Appendix Figures Source Data [file 44318_2024_48_MOESM11_ESM.zip › Appendix Figure S5/S5B/Appendix Fig S5B.xlsx]

## Sheet: Sheet1
	Angular velocity
	rad/s
Buffer condition	BRB80 without Tween-20	BRB40	Hepes
	0.158143	0.0619277	0.0847373
	0.125158	0.0875412	0.0720293
	0.154793	0.111301	0.128992
	0.136686	0.0972539	0.0897252
	0.127069	0.076218	0.0772042
	0.101476	0.069084	0.100747
	0.109478	0.081111	0.121788
	0.0602415	0.10918	0.122589
	0.105223	0.0806208	0.0939823
	0.106728	0.0681444	0.0777391
	0.098814	0.0944385	0.134717
	0.137491	0.0980155	0.0950788
	0.0773525	0.0949495	0.129853
	0.0829004	0.0696676	0.106146
	0.0980017	0.0903328	0.132677
	0.189104	0.101183	0.105181
		0.0761764	0.101844
		0.0831307	0.111301
		0.0913626
		0.0796823
		0.0717218
		0.0530003
		0.0744771
		0.0627064
		0.120481
		0.175082
		0.0828851
		0.128838
		0.189002
		0.208688
		0.234675
		0.0564324
		0.0505364
		0.0546411
		0.060713
		0.0527201
		0.106243
		0.0726632
