# Supplementary material for: Human kinesin-5 KIF11 drives the helical motion of anti-parallel and parallel microtubules around each other
Source: EMBO J. 2024 Feb 29;43(7):1244–56. doi: 10.1038/s44318-024-00048-x (PMC10987665; doi:10.1038/s44318-024-00048-x)
Supplement: Supplementary file 11 — Appendix Figures Source Data [file 44318_2024_48_MOESM11_ESM.zip › Appendix Figure S5/S5D/Appendix Fig S5D.xlsx]

## Sheet: Sheet1
	Extension
	nm
Buffer condition	BRB80 without Tween-20	BRB40	Hepes
	49.17	48.5	65.18
	58.92	52.09	49.205
	42.405	77.96	57.14
	44.79	43.02	52.795
	43.49	67.58	77.62
	51.735	48.735	47.76
	51.09	39.725	67.81
	36.96	39.105	57.685
	32.625	42.71	59.1
	49.38	44.905	65.34
	43.13	50.925	58.275
	44.26	47.615	52.385
	38.075	40.65	61.08
	44.7	49.16	61.16
	40.635	38.78	61.465
	57.555	53.12	53.995
		53.8	58.805
		25.575	58.585
		45.525
		58.57
		34.775
		41.58
		41.61
		46.335
		31.3
		43.73
		52.385
		47.555
		36.86
		33.655
		21.481
		42.67
		56.98
		47.675
		48.145
		44.79
		53.325
		45.89
