# Supplementary material for: Human kinesin-5 KIF11 drives the helical motion of anti-parallel and parallel microtubules around each other
Source: EMBO J. 2024 Feb 29;43(7):1244–56. doi: 10.1038/s44318-024-00048-x (PMC10987665; doi:10.1038/s44318-024-00048-x)
Supplement: Supplementary file 11 — Appendix Figures Source Data [file 44318_2024_48_MOESM11_ESM.zip › Appendix Figure S3/S3A/Appendix Fig S3A.xlsx]

## Sheet: Sheet1
Cargo microtubule length	Forward velocity
µm	nm/s
1.8123	30.421
2.7378	29.952
3.0577	29.767
1.78	34.287
3.0438	26.142
1.2553	27.831
1.6866	27.456
1.791	28.616
1.6966	27.118
1.8174	29.143
3.3412	31.013
1.375	28.138
1.7996	26.673
1.2678	26.404
1.8451	29.142
3.6011	30.331
1.7431	26.804
2.7793	25.334
0.9216	29.647
2.507	26.922
1.958	28.96
1.3368	26.435
1.0683	26.361
1.3798	24.324
1.6741	25.583
1.3727	23.927
0.90696	26.82
1.3767	26.225
2.6563	27.564
2.9633	27.622
1.8355	26.244
3.58	28.339
2.1106	31.142
1.2491	24.61
0.94217	24.49
2.0368	25.823
1.3762	28.915
1.5144	27.438
1.6296	35.103
1.1305	28.545
1.221	27.37
1.7642	26.091
2.5429	29.056
1.7555	28.901
0.89317	26.094
1.5871	27.665
2.0147	26.928
0.72281	26.568
0.80733	27.475
1.6432	26.908
2.0207	27.48
0.90166	28.26
2.3402	25.048
1.2828	26.883
1.4325	23.738
3.0928	26.652
1.4589	27.488
1.2528	29.406
1.4195	24.067
1.266	25.784
2.2841	27.153
1.1056	25.203
1.2638	22.324
2.2991	26.035
1.1062	24.336
2.904	29.132
1.3096	29.642
1.9667	29.02
3.1592	28.739
1.0302	22.787
1.0215	20.937
1.0293	23.863
3.0196	27.544
3.1295	25.836
2.0693	23.64
1.4978	27.986
2.5925	24.585
2.3585	25.315
1.645	24.691
1.8538	24.819
2.2139	26.297
3.1377	26.651
1.5227	28.911
2.5112	26.732
0.90672	26.838
1.2778	21.022
2.5712	33.126
1.0072	20.996
