# Supplementary material for: Human kinesin-5 KIF11 drives the helical motion of anti-parallel and parallel microtubules around each other
Source: EMBO J. 2024 Feb 29;43(7):1244–56. doi: 10.1038/s44318-024-00048-x (PMC10987665; doi:10.1038/s44318-024-00048-x)
Supplement: Supplementary file 11 — Appendix Figures Source Data [file 44318_2024_48_MOESM11_ESM.zip › Appendix Figure S3/S3D/Appendix Fig S3D.xlsx]

## Sheet: Sheet1
	Standard devitation
	%
fMT #	Forward velocity	Angular velocity	Pitch
1	0.4	6.2	6.752
2	0.2	1.7	0.511595
3	16.6	23.2	6.8669
4	13.2	5.5	15.1057
5	3.4	26.2	30.3777
6	1.8	13.3	19.1644
7	4.5	21.8	18.9252
8	3.97	9.5	15.6538
