# Supplementary material for: Human kinesin-5 KIF11 drives the helical motion of anti-parallel and parallel microtubules around each other
Source: EMBO J. 2024 Feb 29;43(7):1244–56. doi: 10.1038/s44318-024-00048-x (PMC10987665; doi:10.1038/s44318-024-00048-x)
Supplement: Supplementary file 11 — Appendix Figures Source Data [file 44318_2024_48_MOESM11_ESM.zip › Appendix Figure S6/S6A/Appendix Figure S6A.xlsx]

## Sheet: Sheet1
Time	Sideways distance	Fluorescence intensity	Forward distance
s	nm	AU	µm
264.76	-100.492	1586.63	0.106395
264.861	-100.298	1592.1	0.111133
264.961	-100.297	1599.59	0.106477
265.062	-100.695	1596	0.111591
265.162	-100.471	1600.69	0.105137
265.263	-100.58	1594.05	0.100889
265.363	-100.365	1594.9	0.102621
265.463	-100.6	1590.2	0.105921
265.564	-100.893	1589.33	0.109565
265.664	-100.688	1594.75	0.11909
265.765	-100.197	1598.23	0.119319
265.865	-100.035	1596.11	0.116819
265.966	-100.156	1590.63	0.122668
266.066	-100.03	1586.54	0.117113
266.167	-99.9659	1582.98	0.121165
266.267	-99.9432	1588.72	0.131752
266.368	-100.404	1593.44	0.136131
266.468	-100.464	1582.54	0.134775
266.569	-100.089	1577.83	0.142225
266.669	-99.9228	1575.7	0.145705
266.77	-99.9198	1584.14	0.142029
266.87	-100.003	1580.42	0.146408
266.971	-100.17	1578.26	0.144464
267.071	-100.454	1575.83	0.159381
267.172	-100.541	1573.06	0.164233
267.272	-100.217	1576.29	0.163449
267.373	-100.165	1578.15	0.160459
267.473	-100.288	1576.59	0.163906
267.574	-99.9928	1576.29	0.169609
267.674	-100.12	1575.97	0.168563
267.774	-99.5042	1572.58	0.170899
267.875	-99.4077	1577.41	0.171373
267.975	-99.46	1576.9	0.174543
268.076	-99.4238	1581.7	0.168449
268.176	-98.9442	1583.07	0.175213
268.277	-98.6891	1579.78	0.178905
268.377	-98.546	1582.63	0.183398
268.478	-98.4597	1593.27	0.183268
268.578	-98.8999	1598.62	0.187793
268.679	-98.5126	1596.38	0.189983
268.779	-98.0578	1585.26	0.192711
268.88	-97.8229	1585.01	0.19495
268.98	-97.6622	1587.75	0.194917
269.081	-97.4734	1594.79	0.19691
269.181	-97.3182	1597.27	0.194884
269.282	-96.9473	1597.87	0.192254
269.382	-96.8989	1592.65	0.191894
269.483	-96.5196	1592.51	0.192891
269.583	-96.2921	1597.57	0.19093
269.684	-96.1855	1591.15	0.203413
269.784	-96.1323	1597.24	0.21137
269.885	-95.9347	1594.12	0.213053
269.985	-95.7785	1593	0.220993
270.085	-95.1462	1588.74	0.226451
270.186	-95.0886	1586.32	0.229914
270.286	-94.8819	1589.1	0.241237
270.387	-95.1316	1578.53	0.249276
270.487	-94.7908	1572.47	0.259945
270.588	-94.7708	1571.89	0.264029
270.688	-94.6912	1570.18	0.260386
270.789	-94.9127	1568.34	0.261301
270.889	-95.0811	1565.27	0.274552
270.99	-95.1718	1564.51	0.279976
271.09	-95.2054	1558.34	0.28576
271.191	-95.2946	1559.29	0.290711
271.291	-95.2163	1553.28	0.296299
271.392	-95.0344	1557.17	0.301086
271.492	-95.0182	1552.05	0.299452
271.593	-95.5834	1553.01	0.304828
271.693	-95.4514	1549.11	0.310546
271.794	-95.2817	1546.84	0.309435
271.894	-95.3557	1543.72	0.309942
271.995	-95.2509	1540.91	0.31022
272.095	-95.4385	1542.29	0.31419
272.196	-95.4004	1542.14	0.320987
272.296	-95.3915	1542.91	0.316445
272.396	-95.1735	1550.71	0.316036
272.497	-95.1431	1552.62	0.316461
272.597	-95.2685	1553	0.31584
272.698	-95.352	1553.13	0.318422
272.798	-95.6242	1557.94	0.326183
272.899	-95.4334	1558.25	0.326869
272.999	-95.3362	1552.6	0.332392
273.1	-95.4008	1552.66	0.333944
273.2	-95.7128	1547.98	0.333241
273.301	-96.0004	1550.63	0.3378
273.401	-95.9756	1548.8	0.341215
273.502	-95.6461	1551.42	0.349629
273.602	-95.128	1545.09	0.353093
273.703	-95.3669	1553.88	0.35556
273.803	-95.4084	1549.81	0.354433
273.904	-95.5698	1557.75	0.356181
274.004	-95.738	1559.22	0.357782
274.105	-96.3347	1556.17	0.35605
274.205	-96.547	1560.14	0.369691
274.306	-96.9741	1559.8	0.376684
274.406	-97.2496	1558.77	0.376521
274.507	-97.3273	1559.43	0.375932
274.607	-96.879	1559.05	0.378596
274.707	-97.2841	1567.44	0.379903
274.808	-97.2236	1567.59	0.383759
274.908	-97.5323	1570.96	0.389165
275.009	-97.7647	1573.46	0.393713
275.109	-98.2964	1578.33	0.401833
275.21	-98.8934	1580.39	0.394679
275.31	-98.8167	1580.64	0.390953
275.411	-99.0459	1580.05	0.402237
275.511	-99.1271	1584.15	0.411023
275.612	-98.8772	1586.95	0.414323
275.712	-99.3068	1584.47	0.420422
275.813	-99.3652	1587.61	0.430649
275.913	-99.3059	1583.98	0.431836
276.014	-99.1204	1585.62	0.43299
276.114	-99.2274	1587.13	0.437168
276.215	-99.5229	1580.76	0.443103
276.315	-99.8009	1574.93	0.453949
276.416	-100.199	1574.03	0.455574
276.516	-100.166	1573.61	0.457996
276.617	-99.8084	1573.1	0.465251
276.717	-100.077	1571.29	0.465479
276.818	-100.453	1573.22	0.463512
276.918	-100.423	1573.62	0.463447
277.018	-100.529	1573.62	0.468714
277.119	-100.495	1564.18	0.474842
277.219	-100.432	1557.42	0.482661
277.32	-100.698	1557.03	0.483783
277.42	-100.996	1556.23	0.488269
277.521	-100.911	1554	0.491244
277.621	-100.882	1556.52	0.49586
277.722	-100.892	1560.45	0.499225
277.822	-100.848	1562.1	0.504508
277.923	-100.924	1557.53	0.509353
278.023	-100.878	1557.4	0.508979
278.124	-100.864	1558.11	0.507857
278.224	-100.848	1563.44	0.501241
278.325	-100.768	1565.98	0.508296
278.425	-100.802	1566.67	0.504443
278.526	-101.182	1564.87	0.504882
278.626	-101.302	1564.81	0.503419
278.727	-101.248	1564.82	0.504053
278.827	-101.326	1561.44	0.50103
278.928	-101.314	1558.92	0.507792
279.028	-101.241	1551.74	0.519175
279.129	-101.019	1557.99	0.524946
279.229	-100.882	1558.31	0.536807
279.329	-100.596	1558.98	0.534775
279.43	-100.468	1559.7	0.550121
279.53	-100.65	1561.35	0.551649
279.631	-100.764	1555.76	0.553616
279.731	-100.501	1557.26	0.558298
279.832	-99.9964	1545.84	0.563695
279.932	-99.7625	1547.89	0.568739
280.033	-99.3724	1547.93	0.564021
280.133	-99.0707	1544.78	0.565405
280.234	-98.4075	1541.11	0.560403
280.334	-97.9881	1542.6	0.564066
280.435	-97.4686	1544.03	0.558691
280.535	-97.3605	1537.11	0.56186
280.636	-97.2157	1538.46	0.565095
280.736	-96.6682	1539	0.575151
280.837	-96.2919	1541.68	0.586942
280.937	-95.7938	1537.52	0.590115
281.038	-95.744	1539.9	0.591693
281.138	-95.3728	1535.82	0.596773
281.239	-94.9182	1540.89	0.609205
281.339	-94.6027	1539.54	0.616553
281.44	-94.1675	1539.47	0.616652
281.54	-93.9744	1539.68	0.623719
281.64	-93.7044	1540.87	0.633416
281.741	-93.5678	1535.63	0.631936
281.841	-93.1597	1540.42	0.629503
281.942	-92.7896	1539.5	0.633202
282.042	-92.4348	1537.94	0.644233
282.143	-91.99	1535.5	0.646863
282.243	-91.5305	1535.17	0.643986
282.344	-91.1435	1535.68	0.645745
282.444	-90.8486	1537.2	0.651647
282.545	-90.4008	1541.79	0.662826
282.645	-90.4845	1542.89	0.667182
282.746	-90.4101	1539.01	0.672657
282.846	-90.5227	1535.04	0.674481
282.947	-90.3179	1536.78	0.68086
283.047	-89.9903	1533.65	0.690441
283.148	-89.6309	1533.13	0.697986
283.248	-89.4565	1534.32	0.705466
283.349	-89.3744	1533.91	0.709313
283.449	-89.1727	1533.27	0.715198
283.55	-89.1891	1533.69	0.708869
283.65	-89.1104	1530.23	0.710397
283.751	-88.8261	1529.85	0.714705
283.851	-88.5195	1530.58	0.725477
283.951	-88.0781	1531.31	0.723882
284.052	-87.6452	1532.7	0.717869
284.152	-87.1342	1536.8	0.71726
284.253	-87.0039	1536.64	0.712526
284.353	-86.6016	1532.24	0.715485
284.454	-86.3057	1524.54	0.724872
284.554	-85.3154	1522.54	0.73005
284.655	-84.8881	1520.99	0.740728
284.755	-84.3612	1525.11	0.745626
284.856	-84.3855	1525	0.7449
284.956	-83.9694	1529.23	0.753994
285.057	-83.5629	1536.7	0.755375
285.157	-83.2514	1541.51	0.764225
285.258	-83.1625	1544.85	0.770784
285.358	-83.1892	1546.73	0.767513
285.459	-82.9305	1543.91	0.767348
285.559	-82.5578	1534.2	0.768433
285.66	-82.4426	1533.96	0.760353
285.76	-82.2865	1541.6	0.760567
285.861	-82.1914	1544.47	0.763882
285.961	-82.3536	1543.5	0.765086
286.062	-81.6674	1542.9	0.771994
286.162	-81.987	1545.66	0.770263
286.262	-81.8925	1544.46	0.774022
286.363	-81.7827	1541.45	0.786808
286.463	-81.3432	1542.39	0.787946
286.564	-81.1115	1548.35	0.798203
286.664	-81.0162	1547	0.80353
286.765	-80.6374	1545.88	0.807059
286.865	-80.5844	1545.54	0.810423
286.966	-80.8425	1539.59	0.81344
287.066	-80.6712	1535.39	0.812995
287.167	-80.5047	1534.28	0.816969
287.267	-80.5938	1524.61	0.823598
287.368	-79.9346	1521.99	0.823879
287.468	-79.5829	1526.56	0.829634
287.569	-79.5035	1530.79	0.827573
287.669	-78.5955	1532.36	0.831019
287.77	-77.7426	1526.79	0.834466
287.87	-77.279	1526.34	0.839347
287.971	-76.7823	1522.71	0.838275
288.071	-76.4408	1524	0.844772
288.172	-76.228	1521.1	0.847625
288.272	-75.6793	1518.36	0.85277
288.373	-75.1541	1519.16	0.854386
288.473	-74.9771	1519.17	0.858146
288.574	-74.7503	1518.17	0.858212
288.674	-74.2056	1517.24	0.858261
288.774	-73.804	1517.26	0.865055
288.875	-73.6128	1513.22	0.870332
288.975	-73.3346	1515.75	0.87772
289.076	-73.2363	1514.26	0.874521
289.176	-73.3114	1510.79	0.879748
289.277	-72.7704	1510.8	0.882353
289.377	-72.9407	1510.63	0.889856
289.478	-72.887	1509.78	0.890747
289.578	-73.29	1512.06	0.897129
289.679	-73.5011	1509.76	0.910733
289.779	-73.4662	1508.88	0.909974
289.88	-73.4287	1501.25	0.91042
289.98	-73.5102	1499.47	0.90788
290.081	-73.8333	1496.36	0.913305
290.181	-73.7479	1491.53	0.917807
290.282	-73.4357	1495.51	0.912662
290.382	-73.6993	1498.52	0.907468
290.483	-73.8937	1494.1	0.911145
290.583	-73.9223	1492.04	0.918994
290.684	-74.3513	1493.3	0.914427
290.784	-74.6647	1485.45	0.917131
290.885	-74.876	1484.66	0.924222
290.985	-75.2623	1478.97	0.931774
291.085	-75.8842	1476.57	0.941272
291.186	-75.3455	1473.77	0.939063
291.286	-75.4035	1476.6	0.951859
291.387	-75.2782	1472.77	0.96144
291.487	-75.5305	1469.06	0.96919
291.588	-75.6471	1464.49	0.971581
291.688	-75.7338	1467.29	0.977171
291.789	-75.658	1465.02	0.979051
291.889	-75.6257	1467.7	0.976231
291.99	-75.4224	1471.91	0.980205
292.09	-75.1327	1468.39	0.980898
292.191	-75.4121	1467.45	0.986916
292.291	-75.0516	1465.07	0.985152
292.392	-75.6021	1462.37	0.995541
292.492	-75.968	1467.43	0.992638
292.593	-76.0613	1464.26	0.996002
292.693	-76.7561	1463.25	1.00405
292.794	-77.0738	1463.45	1.0054
292.894	-76.9448	1472.29	1.01065
292.995	-77.0994	1477.36	1.01671
293.095	-77.3686	1486.87	1.02476
293.196	-77.4568	1487.25	1.0242
293.296	-77.2184	1482.92	1.03395
293.396	-76.9975	1489.18	1.03109
293.497	-77.2262	1494.43	1.03723
293.597	-77.0784	1500.9	1.04738
293.698	-77.2065	1500.74	1.04288
293.798	-77.358	1492.65	1.05321
293.899	-77.1934	1498.17	1.05159
293.999	-77.4803	1496.03	1.04641
294.1	-76.8889	1496.89	1.04493
294.2	-76.4513	1498.12	1.05827
294.301	-76.4194	1494.16	1.06003
294.401	-75.891	1497.96	1.06549
294.502	-75.7781	1493.1	1.06696
294.602	-75.5936	1494.63	1.06429
294.703	-75.5142	1493.17	1.0737
294.803	-75.8475	1494.12	1.0676
294.904	-75.828	1488.94	1.07458
295.004	-75.7799	1491.05	1.08577
295.105	-75.0594	1484.98	1.09098
295.205	-74.9242	1489.29	1.08996
295.306	-74.8809	1493.07	1.09394
295.406	-74.2771	1488.98	1.09542
295.507	-73.7341	1481.9	1.10164
295.607	-73.4522	1479.74	1.10751
295.707	-72.7165	1475.05	1.11024
295.808	-72.2618	1483.26	1.12416
295.908	-71.5653	1483.57	1.13208
296.009	-70.6418	1481.7	1.13826
296.109	-69.9582	1486.77	1.14377
296.21	-69.8318	1488.54	1.14568
296.31	-69.3198	1493.82	1.14657
296.411	-69.2593	1493.09	1.15129
296.511	-68.9458	1501.15	1.15219
296.612	-68.4538	1502.32	1.15269
296.712	-68.0753	1498.79	1.16151
296.813	-67.9259	1498.37	1.16205
296.913	-67.7275	1493.06	1.16995
297.014	-67.1559	1492.43	1.17472
297.114	-67.064	1495.23	1.17327
297.215	-66.6467	1494.34	1.17688
297.315	-66.7844	1491.77	1.17853
297.416	-66.4374	1489.41	1.18227
297.516	-65.6517	1494.48	1.18626
297.617	-64.9821	1494.86	1.1877
297.717	-64.7043	1496.32	1.18643
297.818	-64.6434	1494.22	1.18717
297.918	-64.3679	1488.15	1.18293
298.018	-63.6633	1487.74	1.18603
298.119	-63.2232	1488.67	1.1919
298.219	-62.8731	1488.88	1.19423
298.32	-63.0623	1487	1.20146
298.42	-62.9946	1483.83	1.20414
298.521	-62.2521	1477.97	1.20832
298.621	-61.8606	1475.13	1.2123
298.722	-61.6862	1474.11	1.21525
298.822	-61.195	1473.23	1.22359
298.923	-60.702	1477.24	1.229
299.023	-60.2449	1475.4	1.228
299.124	-60.0354	1471.38	1.2343
299.224	-59.8867	1469.98	1.23176
299.325	-59.644	1475.26	1.23487
299.425	-59.7463	1479.63	1.23763
299.526	-59.1647	1480.2	1.24155
299.626	-58.8807	1478.58	1.24671
299.727	-58.7379	1477.52	1.2496
299.827	-57.9953	1475.46	1.24859
299.928	-57.6587	1482.86	1.25171
300.028	-57.2035	1483.64	1.25433
300.129	-57.2954	1482.42	1.24927
300.229	-57.1525	1484.44	1.26129
300.329	-57.3653	1481.52	1.25581
300.43	-57.172	1483.63	1.25121
300.53	-56.9294	1486.5	1.25852
300.631	-56.623	1483.97	1.2621
300.731	-56.1857	1483.93	1.26025
300.832	-55.6684	1487.19	1.26523
300.932	-55.6154	1488.51	1.26315
301.033	-55.5025	1491.13	1.26431
301.133	-55.5366	1493.05	1.27298
301.234	-55.3598	1491.21	1.26922
301.334	-54.8761	1482.47	1.27641
301.435	-53.7797	1481.73	1.28564
301.535	-53.3384	1483.7	1.28235
301.636	-53.0526	1483.92	1.27862
301.736	-52.8814	1479.76	1.27803
301.837	-52.1413	1481.97	1.27582
301.937	-51.3186	1477.67	1.28337
302.038	-51.1691	1481.32	1.28289
302.138	-50.8149	1478.38	1.28508
302.239	-50.4829	1472.87	1.29491
302.339	-49.8861	1476.94	1.29514
302.44	-49.0493	1475.26	1.29496
302.54	-48.5564	1471.71	1.29579
302.64	-48.1491	1474.68	1.29908
302.741	-47.3213	1480.27	1.30718
302.841	-46.6472	1473.67	1.31219
302.942	-46.1794	1471.31	1.31135
303.042	-45.9342	1468.83	1.31595
303.143	-45.5823	1468.29	1.31627
303.243	-44.7743	1463.89	1.31345
303.344	-43.8459	1469.75	1.31828
303.444	-43.0818	1471.67	1.31918
303.545	-42.4591	1472.87	1.32464
303.645	-41.7293	1475.94	1.32857
303.746	-41.003	1481.64	1.33574
303.846	-40.6181	1482.71	1.33686
303.947	-40.6552	1482.91	1.34039
304.047	-40.3086	1478.3	1.3406
304.148	-40.0846	1478.02	1.34158
304.248	-39.7647	1484.83	1.34555
304.349	-39.1403	1484.49	1.34399
304.449	-38.4128	1483.49	1.35272
304.55	-38.0935	1483.28	1.34991
304.65	-36.7557	1481.52	1.35357
304.751	-35.8729	1482.63	1.35856
304.851	-35.2015	1482.73	1.36682
304.951	-34.3691	1486.48	1.36969
305.052	-33.5563	1484.58	1.37753
305.152	-32.7022	1478.69	1.38023
305.253	-31.8452	1482.19	1.38608
305.353	-30.5373	1479.48	1.39647
305.454	-29.7758	1476.94	1.40356
305.554	-28.8837	1464.92	1.41158
305.655	-28.6486	1463.52	1.40976
305.755	-28.0826	1465.47	1.40391
305.856	-27.4205	1463.69	1.40826
305.956	-26.6544	1459.34	1.40867
306.057	-26.512	1463.04	1.4124
306.157	-25.9142	1456.13	1.41994
306.258	-24.9551	1450.06	1.41943
306.358	-24.8371	1447.83	1.42228
306.459	-25.2364	1452.34	1.42122
306.559	-25.0275	1451.92	1.42307
306.66	-24.5298	1454.36	1.42586
306.76	-23.9052	1451.68	1.43051
306.861	-23.4234	1454.01	1.42645
306.961	-23.3893	1450.98	1.4327
307.062	-22.7295	1455.57	1.43229
307.162	-22.4121	1461.44	1.43709
307.262	-21.7997	1460.37	1.44329
307.363	-21.5777	1460.67	1.44484
307.463	-21.5215	1460.97	1.44741
307.564	-21.2539	1466.15	1.45312
307.664	-20.9486	1460.72	1.46271
307.765	-20.6982	1458.93	1.47376
307.865	-20.201	1458.92	1.47858
307.966	-19.701	1460.43	1.48321
308.066	-19.1356	1455.82	1.48839
308.167	-18.2596	1462.64	1.48656
308.267	-17.9207	1467.37	1.48422
308.368	-17.3192	1461.01	1.48751
308.468	-17.4517	1458.31	1.49012
308.569	-17.075	1452.86	1.49055
308.669	-16.7376	1448.29	1.49584
308.77	-16.0984	1442.32	1.49787
308.87	-15.7734	1439.25	1.49972
308.971	-14.902	1434.36	1.50694
309.071	-14.1627	1428.2	1.51721
309.172	-13.6112	1424.21	1.52115
309.272	-13.2595	1421.07	1.52987
309.373	-13.1867	1421.71	1.52991
309.473	-12.8892	1419.5	1.53631
309.573	-12.4242	1419.47	1.54119
309.674	-12.6405	1417.98	1.545
309.774	-12.043	1411.75	1.5447
309.875	-11.6256	1406.69	1.54817
309.975	-11.3255	1406.75	1.54938
310.076	-11.3526	1407.01	1.54594
310.176	-11.4872	1404.71	1.55595
310.277	-11.4013	1401.23	1.56074
310.377	-11.5129	1407.19	1.57037
310.478	-11.7284	1405.13	1.57092
310.578	-11.9859	1410.57	1.57272
310.679	-11.7063	1410.53	1.57443
310.779	-11.9308	1411.59	1.57678
310.88	-12.1681	1410.28	1.58041
310.98	-12.0882	1419.69	1.58245
311.081	-11.7165	1413.72	1.58877
311.181	-11.1891	1414.06	1.58676
311.282	-11.1598	1418.36	1.58689
311.382	-11.2849	1416.15	1.58507
311.483	-10.5714	1417.55	1.58715
311.583	-9.96802	1415.43	1.58874
311.684	-9.87435	1412.15	1.58939
311.784	-9.70325	1415.67	1.59516
311.884	-9.60508	1422.11	1.6042
311.985	-9.25108	1418.82	1.60364
312.085	-8.98131	1415.99	1.60284
312.186	-8.25301	1416.26	1.6087
312.286	-8.16081	1410.62	1.61105
312.387	-8.09659	1412.04	1.62162
312.487	-8.16098	1413.84	1.62219
312.588	-7.68154	1409.8	1.62988
312.688	-7.26031	1411.54	1.63463
312.789	-6.93394	1408.18	1.6404
312.889	-6.69575	1410.84	1.63906
312.99	-6.39592	1400.68	1.64396
313.09	-6.51603	1402.37	1.64511
313.191	-6.66676	1403.01	1.64028
313.291	-6.5457	1399.41	1.64284
313.392	-6.92207	1396.09	1.63966
313.492	-6.20691	1394.76	1.64928
313.593	-6.03734	1393.13	1.64866
313.693	-5.52543	1395.6	1.65231
313.794	-5.38194	1399.78	1.6525
313.894	-4.98829	1397.41	1.65899
313.995	-4.78635	1398.11	1.66639
314.095	-4.69247	1404.88	1.67309
314.195	-3.94955	1401.83	1.68342
314.296	-3.51642	1403.99	1.68759
314.396	-2.79655	1394.01	1.69372
314.497	-2.36289	1392.25	1.6932
314.597	-1.8193	1395.02	1.6984
314.698	-1.66816	1394.51	1.69862
314.798	-1.7211	1396.8	1.69617
314.899	-1.68942	1398.36	1.69519
314.999	-1.44542	1399.2	1.6967
315.1	-0.962272	1399.22	1.69223
315.2	-0.435922	1396.59	1.7018
315.301	-0.484743	1403.96	1.70164
315.401	-0.170668	1411.22	1.70211
315.502	0.0629254	1409.51	1.70488
315.602	0.0708303	1412.52	1.70887
315.703	0.0169238	1420.8	1.70653
315.803	0.351821	1413.48	1.71041
315.904	0.596935	1413.36	1.7133
316.004	0.925613	1407.93	1.71224
316.105	1.14449	1402.71	1.72057
316.205	1.28591	1407.42	1.71056
316.306	0.942981	1409.22	1.71612
316.406	1.27964	1415.64	1.71697
316.507	1.30312	1412.38	1.72012
316.607	1.26298	1408.77	1.72089
316.707	1.36881	1406.08	1.73135
316.808	1.17563	1406.09	1.73264
316.908	0.677204	1405.3	1.73512
317.009	0.848728	1404.66	1.73758
317.109	0.929481	1410.59	1.73915
317.21	0.570312	1409.58	1.74263
317.31	1.00475	1406.79	1.74531
317.411	1.37131	1399.53	1.75188
317.511	1.56759	1399.72	1.74826
317.612	1.26166	1395.71	1.74848
317.712	0.748142	1391.67	1.74927
317.813	0.475146	1394.05	1.75475
317.913	0.262601	1392.3	1.75698
318.014	-0.246676	1398.57	1.75883
318.114	-0.684083	1397.06	1.76166
318.215	-0.739734	1395.15	1.76781
318.315	-0.766697	1397.29	1.76839
318.416	-0.070771	1396.61	1.77168
318.516	-0.386622	1398.65	1.77515
318.617	-0.573021	1396.82	1.78079
318.717	-1.07299	1397.05	1.78245
318.818	-1.43267	1397.15	1.78467
318.918	-1.7046	1399.34	1.79126
319.018	-1.66667	1400.97	1.79093
319.119	-1.63884	1389.47	1.79178
319.219	-1.90032	1390.24	1.79618
319.32	-1.65979	1391.44	1.8033
319.42	-1.76232	1396.81	1.80869
319.521	-1.71347	1396.75	1.81448
319.621	-2.22495	1401.04	1.82128
319.722	-1.99535	1395.72	1.82922
319.822	-1.95491	1395.42	1.83266
319.923	-2.24709	1396.29	1.83815
320.023	-1.81426	1389.96	1.84482
320.124	-1.76113	1388.09	1.84648
320.224	-1.67049	1390.18	1.84864
320.325	-1.04274	1384.48	1.84539
320.425	-0.959419	1391.33	1.84255
320.526	-0.519686	1391.28	1.84332
320.626	-0.150067	1397.41	1.83934
320.727	0.711218	1398.29	1.83922
320.827	1.08624	1401.83	1.83463
320.928	1.23768	1402.17	1.8292
321.028	1.74404	1402.89	1.83686
321.129	2.00621	1413.99	1.84533
321.229	1.91563	1412.23	1.84248
321.329	2.32063	1411.37	1.84847
321.43	3.27487	1411.3	1.85521
321.53	3.71052	1413.26	1.86328
321.631	4.16282	1414.46	1.86787
321.731	4.4969	1417.13	1.87408
321.832	5.29921	1414.86	1.88307
321.932	6.11167	1413.4	1.88692
322.033	6.3236	1417.05	1.889
322.133	6.48886	1424.91	1.89066
322.234	6.53742	1420.41	1.89926
322.334	6.75199	1424.92	1.90168
322.435	7.24886	1419.31	1.90168
322.535	7.90717	1421.56	1.90468
322.636	8.35576	1424.33	1.90742
322.736	9.02334	1422.15	1.91568
322.837	10.2314	1424.75	1.91674
322.937	11.2964	1427.51	1.92193
323.038	12.6688	1427.57	1.92169
323.138	13.7579	1431.09	1.92377
323.239	14.4262	1432.53	1.92389
323.339	15.5392	1435.58	1.93012
323.44	15.7661	1432.72	1.92717
323.54	16.5743	1431.61	1.92899
323.64	17.415	1426.05	1.92595
323.741	18.1199	1430.55	1.92171
323.841	18.5614	1434.71	1.92788
323.942	19.1749	1433.67	1.92718
324.042	18.9357	1434.7	1.92729
324.143	19.2257	1430.4	1.926
324.243	19.7474	1430.67	1.93145
324.344	20.0413	1426.04	1.93249
324.444	20.4453	1424.46	1.94593
324.545	20.995	1428.18	1.95053
324.645	21.8006	1426.54	1.95605
324.746	22.3477	1430.95	1.9538
324.846	22.7946	1422.7	1.95695
324.947	23.7417	1417.57	1.95756
325.047	24.0996	1416.27	1.9652
325.148	24.5109	1414.89	1.97218
325.248	24.8177	1416.94	1.97552
325.349	24.7962	1414.71	1.97695
325.449	25.3327	1417.56	1.97229
325.55	25.2319	1417.21	1.9653
325.65	25.6749	1420.38	1.97033
325.751	25.4879	1418	1.97209
325.851	25.767	1420.54	1.97471
325.951	26.4306	1423.63	1.97964
326.052	26.156	1426.57	1.98071
326.152	26.6202	1429.14	1.98212
326.253	27.2736	1431.51	1.98776
326.353	27.7423	1433.76	1.99542
326.454	27.9242	1437.56	1.99593
326.554	28.0593	1438.06	1.99384
326.655	27.9569	1438.19	2.00171
326.755	28.0575	1435.57	2.009
326.856	28.3158	1441.09	2.00624
326.956	28.6785	1445.03	2.01562
327.057	29.2059	1448.32	2.01658
327.157	29.2972	1447.3	2.01602
327.258	29.8303	1447.68	2.00965
327.358	30.0199	1441.63	2.01422
327.459	30.0465	1435.02	2.01919
327.559	30.0763	1437.24	2.03283
327.66	30.1973	1438.34	2.03126
327.76	30.0507	1436.54	2.03372
327.861	29.5417	1430.37	2.04755
327.961	29.51	1428.97	2.05393
328.062	28.8051	1424.94	2.05842
328.162	28.5522	1422.23	2.0661
328.262	28.1767	1419.47	2.07181
328.363	27.5783	1424.92	2.07133
328.463	27.3719	1423.64	2.08182
328.564	27.0501	1415.94	2.08389
328.664	26.7713	1416.62	2.08567
328.765	26.5071	1412.92	2.0895
328.865	26.1171	1409.1	2.0825
328.966	26.2451	1410.6	2.07963
329.066	26.5367	1411.33	2.08766
329.167	26.6915	1408.21	2.09134
329.267	26.4048	1406.81	2.08867
329.368	26.2844	1411.18	2.07509
329.468	26.094	1419.04	2.0729
329.569	25.8855	1420.34	2.08359
329.669	25.7169	1415.06	2.09417
329.77	25.8816	1412.04	2.09677
329.87	25.907	1414.67	2.10545
329.971	25.4141	1417.45	2.10764
330.071	25.0104	1420.63	2.10174
330.172	25.0222	1421.55	2.10039
330.272	25.2555	1421.15	2.1048
330.373	25.6477	1422.11	2.11578
330.473	25.8144	1419.2	2.11973
330.573	26.1313	1418.53	2.11418
330.674	26.3258	1414.88	2.11078
330.774	26.444	1421.92	2.10683
330.875	26.1981	1420.36	2.1084
330.975	26.1226	1418.22	2.11052
331.076	26.2729	1414	2.11777
331.176	26.3817	1411.98	2.11979
331.277	26.2182	1416.33	2.12641
331.377	26.2459	1412.78	2.13095
331.478	25.7312	1409.15	2.12976
331.578	25.463	1404.64	2.12958
331.679	25.4552	1410.49	2.1334
331.779	25.539	1411.58	2.13722
331.88	25.2254	1410.31	2.1393
331.98	24.9749	1411.56	2.13843
332.081	24.6021	1410.43	2.14202
332.181	24.6747	1408.38	2.14443
332.282	24.4688	1414.35	2.14176
332.382	24.1845	1408.55	2.14777
332.483	24.1467	1411.77	2.14906
332.583	23.9532	1416.31	2.15217
332.684	23.6978	1419.2	2.14508
332.784	24.1009	1415.98	2.14665
332.884	24.5322	1411.74	2.14844
332.985	24.1734	1407.01	2.14887
333.085	24.4036	1410.66	2.14804
333.186	24.1304	1407	2.15007
333.286	24.4722	1405.84	2.15862
333.387	24.2849	1404.08	2.15753
333.487	24.0101	1408.13	2.15813
333.588	23.9302	1407.7	2.16533
333.688	24.2545	1405.4	2.1753
333.789	24.716	1403.35	2.17605
333.889	25.4236	1403.07	2.1715
333.99	25.6889	1402.17	2.17292
334.09	26.0505	1397.26	2.17274
334.191	26.2541	1396.06	2.1841
334.291	26.6685	1392.45	2.18478
334.392	26.808	1387.69	2.1905
334.492	26.8203	1389.29	2.19913
334.593	26.8958	1389.82	2.20249
334.693	27.0589	1386.7	2.20109
334.794	26.9019	1387.49	2.20728
334.894	26.674	1393.07	2.21323
334.995	27.0279	1394.5	2.21871
335.095	27.1523	1389.83	2.21748
335.195	27.165	1392.18	2.21396
335.296	27.338	1392.47	2.21452
335.396	27.3217	1395.28	2.21012
335.497	26.8056	1392.51	2.20485
335.597	27.1118	1392.72	2.2014
335.698	27.6386	1386.49	2.20536
335.798	27.94	1386.79	2.21329
335.899	28.2303	1394.81	2.22079
335.999	28.3201	1389.83	2.22162
336.1	28.1312	1393.21	2.22309
336.2	27.993	1393.07	2.21992
336.301	28.2511	1396.5	2.22216
336.401	28.3357	1396.39	2.22954
336.502	28.7743	1390.25	2.23662
336.602	29.6381	1386.68	2.23843
336.703	30.3937	1385.69	2.2409
336.803	30.9648	1382.9	2.23633
336.904	31.2368	1385.77	2.23684
337.004	31.3009	1383.83	2.24209
337.105	31.4113	1385.14	2.25194
337.205	31.245	1384.59	2.25497
337.306	31.6737	1385.28	2.25955
337.406	32.1298	1380.64	2.26224
337.506	32.4047	1378.02	2.26289
337.607	32.9477	1378.7	2.27049
337.707	33.6028	1386.6	2.26996
337.808	33.7603	1389.23	2.27436
337.908	33.6683	1382.69	2.27389
338.009	33.8467	1382.56	2.27318
338.109	33.716	1384.22	2.27542
338.21	34.4985	1386.09	2.28323
338.31	34.5304	1380.1	2.28396
338.411	34.6041	1381.12	2.27916
338.511	34.8964	1376.16	2.2807
338.612	35.1942	1373.93	2.28559
338.712	34.701	1373.06	2.29143
338.813	34.6106	1376.66	2.29328
338.913	34.6464	1378.53	2.29237
339.014	34.5618	1376.61	2.29515
339.114	34.2211	1376.42	2.29105
339.215	34.1498	1377.87	2.2915
339.315	33.6705	1371.65	2.2926
339.416	33.75	1376.13	2.30654
339.516	34.1281	1379.51	2.30761
339.617	34.151	1380.89	2.30071
339.717	33.9718	1379.95	2.29967
339.817	33.5993	1377.89	2.29843
339.918	33.6604	1374.81	2.30396
340.018	33.1452	1376.4	2.30598
340.119	32.8991	1375.36	2.31323
340.219	32.761	1372.73	2.31452
340.32	32.4167	1374.16	2.31789
340.42	32.2591	1376.32	2.3103
340.521	32.6274	1379.08	2.31547
340.621	32.2749	1382.5	2.31965
340.722	31.7224	1385.54	2.32251
340.822	31.8629	1383.67	2.32446
340.923	32.1445	1383.44	2.32468
341.023	32.0678	1386.67	2.32397
341.124	32.46	1390.07	2.32279
341.224	32.8276	1386.95	2.32227
341.325	32.7761	1391.86	2.31951
341.425	33.0226	1391.71	2.32592
341.526	32.9668	1388.12	2.3269
341.626	32.7604	1388.18	2.33279
341.727	32.4971	1386.9	2.33623
341.827	32.4241	1387.88	2.34129
341.928	32.6565	1387.47	2.33856
342.028	32.9347	1383.33	2.34444
342.128	33.4505	1379.07	2.34665
342.229	34.0264	1379.07	2.35426
342.329	34.241	1378.64	2.364
342.43	34.2124	1378	2.36651
342.53	34.8522	1377.93	2.36433
342.631	34.7377	1373.74	2.35798
342.731	34.5999	1370.03	2.3568
342.832	34.5898	1370.94	2.35322
342.932	34.3133	1367.94	2.36225
343.033	34.8951	1365.81	2.35822
343.133	35.2788	1363.63	2.36592
343.234	35.0994	1364.86	2.36567
343.334	35.6219	1361.91	2.35683
343.435	36.1545	1358.56	2.36189
343.535	36.3793	1352.43	2.36958
343.636	36.7173	1347.5	2.37907
343.736	37.4228	1344.42	2.38995
343.837	37.2886	1344.56	2.40083
343.937	37.4522	1343.28	2.40493
344.038	37.3308	1341.77	2.41652
344.138	37.7057	1337.2	2.41276
344.239	38.2593	1337.64	2.41756
344.339	38.291	1331.25	2.42505
344.44	38.0776	1326.83	2.42666
344.54	38.3386	1330.78	2.43044
344.64	38.2076	1328.19	2.42974
344.741	38.0903	1329.08	2.4236
344.841	38.404	1325.19	2.42053
344.942	38.716	1318.14	2.41409
345.042	39.0682	1319	2.42063
345.143	39.1844	1312.68	2.42317
345.243	39.2544	1313.43	2.42287
345.344	39.4271	1314.4	2.42613
345.444	39.3418	1313.12	2.42422
345.545	39.8591	1314.21	2.41787
345.645	40.0767	1312.25	2.42042
345.746	39.8117	1310.07	2.42424
345.846	39.3261	1305.78	2.43095
345.947	39.2892	1303.19	2.43179
346.047	39.4029	1307.47	2.42592
346.148	39.0629	1308.67	2.4268
346.248	39.0189	1305.61	2.43014
346.349	38.9968	1312.09	2.43095
346.449	38.7908	1315.56	2.43429
346.55	38.722	1309.2	2.44001
346.65	38.2391	1312.05	2.44001
346.751	37.9489	1312.46	2.44284
346.851	37.6661	1317.5	2.44099
346.951	37.5907	1323.36	2.44866
347.052	37.1727	1320.33	2.45242
347.152	36.4465	1318.97	2.46067
347.253	36.0535	1321.99	2.46154
347.353	35.8174	1317.29	2.47089
347.454	35.8228	1320.4	2.47237
347.554	35.1572	1322.71	2.47408
347.655	34.7651	1324.1	2.48495
347.755	34.307	1327.16	2.48624
347.856	34.082	1329.05	2.49038
347.956	33.8302	1335.56	2.4923
348.057	32.6935	1335.99	2.50274
348.157	31.7557	1339.65	2.51012
348.258	30.9641	1337.74	2.51079
348.358	29.951	1328.88	2.51
348.459	29.0121	1321.72	2.51339
348.559	28.5314	1322.22	2.51934
348.66	27.8081	1324.31	2.51586
348.76	26.8291	1321.91	2.52025
348.861	26.5572	1312.01	2.52667
348.961	25.7132	1313.87	2.53316
349.062	25.1043	1312.53	2.53731
349.162	23.9998	1318.27	2.53264
349.262	22.9	1311.13	2.53731
349.363	22.4035	1311.05	2.53539
349.463	22.1511	1305.91	2.53862
349.564	20.7848	1307.12	2.54346
349.664	20.3539	1306.99	2.55053
349.765	19.8584	1305.02	2.55308
349.865	19.1656	1309.59	2.56048
349.966	18.6163	1305.42	2.56576
350.066	17.7565	1299.36	2.56459
350.167	17.021	1292.65	2.57183
350.267	16.4486	1294.85	2.57912
350.368	15.9435	1301.45	2.58722
350.468	15.7523	1305.7	2.59495
350.569	14.7543	1305.95	2.59233
350.669	14.9484	1305.16	2.59139
350.77	14.8178	1304.47	2.59618
350.87	14.5288	1305.97	2.59211
350.971	13.7785	1301.15	2.59
351.071	13.113	1302.07	2.59122
351.172	12.8709	1299.39	2.59108
351.272	12.1305	1301.69	2.5915
351.373	11.3236	1300.4	2.59839
351.473	10.7604	1303.24	2.59477
351.573	10.1802	1294.9	2.59528
351.674	9.59406	1293.56	2.59893
351.774	8.68809	1287.79	2.60184
351.875	7.86136	1281.58	2.60527
351.975	7.23711	1278.9	2.60901
352.076	6.83797	1280.24	2.61187
352.176	6.44757	1283.62	2.61843
352.277	5.88555	1283.48	2.63056
352.377	5.03417	1278.21	2.63522
352.478	4.0541	1276.57	2.64319
352.578	2.95543	1271.21	2.65763
352.679	2.64836	1265.91	2.66272
352.779	1.89618	1260.54	2.66909
352.88	0.943253	1264.04	2.67627
352.98	0.0152412	1264.93	2.68626
353.081	-0.496167	1268.01	2.68715
353.181	-0.500526	1265.38	2.68915
353.282	-0.497548	1262.75	2.6827
353.382	-0.67969	1263.04	2.67855
353.483	-0.862333	1262.63	2.67641
353.583	-1.25961	1263.87	2.67891
353.684	-1.75893	1264.87	2.68073
353.784	-2.00385	1270.76	2.68075
353.884	-2.81256	1270.22	2.68196
353.985	-3.40111	1272.83	2.67776
354.085	-3.66771	1273	2.67389
354.186	-3.40559	1273.53	2.67503
354.286	-3.49793	1270.92	2.6756
354.387	-3.62824	1273.63	2.68143
354.487	-4.03467	1276.29	2.68859
354.588	-4.61344	1281.99	2.68806
354.688	-5.14892	1282.16	2.6906
354.789	-5.58693	1282.95	2.69874
354.889	-5.8938	1279.18	2.70461
354.99	-6.38433	1279.6	2.70851
355.09	-6.20255	1276.47	2.72206
355.191	-6.26327	1276.9	2.72213
355.291	-6.23929	1279.04	2.72603
355.392	-6.53072	1280.7	2.7295
355.492	-6.97504	1280.59	2.735
355.593	-7.32087	1281.05	2.73758
355.693	-8.24474	1278.56	2.74511
355.794	-8.55644	1274.35	2.74093
355.894	-8.10994	1272.14	2.73778
355.995	-8.25113	1271.34	2.74235
356.095	-8.4958	1274.86	2.73932
356.195	-8.8986	1276.1	2.74611
356.296	-9.42775	1276.76	2.75215
356.396	-9.932	1273.55	2.75501
356.497	-10.5388	1272.07	2.75725
356.597	-10.8623	1263.47	2.76548
356.698	-11.3587	1263.67	2.76465
356.798	-11.1764	1266.05	2.77249
356.899	-10.9703	1267.03	2.7825
356.999	-11.2342	1263.88	2.78489
357.1	-11.338	1261.48	2.79008
357.2	-11.8101	1263.37	2.79664
357.301	-12.5397	1261.31	2.79932
357.401	-12.729	1257.65	2.80308
357.502	-13.17	1253.26	2.8075
357.602	-13.4602	1258.93	2.80788
357.703	-14.54	1256.89	2.81224
357.803	-15.1765	1256.45	2.80959
357.904	-15.7394	1257.48	2.80596
358.004	-15.5638	1256.06	2.80716
358.105	-15.9209	1252.31	2.81284
358.205	-16.5754	1255.6	2.81169
358.306	-17.6091	1257.84	2.81355
358.406	-17.6306	1260.01	2.81328
358.506	-18.5728	1255.86	2.81696
358.607	-19.3587	1262.52	2.81685
358.707	-20.3403	1261.47	2.82042
358.808	-21.2102	1259.87	2.82499
358.908	-21.8061	1263.48	2.83185
359.009	-22.683	1261.85	2.8371
359.109	-23.707	1263.93	2.83527
359.21	-25.141	1263.22	2.84523
359.31	-25.5033	1261.93	2.84244
359.411	-25.9073	1265.68	2.8486
359.511	-27.0785	1269.39	2.85004
359.612	-27.3431	1267.83	2.85405
359.712	-28.0878	1271.81	2.86305
359.813	-28.4795	1272.97	2.87283
359.913	-29.068	1276.03	2.87367
360.014	-29.5667	1274.49	2.87801
360.114	-30.45	1271.36	2.8847
360.215	-31.4188	1273.57	2.87983
360.315	-32.7451	1273.1	2.88598
360.416	-33.7034	1276	2.88602
360.516	-34.1393	1281.34	2.88834
360.617	-35.4272	1288.63	2.89974
360.717	-36.7915	1290.75	2.89108
360.817	-37.9823	1299.2	2.88915
360.918	-39.66	1301.98	2.89616
361.018	-41.109	1308.46	2.89485
361.119	-41.9527	1308.6	2.89854
361.219	-43.0534	1313.35	2.90378
361.32	-43.8711	1321.58	2.90879
361.42	-44.4037	1323.89	2.91545
361.521	-44.9082	1327.83	2.91352
361.621	-45.8304	1326.75	2.91245
361.722	-46.569	1326.03	2.92483
361.822	-47.7111	1326.96	2.92996
361.923	-48.9234	1330.79	2.93651
362.023	-49.7782	1336.34	2.94828
362.124	-51.052	1343.46	2.95217
362.224	-52.0586	1345.15	2.96046
362.325	-52.5265	1345.1	2.96828
362.425	-53.4183	1342.56	2.97083
362.526	-53.824	1343.63	2.97999
362.626	-54.333	1336.7	2.97745
362.727	-54.7871	1335.33	2.98169
362.827	-55.1479	1325.11	2.97946
362.928	-55.4816	1319.15	2.97509
363.028	-56.3176	1314.54	2.97035
363.128	-57.0122	1315.55	2.97629
363.229	-57.731	1313.76	2.97464
363.329	-58.1726	1311.02	2.9799
363.43	-59.1801	1309.34	2.98336
363.53	-59.7468	1309.18	2.98245
363.631	-60.2424	1310.61	2.98801
363.731	-60.5463	1311.81	2.98942
363.832	-61.3552	1310.2	3.00006
363.932	-61.9983	1303.05	3.0091
364.033	-61.8791	1304.53	3.0141
364.133	-62.4587	1298.54	3.01696
364.234	-62.4178	1292.48	3.02115
364.334	-63.6459	1292.31	3.02115
364.435	-64.9055	1293.24	3.02547
364.535	-64.9526	1292.42	3.02755
364.636	-65.6343	1292.51	3.0285
364.736	-66.2008	1297.27	3.0281
364.837	-66.9108	1302.42	3.02687
364.937	-67.9333	1304.77	3.02403
365.038	-69.1087	1310.21	3.02732
365.138	-69.9517	1310.06	3.02689
365.239	-70.4664	1306.1	3.02868
365.339	-70.6028	1303.46	3.03135
365.439	-71.1315	1305.01	3.02953
365.54	-72.5638	1306.1	3.04003
365.64	-73.0746	1309.25	3.04403
365.741	-73.4214	1311.51	3.04689
365.841	-73.8125	1315.47	3.05221
365.942	-74.0377	1314.31	3.0553
366.042	-74.4031	1310.81	3.06021
366.143	-75.6211	1311.8	3.06555
366.243	-76.3222	1312.64	3.06212
366.344	-76.9446	1318.18	3.06308
366.444	-77.5537	1325.25	3.06849
366.545	-78.652	1327.18	3.06631
366.645	-78.9363	1332.58	3.07239
366.746	-79.4007	1326.65	3.08067
366.846	-79.7354	1328.84	3.08569
366.947	-80.5138	1324.09	3.09386
367.047	-81.5778	1322.23	3.09778
367.148	-82.0129	1320.85	3.09771
367.248	-82.3992	1325.34	3.10136
367.349	-83.2224	1328.58	3.10508
367.449	-84.1935	1327.82	3.10134
367.55	-85.1637	1324.81	3.11207
367.65	-85.9455	1318.03	3.11605
367.75	-86.572	1315.76	3.1188
367.851	-87.04	1316.24	3.12044
367.951	-87.7788	1321.58	3.11736
368.052	-88.4133	1327.68	3.11571
368.152	-89.0513	1335	3.12038
368.253	-89.6499	1339.16	3.13525
368.353	-90.4977	1339.16	3.14543
368.454	-91.7612	1330.52	3.15475
368.554	-92.1675	1330.35	3.15135
368.655	-93.0153	1324.81	3.14556
368.755	-93.486	1332.18	3.14508
368.856	-93.2057	1332.29	3.1458
368.956	-93.837	1338.6	3.15331
369.057	-95.1441	1337.82	3.16108
369.157	-95.7398	1339.46	3.15965
369.258	-96.4459	1341.21	3.15119
369.358	-97.0583	1341.44	3.1423
369.459	-97.6652	1340.05	3.14446
369.559	-98.3953	1344.03	3.15002
369.66	-98.8765	1348.77	3.15902
369.76	-98.8667	1352.98	3.15728
369.861	-99.2704	1353.54	3.15544
369.961	-99.3353	1352.59	3.1583
370.061	-99.4251	1348.45	3.15869
370.162	-99.5079	1342.27	3.16112
370.262	-99.906	1342.6	3.16655
370.363	-100.593	1345.94	3.17984
370.463	-101.302	1346.26	3.18991
370.564	-101.2	1346.45	3.18246
370.664	-101.354	1350.77	3.18379
370.765	-101.358	1350.06	3.19373
370.865	-101.594	1354.58	3.20866
370.966	-101.683	1361.57	3.20866
371.066	-101.919	1363.95	3.2172
371.167	-101.486	1369.43	3.22494
371.267	-101.895	1368.04	3.22994
371.368	-102.362	1368.59	3.22935
371.468	-102.759	1369.56	3.23125
371.569	-102.703	1366.39	3.24422
371.669	-103.673	1364.81	3.24841
371.77	-104.175	1361.71	3.25763
371.87	-104.562	1360.67	3.25573
371.971	-104.294	1364.07	3.26168
372.071	-104.36	1360.85	3.25639
372.172	-104.548	1364.41	3.25933
372.272	-104.333	1360.27	3.26539
372.372	-103.995	1358.01	3.26411
372.473	-104.09	1361.83	3.26438
372.573	-103.972	1362.73	3.26927
372.674	-103.896	1361.76	3.27271
372.774	-103.12	1360.66	3.27108
372.875	-103.161	1356.39	3.27055
372.975	-102.92	1350.4	3.27177
373.076	-102.883	1352.35	3.27805
373.176	-102.547	1352.66	3.28131
373.277	-102.146	1354.84	3.27947
373.377	-101.978	1352	3.28452
373.478	-101.432	1354.73	3.28675
373.578	-101.31	1363.02	3.2835
373.679	-100.801	1364.86	3.28892
373.779	-100.709	1366.78	3.28825
373.88	-101.034	1372.24	3.29217
373.98	-100.847	1376.4	3.29485
374.081	-100.259	1384.76	3.29517
374.181	-99.702	1391.38	3.30131
374.282	-99.6051	1395.27	3.30003
374.382	-99.7234	1397.65	3.29738
374.483	-99.0673	1399.89	3.29944
374.583	-99.2039	1401.94	3.30523
374.684	-99.378	1400.82	3.30609
374.784	-99.5381	1402.01	3.3074
374.884	-99.4003	1404.48	3.3087
374.985	-99.5578	1403.19	3.3118
375.085	-99.5437	1405.22	3.31789
375.186	-99.6939	1405.53	3.31453
375.286	-99.4652	1406.37	3.32042
375.387	-98.9221	1416.81	3.32726
375.487	-98.1131	1418.57	3.33236
375.588	-98.0269	1415.03	3.33373
375.688	-97.5741	1415.36	3.33305
375.789	-97.5798	1413.82	3.34198
375.889	-97.3434	1415.87	3.33724
375.99	-97.3988	1412.91	3.34144
376.09	-96.7326	1409.57	3.33919
376.191	-96.2426	1409.46	3.34269
376.291	-94.9818	1409.38	3.34353
376.392	-93.8931	1407.04	3.34894
376.492	-92.9653	1404.66	3.34788
376.593	-92.4068	1409.17	3.35198
376.693	-91.6923	1412.76	3.35407
376.794	-91.2974	1413.96	3.35098
376.894	-90.7995	1416.02	3.35943
376.995	-90.4295	1413.26	3.35989
377.095	-89.6328	1411.83	3.36107
377.195	-88.9554	1415.69	3.36537
377.296	-88.3791	1412.16	3.36855
377.396	-88.1742	1404.42	3.37345
377.497	-86.6927	1396.52	3.37991
377.597	-86.0265	1398.12	3.38218
377.698	-84.8672	1397.79	3.38972
377.798	-84.7213	1398.6	3.38803
377.899	-84.4221	1395.15	3.39727
377.999	-84.0681	1394.23	3.39685
378.1	-83.3223	1397.03	3.40192
378.2	-82.6047	1397.4	3.39875
378.301	-82.3721	1403.91	3.41091
378.401	-81.3079	1405.41	3.40317
378.502	-80.5461	1409.95	3.40232
378.602	-79.6207	1405.48	3.40186
378.703	-79.0412	1410.32	3.39824
378.803	-78.519	1411	3.40972
378.904	-77.7776	1408.13	3.40752
379.004	-76.6995	1413.83	3.41124
379.105	-75.8629	1413.21	3.4164
379.205	-75.5495	1408.66	3.41967
379.306	-74.1956	1409.79	3.41692
379.406	-72.9383	1413.54	3.42309
379.506	-72.6938	1420.24	3.42911
379.607	-71.7541	1416.8	3.43314
379.707	-70.3701	1419.04	3.43712
379.808	-69.5674	1418.28	3.43757
379.908	-68.9386	1421.4	3.43839
380.009	-67.7534	1423.4	3.43453
380.109	-66.4844	1422.54	3.43693
380.21	-65.5314	1422.93	3.44509
380.31	-64.4876	1419.02	3.45236
380.411	-63.8878	1421.8	3.45775
380.511	-63.5471	1425.8	3.45679
380.612	-62.9519	1427.96	3.45503
380.712	-62.1155	1420.69	3.45406
380.813	-61.2092	1421.31	3.45688
380.913	-60.4713	1423.19	3.46002
381.014	-59.7614	1423.81	3.4623
381.114	-59.5508	1426.02	3.45984
381.215	-59.278	1431.72	3.45471
381.315	-59.7212	1441.68	3.44624
381.416	-59.3458	1443.64	3.44804
381.516	-59.3554	1446.4	3.45041
381.617	-59.0248	1455.99	3.44894
381.717	-58.5851	1461.15	3.45692
381.817	-57.881	1462.62	3.45548
381.918	-57.4563	1459.2	3.46563
382.018	-57.0464	1453.2	3.47535
382.119	-56.8623	1458.41	3.48135
382.219	-56.4096	1457.58	3.48534
382.32	-56.1335	1457.75	3.4943
382.42	-55.4749	1457.16	3.50107
382.521	-55.282	1453	3.50237
382.621	-54.716	1454.04	3.51228
382.722	-54.7289	1455.82	3.51465
382.822	-54.5019	1456.77	3.518
382.923	-53.8125	1456.5	3.51177
383.023	-53.2777	1456.64	3.51778
383.124	-52.8881	1459.63	3.51759
383.224	-52.4434	1454.47	3.52342
383.325	-51.768	1445.61	3.52333
383.425	-51.448	1446.51	3.51223
383.526	-51.1595	1442.64	3.51217
383.626	-51.0934	1434.68	3.511
383.727	-51.2261	1429.59	3.51474
383.827	-50.6097	1431.91	3.51214
383.928	-50.4108	1432	3.51673
384.028	-50.1532	1436.77	3.51581
384.128	-49.9298	1434.6	3.52395
384.229	-49.1434	1436.25	3.52616
384.329	-49.4599	1437.73	3.52801
384.43	-49.3497	1437.04	3.54303
384.53	-49.0547	1432.01	3.55028
384.631	-48.6053	1427.89	3.55908
384.731	-48.7233	1427.33	3.55935
384.832	-48.6186	1425.92	3.56817
384.932	-48.5372	1428.2	3.57217
385.033	-48.8401	1426.29	3.57527
385.133	-49.2453	1419.63	3.57548
385.234	-48.9112	1418.21	3.58323
385.334	-49.3603	1422.12	3.59307
385.435	-49.6982	1421.96	3.59356
385.535	-49.658	1426.65	3.59192
385.636	-49.4831	1428.28	3.59395
385.736	-49.4622	1429.2	3.59644
385.837	-49.4141	1430.64	3.59275
385.937	-49.545	1434.44	3.59818
386.038	-49.6807	1433.87	3.5977
386.138	-49.5377	1434.53	3.6
386.239	-49.6017	1428.27	3.59655
386.339	-49.4625	1425.94	3.58953
386.439	-49.5402	1422.59	3.59246
386.54	-49.535	1428.08	3.59807
386.64	-49.1681	1429.87	3.59983
386.741	-49.0008	1435.47	3.60538
386.841	-49.0233	1435.61	3.6142
386.942	-48.6583	1431.41	3.60595
387.042	-48.3848	1434.27	3.60447
387.143	-48.1087	1437.86	3.60792
387.243	-48.1736	1437.64	3.60993
387.344	-48.3312	1434.88	3.61604
387.444	-48.513	1427.11	3.62058
387.545	-49.019	1429.82	3.62106
387.645	-49.566	1428.85	3.62424
387.746	-49.5956	1428.13	3.62648
387.846	-49.6945	1428.5	3.62638
387.947	-49.671	1426.53	3.63561
388.047	-49.3944	1427.89	3.63853
388.148	-49.0998	1424.77	3.63898
388.248	-49.2588	1431.02	3.6421
388.349	-49.5902	1430.42	3.64434
388.449	-49.7681	1430.48	3.63855
388.55	-49.687	1428.39	3.64029
388.65	-49.6217	1430.22	3.63607
388.75	-49.6897	1430.81	3.63451
388.851	-49.6191	1434.32	3.62843
388.951	-49.6047	1439.93	3.6338
389.052	-49.426	1436.15	3.64036
389.152	-49.1998	1435.2	3.64045
389.253	-49.1944	1432.64	3.64766
389.353	-48.607	1430.51	3.64301
389.454	-48.4629	1437.33	3.64205
389.554	-48.0103	1435.39	3.64226
389.655	-47.8702	1429.8	3.64813
389.755	-47.5664	1431.95	3.65045
389.856	-47.245	1431.81	3.65785
389.956	-46.6499	1430.23	3.65361
390.057	-45.8704	1430.8	3.65689
390.157	-45.0349	1431.16	3.65628
390.258	-44.9569	1428.2	3.65585
390.358	-44.1758	1426.6	3.66306
390.459	-43.2912	1429.72	3.67775
390.559	-42.5967	1433.18	3.68368
390.66	-41.987	1431.34	3.6845
390.76	-41.6976	1427.24	3.68404
390.861	-41.0751	1419.09	3.68452
390.961	-40.4019	1418.25	3.68938
391.061	-39.7159	1427.84	3.68674
391.162	-38.6423	1427.73	3.6966
391.262	-37.8748	1437.16	3.69436
391.363	-36.8618	1443.76	3.69708
391.463	-35.924	1440.95	3.69211
391.564	-35.0785	1440	3.69043
391.664	-34.5252	1444.05	3.6892
391.765	-33.2645	1439.89	3.69686
391.865	-32.3636	1440.31	3.6979
391.966	-31.3451	1447.44	3.7034
392.066	-30.5426	1449.54	3.71243
392.167	-30.131	1448.26	3.71451
392.267	-29.2939	1446.46	3.72175
392.368	-28.8985	1448.77	3.73221
392.468	-28.4955	1448.65	3.7337
392.569	-27.4335	1441.19	3.74306
392.669	-26.4672	1442.12	3.75291
392.77	-26.2229	1445.3	3.75007
392.87	-25.4087	1453.72	3.75662
392.971	-24.7529	1451.52	3.75592
393.071	-24.5608	1444.03	3.75823
393.172	-24.4121	1443.45	3.76083
393.272	-23.8175	1434.84	3.76003
393.372	-22.8656	1432.34	3.75443
393.473	-21.6007	1433.05	3.7584
393.573	-20.99	1431.02	3.74935
393.674	-20.7745	1433.93	3.74748
393.774	-19.5675	1436.32	3.74841
393.875	-19.289	1434.76	3.75095
393.975	-18.4568	1427.55	3.74903
394.076	-17.4949	1426.07	3.74744
394.176	-16.7314	1429.58	3.74835
394.277	-15.9505	1428.11	3.75088
394.377	-15.3893	1428.02	3.74448
394.478	-14.5699	1430.88	3.74721
394.578	-13.9775	1443.5	3.7548
394.679	-13.2178	1444.11	3.75781
394.779	-12.7157	1449.23	3.76344
394.88	-12.436	1448.23	3.7687
394.98	-12.353	1448.52	3.77376
395.081	-12.1577	1454.57	3.77388
395.181	-11.7945	1453.16	3.77114
395.282	-11.1212	1459.33	3.77136
395.382	-10.7603	1456.42	3.78407
395.483	-10.5782	1459.06	3.78453
395.583	-10.6689	1460.07	3.78673
395.683	-10.1725	1460.39	3.795
395.784	-9.33019	1460.52	3.79889
395.884	-8.82288	1463.46	3.80253
395.985	-8.32196	1463.5	3.80734
396.085	-7.84566	1463	3.80867
396.186	-7.3807	1458.49	3.81009
396.286	-6.75628	1459.53	3.81236
396.387	-5.45965	1457.9	3.81033
396.487	-4.47625	1454.54	3.81659
396.588	-3.44719	1450.82	3.81992
396.688	-2.23562	1445.18	3.81755
396.789	-1.17397	1441.89	3.81936
396.889	0.230188	1438.62	3.81928
396.99	1.26919	1439.34	3.82035
397.09	2.17407	1437	3.8276
397.191	3.77144	1442.7	3.83576
397.291	5.29386	1443.7	3.8474
397.392	7.51344	1448.99	3.86161
397.492	9.78883	1448.67	3.86344
397.593	11.2935	1444.16	3.86655
397.693	12.9002	1440.86	3.86305
397.794	14.7086	1439.03	3.86226
397.894	16.2839	1437.8	3.86574
397.994	17.8948	1437.6	3.87321
398.095	19.7033	1440.74	3.87424
398.195	21.1433	1444.67	3.87748
398.296	22.4675	1446.54	3.87609
398.396	23.4858	1446.9	3.87386
398.497	24.4618	1447.13	3.87754
398.597	25.7945	1441.41	3.88333
398.698	27.8442	1445.73	3.89106
398.798	28.9717	1447.2	3.90455
398.899	30.5976	1448.78	3.90934
398.999	32.097	1447.12	3.90956
399.1	33.3528	1447.55	3.91485
399.2	34.4002	1441.98	3.91995
399.301	35.8519	1435.34	3.9156
399.401	37.5562	1428.83	3.9227
399.502	39.2026	1431.24	3.92605
399.602	40.9444	1438.44	3.93143
399.703	42.6656	1435.72	3.93995
399.803	44.6361	1443.38	3.93856
399.904	46.4243	1443.28	3.94389
400.004	48.5689	1447.61	3.94285
400.105	50.8653	1443.06	3.94728
400.205	52.7333	1441.18	3.94896
400.305	54.6671	1441.19	3.95777
400.406	56.5946	1439.78	3.95416
400.506	58.7433	1437.18	3.96185
400.607	60.5426	1436.87	3.96246
400.707	62.6888	1431.91	3.96351
400.808	63.7975	1425.96	3.96957
400.908	65.7763	1431.13	3.97133
401.009	67.7704	1430.49	3.97694
401.109	69.5423	1424.75	3.9792
401.21	70.7268	1429.09	3.98331
401.31	72.4236	1428.28	3.9817
401.411	73.4097	1430.46	3.98579
401.511	74.5236	1428.26	3.98193
401.612	75.8044	1422.62	3.98962
401.712	76.8791	1424.15	3.99936
401.813	77.9365	1417.23	4.0046
401.913	78.9013	1416.11	4.00725
402.014	79.9722	1419.83	4.01722
402.114	81.2333	1422.16	4.02158
402.215	82.2831	1421.42	4.02669
402.315	82.868	1423.16	4.03712
402.416	83.1717	1422.42	4.04312
402.516	83.7478	1422.27	4.05219
402.617	84.368	1425.32	4.04807
402.717	84.9109	1430.26	4.04661
402.817	85.553	1434.33	4.04753
402.918	85.8007	1429.37	4.05276
403.018	86.2723	1440.54	4.05011
403.119	86.9053	1445.28	4.05546
403.219	88.139	1442.41	4.05902
403.32	89.0396	1449.71	4.0572
403.42	90.0677	1451.15	4.05989
403.521	90.576	1447.88	4.06103
403.621	91.0577	1452.74	4.06729
403.722	91.873	1450.64	4.07071
403.822	92.7701	1453.33	4.07827
403.923	93.2784	1451.86	4.07889
404.023	94.0137	1446.61	4.08376
404.124	94.6929	1443.88	4.08382
404.224	95.9791	1439.4	4.08879
404.325	96.3803	1435.45	4.09587
404.425	96.4997	1434.09	4.09669
404.526	97.0482	1439.9	4.09993
404.626	97.2611	1440.44	4.10904
404.727	97.3662	1437.66	4.10848
404.827	97.9863	1433.07	4.09873
404.928	98.3584	1427.77	4.10276
405.028	98.6369	1418.58	4.1076
405.128	98.4049	1410.96	4.10927
405.229	98.2713	1411.27	4.10868
405.329	97.6624	1406.24	4.11385
405.43	97.6959	1401.08	4.11855
405.53	97.5348	1400.12	4.11413
405.631	97.5047	1394.66	4.11034
405.731	96.8618	1397.78	4.11505
405.832	97.1234	1397.75	4.12355
405.932	96.1769	1394.96	4.12456
406.033	95.5129	1393.97	4.12133
406.133	94.9903	1389.42	4.12632
406.234	95.0657	1393.01	4.13197
406.334	95.0207	1394.78	4.12904
406.435	94.6382	1397.26	4.13203
406.535	93.8073	1388.07	4.13325
406.636	92.6819	1385.75	4.13507
406.736	91.9055	1385.82	4.13762
406.837	90.97	1381.15	4.13699
406.937	90.0712	1384.62	4.13894
407.038	88.9557	1382.1	4.14952
407.138	88.0304	1384.52	4.15535
407.239	87.1531	1379.51	4.15454
407.339	86.5068	1378.27	4.15906
407.439	86.1963	1381.83	4.16105
407.54	85.6232	1383.39	4.17553
407.64	84.5887	1382.78	4.17698
407.741	84.0988	1381.15	4.17657
407.841	83.4612	1377.9	4.18278
407.942	83.0963	1376.5	4.18278
408.042	82.2981	1376.24	4.18205
408.143	81.2759	1380.2	4.18029
408.243	79.9601	1380.71	4.18009
408.344	78.76	1373.32	4.18838
408.444	77.095	1373.35	4.18643
408.545	75.9092	1370.3	4.18353
408.645	75.0395	1367.8	4.19675
408.746	73.6662	1362.84	4.20129
408.846	72.2315	1367.69	4.20476
408.947	71.0822	1368.6	4.2116
409.047	69.6005	1367.59	4.21385
409.148	68.16	1364.6	4.21494
409.248	66.182	1365.51	4.22109
409.349	64.6722	1361.28	4.22135
409.449	63.5806	1363.22	4.22774
409.55	61.8013	1361	4.22998
409.65	60.5937	1361.39	4.22364
409.75	59.3509	1358.06	4.23613
409.851	57.5696	1357.5	4.24154
409.951	55.734	1357.81	4.24507
410.052	53.9501	1352.11	4.24844
410.152	52.5706	1348.16	4.25832
410.253	50.8611	1340.81	4.26621
410.353	49.9015	1345.48	4.26221
410.454	48.4462	1345.67	4.26644
410.554	47.0469	1346.78	4.26911
410.655	46.1461	1345.22	4.26995
410.755	44.6869	1344.46	4.25879
410.856	43.4353	1342.74	4.25653
410.956	41.7834	1338.37	4.25432
411.057	40.4999	1335.02	4.25411
411.157	39.1975	1337.1	4.25104
411.258	37.3391	1340.13	4.24624
411.358	35.5453	1343.15	4.25123
411.459	34.0775	1333.63	4.25701
411.559	32.7161	1328.27	4.25995
411.66	31.446	1327.71	4.26047
411.76	29.8165	1333.34	4.26467
411.861	28.2633	1330.63	4.26487
411.961	26.8132	1329.02	4.26448
412.061	25.3432	1328.39	4.27524
412.162	23.9366	1333.64	4.27868
412.262	22.3141	1336.96	4.28398
412.363	20.7635	1339.57	4.28504
412.463	19.2254	1342.54	4.29045
412.564	17.7562	1343.3	4.29437
412.664	17.0906	1343.51	4.30034
412.765	15.5033	1350.99	4.30392
412.865	13.7615	1346.68	4.31047
412.966	12.3914	1349.09	4.31871
413.066	10.9903	1349.42	4.31045
413.167	9.28824	1348.62	4.3082
413.267	8.1663	1344.32	4.31103
413.368	6.97376	1335.21	4.31269
413.468	6.31706	1334.61	4.30803
413.569	5.47455	1334.77	4.31125
413.669	4.10699	1331.66	4.32419
413.77	3.02907	1323.25	4.33055
413.87	2.38031	1316.71	4.33091
413.971	1.55792	1315.6	4.33453
414.071	0.629117	1320.28	4.34307
414.172	-0.0201763	1317.57	4.35147
414.272	-0.371206	1320.44	4.35102
414.372	-0.8639	1320.47	4.35949
414.473	-2.08827	1313.59	4.36061
414.573	-2.46359	1319.16	4.36576
414.674	-3.15743	1320.5	4.3619
414.774	-4.38149	1316.75	4.36016
414.875	-5.08514	1320.7	4.36321
414.975	-5.48788	1319.37	4.36772
415.076	-6.07886	1323.95	4.36618
415.176	-6.79205	1322.14	4.36882
415.277	-6.92855	1322.74	4.3743
415.377	-7.49267	1327.55	4.37596
415.478	-8.56627	1330.77	4.37484
415.578	-9.32499	1333.44	4.37707
415.679	-9.90067	1333.59	4.37913
415.779	-10.5416	1341.91	4.38489
415.88	-11.1207	1349.88	4.38873
415.98	-11.1511	1355.94	4.38587
416.081	-11.8527	1354.75	4.38952
416.181	-11.8712	1357.06	4.39011
416.282	-12.2662	1357.26	4.39826
416.382	-12.7125	1355.59	4.40439
416.483	-13.0422	1352.36	4.41026
416.583	-13.1579	1354.54	4.40845
416.683	-13.2265	1350.98	4.40736
416.784	-12.984	1349.09	4.4089
416.884	-12.4729	1348.88	4.41475
416.985	-12.4189	1351.24	4.42239
417.085	-12.6928	1347.1	4.42088
417.186	-13.1478	1347.33	4.42486
417.286	-13.1273	1342.5	4.4219
417.387	-13.1303	1340.18	4.42338
417.487	-13.1416	1338.23	4.42612
417.588	-13.6311	1334.57	4.42939
417.688	-14.5061	1341.56	4.43452
417.789	-14.5991	1335.31	4.43306
417.889	-15.0664	1335.85	4.42708
417.99	-14.9713	1335.53	4.4278
418.09	-15.146	1332.23	4.43204
418.191	-15.0946	1329.05	4.43329
418.291	-15.1275	1324.74	4.43326
418.392	-15.6445	1320.4	4.42436
418.492	-15.5968	1328.39	4.42354
418.593	-15.9249	1328.2	4.43214
418.693	-15.7504	1331.49	4.42887
418.794	-15.9559	1330.75	4.43666
418.894	-16.0437	1330.56	4.4482
418.994	-15.7752	1324.63	4.4467
419.095	-15.4198	1333.76	4.45708
419.195	-15.4167	1334.71	4.45284
419.296	-15.7906	1341.5	4.45471
419.396	-15.8986	1350.81	4.45721
419.497	-15.8144	1355.87	4.46282
419.597	-16.0877	1364.77	4.45971
419.698	-16.2661	1358.23	4.46713
419.798	-15.8351	1359.6	4.46637
419.899	-16.1493	1355.66	4.46957
419.999	-15.8157	1352.44	4.47757
420.1	-15.3966	1355.31	4.47452
420.2	-14.8516	1360	4.4859
420.301	-14.9165	1365.85	4.49188
420.401	-14.6174	1367.92	4.50674
420.502	-13.9534	1365.06	4.50922
420.602	-13.9138	1364.75	4.51205
420.703	-13.8668	1362.2	4.51382
420.803	-13.518	1370.3	4.5211
420.904	-13.1402	1366.56	4.52066
421.004	-12.6303	1372.55	4.52037
421.105	-11.8936	1361.4	4.52754
421.205	-11.924	1363.69	4.53098
421.305	-10.8742	1363.16	4.53091
421.406	-10.2434	1356.97	4.52692
421.506	-9.54751	1356.06	4.52559
421.607	-8.63807	1355.22	4.52636
421.707	-7.97028	1355.35	4.52384
421.808	-7.5845	1360.92	4.52342
421.908	-7.86544	1365.28	4.52497
422.009	-7.25588	1369.55	4.52502
422.109	-6.16738	1369.55	4.52056
422.21	-5.14902	1363.46	4.51629
422.31	-4.64358	1358.93	4.51723
422.411	-4.45043	1361.11	4.5222
422.511	-4.26151	1362.67	4.52671
422.612	-3.9167	1355.86	4.52388
422.712	-3.14305	1356	4.53073
422.813	-2.41077	1359.39	4.5329
422.913	-0.980448	1363.34	4.53298
423.014	-0.69374	1358.35	4.54164
423.114	0.456417	1365.12	4.54584
423.215	1.48728	1372.1	4.54928
423.315	2.14932	1367.06	4.54951
423.416	3.52905	1369.5	4.54743
423.516	4.18839	1370.5	4.55922
423.616	5.42439	1368.64	4.56636
423.717	6.13777	1371.61	4.56962
423.817	7.0055	1371.98	4.56799
423.918	7.62172	1368.07	4.56808
424.018	8.02721	1366.02	4.56208
424.119	8.47097	1361.23	4.56334
424.219	8.57931	1359.26	4.56679
424.32	9.13075	1354.34	4.56906
424.42	9.66477	1350.34	4.57695
424.521	9.77494	1349.01	4.56925
424.621	10.028	1347.94	4.56857
424.722	10.303	1347.6	4.57535
424.822	10.6321	1342.91	4.58169
424.923	11.0654	1337.17	4.58557
425.023	11.5217	1338.71	4.59709
425.124	11.5846	1334.89	4.59959
425.224	11.5889	1331	4.60435
425.325	12.4632	1333.32	4.61003
425.425	12.7844	1332.55	4.61158
425.526	13.0426	1329.72	4.61919
425.626	13.5769	1329.23	4.6286
425.727	13.8095	1328.55	4.62185
425.827	13.8226	1324.07	4.62908
425.927	13.8518	1322.5	4.6386
426.028	14.3024	1321.76	4.64065
426.128	14.3571	1322.89	4.63838
426.229	15.0329	1326.91	4.6416
426.329	14.8114	1331.11	4.64358
426.43	14.2722	1330.87	4.63725
426.53	13.3179	1326.83	4.63148
426.631	12.7743	1324	4.63134
426.731	12.4949	1323.37	4.63257
426.832	12.1215	1320.38	4.62824
426.932	12.1524	1318.79	4.62457
427.033	12.0259	1322.28	4.62221
427.133	11.6953	1315.7	4.6304
427.234	11.4571	1310.3	4.63168
427.334	11.1584	1310.1	4.63305
427.435	10.9131	1309.52	4.63613
427.535	11.3834	1304.47	4.637
427.636	11.8326	1304.82	4.63328
427.736	11.9526	1301.5	4.64255
427.837	11.5482	1301.7	4.63911
427.937	11.3833	1302.49	4.64327
428.038	10.6626	1302.53	4.64485
428.138	9.55738	1302.03	4.64888
428.238	8.49192	1299.97	4.64518
428.339	7.33712	1305.49	4.64913
428.439	6.38551	1305.34	4.65813
428.54	5.78468	1304.62	4.67482
428.64	4.67153	1313.19	4.67779
428.741	3.74291	1315.52	4.68009
428.841	3.13818	1312.58	4.69031
428.942	2.42089	1311	4.69568
429.042	1.62589	1306.63	4.69764
429.143	1.22342	1314.26	4.70014
429.243	0.730184	1313.94	4.70251
429.344	0.451715	1313.55	4.70615
429.444	-0.0425671	1313.78	4.71027
429.545	0.145963	1315.83	4.71254
429.645	-0.131225	1314.93	4.72269
429.746	-0.366345	1312.81	4.72968
429.846	-1.17167	1306.21	4.73122
429.947	-1.71843	1305.76	4.73263
430.047	-2.46648	1305.67	4.73274
430.148	-2.59311	1309.87	4.73207
430.248	-3.24608	1309.26	4.74325
430.349	-4.33353	1299.99	4.74537
430.449	-5.01208	1297.85	4.75626
430.55	-5.5326	1302.86	4.75406
430.65	-6.15296	1296.71	4.75521
430.75	-6.61281	1293.06	4.75151
430.851	-7.15291	1294.05	4.75515
430.951	-7.72204	1298.44	4.76047
431.052	-8.92258	1294.84	4.76497
431.152	-9.82269	1295.8	4.76875
431.253	-11.2314	1295.43	4.76738
431.353	-11.426	1294.89	4.77214
431.454	-11.4016	1290.82	4.76018
431.554	-11.2475	1294.92	4.76571
431.655	-11.6643	1295.87	4.76627
431.755	-11.8914	1298.07	4.77721
431.856	-12.3504	1307.22	4.78235
431.956	-12.1183	1310.6	4.77616
432.057	-12.5998	1308.49	4.78579
432.157	-13.1581	1304.56	4.78335
432.258	-13.9824	1301.6	4.78581
432.358	-14.1732	1308.32	4.78517
432.459	-14.5094	1309.98	4.80066
432.559	-15.8652	1307.24	4.80111
432.66	-16.9734	1309.61	4.80767
432.76	-18.0012	1309.7	4.80323
432.861	-19.1445	1310.9	4.8085
432.961	-20.2755	1312.46	4.82105
433.061	-20.5239	1314.41	4.81694
433.162	-20.8765	1308.46	4.8301
433.262	-20.8127	1311.05	4.8348
433.363	-20.5204	1313.07	4.83883
433.463	-20.7493	1318.8	4.83257
433.564	-20.7157	1321.61	4.83862
433.664	-20.6272	1321.31	4.84144
433.765	-20.4979	1328.26	4.84612
433.865	-20.6936	1320.76	4.85026
433.966	-20.7713	1318.52	4.84988
434.066	-20.689	1320.63	4.85107
434.167	-21.9721	1323.76	4.84654
434.267	-22.3782	1322.17	4.85128
434.368	-23.4369	1319.77	4.85517
434.468	-24.0586	1318.54	4.86139
434.569	-24.7898	1318.56	4.86169
434.669	-25.2903	1321.97	4.86898
434.77	-25.9369	1323.2	4.86808
434.87	-26.1419	1319.49	4.86447
434.971	-26.6572	1319.17	4.85667
435.071	-27.5073	1321.34	4.86468
435.172	-28.8855	1319.54	4.86985
435.272	-29.9349	1313.56	4.87293
435.372	-30.5386	1313.58	4.87517
435.473	-30.8122	1314.19	4.8753
435.573	-31.3117	1304.72	4.87895
435.674	-31.4414	1302.5	4.87814
435.774	-32.4078	1295.9	4.88262
435.875	-32.7147	1298.18	4.88745
435.975	-33.7047	1299.18	4.90325
436.076	-34.2249	1297.74	4.91034
436.176	-34.8285	1295.34	4.91331
436.277	-35.0155	1297.41	4.91566
436.377	-36.1155	1294.29	4.91524
436.478	-36.9878	1299.64	4.92258
436.578	-37.4241	1298.55	4.92076
436.679	-38.0644	1294.95	4.92448
436.779	-39.0451	1296.03	4.92737
436.88	-39.3269	1296.67	4.92833
436.98	-40.2246	1298.62	4.92544
437.081	-41.1825	1295.29	4.92053
437.181	-41.8014	1295.97	4.92991
437.282	-42.1363	1297.44	4.92712
437.382	-43.0455	1297.49	4.93568
437.483	-43.1892	1290.54	4.93269
437.583	-43.9059	1296.33	4.9382
437.683	-44.8342	1294.1	4.94483
437.784	-45.6097	1291.72	4.9527
437.884	-45.7732	1292.58	4.94951
437.985	-46.3419	1291.63	4.95481
438.085	-47.0157	1291.79	4.95679
438.186	-47.4373	1294.22	4.95091
438.286	-47.8545	1301.93	4.95304
438.387	-48.6592	1307.91	4.94599
438.487	-49.2885	1304.95	4.94982
438.588	-50.6413	1307.94	4.95609
438.688	-51.8063	1304.24	4.94775
438.789	-52.9176	1304.96	4.94084
438.889	-53.7187	1306.17	4.94767
438.99	-54.8784	1306.93	4.955
439.09	-56.11	1310.52	4.95772
439.191	-56.4932	1314.51	4.95925
439.291	-57.5246	1322.15	4.96166
439.392	-57.5487	1322.16	4.96976
439.492	-58.4934	1325.12	4.97399
439.593	-59.1368	1325.92	4.96597
439.693	-59.9487	1326.13	4.96793
439.794	-60.8388	1329.41	4.97477
439.894	-61.957	1334.77	4.96601
439.994	-62.148	1339.57	4.95757
440.095	-62.628	1338.26	4.96431
440.195	-62.8944	1339.82	4.96657
440.296	-63.7325	1336.11	4.96923
440.396	-64.2349	1333.61	4.96931
440.497	-64.9838	1329.44	4.96531
440.597	-65.771	1324.54	4.96828
440.698	-67.2994	1327.45	4.97581
440.798	-67.6399	1323.56	4.97152
440.899	-68.2933	1323.73	4.98548
440.999	-68.6193	1315	4.99136
441.1	-68.6982	1312.23	4.98798
441.2	-69.2159	1320.23	4.99052
441.301	-69.968	1314.22	4.99225
441.401	-70.7726	1311.44	4.99681
441.502	-71.5051	1312.89	5.00636
441.602	-72.4011	1312.34	5.01427
441.703	-73.6137	1320.59	5.01102
441.803	-74.2451	1320.65	5.01968
441.904	-74.9287	1318.78	5.02201
442.004	-76.4979	1313.5	5.02593
442.105	-77.0315	1316.1	5.03059
442.205	-78.0426	1317.37	5.03605
442.305	-78.7002	1312.39	5.04157
442.406	-79.1812	1311.67	5.0415
442.506	-80.1175	1318.21	5.04086
442.607	-80.2816	1322.95	5.03876
442.707	-80.2585	1322.59	5.04778
442.808	-80.2543	1326.98	5.04753
442.908	-80.6718	1330.09	5.05364
443.009	-81.6574	1334.49	5.05431
443.109	-82.3178	1340.74	5.0639
443.21	-82.9489	1334.83	5.06817
443.31	-83.3443	1335.91	5.07126
443.411	-84.3986	1337.64	5.07532
443.511	-85.2184	1340.19	5.08155
443.612	-85.4223	1341.37	5.0872
443.712	-85.8485	1332.11	5.08361
443.813	-85.8375	1333.6	5.09749
443.913	-86.319	1330.57	5.10159
444.014	-86.4699	1331.66	5.10184
444.114	-86.8428	1334.35	5.10275
444.215	-86.8054	1327.27	5.10841
444.315	-86.7184	1327.03	5.11231
444.416	-87.3087	1325.61	5.11893
444.516	-87.0542	1326.25	5.11549
444.616	-87.1445	1325.73	5.11948
444.717	-87.3464	1324.55	5.12666
444.817	-87.171	1323.31	5.12009
444.918	-86.946	1323.49	5.12454
445.018	-87.8432	1325.55	5.13738
445.119	-87.7797	1320.23	5.14047
445.219	-87.8389	1322.01	5.14211
445.32	-87.139	1320.79	5.15112
445.42	-87.8648	1315.73	5.15577
445.521	-88.2087	1313.35	5.16291
445.621	-88.4426	1311.77	5.16308
445.722	-87.9674	1312.19	5.1656
445.822	-87.9927	1312.35	5.17251
445.923	-88.0739	1311.68	5.17618
446.023	-88.1067	1315.29	5.17586
446.124	-88.8238	1308.22	5.17654
446.224	-88.4834	1309.14	5.18288
446.325	-88.6222	1310.41	5.18666
446.425	-88.8278	1307.86	5.19211
446.526	-89.1058	1305.41	5.20301
446.626	-89.4762	1305.28	5.21873
446.727	-89.2793	1305.92	5.22276
446.827	-89.7272	1305.32	5.23126
446.927	-90.3331	1302.27	5.231
447.028	-90.1595	1300.28	5.23813
447.128	-90.0958	1304.06	5.24353
447.229	-90.9049	1302.86	5.24447
447.329	-91.2396	1304.32	5.24502
447.43	-91.6474	1311.55	5.24899
447.53	-92.124	1309.66	5.25027
447.631	-92.4877	1308.53	5.24963
447.731	-93.3602	1306.95	5.26022
447.832	-94.2642	1306.73	5.26067
447.932	-94.2278	1311.1	5.26818
448.033	-93.7443	1312.22	5.26794
448.133	-93.9623	1315.02	5.26934
448.234	-94.1911	1319.16	5.28257
448.334	-94.756	1326.29	5.28805
448.435	-94.372	1335.65	5.2952
448.535	-94.6596	1337.82	5.29882
448.636	-95.2272	1342.28	5.30148
448.736	-95.3734	1348.21	5.30197
448.837	-96.2645	1350.36	5.30474
448.937	-96.6239	1352.37	5.30487
449.038	-97.4986	1359.12	5.31272
449.138	-97.7389	1361.76	5.31992
449.238	-97.7695	1359.81	5.30977
449.339	-98.0412	1368.27	5.31075
449.439	-98.8631	1369.29	5.30452
449.54	-99.0434	1377.95	5.30407
449.64	-99.187	1378.35	5.30408
449.741	-98.9357	1384.75	5.30892
449.841	-99.2117	1387.69	5.30878
449.942	-99.3276	1389.18	5.31833
450.042	-99.5689	1387.85	5.321
450.143	-100.521	1389.25	5.31561
450.243	-101.105	1391.57	5.32406
450.344	-101.372	1390.57	5.32675
450.444	-100.968	1388.19	5.33611
450.545	-101.762	1391.4	5.33976
450.645	-102.332	1387.87	5.34518
450.746	-102.487	1388.22	5.34484
450.846	-102.94	1397.89	5.35452
450.947	-103.213	1400.55	5.35492
451.047	-103.69	1402.92	5.34896
451.148	-103.754	1400.92	5.35981
451.248	-104.068	1408.48	5.35792
451.349	-103.632	1403.34	5.3601
451.449	-103.501	1409.76	5.3594
451.549	-103.127	1412.01	5.3606
451.65	-102.582	1421.31	5.36324
451.75	-102.181	1424.28	5.36551
451.851	-101.338	1420.72	5.36371
451.951	-100.429	1421.68	5.35877
452.052	-99.9474	1425.38	5.36884
452.152	-99.8653	1428.23	5.36754
452.253	-98.5675	1423.84	5.37711
452.353	-98.192	1422.44	5.37987
452.454	-97.8758	1426.2	5.38582
452.554	-97.2201	1422.08	5.39153
452.655	-96.4867	1426.15	5.38541
452.755	-95.4	1428.06	5.38712
452.856	-94.4218	1424.49	5.38372
452.956	-94.0333	1423.07	5.39522
453.057	-93.5331	1422.42	5.3988
453.157	-92.4103	1423.78	5.4123
453.258	-91.1292	1421.22	5.41516
453.358	-90.4422	1422.87	5.41875
453.459	-89.5551	1416.69	5.41949
453.559	-88.1445	1418.02	5.4234
453.66	-87.0107	1408.73	5.43891
453.76	-86.4698	1412.27	5.44065
453.86	-85.134	1417.32	5.44651
453.961	-84.1744	1416.38	5.44694
454.061	-82.6318	1417.52	5.44606
454.162	-81.5633	1417.81	5.44596
454.262	-81.1507	1424.22	5.45202
454.363	-80.1395	1427.13	5.46014
454.463	-78.5401	1426.42	5.46179
454.564	-77.9173	1429.56	5.46498
454.664	-77.1212	1431.1	5.4641
454.765	-76.247	1426.32	5.46781
454.865	-75.1123	1426.62	5.47438
454.966	-74.1477	1434.5	5.47093
455.066	-72.3575	1438.53	5.48025
455.167	-70.3839	1441.91	5.47499
455.267	-68.7328	1449.07	5.46673
455.368	-67.6578	1451.95	5.46867
455.468	-66.4127	1455.35	5.46782
455.569	-64.6746	1455.98	5.46766
455.669	-63.0582	1463.98	5.47007
455.77	-61.9383	1455.33	5.47334
455.87	-60.4173	1456.05	5.47494
455.971	-58.8248	1455.44	5.47878
456.071	-57.0824	1454.59	5.47257
456.171	-55.0358	1455.51	5.48033
456.272	-54.0663	1456.33	5.47946
456.372	-53.259	1466.57	5.47671
456.473	-51.9245	1463.03	5.47942
456.573	-50.582	1463.4	5.48218
456.674	-49.1741	1467.22	5.48474
456.774	-47.7786	1473.22	5.48739
456.875	-46.7283	1476.13	5.48894
456.975	-46.0137	1470.38	5.49255
457.076	-44.9244	1467.64	5.48992
457.176	-43.6696	1465.75	5.49111
457.277	-42.6084	1461.43	5.50094
457.377	-41.3286	1460.08	5.50124
457.478	-40.4482	1458.72	5.50383
457.578	-39.3411	1452.33	5.50679
457.679	-38.5069	1452.05	5.50198
457.779	-37.6311	1455.6	5.50411
457.88	-37.3766	1450.53	5.50763
457.98	-36.3061	1456.13	5.51247
458.081	-35.5961	1460.11	5.5271
458.181	-35.0974	1459.53	5.52251
458.282	-35.0767	1460.75	5.52936
458.382	-34.4777	1454.73	5.53417
458.482	-33.3229	1455.29	5.54169
458.583	-33.2123	1461.95	5.54058
458.683	-32.3009	1458.78	5.55025
458.784	-31.2897	1458.33	5.55296
458.884	-30.869	1456.05	5.5525
458.985	-30.0674	1452.89	5.5562
459.085	-29.2192	1452.41	5.55415
459.186	-28.4604	1451.98	5.567
459.286	-27.7866	1450.37	5.56252
459.387	-27.4897	1447.68	5.56406
459.487	-27.1731	1449.91	5.56796
459.588	-26.5573	1453.62	5.57009
459.688	-26.0672	1450.29	5.5708
459.789	-25.9291	1453.94	5.573
459.889	-25.2045	1454.6	5.57962
459.99	-24.5798	1445.87	5.57072
460.09	-24.1003	1444.15	5.57346
460.191	-24.0848	1447.29	5.56414
460.291	-23.708	1444.57	5.55996
460.392	-22.9874	1442.41	5.56161
460.492	-22.4882	1445.42	5.55608
460.593	-21.6767	1441.19	5.56114
460.693	-20.8415	1435.49	5.55778
460.794	-20.2225	1433.88	5.56138
460.894	-19.9055	1430.33	5.5619
460.994	-19.773	1438.43	5.57163
461.095	-19.4696	1436.1	5.57675
461.195	-19.6713	1431.36	5.58812
461.296	-19.0659	1427.91	5.60478
461.396	-19.0424	1431.73	5.6098
461.497	-18.194	1427.14	5.61883
461.597	-18.0382	1427.91	5.62525
461.698	-18.1415	1426.96	5.63172
461.798	-18.2019	1428.38	5.63113
461.899	-18.0064	1430.43	5.63601
461.999	-17.2952	1430.98	5.63763
462.1	-17.2886	1425.43	5.63304
462.2	-17.006	1421.88	5.63431
462.301	-16.215	1422.94	5.63362
462.401	-15.9578	1425.85	5.63553
462.502	-14.9371	1432.12	5.63989
462.602	-14.5273	1424.26	5.64186
462.703	-14.1458	1427.79	5.64864
462.803	-13.6804	1422.74	5.65854
462.904	-12.3595	1424.19	5.66455
463.004	-11.9206	1418.4	5.66649
463.105	-11.5498	1417.41	5.68029
463.205	-11.1495	1425.69	5.683
463.305	-10.2429	1428.41	5.68988
463.406	-9.28146	1429.57	5.68906
463.506	-9.12031	1432.83	5.68768
463.607	-7.86715	1429.86	5.68832
463.707	-7.61261	1440.27	5.68986
463.808	-7.22409	1438.97	5.68899
463.908	-6.72913	1439.55	5.68919
464.009	-6.49341	1445.35	5.69368
464.109	-6.73078	1445.79	5.69342
464.21	-6.33982	1450.48	5.69592
464.31	-5.88186	1444.39	5.69756
464.411	-5.77873	1438.45	5.70514
464.511	-5.3664	1429.95	5.70631
464.612	-5.0151	1437.39	5.71154
464.712	-4.55175	1437.64	5.72264
464.813	-3.81152	1439	5.71935
464.913	-3.79204	1441.34	5.72367
465.014	-3.25642	1438.2	5.7313
465.114	-3.50011	1437.29	5.73154
465.215	-3.02955	1431.41	5.73486
465.315	-2.94394	1432.2	5.73
465.416	-2.8738	1428.1	5.73215
[truncated: 1,367 more rows]
