# Supplementary material for: Human kinesin-5 KIF11 drives the helical motion of anti-parallel and parallel microtubules around each other
Source: EMBO J. 2024 Feb 29;43(7):1244–56. doi: 10.1038/s44318-024-00048-x (PMC10987665; doi:10.1038/s44318-024-00048-x)
Supplement: Supplementary file 11 — Appendix Figures Source Data [file 44318_2024_48_MOESM11_ESM.zip › Appendix Figure S6/S6B/Appendix Fig S6B.xlsx]

## Sheet: Sheet1
Time	Sideways distance	Fluorescence intensity	Forward distance
s	nm	AU	µm
5.124	65.2078	1182.52	0.133279
5.224	64.3705	1193.15	0.131136
5.325	63.4904	1203.21	0.127493
5.425	62.7319	1212.02	0.128993
5.526	61.891	1224.76	0.130707
5.626	61.0484	1232.65	0.13318
5.727	60.3412	1234.78	0.135076
5.827	59.1463	1240.86	0.133856
5.928	58.4777	1248.4	0.136049
6.028	57.6804	1254.21	0.141868
6.129	56.9992	1256.7	0.142676
6.229	56.1724	1257.09	0.146253
6.33	55.2576	1252.6	0.149336
6.43	53.7452	1258.82	0.150424
6.531	53.296	1269.85	0.157743
6.631	52.4442	1267.71	0.160859
6.732	51.7741	1268.33	0.167898
6.832	51.0597	1262.39	0.173882
6.932	49.8754	1261.72	0.177031
7.033	49.2531	1255.64	0.179932
7.133	48.5631	1248.26	0.183625
7.234	47.8844	1241.1	0.197357
7.334	47.7316	1247.69	0.202995
7.435	47.5087	1254.27	0.204907
7.535	46.6917	1247.81	0.201956
7.636	45.3501	1257.07	0.206671
7.736	43.6628	1267.07	0.202781
7.837	42.3843	1275.4	0.209309
7.937	41.5498	1273.91	0.205303
8.038	40.5474	1277.62	0.206819
8.138	39.1109	1290.85	0.208633
8.239	37.4717	1298.34	0.206869
8.339	36.0389	1309.1	0.211963
8.44	34.8303	1316.84	0.220733
8.54	33.1356	1314.95	0.225876
8.641	31.4946	1316.14	0.236608
8.741	29.8349	1316.78	0.244818
8.842	27.472	1329.79	0.245263
8.942	25.876	1343.82	0.258731
9.043	24.4334	1353.18	0.264138
9.143	23.4036	1366.61	0.269298
9.243	22.082	1372.7	0.273518
9.344	20.3586	1377.66	0.274986
9.444	19.3111	1371.74	0.278167
9.545	18.2216	1387.43	0.280046
9.645	17.6156	1391.16	0.275414
9.746	17.0629	1392.8	0.278612
9.846	16.0836	1392.09	0.282618
9.947	15.2934	1392.56	0.284003
10.047	14.301	1395.85	0.283986
10.148	13.4243	1393.34	0.286805
10.248	13.4065	1396.82	0.286888
10.349	12.8806	1398.1	0.290168
10.449	12.5095	1400.79	0.291438
10.55	12.0982	1399.18	0.2964
10.65	11.3909	1401.48	0.303818
10.751	10.847	1402.81	0.305631
10.851	10.9505	1407.45	0.306818
10.952	10.7307	1402.54	0.308731
11.052	10.4987	1404.63	0.307346
11.153	10.0543	1400.97	0.310445
11.253	9.55656	1407.38	0.311104
11.354	9.35015	1405.52	0.310709
11.454	8.88461	1408.61	0.309258
11.554	8.11011	1395.31	0.311583
11.655	7.9567	1393.59	0.307824
11.755	7.66917	1393.51	0.305318
11.856	7.13314	1399.45	0.306868
11.956	7.45115	1410.21	0.305796
12.057	6.81296	1411.4	0.314171
12.157	6.3336	1415.89	0.315506
12.258	5.85193	1419.34	0.318572
12.358	5.25706	1425.64	0.319957
12.459	4.88914	1415.81	0.329914
12.559	4.08576	1411.08	0.329914
12.66	3.97583	1411.44	0.328958
12.76	3.6927	1412.15	0.337695
12.861	3.84104	1402.6	0.341898
12.961	3.48038	1393.84	0.349564
13.062	2.49683	1385.62	0.35263
13.162	2.14584	1392.72	0.357196
13.263	2.21372	1389.47	0.360708
13.363	1.95774	1390.8	0.360873
13.464	1.85868	1394.5	0.360098
13.564	1.57214	1400.05	0.36656
13.665	1.96146	1401.42	0.3705
13.765	1.82567	1395.24	0.363988
13.865	1.91537	1392.01	0.363444
13.966	1.92349	1391.51	0.361549
14.066	1.52502	1394.11	0.362884
14.167	1.35999	1389.75	0.362703
14.267	1.26252	1385.5	0.361549
14.368	1.20328	1390.44	0.370088
14.468	0.962673	1401.96	0.37139
14.569	1.3037	1417.66	0.371951
14.669	1.20168	1425.73	0.375248
14.77	1.13258	1433.44	0.381331
14.87	1.06616	1438.28	0.38349
14.971	0.834406	1451.6	0.382814
15.071	1.09314	1456.97	0.382666
15.172	0.946562	1449.8	0.383704
15.272	0.623171	1450.77	0.38776
15.373	0.582037	1455.9	0.385584
15.473	0.230223	1456.7	0.386029
15.574	0.176791	1466.78	0.39198
15.674	0.159842	1466.49	0.397453
15.775	-0.0268004	1478.29	0.401475
15.875	-0.909956	1486.04	0.40797
15.976	-1.11218	1485.34	0.415306
16.076	-1.19152	1480.32	0.41979
16.176	-0.914451	1485.07	0.430044
16.277	-1.29939	1483.88	0.433489
16.377	-1.53415	1485.78	0.438797
16.478	-1.632	1492.54	0.437923
16.578	-1.69139	1487.01	0.439456
16.679	-1.69199	1482.64	0.443677
16.779	-1.69242	1483.21	0.446182
16.88	-1.72633	1490.2	0.44394
16.98	-2.0895	1485.01	0.442836
17.081	-1.99057	1488.1	0.443627
17.181	-1.45493	1487.45	0.44333
17.282	-0.603838	1494.65	0.449281
17.382	-0.412332	1491.82	0.451936
17.483	-0.0644021	1494.82	0.459552
17.583	0.899884	1485.61	0.460046
17.684	1.75167	1486.19	0.458727
17.784	2.34702	1481.66	0.460293
17.885	2.94132	1474.25	0.467349
17.985	3.39409	1478.45	0.469096
18.086	4.02936	1482.3	0.469558
18.186	4.47811	1484.78	0.468767
18.287	4.77216	1483.83	0.46758
18.387	4.97034	1473.74	0.469261
18.487	5.22204	1469.86	0.469344
18.588	5.38377	1470.7	0.46903
18.688	5.13603	1472.77	0.470712
18.789	5.48274	1467.29	0.474421
18.889	6.19245	1463.46	0.471932
18.99	6.90358	1471.98	0.474536
19.09	7.83773	1474.46	0.475558
19.191	8.09397	1482.57	0.476679
19.291	8.52494	1484.93	0.479367
19.392	9.4277	1484.33	0.482713
19.492	9.87201	1480.11	0.487956
19.593	10.3871	1477.56	0.488549
19.693	10.7456	1479.08	0.494813
19.794	11.0767	1479.12	0.491896
19.894	11.2767	1487.71	0.493462
19.995	11.9805	1483.59	0.494747
20.095	12.4417	1478.26	0.498028
20.196	12.9613	1472.88	0.50266
20.296	12.8321	1473.37	0.507804
20.397	13.1097	1474.59	0.506089
20.497	13.6701	1466.7	0.509733
20.598	13.7641	1463.44	0.517415
20.698	14.2348	1460.73	0.521306
20.798	14.4126	1471.61	0.529977
20.899	15.0552	1469.76	0.531691
20.999	15.5151	1468.86	0.533966
21.1	15.9128	1466.13	0.540824
21.2	15.852	1460.61	0.542555
21.301	16.9477	1454.77	0.547781
21.401	17.9458	1450.82	0.550386
21.502	18.9865	1453.2	0.541748
21.602	19.9591	1463.48	0.544319
21.703	20.2798	1464.57	0.545803
21.803	20.9223	1462.98	0.547105
21.904	21.875	1456.01	0.554755
22.004	22.7377	1463.91	0.564877
22.105	23.5359	1472.37	0.565883
22.205	23.5317	1472.99	0.566822
22.306	23.6247	1466.35	0.567366
22.406	23.9577	1461.27	0.574801
22.507	24.3085	1458.3	0.583094
22.607	24.3312	1455.56	0.585814
22.708	24.3685	1460.1	0.586407
22.808	24.4635	1452.6	0.5901
22.909	24.4738	1448.19	0.596101
23.009	24.19	1438.46	0.593859
23.109	24.6019	1435.71	0.600766
23.21	24.8132	1438.15	0.60375
23.31	24.7349	1437.52	0.606388
23.411	24.8981	1445.98	0.618227
23.511	24.9348	1437.39	0.624937
23.612	25.0897	1438.28	0.6283
23.712	25.3564	1434.91	0.633905
23.813	25.3066	1437.64	0.637334
23.913	25.2475	1435.61	0.640202
24.014	25.426	1424.78	0.646582
24.114	24.9788	1416.41	0.647588
24.215	24.5132	1408.81	0.653309
24.315	24.1208	1416.12	0.655419
24.416	23.9292	1418.63	0.653786
24.516	24.3698	1422.14	0.65283
24.617	23.8564	1422.92	0.656787
24.717	23.9195	1413.63	0.659079
24.818	24.1161	1409.3	0.662657
24.918	24.2753	1411.08	0.670722
25.019	24.6176	1413.98	0.675075
25.119	24.7284	1415.74	0.677467
25.22	24.7977	1417.57	0.683354
25.32	25.5143	1416.31	0.685646
25.42	26.0027	1409.32	0.683453
25.521	26.4806	1411.86	0.689026
25.621	26.8947	1406.21	0.692901
25.722	26.9841	1412.62	0.703159
25.822	27.4018	1408.56	0.705897
25.923	27.4823	1409.86	0.708948
26.023	27.4251	1414.66	0.713928
26.124	27.658	1421.73	0.719156
26.224	27.8979	1420.19	0.72351
26.325	27.5025	1417.57	0.726907
26.425	27.4422	1418.94	0.731541
26.526	27.1249	1418.39	0.740711
26.626	26.7061	1426.27	0.747258
26.727	26.288	1425.43	0.743382
26.827	26.4102	1421.79	0.746912
26.928	26.004	1417.97	0.746978
27.028	25.3379	1427.68	0.750969
27.129	25.2517	1428.92	0.748891
27.229	24.8016	1422.51	0.744999
27.33	24.6427	1426.17	0.749979
27.43	23.9534	1420.73	0.750326
27.531	23.9866	1423.02	0.750606
27.631	23.9375	1425.74	0.749996
27.731	23.7415	1419.51	0.755421
27.832	23.7795	1419.76	0.757137
27.932	23.2932	1418.34	0.754251
28.033	23.1824	1413.21	0.752552
28.133	22.9824	1405.48	0.755817
28.234	23.0805	1414.53	0.759643
28.334	23.1137	1418.76	0.760996
28.435	23.1076	1423.82	0.764261
28.535	23.3873	1426.09	0.764789
28.636	24.1018	1423.08	0.765547
28.736	24.2392	1428.93	0.766867
28.837	24.1879	1433.91	0.7669
28.937	24.4797	1442.58	0.764888
29.038	24.7339	1431.98	0.773258
29.138	25.155	1429.34	0.778767
29.239	26.0971	1439.34	0.786336
29.339	26.4902	1438.42	0.786633
29.44	26.793	1442.22	0.790047
29.54	26.8147	1450.34	0.793725
29.641	27.444	1450.48	0.796644
29.741	27.7108	1452.15	0.801317
29.842	27.9645	1453.74	0.812416
29.942	28.3148	1457.68	0.825207
30.042	28.2368	1465.26	0.82241
30.143	28.4752	1474.97	0.823697
30.243	28.9132	1474.46	0.823879
30.344	28.9872	1472.01	0.830749
30.444	28.8727	1466.39	0.832944
30.545	28.7686	1464.53	0.837029
30.645	29.0914	1463.48	0.84032
30.746	29.6721	1460.58	0.838731
30.846	29.8174	1459.79	0.837589
30.947	30.3145	1456.23	0.83557
31.047	31.2656	1461.19	0.836083
31.148	31.6489	1466.14	0.837669
31.248	31.7674	1461.3	0.843097
31.349	32.3425	1455.27	0.841442
31.449	32.5874	1457.61	0.848872
31.55	33.1382	1451.47	0.844145
31.65	33.7589	1441.04	0.845651
31.751	34.2889	1442.14	0.8425
31.851	34.2192	1438.27	0.84533
31.952	34.7409	1438.64	0.85041
32.052	35.0259	1428.62	0.856599
32.153	35.3508	1423.65	0.859445
32.253	36.3818	1414.37	0.854133
32.353	36.9048	1413.77	0.856996
32.454	37.8798	1410.54	0.856036
32.554	38.388	1404.2	0.873225
32.655	38.2481	1398.17	0.875244
32.755	38.5066	1402.74	0.885511
32.856	38.8628	1402.67	0.887232
32.956	39.9436	1404.31	0.886305
33.057	41.1242	1407.71	0.891816
33.157	41.7479	1409.97	0.898799
33.258	42.0594	1410.55	0.902142
33.358	43.1711	1421.18	0.907305
33.459	44.0494	1418.39	0.901811
33.559	44.4089	1416.64	0.894927
33.66	44.6144	1433.7	0.898915
33.76	45.2913	1432.45	0.903863
33.861	46.2401	1435.48	0.900686
33.961	46.4648	1431.84	0.902986
34.062	46.5639	1438.57	0.90009
34.162	46.6224	1436.61	0.897078
34.263	46.513	1450.07	0.904359
34.363	46.9165	1447.63	0.903764
34.464	46.9976	1453.54	0.917184
34.564	47.1635	1462.13	0.91778
34.664	47.2289	1472	0.917482
34.765	47.3711	1465.92	0.914669
34.865	47.5247	1466.37	0.920544
34.966	47.1413	1464.53	0.922348
35.066	47.1846	1455.86	0.924168
35.167	46.6364	1449.28	0.926915
35.267	46.1344	1448.64	0.929877
35.368	46.0746	1447.67	0.934031
35.468	46.063	1455.9	0.932939
35.569	46.2251	1459.72	0.937506
35.669	45.9101	1453	0.947801
35.77	45.3466	1459.09	0.951359
35.87	45.5618	1455.57	0.953212
35.971	45.5829	1461.53	0.957482
36.071	45.0326	1463.95	0.957879
36.172	45.0176	1466.17	0.969058
36.272	45.3082	1458.57	0.970465
36.373	45.5032	1464.95	0.97111
36.473	45.5484	1463.72	0.971574
36.574	45.7488	1465.5	0.971309
36.674	45.9865	1458.14	0.967932
36.775	45.9813	1459.72	0.968197
36.875	46.2597	1462.23	0.972652
36.975	46.4412	1459.33	0.97199
37.076	47.4636	1468.77	0.973545
37.176	47.7267	1472.53	0.965444
37.277	48.1903	1472.43	0.963806
37.377	48.3524	1473	0.960727
37.478	48.7131	1468.8	0.964757
37.578	48.9181	1472.5	0.966561
37.679	49.6245	1477.32	0.962853
37.779	50.2957	1475.63	0.964905
37.88	50.8162	1485	0.96237
37.98	50.9729	1487.26	0.966924
38.081	51.2381	1484.47	0.969274
38.181	51.3356	1486.48	0.974282
38.282	51.9485	1489.78	0.978609
38.382	51.9858	1488.97	0.985979
38.483	52.3296	1488.9	0.986229
38.583	53.22	1488.91	0.983101
38.684	53.6239	1487.53	0.98512
38.784	53.8511	1493.77	0.991867
38.885	54.2297	1492.81	0.999009
38.985	54.7744	1494.71	1.00157
39.086	54.9715	1497.2	1.01354
39.186	55.6575	1503.23	1.01885
39.286	56.2855	1503.8	1.02049
39.387	56.4608	1497.55	1.02184
39.487	57.043	1499.86	1.02234
39.588	57.3509	1490.91	1.03582
39.688	57.4322	1480.59	1.04436
39.789	57.4518	1472.71	1.04205
39.889	57.3824	1473.97	1.04375
39.99	58.1963	1474.17	1.04762
40.09	58.261	1472.35	1.03776
40.191	59.0151	1473.32	1.0331
40.291	60.0156	1470.88	1.0367
40.392	60.3492	1467.76	1.0432
40.492	60.7129	1470.85	1.04759
40.593	60.6554	1468.1	1.04882
40.693	61.3148	1478.71	1.05025
40.794	62.0534	1477.1	1.05067
40.894	62.7035	1483.59	1.05298
40.995	62.6714	1491.11	1.05957
41.095	63.2098	1485.08	1.06291
41.196	63.3638	1478.25	1.067
41.296	63.2321	1473.97	1.07006
41.397	63.415	1480.87	1.07154
41.497	63.6274	1484.34	1.0775
41.597	63.4212	1488.44	1.07888
41.698	63.4481	1495.17	1.08299
41.798	63.4867	1503.69	1.09022
41.899	63.3917	1502.64	1.09302
41.999	63.2562	1498.46	1.08894
42.1	62.9082	1504.44	1.09528
42.2	62.2791	1501.66	1.10102
42.301	61.8225	1503.13	1.10188
42.401	61.7018	1514.7	1.10582
42.502	61.4173	1518.63	1.10459
42.602	60.9398	1521.08	1.1005
42.703	60.225	1517.82	1.10165
42.803	59.5679	1520.68	1.10418
42.904	59.0018	1515.16	1.10627
43.004	58.4444	1511.59	1.10629
43.105	58.1107	1510.84	1.10817
43.205	57.9794	1520.17	1.10867
43.306	57.0056	1530.28	1.11173
43.406	56.7167	1528.37	1.11018
43.507	56.042	1525.44	1.11331
43.607	55.2873	1534.31	1.11733
43.708	54.4449	1532.06	1.11665
43.808	53.636	1528.4	1.12053
43.908	52.7807	1524.48	1.12197
44.009	52.1928	1527.2	1.12552
44.109	51.6312	1527.51	1.12944
44.21	51.0717	1537.35	1.13461
44.31	51.0203	1549.75	1.13511
44.411	51.1641	1537.51	1.13842
44.511	51.2201	1532.71	1.13708
44.612	51.0801	1532.76	1.13609
44.712	51.232	1528.13	1.13874
44.813	51.5392	1528.18	1.13869
44.913	51.7372	1530.2	1.13694
45.014	51.457	1528.5	1.14411
45.114	51.7033	1532.51	1.14626
45.215	51.2088	1524.85	1.14661
45.315	50.1144	1523.37	1.15482
45.416	49.783	1523.03	1.15703
45.516	49.8853	1525.31	1.16124
45.617	50.064	1516.13	1.16688
45.717	49.9867	1520.17	1.16821
45.818	49.6599	1524.76	1.17091
45.918	49.2306	1529.42	1.17681
46.019	48.9591	1529.46	1.17285
46.119	48.9675	1525.99	1.17332
46.219	48.5293	1519.72	1.17575
46.32	48.7204	1508.09	1.17473
46.42	48.5988	1514.32	1.17586
46.521	48.2222	1522.5	1.17899
46.621	48.4815	1522.09	1.18052
46.722	48.4996	1522.83	1.17851
46.822	48.768	1516.45	1.18217
46.923	48.7615	1512.39	1.17836
47.023	48.6193	1514.54	1.18152
47.124	48.4963	1512.23	1.18275
47.224	48.826	1510.96	1.18127
47.325	48.3659	1506.99	1.18448
47.425	47.6871	1507.24	1.18441
47.526	47.5365	1503.91	1.18328
47.626	47.4172	1504.42	1.18476
47.727	47.436	1497.36	1.1907
47.827	47.1892	1495.61	1.19105
47.928	47.2116	1491.03	1.19256
48.028	47.001	1491.62	1.1923
48.129	46.7074	1489.08	1.19439
48.229	46.3119	1492.59	1.19783
48.33	46.7555	1492.74	1.19865
48.43	46.4634	1493.7	1.20736
48.53	46.4556	1490.9	1.21289
48.631	46.1844	1489.06	1.21806
48.731	45.9515	1494.43	1.22168
48.832	45.9434	1499.54	1.22583
48.932	45.7016	1502.92	1.23489
49.033	45.5693	1504.74	1.23885
49.133	45.4602	1507.36	1.2453
49.234	45.2699	1510	1.24702
49.334	44.5553	1514.79	1.25142
49.435	44.2588	1513.37	1.24951
49.535	42.9706	1507.8	1.25044
49.636	42.3223	1513.57	1.25558
49.736	41.7751	1514.83	1.25658
49.837	41.0569	1510	1.25546
49.937	40.2348	1517.13	1.25788
50.038	39.8914	1522.42	1.26358
50.138	39.3884	1525.02	1.26208
50.239	38.8771	1528.58	1.27592
50.339	39.0186	1537.42	1.27843
50.44	38.7181	1531.72	1.28454
50.54	38.3931	1524.99	1.28911
50.641	37.9718	1525.43	1.28746
50.741	37.4856	1523	1.29465
50.841	37.133	1518.01	1.29859
50.942	36.9236	1517.08	1.29698
51.042	37.1355	1507.25	1.29966
51.143	36.4462	1499.69	1.30628
51.243	36.3342	1496.6	1.29751
51.344	35.929	1493.89	1.29512
51.444	35.6246	1489.7	1.29468
51.545	35.5239	1489.8	1.29598
51.645	35.1493	1485.75	1.30105
51.746	34.7423	1490.37	1.29783
51.846	34.2704	1490.6	1.30024
51.947	33.8945	1481.55	1.30909
52.047	33.6236	1478.31	1.30925
52.148	32.9114	1473.41	1.31316
52.248	32.3095	1462.1	1.31664
52.349	32.0699	1455.25	1.32208
52.449	32.3197	1453.82	1.32469
52.55	31.8267	1458.48	1.32627
52.65	31.5937	1462.77	1.33129
52.751	31.723	1466.17	1.3338
52.851	31.6502	1471.55	1.33425
52.952	31.5738	1469.56	1.33542
53.052	32.0892	1481.29	1.33543
53.152	32.0304	1478.62	1.3283
53.253	32.0891	1476.56	1.33063
53.353	31.3145	1470.09	1.33382
53.454	30.9233	1473.3	1.34037
53.554	30.8176	1478.39	1.345
53.655	30.8232	1480.7	1.34275
53.755	30.8587	1479.19	1.34759
53.856	31.0052	1478	1.35278
53.956	31.2038	1485.72	1.3587
54.057	31.2981	1477.12	1.36261
54.157	31.4469	1480.27	1.37096
54.258	31.5211	1482	1.37443
54.358	31.3265	1480.39	1.37919
54.459	31.0043	1486.29	1.38072
54.559	31.2428	1486.82	1.38391
54.66	31.3751	1482.13	1.38867
54.76	31.1274	1480.8	1.39178
54.861	31.0641	1479.41	1.39416
54.961	31.3985	1482.89	1.38939
55.062	31.3393	1475.07	1.39674
55.162	31.4512	1488.47	1.3978
55.263	31.7499	1496.49	1.39522
55.363	31.94	1506.17	1.39459
55.463	31.7458	1508.2	1.39559
55.564	31.6938	1508.27	1.3922
55.664	31.6845	1502.69	1.38875
55.765	31.6565	1505.02	1.39122
55.865	31.8302	1508.6	1.38826
55.966	31.7039	1506.01	1.39286
56.066	31.6342	1509.34	1.39361
56.167	31.3628	1516.69	1.39656
56.267	31.2122	1525	1.40211
56.368	31.0631	1525.01	1.39606
56.468	30.4078	1530.32	1.39599
56.569	29.7987	1527.09	1.40655
56.669	29.4227	1529.86	1.41354
56.77	29.1685	1534.58	1.41853
56.87	29.1613	1540.1	1.42227
56.971	28.8308	1543.06	1.42426
57.071	28.57	1544.89	1.42756
57.172	28.6588	1540.71	1.42792
57.272	28.4872	1534	1.43132
57.373	28.8309	1529.96	1.44007
57.473	28.1766	1535.61	1.44266
57.574	28.199	1534.52	1.44389
57.674	28.09	1540.84	1.44549
57.774	27.7817	1543.15	1.44539
57.875	27.6799	1540.52	1.45089
57.975	27.4386	1540.3	1.45309
58.076	26.8627	1546.77	1.45219
58.176	26.5009	1544.9	1.45304
58.277	26.1953	1534.61	1.45189
58.377	26.5341	1535.44	1.45497
58.478	26.9871	1530.64	1.46001
58.578	26.8943	1535.91	1.45934
58.679	26.6042	1540.77	1.46313
58.779	26.3566	1530.03	1.46653
58.88	25.8806	1523.33	1.46694
58.98	25.2375	1517.57	1.46977
59.081	24.9639	1527.83	1.4733
59.181	24.5969	1521.35	1.47531
59.282	24.3992	1523.47	1.48459
59.382	24.5992	1527.18	1.48713
59.483	24.4902	1521.57	1.48966
59.583	24.0575	1524.48	1.49966
59.684	23.8755	1521.24	1.50177
59.784	23.7714	1510.89	1.50304
59.885	23.138	1515.63	1.51162
59.985	22.6514	1516.81	1.51704
60.085	22.1295	1510.61	1.5218
60.186	21.6802	1508.04	1.53188
60.286	21.3424	1512.74	1.53229
60.387	21.101	1511.38	1.53582
60.487	21.008	1513.03	1.53811
60.588	20.7535	1514.49	1.52722
60.688	20.2881	1510.69	1.53452
60.789	20.2555	1518.49	1.53459
60.889	20.0304	1523.26	1.53239
60.99	19.6325	1530.69	1.53262
61.09	19.0748	1521.12	1.53123
61.191	19.5116	1525.95	1.52363
61.291	19.6535	1525.74	1.52449
61.392	19.7689	1519.5	1.52072
61.492	20.5283	1514.02	1.51782
61.593	20.8273	1507.94	1.52599
61.693	20.9339	1509.15	1.52419
61.794	20.8424	1513.2	1.52687
61.894	20.7524	1513.93	1.53001
61.995	20.8484	1507.44	1.53866
62.095	21.2019	1512.19	1.5421
62.196	21.3643	1514.12	1.55553
62.296	21.9559	1518.99	1.56213
62.396	21.8674	1522.56	1.5678
62.497	22.5072	1520.33	1.57263
62.597	22.6525	1516.24	1.57753
62.698	23.0046	1512.26	1.58187
62.798	23.5567	1513.25	1.58715
62.899	23.8432	1508.02	1.58964
62.999	24.2321	1501.94	1.58695
63.1	24.832	1504	1.59044
63.2	25.1617	1505.03	1.59006
63.301	25.9659	1510.25	1.58811
63.401	26.3002	1517.54	1.5916
63.502	26.4365	1528.24	1.59486
63.602	26.7981	1537.15	1.5908
63.703	27.6261	1542.29	1.58377
63.803	28.4384	1548.76	1.58537
63.904	29.373	1546.29	1.5868
64.004	30.2039	1547.55	1.58919
64.105	30.6236	1549.18	1.59061
64.205	31.1167	1548.66	1.59275
64.306	32.1669	1536.18	1.59277
64.406	32.7092	1542.14	1.59476
64.507	33.5627	1539.7	1.58931
64.607	34.3448	1540.61	1.59413
64.707	34.8222	1548.29	1.60088
64.808	35.4934	1547.94	1.60137
64.908	36.1757	1553.96	1.60384
65.009	36.4886	1555.97	1.59965
65.109	37.1808	1552.57	1.60725
65.21	37.8153	1552.47	1.60379
65.31	38.6935	1550.3	1.60673
65.411	38.8585	1548.57	1.60818
65.511	39.0984	1546.02	1.61513
65.612	39.5018	1543.2	1.61909
65.712	39.6837	1530.18	1.62022
65.813	39.4456	1520.02	1.62654
65.913	39.4307	1517.38	1.62591
66.014	39.5205	1521.04	1.62694
66.114	39.8928	1518.75	1.62058
66.215	39.4707	1524.07	1.63515
66.315	39.2123	1530.16	1.63721
66.416	39.1176	1531.56	1.6406
66.516	38.6682	1537.25	1.64792
66.617	38.5171	1531.17	1.65302
66.717	38.3528	1527.96	1.65808
66.818	38.3691	1530.66	1.66406
66.918	38.3781	1529.63	1.67049
67.018	38.5464	1531.79	1.68466
67.119	38.5032	1533.65	1.68824
67.219	38.3745	1534.11	1.68263
67.32	38.0483	1526.27	1.6916
67.42	37.9512	1524.73	1.70037
67.521	37.9269	1531.9	1.69996
67.621	38.1332	1529.44	1.69887
67.722	37.8038	1531.89	1.70241
67.822	37.391	1536.28	1.69599
67.923	37.234	1541.33	1.69973
68.023	36.7229	1544.11	1.69945
68.124	35.9735	1548.81	1.70281
68.224	35.5511	1540.19	1.70401
68.325	34.8444	1547.03	1.70649
68.425	34.3507	1538.12	1.70044
68.526	33.6607	1536.93	1.70515
68.626	32.6656	1541.89	1.70878
68.727	31.7087	1548.08	1.71357
68.827	30.7798	1541.11	1.7171
68.928	29.6256	1540.66	1.71912
69.028	28.926	1535.91	1.71888
69.129	28.4353	1549.67	1.72423
69.229	28.0659	1552.48	1.72382
69.329	27.3313	1561.6	1.71746
69.43	26.7016	1568.96	1.72619
69.53	25.8542	1558.08	1.72956
69.631	25.3184	1562.01	1.72962
69.731	24.6467	1566.6	1.72916
69.832	24.297	1568.73	1.73237
69.932	23.9081	1565.39	1.73462
70.033	23.4895	1568.88	1.73397
70.133	23.0083	1557.56	1.7341
70.234	22.6652	1562.36	1.73888
70.334	21.8666	1560.04	1.73986
70.435	21.4739	1569.38	1.73771
70.535	20.9898	1571.99	1.737
70.636	20.6295	1568.84	1.73982
70.736	20.7476	1573.36	1.74317
70.837	20.76	1576.47	1.74727
70.937	20.3997	1578.9	1.75022
71.038	20.1303	1577.46	1.75164
71.138	19.7158	1565.59	1.75012
71.239	19.7537	1566.62	1.75559
71.339	19.6394	1560.92	1.76184
71.44	19.5446	1552.67	1.76411
71.54	19.1767	1556.55	1.76705
71.64	19.1148	1545.26	1.7685
71.741	19.1248	1546.53	1.76395
71.841	19.2357	1547.97	1.76306
71.942	19.052	1553.74	1.76153
72.042	19.2065	1553.12	1.77181
72.143	19.2623	1556	1.7756
72.243	19.3803	1560.82	1.78145
72.344	19.4207	1561.26	1.78471
72.444	19.4498	1559.04	1.7928
72.545	19.3755	1555.53	1.79408
72.645	19.2651	1562.29	1.80243
72.746	19.5016	1548.36	1.80703
72.846	18.9878	1545.51	1.8101
72.947	18.7591	1541.71	1.81188
73.047	18.9711	1550.24	1.81385
73.148	19.2935	1549.03	1.82125
73.248	19.5581	1546.08	1.81977
73.349	19.5565	1555.21	1.82917
73.449	19.7511	1557.44	1.82324
73.55	19.9349	1551.28	1.82385
73.65	20.2049	1560.94	1.81672
73.751	20.7238	1562.22	1.81461
73.851	21.1078	1557.49	1.82121
73.951	21.5673	1555.18	1.82216
74.052	21.8261	1548.95	1.81748
74.152	21.9043	1560.2	1.82104
74.253	22.0061	1554.62	1.81843
74.353	22.0163	1551.31	1.81105
74.454	22.0722	1546.07	1.81809
74.554	22.0918	1554.65	1.82313
74.655	21.8875	1550.8	1.82916
74.755	22.2764	1561.72	1.84161
74.856	22.1012	1565.18	1.84063
74.956	22.4038	1566.13	1.85046
75.057	22.7638	1570.7	1.85996
75.157	23.0513	1576.5	1.85944
75.258	22.6547	1577.01	1.86876
75.358	23.0066	1573.12	1.87398
75.459	23.0449	1576.18	1.87444
75.559	23.4142	1587.42	1.87943
75.66	23.5969	1595.53	1.88017
75.76	24.0034	1582.52	1.87742
75.861	23.9138	1586.27	1.8831
75.961	24.4424	1598	1.87997
76.062	24.7971	1609.29	1.88397
76.162	25.0933	1603.09	1.89296
76.262	24.9923	1611.87	1.89454
76.363	25.338	1614.86	1.90102
76.463	25.4215	1617.09	1.90401
76.564	25.6054	1608.5	1.90235
76.664	25.5968	1612.74	1.90587
76.765	25.313	1607.84	1.91414
76.865	24.8525	1609.45	1.91387
76.966	25.2612	1614.24	1.91746
77.066	25.1102	1607.21	1.91134
77.167	24.9294	1600.87	1.90395
77.267	24.8264	1600.1	1.90843
77.368	24.3473	1607.68	1.90607
77.468	24.0741	1604.2	1.90594
77.569	23.8301	1605.72	1.90816
77.669	23.8988	1601.4	1.91259
77.77	23.957	1615.3	1.91147
77.87	24.7918	1627.35	1.91057
77.971	24.9856	1620.66	1.91087
78.071	24.7817	1616.52	1.91224
78.172	24.5425	1616.18	1.92124
78.272	24.5917	1613.29	1.91847
78.373	24.6921	1612.37	1.92296
78.473	24.8863	1619.3	1.93188
78.573	24.9611	1622.95	1.93733
78.674	24.7542	1619.04	1.94249
78.774	24.3456	1616.55	1.94099
78.875	24.4647	1614.66	1.94926
78.975	25.0467	1609.35	1.95642
79.076	25.275	1607.58	1.95849
79.176	25.1949	1612.61	1.95803
79.277	25.2302	1608.36	1.96256
79.377	25.1757	1604.57	1.96519
79.478	25.4573	1604.49	1.95909
79.578	25.6985	1588.71	1.95324
79.679	26.1432	1586.24	1.94844
79.779	25.9148	1584.59	1.94891
79.88	26.2567	1569.09	1.94576
79.98	26.4996	1560.83	1.93994
80.081	26.5218	1552.94	1.9403
80.181	26.3715	1550.82	1.93809
80.282	26.7795	1548.8	1.93212
80.382	26.8669	1545.72	1.92931
80.483	27.1407	1534.12	1.92656
80.583	27.539	1540.21	1.93401
80.684	27.6806	1546.89	1.93968
80.784	27.3863	1547.31	1.94198
80.884	27.6147	1546.65	1.94951
80.985	26.8199	1547.39	1.95688
81.085	26.9133	1557.25	1.95966
81.186	27.296	1555.68	1.9617
81.286	27.5007	1561.83	1.97018
81.387	27.4007	1563.23	1.98308
81.487	27.5282	1563.62	1.99353
81.588	28.1598	1567.59	1.99183
81.688	28.6961	1567.95	1.99098
81.789	28.7405	1576.92	1.99992
81.889	29.136	1585.37	1.99785
81.99	29.0553	1589.2	1.99942
82.09	29.0889	1592.36	2.00336
82.191	29.0976	1602.33	2.00598
82.291	29.0747	1605.07	2.01087
82.392	29.569	1608.09	2.00831
82.492	29.8494	1623.01	2.02099
82.593	29.8366	1614.9	2.03624
82.693	29.7546	1613.4	2.03909
82.794	29.8733	1623.13	2.03991
82.894	29.494	1625.38	2.04179
82.995	29.5732	1632.32	2.04113
83.095	29.5422	1632.59	2.0441
83.195	29.8902	1632.89	2.04784
83.296	29.7625	1632.67	2.05389
83.396	29.9987	1638.53	2.05551
83.497	30.0022	1642	2.04792
83.597	29.6759	1648.21	2.04006
83.698	30.419	1652.11	2.04289
83.798	30.715	1649.52	2.05163
83.899	30.8504	1639.36	2.0578
83.999	30.2641	1635.03	2.07008
84.1	30.1587	1640.42	2.07163
84.2	30.4181	1636.89	2.07726
84.301	30.0889	1633.04	2.07911
84.401	30.0357	1635.79	2.08167
84.502	29.7792	1626.09	2.08709
84.602	29.5144	1634.54	2.09579
84.703	29.5242	1631.74	2.10292
84.803	29.676	1628.04	2.10401
84.904	29.4596	1631.1	2.10231
85.004	29.5595	1626.43	2.09691
85.105	29.4928	1619.54	2.10447
85.205	29.8132	1618.79	2.1018
85.306	29.706	1614.14	2.09688
85.406	29.586	1608.62	2.10302
85.506	29.7885	1607.07	2.10321
85.607	29.7273	1617.63	2.10336
85.707	29.3195	1614.17	2.10381
85.808	29.1675	1616.59	2.10347
85.908	29.2408	1631.34	2.10946
86.009	29.7162	1634.45	2.10973
86.109	29.7772	1631.85	2.11345
86.21	29.3586	1626.38	2.11786
86.31	29.3252	1626.17	2.12235
86.411	29.4428	1625.19	2.12252
86.511	29.0707	1623.13	2.12208
86.612	28.2871	1616.31	2.11819
86.712	27.8528	1623.31	2.12172
86.813	28.1198	1615.2	2.12192
86.913	28.1878	1609.95	2.12351
87.014	28.2881	1610.98	2.13036
87.114	28.0084	1611.84	2.12837
87.215	27.7412	1609.6	2.1303
87.315	27.6519	1617.21	2.12917
87.416	27.9158	1617.52	2.1293
87.516	28.183	1616.27	2.12948
87.617	28.072	1614.68	2.13627
87.717	27.8062	1612.72	2.13124
87.817	27.6043	1604.56	2.14071
87.918	27.8255	1597.87	2.13826
88.018	27.7662	1603.06	2.1363
88.119	28.0253	1602.69	2.13385
88.219	27.9891	1604.39	2.1359
88.32	27.8305	1606.38	2.13749
88.42	27.3618	1604.79	2.13684
88.521	27.1576	1611.23	2.14674
88.621	27.3175	1609.77	2.14602
88.722	26.9655	1600.91	2.15222
88.822	26.6177	1606.65	2.14198
88.923	26.4766	1610.56	2.14968
89.023	26.3577	1611.41	2.15671
89.124	26.115	1618.83	2.16503
89.224	26.2205	1629.66	2.16748
89.325	26.6177	1638.83	2.17064
89.425	26.766	1638.34	2.17282
89.526	26.7546	1636.81	2.17903
89.626	26.719	1637.36	2.18564
89.727	26.7951	1648.29	2.1892
89.827	26.9679	1653	2.19438
89.928	26.9988	1654.07	2.19509
90.028	26.425	1654.66	2.19816
90.128	26.3625	1660.03	2.1959
90.229	26.1543	1658.86	2.20037
90.329	26.3165	1663.6	2.21066
90.43	26.468	1666.28	2.21629
90.53	26.1723	1658.91	2.21077
90.631	25.9305	1657.71	2.19955
90.731	26.1608	1662.11	2.19989
90.832	26.131	1667.21	2.20398
90.932	26.2858	1661.99	2.20617
91.033	25.9334	1669.89	2.20464
91.133	25.6008	1658.53	2.2087
91.234	25.8684	1653.47	2.20793
91.334	25.6316	1654.79	2.20904
91.435	25.2943	1652.12	2.20713
91.535	25.3182	1657.04	2.21095
91.636	25.7136	1654.75	2.22407
91.736	25.5759	1653.1	2.22862
91.837	25.2892	1656.56	2.23036
91.937	25.0262	1656.51	2.22875
92.038	24.3635	1660	2.23772
92.138	24.0909	1660.25	2.24626
92.239	24.2332	1661	2.24801
92.339	24.0657	1660.83	2.24804
92.439	23.5334	1662.56	2.25648
92.54	23.0728	1668.93	2.25538
92.64	23.01	1677.75	2.25995
92.741	23.1141	1677.05	2.26103
92.841	22.7554	1670.54	2.26643
92.942	22.175	1671.12	2.27428
93.042	21.8232	1666.7	2.27317
93.143	21.4263	1672.04	2.2771
93.243	20.8839	1672.3	2.27974
93.344	21.0771	1670.12	2.28509
93.444	21.0279	1670.82	2.2867
93.545	20.4996	1670.3	2.28951
93.645	20.8269	1672.49	2.29113
93.746	20.8457	1672.46	2.29747
93.846	20.756	1665.77	2.29461
93.947	20.4613	1668.04	2.29349
94.047	20.3216	1661.85	2.29488
94.148	20.2767	1660.17	2.2925
94.248	19.4598	1664.37	2.30021
94.349	19.1071	1657.18	2.29259
94.449	18.4832	1659.27	2.28974
94.55	18.6512	1652.63	2.29509
94.65	19.0042	1641.52	2.29559
94.75	18.6334	1641.89	2.30194
94.851	17.7233	1646.51	2.30637
94.951	17.27	1654.41	2.31024
95.052	16.8314	1649.85	2.32107
95.152	16.3823	1646.57	2.33895
95.253	15.9494	1645.63	2.34352
95.353	15.6567	1642.97	2.35191
95.454	14.7936	1643.93	2.37136
95.554	14.6265	1640.68	2.37584
95.655	14.1001	1633.56	2.38057
95.755	13.3046	1630.02	2.38497
95.856	13.1985	1631.57	2.38397
95.956	12.3852	1637.62	2.39339
96.057	12.4445	1644.54	2.38554
96.157	12.2329	1640.74	2.36644
96.258	11.8399	1643.34	2.36618
96.358	11.9151	1660.01	2.36613
96.459	11.7342	1656.14	2.36289
96.559	11.7409	1662.89	2.36447
96.66	11.4728	1672.47	2.36561
96.76	11.7197	1683.49	2.36405
96.861	11.97	1682.93	2.372
96.961	12.1159	1678.6	2.36468
97.061	12.4114	1673.81	2.37504
97.162	12.8978	1675.18	2.38033
97.262	12.8387	1674.1	2.38136
97.363	12.7755	1670.24	2.38448
97.463	12.5008	1671.18	2.38281
97.564	12.3072	1670.07	2.38136
97.664	12.4947	1674.61	2.38813
97.765	12.3679	1675.96	2.38931
97.865	12.2745	1684.98	2.39794
97.966	12.1317	1680.92	2.40968
98.066	12.0291	1670.35	2.40702
98.167	11.9997	1674.49	2.42093
98.267	11.9546	1673.9	2.42342
98.368	11.8232	1664.61	2.42451
98.468	11.8759	1669.22	2.42372
98.569	12.0409	1668.9	2.43155
98.669	11.8378	1668.4	2.43354
98.77	11.8439	1659.77	2.43451
98.87	11.8499	1660.13	2.43696
98.971	11.422	1664.85	2.43162
99.071	11.3266	1667.26	2.4277
99.172	11.0371	1670.32	2.42221
99.272	11.1581	1671.35	2.42679
99.372	11.1082	1671.75	2.43648
99.473	11.3783	1665.64	2.44025
99.573	11.0325	1667.55	2.43502
99.674	10.5462	1666.63	2.43637
99.774	10.5231	1667.42	2.43355
99.875	10.7798	1666.1	2.42786
99.975	10.8582	1664.24	2.43099
100.076	11.5501	1671.74	2.43721
100.176	11.7273	1674.14	2.44088
100.277	11.8859	1668.74	2.43565
100.377	11.9187	1665.08	2.43446
100.478	12.126	1662.12	2.43542
100.578	11.8914	1664.25	2.44433
100.679	12.0379	1662.82	2.44727
100.779	12.4922	1659.52	2.44915
100.88	12.2322	1653.61	2.45536
100.98	12.368	1647.43	2.46009
101.081	12.2198	1652.7	2.47024
101.181	12.2621	1652.3	2.46863
101.282	12.1034	1663.93	2.47818
101.382	11.8377	1669.1	2.48013
101.483	11.8169	1677.88	2.48246
101.583	11.6889	1681.44	2.47932
101.683	11.3977	1681.28	2.47837
101.784	10.615	1683.2	2.48361
101.884	10.3401	1672.98	2.49088
101.985	9.92161	1669.16	2.49494
102.085	9.63497	1666.52	2.48844
102.186	9.02593	1662.48	2.49023
102.286	8.49523	1660.54	2.48937
102.387	8.44877	1662.52	2.49691
102.487	8.48688	1667.15	2.50057
102.588	8.27615	1660.85	2.50813
102.688	8.05851	1656.98	2.51047
102.789	7.61397	1667.2	2.51084
102.889	7.40152	1666.83	2.5057
102.99	7.48414	1664.68	2.50101
103.09	7.45097	1660.94	2.50802
103.191	7.09563	1662.02	2.50848
103.291	6.95783	1652.69	2.51689
103.392	6.57888	1647.8	2.50947
103.492	6.29783	1650.31	2.50663
103.593	6.34433	1643.3	2.50871
103.693	6.36972	1643.83	2.5113
103.794	6.03792	1636.82	2.51333
103.894	5.45049	1638.27	2.5168
103.994	5.9029	1642.79	2.52116
104.095	5.86062	1639.01	2.5153
104.195	6.17645	1632.69	2.52209
104.296	6.33213	1637.27	2.51919
104.396	6.19067	1640.86	2.52866
104.497	5.93912	1637.46	2.53531
104.597	5.78184	1642.45	2.53253
104.698	5.71453	1648.11	2.5331
104.798	5.20268	1635.09	2.53554
104.899	5.38384	1642.08	2.53608
104.999	5.39031	1648.84	2.53577
105.1	5.23562	1654.82	2.54128
105.2	4.84829	1648.6	2.54453
105.301	5.04094	1653.39	2.542
105.401	4.80501	1650.18	2.53784
105.502	4.79174	1650.31	2.53719
105.602	4.88233	1625.21	2.54014
105.703	4.91293	1621.08	2.54086
105.803	5.03708	1635.91	2.54335
105.904	5.31693	1645.85	2.54122
106.004	5.34689	1641.67	2.54316
106.105	5.55762	1652.15	2.55097
106.205	5.63145	1666.58	2.54603
106.305	5.74142	1667.89	2.54929
106.406	5.66723	1669.8	2.55686
106.506	5.80326	1673.37	2.55975
106.607	5.4353	1677.21	2.56069
106.707	5.46438	1679.6	2.56302
106.808	6.02017	1681.25	2.56673
106.908	5.90355	1683.58	2.5693
107.009	5.88327	1690.87	2.57499
107.109	5.80576	1685.72	2.57414
107.21	5.83429	1696.14	2.5819
107.31	6.14878	1698.21	2.59458
107.411	6.47622	1703.69	2.59276
107.511	6.23067	1700.97	2.59716
107.612	6.24857	1733.81	2.59642
107.712	6.45948	1742.18	2.59619
107.813	6.74887	1727.16	2.5947
107.913	6.96425	1724.95	2.59341
108.014	6.99938	1726.74	2.59458
108.114	7.46468	1720.48	2.59457
108.215	8.13003	1711.76	2.59103
108.315	8.75507	1709.92	2.59028
108.416	9.1159	1703.98	2.59163
108.516	9.52762	1706.03	2.59273
108.616	9.74337	1707.69	2.59905
108.717	9.70923	1708	2.60407
108.817	9.89597	1717.61	2.61333
108.918	10.555	1710.65	2.62561
109.018	10.3949	1705.26	2.62761
109.119	10.4764	1714.66	2.62938
109.219	10.6941	1707.76	2.63124
109.32	10.7378	1702.11	2.62554
109.42	10.8996	1694.46	2.62976
109.521	11.4537	1688.79	2.6305
109.621	11.5694	1692.96	2.62979
109.722	11.7066	1685.56	2.62837
109.822	12.3902	1689.49	2.62693
109.923	12.3751	1682.89	2.62406
110.023	12.5236	1685.26	2.62571
110.124	12.6333	1686.7	2.63048
110.224	12.9005	1694.04	2.63853
110.325	12.6551	1700.33	2.63636
110.425	13.2679	1706.31	2.63745
110.526	13.7125	1700.59	2.63853
110.626	14.1707	1694.79	2.6458
110.727	14.1241	1694.21	2.65575
110.827	14.2106	1695.99	2.65708
110.927	14.0588	1695.85	2.65874
111.028	14.3464	1691.15	2.65961
111.128	14.7142	1684.66	2.65711
111.229	14.6375	1690.61	2.6568
111.329	14.9884	1688.41	2.66559
111.43	15.2178	1694.99	2.66499
111.53	15.565	1700.85	2.66086
111.631	16.1627	1691.59	2.65702
111.731	16.4161	1699.87	2.65274
111.832	16.003	1694.21	2.65304
111.932	16.4283	1692.62	2.65449
112.033	17.0162	1694.07	2.65581
112.133	17.5911	1689.66	2.6564
112.234	17.8302	1680.53	2.65461
112.334	17.7821	1672.82	2.65186
112.435	17.7588	1667.03	2.65041
112.535	18.4412	1681.04	2.6553
112.636	18.7372	1681.86	2.65192
112.736	18.6211	1679.18	2.65248
112.837	19.0411	1682.33	2.65373
112.937	19.2828	1688.8	2.65336
113.038	19.5179	1692.88	2.65231
113.138	19.4794	1692.82	2.65611
113.238	19.3305	1695.95	2.66024
113.339	18.9895	1705.42	2.66121
113.439	19.2068	1706.26	2.66269
113.54	18.9989	1710.63	2.66303
113.64	19.1342	1717.23	2.67133
113.741	19.4774	1716.82	2.67303
113.841	19.6405	1720.2	2.67695
113.942	19.8222	1724.08	2.684
114.042	20.1593	1724.51	2.69298
114.143	20.2992	1727.65	2.6987
114.243	20.1639	1736.82	2.69754
114.344	20.254	1736.77	2.70054
114.444	20.3523	1734.4	2.70341
114.545	20.0843	1723.5	2.70746
114.645	20.2492	1727.56	2.71322
114.746	20.2427	1730.38	2.7188
114.846	20.0701	1717.49	2.7153
114.947	19.8068	1715.15	2.71242
115.047	19.7564	1714.53	2.71249
115.148	19.2878	1714.48	2.70882
115.248	19.2432	1712.91	2.71536
115.349	19.1127	1705.03	2.7246
115.449	18.7866	1699.26	2.72925
115.549	18.6711	1694.87	2.7306
115.65	18.5624	1697.9	2.73037
115.75	18.8593	1693.73	2.72892
115.851	18.9032	1699.66	2.73284
115.951	19.0549	1699.53	2.74029
116.052	18.8612	1698.75	2.73667
116.152	18.5859	1702.8	2.74001
116.253	18.3047	1692.11	2.73989
116.353	18.0572	1696.07	2.73485
116.454	18.2026	1692.72	2.73284
116.554	18.2143	1688.19	2.73645
116.655	18.1955	1686.76	2.73481
116.755	18.0189	1652.78	2.73407
116.856	18.7895	1661.01	2.73253
116.956	18.8038	1663.15	2.72607
117.057	18.8324	1661.21	2.72848
117.157	18.9551	1661.11	2.72877
117.258	19.0308	1650.21	2.7305
117.358	19.1783	1656.74	2.73273
117.459	19.0285	1663.6	2.73614
117.559	18.8587	1665.71	2.73697
117.66	18.9638	1660.43	2.73708
117.76	19.4238	1661.17	2.74281
117.86	19.4139	1651.19	2.74668
117.961	19.2706	1645.79	2.75572
118.061	19.3876	1644.98	2.75326
118.162	19.3167	1647.31	2.75132
118.262	19.3335	1647.95	2.75345
118.363	19.5832	1642.2	2.75536
118.463	19.2946	1653.05	2.75701
118.564	19.2657	1656.61	2.7563
118.664	19.1372	1655.54	2.75823
118.765	18.7532	1684.52	2.75713
118.865	18.5018	1674.99	2.75953
118.966	18.1781	1664.93	2.7594
119.066	17.9015	1658.62	2.76603
119.167	18.0309	1657.07	2.76992
119.267	17.9482	1654.46	2.76909
119.368	18.3724	1658.76	2.77307
119.468	18.3594	1650.86	2.77648
119.569	18.1335	1649.16	2.77774
119.669	17.7208	1644.9	2.78066
119.77	17.3697	1636.66	2.78405
119.87	17.2872	1640.35	2.78741
119.971	17.4328	1647.59	2.78843
120.071	17.2468	1648.92	2.79316
120.171	17.3615	1648.17	2.79136
120.272	17.247	1653.53	2.78989
120.372	17.0125	1667.45	2.78777
120.473	16.6213	1656.67	2.78709
120.573	16.2641	1656.11	2.79233
120.674	16.0362	1654.13	2.79458
120.774	15.7725	1652.56	2.80003
120.875	15.485	1658.08	2.80063
120.975	15.3146	1677.39	2.8035
121.076	15.1409	1683.83	2.80507
121.176	14.7727	1684.59	2.80973
121.277	15.2686	1695.17	2.8153
121.377	14.9498	1684.63	2.81846
121.478	14.9473	1684.12	2.82173
121.578	15.1009	1681.15	2.82238
121.679	14.5822	1689.56	2.82339
121.779	14.6982	1701.36	2.82475
121.88	14.4349	1701.67	2.82696
121.98	14.4387	1701.27	2.82589
122.081	14.2636	1696.93	2.82763
122.181	13.8034	1696.01	2.83149
122.282	13.6851	1697.13	2.83437
122.382	13.8864	1686.78	2.83781
122.482	14.0299	1690.33	2.84409
122.583	13.9778	1683.95	2.8448
122.683	13.8381	1689.99	2.84755
122.784	13.3242	1689.49	2.84647
122.884	13.2152	1695.69	2.84855
122.985	13.2166	1688.54	2.8504
123.085	12.9779	1686.09	2.85117
123.186	12.6235	1693.4	2.85134
123.286	12.443	1691.67	2.85543
123.387	12.2496	1695	2.85392
123.487	12.3028	1706.66	2.85072
123.588	12.4004	1709.09	2.85688
123.688	11.8697	1715.74	2.85363
123.789	11.7222	1707.19	2.85243
123.889	12.0679	1714.16	2.85344
123.99	11.7349	1723.69	2.85897
124.09	11.8183	1732.49	2.8592
124.191	11.7331	1738.68	2.86335
124.291	11.6595	1735.3	2.86086
124.392	10.8352	1740.31	2.86233
124.492	10.4943	1741.47	2.87166
124.593	10.2686	1748.99	2.87272
124.693	10.074	1749.25	2.8772
124.793	10.0327	1756.99	2.87905
124.894	10.1702	1751.67	2.88179
124.994	10.3593	1748.66	2.88215
125.095	10.1633	1756.78	2.88443
125.195	10.3366	1751.65	2.88757
125.296	10.7972	1749.55	2.89117
125.396	10.9333	1741.65	2.90028
125.497	11.0014	1734.23	2.89722
125.597	11.2766	1726.56	2.89494
125.698	11.0227	1720.78	2.89909
125.798	11.052	1718.72	2.90615
125.899	10.7927	1716.16	2.91209
125.999	10.7382	1707.85	2.91148
126.1	11.0799	1701.71	2.9211
126.2	11.3216	1686.69	2.92195
126.301	11.1477	1688.2	2.91972
126.401	11.3721	1686.42	2.92006
126.502	11.7211	1686.85	2.92296
126.602	10.8907	1689.36	2.92793
126.703	11.4184	1683.03	2.92588
126.803	11.5777	1673.23	2.92705
126.904	11.4417	1674.39	2.91917
127.004	11.0382	1675.4	2.92362
127.104	10.5779	1670.82	2.9165
127.205	10.3534	1664.65	2.91157
127.305	9.9381	1658.2	2.91542
127.406	9.58706	1665.38	2.91483
127.506	9.17355	1664.59	2.91837
127.607	8.96794	1658.8	2.92264
127.707	8.57333	1657.19	2.92802
127.808	8.47057	1659.68	2.93103
127.908	7.9976	1655.7	2.93842
128.009	7.92118	1656.43	2.94258
128.109	7.95369	1654.45	2.94656
128.21	7.94326	1656.03	2.95621
128.31	7.98378	1653.63	2.96171
128.411	7.72552	1650.41	2.96762
128.511	7.65141	1649.51	2.97103
128.612	7.72506	1647.13	2.97088
128.712	7.93809	1649.67	2.97163
128.813	7.9463	1660.91	2.97037
128.913	7.51977	1665.66	2.97458
129.014	7.72091	1656.97	2.97669
129.114	7.72999	1645.68	2.98786
129.215	7.79956	1646.31	2.99125
129.315	7.90525	1655.51	2.99397
129.415	8.08734	1649.92	2.99674
129.516	8.37084	1651.5	2.99503
129.616	8.89246	1659.74	3.00297
129.717	9.25832	1655.9	3.01006
129.817	9.44308	1653	3.01432
129.918	9.23017	1659.52	3.01938
130.018	8.92807	1662.61	3.02009
130.119	9.08754	1665.89	3.01524
130.219	8.77121	1665.1	3.01773
130.32	9.59641	1646.74	3.01237
130.42	9.94136	1645.09	3.01721
130.521	10.021	1649.51	3.02349
130.621	9.84116	1645.58	3.02646
130.722	9.96845	1640.64	3.03101
130.822	9.83111	1631.86	3.03379
130.923	10.1038	1622.05	3.03302
131.023	10.3729	1624.21	3.03204
131.124	9.8854	1636.95	3.0425
131.224	9.98179	1643.32	3.04255
131.325	9.7283	1641.29	3.04962
131.425	9.54009	1641.24	3.03914
131.526	9.08927	1648.02	3.03772
131.626	9.25318	1648.26	3.03892
131.726	9.12472	1649.1	3.04017
131.827	9.42335	1657.57	3.03634
131.927	9.59571	1650.74	3.03819
132.028	9.63998	1642.43	3.04562
132.128	9.61777	1640.13	3.04214
132.229	9.56989	1644.12	3.04897
132.329	10.0025	1663.75	3.05724
132.43	10.1122	1665.86	3.07511
132.53	10.6091	1667.45	3.0783
132.631	10.623	1664.95	3.07132
132.731	11.0277	1665.61	3.07334
132.832	11.4482	1672.15	3.07893
132.932	11.7377	1673.85	3.07737
133.033	11.8847	1679.8	3.08124
133.133	11.8207	1674.64	3.07927
133.234	12.1955	1668.77	3.08294
133.334	12.3562	1664.85	3.08307
133.435	12.2047	1662.89	3.07915
133.535	11.5606	1657.48	3.08007
133.636	11.3322	1658.96	3.09059
133.736	11.4561	1648.32	3.09673
133.837	11.0841	1650.13	3.10673
133.937	11.2364	1645.72	3.11531
134.037	10.9823	1646.91	3.11703
134.138	10.7225	1647.33	3.1186
134.238	10.2372	1648.77	3.11522
134.339	9.78144	1641.3	3.11378
134.439	9.59005	1647.18	3.10687
134.54	9.08787	1640.14	3.11229
134.64	8.79408	1647.06	3.11244
134.741	8.48468	1643.07	3.11086
134.841	8.39652	1638.59	3.11432
134.942	8.32348	1641.08	3.11472
135.042	8.08638	1638.09	3.11532
135.143	7.95497	1633.47	3.12246
135.243	8.15007	1632.33	3.12805
135.344	7.26011	1634.83	3.13567
135.444	7.0207	1642.51	3.1459
135.545	7.12374	1631.91	3.14507
135.645	7.15569	1625.86	3.15025
135.746	7.07711	1634.17	3.15311
135.846	7.43746	1628.71	3.1504
135.947	7.37032	1638.12	3.15402
136.047	7.47771	1639.73	3.15796
136.148	7.88199	1635.99	3.15919
136.248	8.09826	1625.53	3.16245
136.348	8.7923	1628.82	3.16306
136.449	9.21201	1619.33	3.16856
136.549	9.25069	1620.1	3.17097
136.65	9.71847	1615.85	3.16989
136.75	10.0965	1620.63	3.17187
136.851	10.2697	1616	3.18342
136.951	10.6199	1612.22	3.1839
137.052	11.0396	1611.92	3.18352
137.152	11.3018	1622.08	3.18307
137.253	11.466	1617.01	3.18347
137.353	11.839	1613.06	3.1862
137.454	11.8417	1601.81	3.1852
137.554	12.0443	1609.97	3.18714
137.655	12.4122	1606.99	3.1893
137.755	12.5311	1600.85	3.19253
137.856	12.8447	1601.93	3.19477
137.956	13.2776	1593.38	3.19543
138.057	13.8558	1591.82	3.20363
138.157	14.1707	1587.47	3.20987
138.258	14.5938	1590.61	3.21245
138.358	14.7854	1590.86	3.21724
138.459	15.7313	1582.67	3.21915
138.559	16.7062	1580	3.22616
138.659	17.5549	1572	3.23159
138.76	18.2242	1568.11	3.23477
138.86	19.2805	1571.8	3.2283
138.961	19.9316	1564.6	3.23566
139.061	21.201	1559.32	3.22997
139.162	21.7534	1548.59	3.23354
139.262	22.5132	1551.92	3.24216
139.363	23.2743	1548.52	3.23929
139.463	23.8454	1547.89	3.24158
139.564	24.4004	1546.64	3.24354
139.664	24.7223	1547.73	3.23894
139.765	25.1671	1550.19	3.23731
139.865	25.7633	1538.87	3.23786
139.966	26.4004	1538.15	3.24131
140.066	27.4194	1533.25	3.25067
140.167	28.3137	1536.66	3.25602
140.267	28.9089	1538.89	3.25595
140.368	29.396	1543.81	3.26719
140.468	30.1494	1552.24	3.27397
140.569	30.5422	1549.16	3.27648
140.669	31.1183	1549.46	3.28797
140.77	31.8957	1547.2	3.29607
140.87	32.2467	1546.52	3.29494
140.97	32.7609	1547.47	3.29989
141.071	32.7781	1552.75	3.29894
141.171	33.5153	1550.73	3.29437
141.272	33.7913	1552.98	3.28809
141.372	33.6819	1549.29	3.2844
141.473	33.6248	1553.86	3.28199
141.573	33.6807	1555.05	3.27734
141.674	33.422	1557.39	3.27124
141.774	33.4355	1558.56	3.27304
141.875	32.9254	1564.13	3.28319
141.975	32.8633	1560.36	3.27714
142.076	32.6353	1561.16	3.28013
142.176	32.7086	1552.72	3.28218
142.277	32.8442	1546.89	3.2917
142.377	32.6378	1535.38	3.29344
142.478	33.0394	1529.58	3.3002
142.578	32.937	1528.24	3.30946
142.679	33.0414	1532.8	3.3171
142.779	33.4027	1535.89	3.32084
142.88	32.9069	1535.2	3.32365
142.98	32.9642	1536.89	3.33073
143.081	32.8179	1537.61	3.33138
143.181	33.2361	1539.41	3.34195
143.281	32.9608	1539.02	3.3457
143.382	32.6295	1544.9	3.34926
143.482	32.3423	1545.12	3.34932
143.583	32.2969	1537.9	3.35225
143.683	31.6984	1546.53	3.35414
143.784	31.079	1548.81	3.35361
143.884	30.6933	1551.92	3.35683
143.985	30.5597	1557.54	3.35918
144.085	30.0584	1557.27	3.36636
144.186	29.7905	1557.64	3.36175
144.286	29.1138	1563.24	3.3576
144.387	28.8717	1578.1	3.35624
144.487	28.5473	1580.91	3.3587
144.588	28.54	1579.32	3.36343
144.688	28.2132	1568.58	3.36943
144.789	28.2578	1564.35	3.36817
144.889	28.1265	1559.9	3.37297
144.99	28.0172	1555.76	3.37784
145.09	27.5152	1544.37	3.37548
145.191	27.1977	1548.9	3.37722
145.291	26.8592	1546.4	3.38473
145.392	26.6495	1544.7	3.39338
145.492	26.281	1530.68	3.39698
145.592	25.944	1528.12	3.39063
145.693	25.9987	1512.54	3.38776
145.793	25.2162	1499.38	3.39907
145.894	24.7272	1488.77	3.39947
145.994	24.1436	1480.16	3.39984
146.095	23.6813	1473.31	3.40843
146.195	23.0448	1469.5	3.41702
146.296	22.6228	1467.25	3.42234
146.396	22.6934	1453.55	3.42186
146.497	22.8249	1452.48	3.42447
146.597	22.65	1454.59	3.43365
146.698	23.0109	1466.12	3.43856
146.798	22.9775	1475.03	3.4358
146.899	23.0235	1466.55	3.43384
146.999	22.6461	1465.32	3.43244
147.1	22.9353	1472.53	3.42586
147.2	22.718	1472.19	3.42614
147.301	23.1082	1480.11	3.41742
147.401	23.3033	1480.31	3.42397
147.502	23.098	1490.85	3.4224
147.602	22.8239	1496.3	3.42197
147.703	22.5956	1495.77	3.42584
147.803	22.2718	1509.39	3.42933
147.903	22.5298	1515.04	3.43241
148.004	22.7658	1534.01	3.44826
148.104	22.1029	1544.19	3.44668
148.205	21.7567	1553.29	3.44191
148.305	21.5396	1558.69	3.4525
148.406	21.4259	1558.66	3.44989
148.506	21.2331	1558.01	3.45334
148.607	21.1467	1556.81	3.4529
148.707	21.3124	1551.86	3.45401
148.808	21.2664	1545.38	3.45707
148.908	20.352	1553.69	3.46285
149.009	19.6747	1561.32	3.45564
149.109	19.1735	1560.91	3.46587
149.21	19.044	1555.4	3.47149
149.31	19.0963	1538.44	3.47219
149.411	18.4897	1528.4	3.4752
149.511	18.1288	1525.58	3.47982
149.612	18.1759	1522.61	3.48804
149.712	18.7402	1538.63	3.49005
149.813	18.0715	1532.71	3.49254
149.913	17.3472	1530	3.4972
150.014	17.0615	1515.41	3.50326
150.114	16.7994	1513.74	3.50622
150.214	16.3581	1512.71	3.51174
150.315	16.125	1514.67	3.50891
150.415	15.3331	1516.1	3.51461
150.516	15.0176	1512.52	3.52131
150.616	14.7798	1519.75	3.52352
150.717	13.807	1519.99	3.52854
150.817	13.765	1514.1	3.53129
150.918	13.9591	1515.21	3.53048
151.018	14.2784	1511.01	3.53324
151.119	14.5315	1507.48	3.53468
151.219	14.3714	1511.78	3.54286
151.32	14.1169	1513.63	3.55487
151.42	13.1915	1522.27	3.56135
151.521	12.8891	1525.4	3.56056
151.621	12.8231	1517.11	3.56627
151.722	12.6393	1505.98	3.5665
151.822	11.8457	1505.74	3.56415
151.923	11.5986	1503.3	3.56611
152.023	11.5398	1499.5	3.5696
152.124	10.8054	1490.62	3.57593
152.224	10.9299	1486.85	3.57422
152.325	10.2904	1484.32	3.57528
152.425	10.0925	1488.62	3.57505
152.525	9.58769	1485.6	3.57619
152.626	9.28463	1476.15	3.56521
152.726	9.3786	1472.9	3.56813
152.827	9.45645	1481.08	3.57559
152.927	9.29194	1467.1	3.5793
153.028	8.26604	1464.41	3.57847
153.128	8.3188	1470.18	3.57196
153.229	7.58163	1468.3	3.57328
153.329	7.70104	1472.23	3.57513
153.43	7.79333	1469.43	3.5753
153.53	7.17155	1449.45	3.58532
153.631	6.98061	1454.4	3.60462
153.731	6.63229	1444.2	3.60921
153.832	6.54014	1435.97	3.60672
153.932	6.99672	1430.7	3.60472
154.033	7.11712	1427.63	3.60564
154.133	7.39382	1428.39	3.61275
154.234	7.74033	1425.41	3.61481
154.334	8.00592	1408.69	3.62217
154.435	8.45715	1401.06	3.62465
154.535	9.10608	1397.38	3.6236
154.636	8.84526	1389.76	3.62427
154.736	8.7838	1383.69	3.62747
154.836	9.56508	1373.35	3.63237
154.937	10.0708	1374.83	3.63987
155.037	10.0318	1372.38	3.64406
155.138	10.2561	1364.52	3.65117
155.238	10.5029	1358.11	3.65685
155.339	10.4462	1349.86	3.65045
155.439	11.1647	1350.34	3.65039
155.54	11.2316	1364.56	3.65629
155.64	11.6886	1362.65	3.65767
155.741	12.2878	1371.07	3.65856
155.841	12.6627	1376.55	3.66353
155.942	12.4944	1380.17	3.66687
156.042	12.3429	1383.14	3.67403
156.143	12.511	1379.89	3.67137
156.243	12.6445	1384.88	3.66843
156.344	13.0013	1394.61	3.67315
156.444	13.8564	1393.44	3.68103
156.545	14.18	1395.71	3.67609
156.645	15.0376	1402.3	3.67885
156.746	14.8994	1398.57	3.6797
156.846	15.7366	1392.86	3.68454
156.947	15.9473	1398.12	3.68377
157.047	16.1459	1395.39	3.68262
157.147	16.7776	1393.21	3.69186
157.248	16.7709	1391.69	3.69871
157.348	16.9835	1392.84	3.7059
157.449	16.6255	1388.79	3.70958
157.549	17.1244	1390.8	3.71172
157.65	17.3577	1386.03	3.71096
157.75	17.5368	1383.06	3.71479
157.851	17.2632	1377.47	3.71888
157.951	17.0952	1383.77	3.72651
158.052	17.2414	1376.01	3.72922
158.152	17.3205	1375.13	3.73292
158.253	18.3693	1379.03	3.73663
158.353	18.23	1372.85	3.73839
158.454	18.2478	1372.85	3.74075
158.554	19.0359	1377.6	3.75125
158.655	18.756	1377.8	3.7536
158.755	19.5216	1383.55	3.75634
158.856	20.0822	1399.67	3.75489
158.956	20.422	1402.98	3.75622
159.057	20.4872	1399.98	3.76024
159.157	20.4956	1399.25	3.76209
159.258	20.3353	1402.01	3.76674
159.358	20.5473	1403.01	3.76892
159.458	20.5302	1405.11	3.76867
159.559	20.2637	1403.29	3.76368
159.659	20.6544	1405.63	3.76696
159.76	20.2487	1405.16	3.76867
159.86	20.2218	1407.1	3.77362
159.961	20.3961	1402.93	3.7794
160.061	20.4655	1411.13	3.7865
160.162	20.3094	1412.84	3.78994
160.262	20.2457	1404.72	3.78745
160.363	20.57	1405.47	3.79099
160.463	20.4567	1407.99	3.79374
160.564	20.7678	1412.49	3.80054
160.664	20.3006	1412.78	3.79989
160.765	20.2273	1412.91	3.80506
160.865	20.0454	1402.76	3.80566
160.966	20.5895	1405.38	3.79953
161.066	21.0474	1402.63	3.79472
161.167	21.1467	1405.4	3.78989
161.267	21.5704	1406.84	3.7931
161.368	22.2246	1415.39	3.79079
161.468	21.9006	1410.38	3.79441
161.569	21.7296	1416.29	3.79654
161.669	21.1117	1423.72	3.79703
161.769	20.9525	1423.47	3.7958
161.87	20.743	1424.02	3.79559
161.97	20.5239	1418.88	3.80651
162.071	20.471	1425.52	3.80489
162.171	20.5726	1425.05	3.81224
162.272	20.859	1426.76	3.81543
162.372	21.0901	1420.83	3.81771
162.473	21.2994	1413.9	3.81902
162.573	21.4427	1407.12	3.81588
162.674	21.5647	1400.81	3.82302
162.774	21.4554	1399.06	3.83198
162.875	21.8027	1399.63	3.83803
162.975	22.1078	1389.44	3.83778
163.076	22.3172	1397.55	3.84747
163.176	22.1501	1403.3	3.84257
163.277	21.3963	1404.27	3.84606
163.377	21.4411	1395.67	3.85024
163.478	21.6192	1403.74	3.85347
163.578	21.3135	1389.37	3.8598
163.679	22.1059	1383.36	3.85648
163.779	21.5811	1382.94	3.84828
163.88	21.3894	1383	3.85392
163.98	21.3366	1380.87	3.85294
164.08	21.4715	1366.93	3.84975
164.181	21.6739	1361.56	3.85354
164.281	21.1886	1362.47	3.85767
164.382	20.8476	1364.1	3.8614
164.482	20.8211	1360.21	3.86165
164.583	20.4899	1358.25	3.8602
164.683	20.176	1358.57	3.86804
164.784	20.0006	1358.86	3.87996
164.884	19.612	1353.72	3.87147
164.985	19.4695	1356.33	3.87604
165.085	19.521	1353.42	3.87931
165.186	19.5923	1339.25	3.88613
165.286	19.3574	1334.22	3.88378
165.387	19.1082	1329.55	3.88096
165.487	18.9155	1321.73	3.88696
165.588	18.2013	1330.07	3.89095
165.688	17.9665	1331.91	3.89263
165.789	17.5614	1335.39	3.89275
165.889	17.2103	1336.69	3.90363
165.99	16.5076	1344.94	3.90314
166.09	15.9542	1352.68	3.90874
166.191	15.4055	1359.43	3.90728
166.291	14.6597	1363.85	3.9129
166.391	13.4779	1374.78	3.92244
166.492	13.2303	1380.39	3.92489
166.592	12.8291	1388.99	3.93239
166.693	12.704	1397.06	3.93503
166.793	12.526	1401.3	3.93388
166.894	11.8008	1408.5	3.9339
166.994	11.4355	1408.88	3.9353
167.095	11.0002	1414.51	3.93688
167.195	9.99783	1421.18	3.94406
167.296	9.89665	1423.41	3.94327
167.396	9.33528	1433.92	3.94333
167.497	9.25519	1433.83	3.94243
167.597	8.33155	1434.43	3.93884
167.698	7.85501	1433.34	3.94285
167.798	7.51176	1429.46	3.93907
167.899	7.31415	1424.44	3.93971
167.999	6.87349	1428.35	3.94222
168.1	6.96851	1424.61	3.94822
168.2	6.56164	1427.65	3.94837
168.301	6.53559	1413.47	3.95192
168.401	6.1943	1411.64	3.95258
168.502	5.79144	1412.43	3.95611
168.602	5.50701	1408.07	3.96213
168.702	4.75789	1408.7	3.96036
168.803	4.25327	1400.5	3.97382
168.903	4.06033	1406.86	3.97918
169.004	4.02256	1407.9	3.98227
169.104	3.35999	1403.06	3.97999
169.205	2.52404	1405.3	3.98046
169.305	2.80047	1399.49	3.98051
169.406	2.66579	1392.15	3.97997
169.506	2.01769	1397.55	3.98337
169.607	1.9856	1400.23	3.97794
169.707	1.39534	1408.89	3.98393
169.808	1.02278	1414.32	3.98719
169.908	1.17033	1425.99	3.98646
170.009	0.713817	1416.18	3.99549
170.109	0.170033	1423.83	3.99602
170.21	-0.155562	1419.28	4.00186
170.31	-0.14719	1423.78	4.00542
170.411	-0.629884	1413.79	4.01613
170.511	-0.663704	1410.45	4.01986
170.612	-0.33957	1403.93	4.02673
170.712	-0.14124	1404.52	4.02744
170.813	0.178641	1403.45	4.02147
170.913	0.213694	1390.09	4.02264
171.013	-0.134443	1387.11	4.02124
171.114	-0.338079	1385.8	4.01798
171.214	-0.626039	1383.95	4.01775
171.315	-0.372617	1388.59	4.02294
171.415	-0.208715	1393.85	4.01745
171.516	-0.423359	1392.27	4.01148
171.616	-0.236466	1384.22	4.01251
171.717	-0.651037	1377.72	4.00862
171.817	-0.645498	1366.35	4.01417
171.918	-0.0711365	1353.88	4.01372
172.018	0.401473	1353.91	4.00587
172.119	0.422401	1350.61	4.01813
172.219	0.434996	1344.02	4.02277
172.32	-0.0140858	1344.82	4.02279
172.42	-0.0219667	1347.26	4.02633
172.521	-0.416627	1352.93	4.03593
172.621	0.0641341	1356.46	4.04184
172.722	0.183993	1344.01	4.04523
172.822	-0.120824	1347.94	4.04819
172.923	-0.560454	1353.62	4.05501
173.023	-0.753275	1352.28	4.06318
173.124	-1.13434	1353.96	4.06153
173.224	-0.872674	1352.46	4.05398
173.324	-0.737817	1355.13	4.04869
173.425	-0.751288	1352.32	4.05636
173.525	-0.396777	1352.75	4.04691
173.626	-0.614615	1358.34	4.04788
173.726	-0.244073	1355.5	4.05238
173.827	-0.485879	1363.8	4.05225
173.927	-1.16221	1368.21	4.05397
174.028	-1.35591	1361.06	4.05763
174.128	-1.12964	1355.25	4.06072
174.229	-0.502014	1355.94	4.07343
174.329	-0.435332	1352.74	4.07941
174.43	-0.529931	1358.23	4.07556
174.53	-0.285967	1352.41	4.08573
174.631	-0.369483	1353.42	4.08734
174.731	-0.00600674	1361.46	4.09383
174.832	0.170548	1366.7	4.10625
174.932	-0.0125443	1357.68	4.10823
175.033	0.273859	1356.77	4.11204
175.133	0.198859	1358.03	4.11342
175.234	0.384941	1358.62	4.11477
175.334	0.193435	1360.44	4.11976
175.435	0.656854	1361.91	4.1264
175.535	0.503967	1367.62	4.12778
175.635	0.272639	1367.32	4.13126
175.736	-0.0332955	1364.27	4.13719
175.836	-0.293047	1366.54	4.12931
175.937	-0.41923	1364	4.13229
176.037	-0.301287	1374.51	4.12933
176.138	-0.493441	1379.5	4.13536
176.238	-0.456501	1384.78	4.141
176.339	-0.884363	1388.19	4.14899
176.439	-1.03241	1382.56	4.15736
176.54	-0.561422	1380.2	4.16212
176.64	-0.866006	1379.45	4.16466
176.741	-0.490786	1373.48	4.15886
176.841	-0.972401	1369.1	4.16245
176.942	-1.3964	1372.76	4.16382
177.042	-2.05279	1372.22	4.17061
177.143	-1.95192	1370.5	4.17417
177.243	-2.00939	1369.52	4.17478
177.344	-1.77542	1360.55	4.17056
177.444	-1.9392	1356.85	4.16839
177.545	-1.83451	1349.08	4.17274
177.645	-2.24342	1348.18	4.17973
177.746	-2.19263	1353.23	4.18988
177.846	-1.5491	1343.14	4.1885
177.946	-1.39578	1348.27	4.1986
178.047	-1.18414	1347.14	4.19996
178.147	-1.12389	1336.8	4.20148
178.248	-0.590306	1335.55	4.201
178.348	-0.572157	1338.21	4.20496
178.449	-0.164663	1338.93	4.21023
178.549	-0.275607	1344.26	4.21543
178.65	-0.0626065	1346.25	4.21451
178.75	-0.519781	1352.35	4.21142
178.851	0.292984	1351.72	4.21875
178.951	0.267876	1353.63	4.21601
179.052	0.353434	1355.04	4.21491
179.152	0.61977	1352.97	4.21428
179.253	0.699886	1350.89	4.2199
179.353	0.739245	1353.05	4.22095
179.454	0.835333	1358.49	4.21779
179.554	1.46113	1363.14	4.21593
179.655	1.91542	1369.33	4.21922
179.755	2.41142	1366.1	4.22122
179.856	2.7587	1367.87	4.22485
179.956	2.71948	1360.38	4.22653
180.057	2.92139	1359.39	4.23102
180.157	2.81383	1369.96	4.23418
180.257	2.67465	1373.24	4.23402
180.358	3.29149	1370.64	4.24039
180.458	2.8454	1372.26	4.24868
180.559	2.99114	1373.43	4.25171
180.659	2.98126	1373.68	4.25091
180.76	3.41855	1376.83	4.25322
180.86	3.72536	1383.14	4.25397
180.961	3.88138	1386	4.25272
181.061	3.85378	1390.17	4.26131
181.162	4.2739	1390.51	4.26369
181.262	4.55109	1396.7	4.27078
181.363	5.10756	1398.63	4.27391
181.463	5.2213	1400.51	4.26955
181.564	5.12594	1402.23	4.2707
181.664	5.363	1393.78	4.27639
181.765	5.49598	1394.6	4.27561
181.865	5.82476	1401.9	4.278
181.966	6.07113	1412.84	4.28409
182.066	6.36282	1415.53	4.28578
182.167	5.92169	1418.71	4.28691
182.267	6.53346	1419.57	4.2836
182.368	6.45963	1416.29	4.28328
182.468	6.40405	1417.8	4.28696
182.568	6.81611	1414.31	4.29603
182.669	7.06816	1404.92	4.3008
182.769	7.30135	1395.34	4.30751
182.87	7.18877	1393.94	4.30886
182.97	7.32633	1391.14	4.31613
183.071	7.33478	1392.27	4.31498
183.171	7.41991	1390.74	4.32292
183.272	6.91954	1388.75	4.32613
183.372	6.84673	1386.97	4.33078
183.473	6.38553	1381.42	4.33362
183.573	6.1534	1375.24	4.33442
183.674	6.25255	1378.15	4.32968
183.774	6.59596	1374.67	4.33444
183.875	6.33895	1365.48	4.34118
183.975	6.36052	1356.86	4.34065
184.076	5.86385	1350.28	4.34775
184.176	5.56665	1338.12	4.34735
184.277	5.26415	1333.18	4.35083
184.377	4.92109	1329.45	4.35676
184.478	4.89494	1335.23	4.35779
184.578	4.29142	1341.84	4.35859
184.679	3.70275	1341.03	4.36558
184.779	3.55642	1344.51	4.36796
184.879	3.38938	1344.12	4.37032
184.98	3.44031	1342.04	4.3725
185.08	3.43568	1340.79	4.37037
185.181	3.96262	1339.06	4.37253
185.281	3.71805	1331.68	4.37876
185.382	3.4362	1328.94	4.37872
185.482	4.06567	1322.74	4.37956
185.583	3.80023	1324.22	4.38423
185.683	3.87659	1318.74	4.38683
185.784	3.85955	1320.59	4.38858
185.884	3.82852	1332.22	4.39247
185.985	4.31907	1331.16	4.3931
186.085	4.2817	1323.27	4.39948
186.186	3.78926	1329.2	4.40296
186.286	3.64013	1332.68	4.40181
186.387	3.2745	1335.38	4.40354
186.487	3.51924	1321.02	4.41236
186.588	3.50876	1316.59	4.41279
186.688	4.05836	1327.61	4.41908
186.789	3.55831	1325.91	4.42414
186.889	3.74139	1323.88	4.42256
186.99	3.4091	1326.71	4.42845
187.09	3.68175	1322.69	4.4319
187.19	4.18175	1329.54	4.43185
187.291	3.99411	1334.67	4.43494
187.391	4.19833	1337.08	4.43692
187.492	4.91971	1344.89	4.43989
187.592	5.02786	1343.32	4.44543
187.693	5.09633	1350.79	4.44624
187.793	5.37683	1345.16	4.44623
187.894	5.35395	1337.69	4.45104
187.994	5.72166	1344.77	4.45515
188.095	6.30343	1358.17	4.45794
188.195	6.59746	1355.17	4.47196
188.296	7.0969	1357.22	4.4774
188.396	7.5682	1371.64	4.47811
188.497	8.22693	1367.69	4.4737
188.597	8.71221	1369.12	4.47385
188.698	9.01834	1364.79	4.47359
188.798	9.12556	1367.97	4.47733
188.899	9.08262	1364.08	4.48261
188.999	9.33412	1362.26	4.48299
189.1	9.7244	1358.89	4.48376
189.2	10.115	1354.46	4.47941
189.301	10.1365	1349.79	4.48001
189.401	10.5267	1346.33	4.48753
189.501	10.9451	1343	4.49369
189.602	11.1603	1336.4	4.49213
189.702	11.8966	1328.34	4.49567
189.803	12.1455	1328.45	4.4976
189.903	12.5117	1324.3	4.49546
190.004	12.9573	1312.59	4.49451
190.104	13.1482	1302.15	4.49494
190.205	13.5676	1307.85	4.50203
190.305	14.0662	1306.64	4.50103
190.406	14.0659	1295.47	4.50208
190.506	14.1707	1302.13	4.50284
190.607	14.398	1294.81	4.51018
190.707	14.5143	1294.64	4.51103
190.808	14.3335	1293.83	4.51519
190.908	14.3328	1291.04	4.52117
191.009	14.2109	1285.6	4.52525
191.109	15.1262	1291.63	4.53238
191.21	15.5746	1293.53	4.53107
191.31	15.6309	1297.24	4.53555
191.411	15.6759	1298.2	4.53631
191.511	15.9175	1301.92	4.53893
191.612	16.3247	1306.46	4.54102
191.712	16.9269	1305.37	4.54671
191.812	17.5101	1305.4	4.54976
191.913	17.8534	1308.34	4.54856
192.013	18.2249	1315.37	4.55479
192.114	18.4265	1318.33	4.55036
192.214	18.5606	1315.17	4.54938
192.315	19.2719	1312.01	4.55174
192.415	19.1687	1311.34	4.55635
192.516	18.8352	1317.9	4.56299
192.616	18.8318	1328.71	4.56424
192.717	19.3866	1326.65	4.56446
192.817	19.158	1324.25	4.56534
192.918	18.9145	1335.82	4.57108
193.018	18.5318	1339.22	4.56862
193.119	17.9777	1337.64	4.57629
193.219	18.3186	1337.89	4.58308
193.32	18.3795	1342.1	4.58611
193.42	18.1967	1335.15	4.59296
193.521	17.6268	1325.7	4.59396
193.621	17.5051	1323.32	4.59305
193.722	17.4905	1325.87	4.59574
193.822	17.7134	1336.09	4.59343
193.923	18.0916	1340.91	4.59177
194.023	18.6965	1345.02	4.59949
194.123	18.9731	1344.65	4.59651
194.224	19.4601	1342.43	4.59756
194.324	19.5273	1348.82	4.60165
194.425	19.1619	1349.81	4.60105
194.525	19.1471	1341.82	4.60706
194.626	19.3428	1335.79	4.61297
194.726	19.0257	1337.65	4.61525
194.827	18.5756	1346.88	4.62182
194.927	18.6535	1342.63	4.63033
195.028	18.3245	1352.28	4.62956
195.128	17.6171	1354.28	4.63346
195.229	17.4046	1357.31	4.63634
195.329	17.7065	1352.54	4.63908
195.43	17.8246	1365.02	4.63549
195.53	17.7286	1373.54	4.63342
195.631	17.9112	1371.53	4.64003
195.731	18.3085	1367.45	4.64744
195.832	18.863	1355.53	4.65373
195.932	19.0167	1347.88	4.64725
196.033	18.8628	1338.04	4.65408
196.133	18.9039	1334.85	4.65904
196.234	18.7852	1333.92	4.65423
196.334	18.8945	1322.67	4.66207
196.434	18.9958	1319.79	4.66969
196.535	18.7113	1330.08	4.67505
196.635	18.2677	1330.05	4.6746
196.736	17.4323	1334.03	4.67105
196.836	17.7428	1321.22	4.66759
196.937	17.4268	1315.24	4.675
197.037	17.8383	1301.45	4.66887
197.138	17.8399	1301.46	4.66881
197.238	17.8907	1298.96	4.68062
197.339	17.628	1299.63	4.67754
197.439	17.2768	1296.87	4.67881
197.54	17.4595	1301.73	4.6815
197.64	17.6094	1304.58	4.68498
197.741	17.6128	1306.39	4.69322
197.841	17.2011	1310.93	4.69761
197.942	17.5437	1312.25	4.70565
198.042	17.5366	1315.94	4.71359
198.143	17.6594	1321.2	4.72241
198.243	17.0087	1326.54	4.72023
198.344	16.8958	1333.66	4.71828
198.444	17.0955	1330.83	4.72681
198.545	17.5863	1324.12	4.73088
198.645	17.9137	1327.04	4.73514
198.745	18.0651	1331.52	4.73561
198.846	18.0453	1338.84	4.743
198.946	17.9534	1349.87	4.74312
199.047	18.0355	1360.03	4.74724
199.147	18.354	1361.07	4.75059
199.248	17.5848	1358.26	4.76082
199.348	17.5301	1356.86	4.7658
199.449	17.776	1364.54	4.7632
199.549	17.6622	1369.3	4.76459
199.65	17.6091	1373.88	4.77043
199.75	17.5909	1385.67	4.77524
199.851	18.0035	1390.42	4.77482
199.951	17.6367	1393.98	4.7794
200.052	17.4486	1399.61	4.78213
200.152	18.0097	1403.09	4.78291
200.253	18.0465	1408.73	4.77867
200.353	18.1384	1405.01	4.78917
200.454	18.7241	1419.23	4.7981
200.554	18.7779	1420.18	4.80396
200.655	18.3791	1415.19	4.80321
200.755	18.4447	1407.55	4.80025
200.856	18.296	1406.19	4.80834
200.956	18.4558	1395.49	4.81708
201.056	18.9911	1390.69	4.82064
201.157	18.7173	1384.94	4.81783
201.257	19.6232	1387.35	4.82408
201.358	20.1992	1388.3	4.826
201.458	20.5317	1382.45	4.8248
201.559	20.8359	1369.31	4.82467
201.659	21.3292	1370.89	4.82427
201.76	21.656	1369.27	4.83064
201.86	21.264	1370.67	4.83567
201.961	21.9517	1373.13	4.8268
202.061	22.0876	1372.86	4.83063
202.162	22.6132	1368.02	4.84403
202.262	23.0589	1365.96	4.84741
202.363	23.3531	1370.85	4.85543
202.463	24.1117	1366.21	4.85779
202.564	24.5718	1365.19	4.86609
202.664	24.7162	1373.52	4.87255
202.765	24.7481	1371.51	4.87633
202.865	25.3138	1365.04	4.86902
202.966	25.755	1366.03	4.87398
203.066	26.8208	1370.68	4.87859
203.167	27.5089	1376.76	4.87781
203.267	28.2386	1369.06	4.87941
203.367	28.6441	1372.56	4.87765
203.468	28.8534	1373.43	4.88134
203.568	29.1483	1380.33	4.8782
203.669	29.4241	1380.44	4.88295
203.769	29.5888	1370.42	4.88631
203.87	29.3149	1375.02	4.89073
203.97	29.5088	1376.24	4.89455
204.071	29.9407	1374.54	4.8964
204.171	29.8877	1373.77	4.89294
204.272	30.8082	1364.94	4.89589
204.372	31.0696	1362.09	4.89677
204.473	31.549	1358.39	4.89842
204.573	31.9384	1366.38	4.9072
204.674	32.4928	1363.59	4.91139
204.774	33.0493	1364.14	4.91646
204.875	33.4753	1370.88	4.9226
204.975	33.9462	1383.03	4.92553
205.076	34.692	1381.94	4.92338
205.176	34.8257	1379.28	4.93198
205.277	35.0024	1386.41	4.93045
205.377	35.1707	1380.31	4.93063
205.478	35.5569	1374.48	4.93262
205.578	36.4388	1376.29	4.92706
205.678	37.7958	1370.39	4.93605
205.779	38.2148	1377.14	4.93526
[truncated: 414 more rows]
