# Supplementary material for: Human kinesin-5 KIF11 drives the helical motion of anti-parallel and parallel microtubules around each other
Source: EMBO J. 2024 Feb 29;43(7):1244–56. doi: 10.1038/s44318-024-00048-x (PMC10987665; doi:10.1038/s44318-024-00048-x)
Supplement: Supplementary file 11 — Appendix Figures Source Data [file 44318_2024_48_MOESM11_ESM.zip › Appendix Figure S6/S6C/Appendix Fig S6C.xlsx]

## Sheet: Sheet1
Time	Sideways distance	Fluorescence intensity	Forward distance
s	nm	AU	µm
4.923	103.746	1378.09	0.0476433
5.023	104.046	1380.79	0.046616
5.124	104.511	1379.37	0.045091
5.224	104.775	1382.18	0.043855
5.325	105.261	1381.51	0.0411742
5.425	105.334	1378.19	0.0434537
5.526	105.558	1379.09	0.0439513
5.626	106.154	1381.31	0.0457171
5.727	106.463	1378.28	0.0359091
5.827	107.109	1381.38	0.027915
5.928	107.667	1384.56	0.0279792
6.028	107.438	1376.72	0.0292152
6.129	107.984	1370.1	0.0302265
6.229	108.555	1367.37	0.0301142
6.33	108.682	1371.03	0.034063
6.43	109.209	1371.83	0.028525
6.531	109.321	1374.7	0.0284447
6.631	108.975	1366.9	0.0232117
6.732	109.498	1360.73	0.0246885
6.832	109.344	1354.83	0.0305476
6.933	109.428	1342.94	0.0265505
7.033	109.734	1338.92	0.0275458
7.134	109.82	1338.14	0.0284768
7.234	110.381	1336.97	0.0321207
7.334	110.406	1341.84	0.0313181
7.435	109.991	1346.11	0.0376748
7.535	109.742	1332.15	0.0393121
7.636	109.327	1335.82	0.0476754
7.736	108.996	1330.53	0.0516725
7.837	108.351	1336.56	0.051528
7.937	108.179	1339.05	0.0583021
8.038	108.382	1343.2	0.0590566
8.138	107.9	1346.15	0.056424
8.239	108.227	1346.36	0.0590566
8.339	107.917	1345.4	0.0581576
8.44	107.679	1338.72	0.0587997
8.54	107.802	1329.94	0.0605013
8.641	107.486	1327.77	0.0570982
8.741	107.258	1318.58	0.0552843
8.842	107.824	1313.27	0.0519935
8.942	108.153	1314.01	0.0525072
9.043	108.255	1315.83	0.0510464
9.143	108.762	1311.09	0.0555411
9.244	108.88	1302.04	0.0517848
9.344	108.747	1294.23	0.0530048
9.445	108.248	1288.09	0.0496017
9.545	107.852	1299.81	0.0532617
9.646	106.972	1297.88	0.0540643
9.746	106.288	1302.94	0.0556374
9.846	106.39	1301.86	0.0608865
9.947	106.645	1308.53	0.0647391
10.047	106.388	1303.65	0.0720911
10.148	105.906	1304.26	0.0740495
10.248	105.444	1301.71	0.0785442
10.349	105.131	1305.03	0.0780144
10.449	104.62	1312.29	0.0816102
10.55	104.407	1326.17	0.0781268
10.65	103.913	1330.02	0.0779342
10.751	103.412	1337.31	0.0781589
10.851	103.108	1340.46	0.0796678
10.952	102.321	1345.95	0.0694906
11.052	102.43	1346.62	0.0688325
11.153	102.04	1357.24	0.0719787
11.253	101.21	1372	0.0737766
11.354	100.727	1386.84	0.0783515
11.454	100.75	1387.03	0.0801013
11.555	100.961	1384.45	0.0806631
11.655	101.404	1374.13	0.0768426
11.756	101.003	1370.02	0.0756869
11.856	101.475	1365.77	0.0713848
11.957	101.314	1349.99	0.0759758
12.057	101.324	1353.47	0.074194
12.158	101.403	1351.51	0.0688004
12.258	101.183	1343.95	0.0672112
12.358	101.316	1342.26	0.0621547
12.459	101.35	1339.23	0.0547224
12.559	101.429	1342.95	0.0510946
12.66	101.147	1344.62	0.0568413
12.76	101.323	1340.64	0.059795
12.861	101.189	1339.04	0.0659109
12.961	101.13	1342.46	0.0664728
13.062	100.949	1338.08	0.0665851
13.162	101.106	1338.52	0.0683188
13.263	100.851	1337.08	0.0690572
13.363	101.045	1326.93	0.0733593
13.464	101.355	1326.42	0.0744508
13.564	101.305	1323.71	0.0792505
13.665	101.468	1335.15	0.0783194
13.765	101.351	1333.43	0.0730864
13.866	101.095	1331.36	0.0672112
13.966	100.805	1333.09	0.0638402
14.067	100.895	1335.09	0.0567771
14.167	100.275	1336.13	0.0573871
14.268	99.9541	1339.21	0.0490559
14.368	100.011	1332.29	0.0426029
14.469	99.8838	1334	0.0456207
14.569	99.9527	1321.53	0.0434055
14.669	100.17	1309.86	0.0436463
14.77	100.417	1311.3	0.0422818
14.87	99.83	1311.5	0.0437105
14.971	99.5335	1310.16	0.0452355
15.071	99.9231	1317.06	0.0461986
15.172	99.9241	1317.78	0.0378193
15.272	100.019	1310.39	0.0410137
15.373	99.918	1307.36	0.0435339
15.473	100.333	1317.09	0.0431968
15.574	99.8938	1320.43	0.0419768
15.674	100.107	1325.93	0.0439352
15.775	100.058	1328.69	0.0499228
15.875	99.9885	1324.65	0.0502438
15.976	100.26	1326.68	0.0466802
16.076	100.161	1319.13	0.0477718
16.177	99.8306	1319.21	0.0522825
16.277	99.751	1321.3	0.0552361
16.378	99.6644	1322.5	0.0511749
16.478	99.3993	1319.54	0.0513514
16.579	99.2822	1321.18	0.0553966
16.679	98.9995	1333.7	0.0506451
16.78	99.1807	1335.35	0.0447218
16.88	98.7331	1334.82	0.0413187
16.981	98.8136	1324.62	0.0446736
17.081	98.7342	1321.04	0.0433413
17.181	98.5044	1315.53	0.0402913
17.282	98.2673	1319.48	0.0396011
17.382	98.1518	1319.34	0.0451231
17.483	98.0447	1315.93	0.0412545
17.583	97.8724	1320.23	0.0446897
17.684	98.2876	1311.08	0.0444489
17.784	97.9778	1312.08	0.0507093
17.885	98.1089	1317.93	0.0522985
17.985	98.0294	1322.14	0.0541124
18.086	98.2514	1331.32	0.0544014
18.186	98.3041	1323.48	0.0574032
18.287	98.1175	1332.51	0.0558461
18.387	97.8957	1338.88	0.0537593
18.488	97.6539	1337.25	0.0566648
18.588	97.7535	1336.65	0.0508538
18.689	97.4113	1325.56	0.0496178
18.789	97.3239	1325.58	0.0436623
18.89	97.1335	1330.4	0.0416718
18.99	97.5449	1338.35	0.0411903
19.091	97.1021	1337.88	0.0436302
19.191	97.0297	1344.72	0.0452836
19.292	96.9448	1346.3	0.0452034
19.392	97.1983	1351.66	0.0463912
19.493	98.0252	1358.32	0.0510785
19.593	98.0401	1347.71	0.0476915
19.693	98.4182	1340.02	0.0517206
19.794	98.4985	1334.05	0.0447218
19.894	99.1031	1333.34	0.0463431
19.995	99.2099	1335.29	0.0431166
20.095	99.6782	1332.91	0.0397937
20.196	99.8079	1345.01	0.0342075
20.296	100.235	1339.21	0.031302
20.397	100.847	1338.22	0.0279632
20.497	100.85	1345.12	0.0220077
20.598	101.487	1349.82	0.0189738
20.698	101.463	1366.38	0.0140137
20.799	102.029	1358.77	0.0227782
20.899	101.966	1355.38	0.0239019
21	102.152	1353.43	0.026069
21.1	102.091	1356.28	0.0255232
21.201	102.507	1357.07	0.0276421
21.301	103.032	1355.87	0.0318157
21.402	103.29	1352.35	0.0354275
21.502	103.669	1347.21	0.0346249
21.603	104.006	1356.84	0.0379958
21.703	104.053	1370.88	0.0430845
21.804	104.209	1380.55	0.0462307
21.904	104.325	1381.81	0.0452355
22.004	104.204	1374.76	0.043566
22.105	104.065	1383.95	0.042025
22.205	104.055	1383.75	0.0404037
22.306	104.293	1389.23	0.0362462
22.406	104.058	1390.65	0.0294239
22.507	104.926	1388.74	0.0303068
22.607	105.283	1381.72	0.0335012
22.708	105.376	1368.24	0.0306118
22.808	105.881	1376.67	0.0265666
22.909	106.47	1381.23	0.0292794
23.009	106.938	1372.53	0.024239
23.11	107.163	1371.87	0.02517
23.21	108.088	1374.5	0.0258442
23.311	108.097	1370.88	0.0287979
23.411	108.973	1369.28	0.0319441
23.512	109.459	1363.18	0.0320083
23.612	109.836	1363.38	0.0294881
23.713	110.455	1353.63	0.0269358
23.813	110.759	1354.82	0.0229869
23.914	111.048	1354.1	0.0174007
24.014	110.996	1358.32	0.0226016
24.115	111.429	1350.08	0.0208198
24.215	111.509	1351.28	0.0244156
24.316	112.027	1351.24	0.0195678
24.416	112.025	1348.3	0.0201777
24.516	111.555	1346.69	0.016261
24.617	111.798	1354.29	0.0209964
24.717	112.08	1363.98	0.023003
24.818	112.281	1364.72	0.0296968
24.918	112.604	1363.23	0.0341594
25.019	112.103	1374.69	0.0316391
25.119	112.072	1375.76	0.0312699
25.22	111.795	1367.73	0.0289102
25.32	112.081	1372.66	0.0316391
25.421	112.384	1381.74	0.0294239
25.521	112.716	1382.82	0.0337901
25.622	112.453	1369.18	0.0296647
25.722	112.336	1381.35	0.0301784
25.823	112.431	1375.88	0.0258121
25.923	113.016	1370.41	0.0239982
26.024	113.071	1367.94	0.0240624
26.124	113.722	1367.3	0.0243834
26.225	113.714	1359.83	0.022104
26.325	113.228	1358.88	0.0204988
26.426	113.47	1358.04	0.0236771
26.526	113.383	1352.9	0.022409
26.627	113.424	1348.49	0.0207235
26.727	114.401	1343.32	0.016566
26.828	114.785	1342.06	0.0175612
26.928	114.742	1340.09	0.0166944
27.028	115.113	1335.33	0.0143507
27.129	115.075	1333.25	0.0142223
27.229	115.25	1331.27	0.0155065
27.33	115.389	1332.12	0.0132431
27.43	115.568	1320.37	0.01167
27.531	114.798	1322.87	0.00980794
27.631	115.146	1329.02	0.00882875
27.732	115.2	1312.03	0.0128739
27.832	115.321	1309.39	0.0147039
27.933	114.756	1312.43	0.0146076
28.033	114.609	1314.6	0.0190862
28.134	114.973	1316.27	0.0202901
28.234	114.441	1322.27	0.0207556
28.335	115.197	1323.23	0.0227782
28.435	114.504	1326.72	0.0226338
28.536	114.366	1335.88	0.0269679
28.636	114.245	1336.05	0.0287818
28.737	114.149	1336.7	0.0227622
28.837	113.824	1343.74	0.0260048
28.938	113.375	1345.63	0.0298413
29.038	113.237	1349.7	0.024849
29.139	113.681	1351.65	0.0263258
29.239	114.432	1359.72	0.0307884
29.339	114.292	1358.2	0.0313021
29.44	114.372	1367.67	0.0314626
29.54	114.914	1369.82	0.030676
29.641	114.986	1372.47	0.0311736
29.741	114.721	1385.04	0.0351064
29.842	114.667	1387.56	0.0344483
29.942	114.231	1381.76	0.0321689
30.043	115.213	1381.69	0.0394727
30.143	115.002	1383.58	0.0402592
30.244	115.244	1376.54	0.0419287
30.344	114.823	1371.11	0.0464876
30.445	114.2	1363.09	0.0465036
30.545	114.06	1356.97	0.0495536
30.646	114.244	1359.45	0.0532777
30.746	114.592	1361.87	0.0557819
30.847	114.401	1358.5	0.0492807
30.947	113.953	1363.52	0.0470494
31.048	113.931	1361.73	0.0421695
31.148	113.82	1360.83	0.0452676
31.249	114.036	1358.06	0.043871
31.349	114.338	1358	0.0438871
31.45	114.574	1355.62	0.049698
31.55	114.841	1352.05	0.0517849
31.651	114.662	1354.93	0.0547224
31.751	114.029	1354.08	0.0564882
31.851	113.6	1359.23	0.0679336
31.952	113.735	1371.36	0.0736803
32.052	113.228	1380.27	0.0781589
32.153	112.718	1375.96	0.080326
32.253	112.182	1381.16	0.0893956
32.354	111.744	1389.36	0.0958486
32.454	111.622	1398.12	0.092285
32.555	111.695	1405.38	0.0929753
32.655	110.98	1406.72	0.095335
32.756	111.115	1402.07	0.096266
32.856	111.389	1397.08	0.092895
32.957	111.443	1388.81	0.0951744
33.057	111.055	1390.65	0.0977107
33.158	110.7	1383.67	0.0975341
33.258	110.244	1384.12	0.0903587
33.359	109.636	1388.35	0.0881114
33.459	109.67	1385.59	0.0886572
33.56	109.582	1390.19	0.0799568
33.66	108.965	1385.26	0.0766981
33.761	108.51	1385.02	0.073279
33.861	109.047	1384.38	0.0713366
33.962	109.279	1381.23	0.0684472
34.062	108.626	1374.76	0.0666333
34.163	107.833	1374.85	0.0657023
34.263	107.213	1376.53	0.0653331
34.363	107.177	1381.31	0.0649317
34.464	106.855	1378.86	0.0685114
34.564	106.229	1385.16	0.069924
34.665	106.179	1382.07	0.0677249
34.765	105.495	1392	0.0711601
34.866	105.372	1394.73	0.0730703
34.966	105.06	1393.62	0.0718664
35.067	104.49	1393.23	0.0739371
35.167	103.882	1394.18	0.0760239
35.268	103.804	1396.57	0.0744508
35.368	103.653	1395.48	0.0722998
35.469	103.612	1397.2	0.0716416
35.569	103.394	1393.68	0.0767623
35.67	103.463	1397.45	0.0750126
35.77	103.39	1392.3	0.0754782
35.871	103.471	1396.07	0.0747719
35.971	103.568	1393.39	0.079732
36.072	102.778	1381.96	0.077886
36.172	102.921	1376.08	0.0756868
36.273	103.087	1377.69	0.0802939
36.373	102.888	1365.64	0.0836649
36.474	102.72	1372.84	0.0862814
36.574	102.649	1359.7	0.0849491
36.674	102.545	1360.01	0.0910329
36.775	103.023	1354.08	0.0946447
36.875	103.261	1356.74	0.0977589
36.976	103.259	1364.38	0.100022
37.076	103.687	1359.43	0.106523
37.177	104.161	1370.47	0.106652
37.277	104.542	1360.64	0.103361
37.378	104.973	1356.3	0.105592
37.478	105.395	1363.35	0.104549
37.579	105.341	1361.47	0.109638
37.679	105.73	1359.72	0.111066
37.78	105.751	1362.74	0.109509
37.88	105.64	1350.94	0.109092
37.981	106.015	1355.45	0.102366
38.081	106.175	1358.61	0.0978873
38.182	106.465	1376.32	0.102912
38.282	106.921	1373.56	0.104999
38.383	107.033	1374.74	0.104806
38.483	107.188	1371.74	0.10617
38.584	107.378	1369.86	0.104565
38.684	107.841	1366.36	0.103056
38.785	107.988	1368.72	0.100632
38.885	107.963	1370.09	0.100183
38.986	108.237	1367.91	0.107952
39.086	109.279	1374.23	0.112543
39.186	109.575	1364.76	0.110504
39.287	109.92	1368.16	0.107631
39.387	109.857	1375.11	0.103795
39.488	110.059	1366.35	0.104517
39.588	110.294	1374.77	0.103506
39.689	110.298	1380.54	0.103634
39.789	111.157	1388.03	0.106202
39.89	111.327	1386.55	0.106395
39.99	111.819	1376.5	0.0998457
40.091	111.892	1380.67	0.10052
40.191	112.254	1367.82	0.10105
40.292	112.727	1360.55	0.102735
40.392	112.805	1363.09	0.106796
40.493	113.037	1352.94	0.107583
40.593	113.174	1352.05	0.10914
40.694	113.053	1348.62	0.122672
40.794	113.275	1338.71	0.126107
40.895	113.299	1337.95	0.127873
40.995	113.276	1335.34	0.133813
41.096	113.817	1330.6	0.132528
41.196	113.539	1336.85	0.132095
41.297	112.954	1331.75	0.133764
41.397	113.15	1327.41	0.129559
41.497	112.94	1324.41	0.128275
41.598	112.677	1323.36	0.128596
41.698	112.409	1317.31	0.116283
41.799	111.974	1307.79	0.114855
41.899	112.041	1310.59	0.116588
42	112.076	1314.52	0.115722
42.1	112.493	1317.48	0.111917
42.201	113.089	1319.55	0.107471
42.301	112.7	1320.83	0.106588
42.402	112.306	1313.21	0.112415
42.502	112.153	1321.17	0.112238
42.603	112.113	1326.34	0.111773
42.703	112.066	1337.25	0.112447
42.804	111.772	1351.55	0.115561
42.904	111.645	1348.03	0.108466
43.005	111.253	1346.62	0.106299
43.105	111.444	1344.2	0.108594
43.206	111.01	1348.39	0.114389
43.306	110.578	1356.76	0.112174
43.407	110.359	1347.55	0.108675
43.507	110.415	1354.33	0.111949
43.608	110.632	1352.77	0.115384
43.708	110.513	1353.48	0.114502
43.809	110.636	1363.19	0.111468
43.909	110.315	1363.79	0.118771
44.009	110.193	1359.5	0.118916
44.11	109.47	1355.35	0.120778
44.21	109.967	1354.9	0.120794
44.311	109.653	1362.56	0.127263
44.411	110.035	1362.31	0.131292
44.512	109.992	1364.44	0.131902
44.612	109.68	1364.61	0.129093
44.713	109.968	1362.03	0.127616
44.813	109.795	1356.74	0.129462
44.914	109.851	1359.15	0.128435
45.014	109.742	1362.9	0.135289
45.115	109.857	1365.57	0.1324
45.215	109.836	1360.71	0.133556
45.316	109.221	1360.45	0.131645
45.416	109.497	1373.08	0.130201
45.517	109.102	1379.59	0.127215
45.617	109.329	1379.37	0.125562
45.718	109.842	1378.26	0.128082
45.818	109.863	1372.7	0.128098
45.919	109.955	1372.53	0.127103
46.019	110.512	1373	0.122287
46.12	110.577	1375.03	0.127247
46.22	111.277	1379.19	0.126428
46.321	111.845	1371.39	0.129029
46.421	112.208	1381.2	0.125546
46.521	112.67	1380.65	0.126685
46.622	113.11	1386.23	0.130072
46.722	113.552	1388.19	0.132272
46.823	113.743	1381.88	0.129992
46.923	113.445	1380.93	0.131742
47.024	113.375	1383.12	0.131437
47.124	112.623	1380.44	0.128146
47.225	112.056	1379.14	0.130682
47.325	112.462	1381.31	0.129318
47.426	112.588	1382.37	0.13683
47.526	112.209	1379.36	0.138323
47.627	111.868	1373.72	0.13919
47.727	111.632	1380.88	0.140506
47.828	111.41	1377.67	0.14216
47.928	110.771	1381.4	0.141405
48.029	111.046	1388.61	0.14171
48.129	110.437	1389.53	0.148356
48.23	110.182	1391.39	0.149223
48.33	110.345	1396.23	0.15216
48.431	110.258	1391.68	0.15216
48.531	109.706	1391.61	0.157843
48.632	108.631	1386.14	0.157169
48.732	108.136	1386.85	0.155066
48.832	107.712	1393.19	0.158036
48.933	106.902	1391.03	0.158148
49.033	106.964	1385.99	0.159833
49.134	106.724	1395.09	0.153284
49.234	106.347	1401.25	0.154344
49.335	106.207	1396.29	0.151743
49.435	105.754	1388.45	0.150876
49.536	105.247	1381.64	0.145707
49.636	105.632	1382.61	0.146815
49.737	105.316	1378.19	0.149078
49.837	104.702	1376.57	0.146061
49.938	104.209	1379.75	0.147826
50.038	103.721	1380.21	0.149383
50.139	102.891	1384.14	0.157554
50.239	102.492	1380.94	0.161342
50.34	102.432	1388.05	0.165291
50.44	101.696	1387.28	0.167892
50.541	101.902	1385.36	0.167218
50.641	101.251	1384.48	0.168759
50.742	100.453	1382.84	0.17229
50.842	99.6868	1386.83	0.17725
50.943	98.8487	1393.08	0.178567
51.043	98.3565	1393.95	0.178759
51.144	97.92	1402.25	0.172595
51.244	97.0032	1407.28	0.169577
51.344	96.1223	1408.43	0.168213
51.445	95.5666	1413.01	0.16924
51.545	94.7101	1419.16	0.170669
51.646	94.0316	1424.41	0.171215
51.746	93.4454	1424.19	0.169722
51.847	93.2793	1432.08	0.168133
51.947	92.795	1433.72	0.168566
52.048	92.7021	1436.36	0.169658
52.148	92.6668	1428.87	0.17274
52.249	92.7481	1433.66	0.173639
52.349	92.343	1427.3	0.170894
52.45	92.238	1428.62	0.170139
52.55	92.2345	1430.16	0.17099
52.651	92.4888	1431.13	0.16993
52.751	92.4048	1432.94	0.171616
52.852	92.198	1429.1	0.172884
52.952	92.1097	1424.48	0.175131
53.053	91.6467	1425.64	0.176592
53.153	91.5067	1413.79	0.175629
53.254	91.2249	1405.94	0.17892
53.354	90.4692	1407.61	0.184683
53.455	90.0636	1409.81	0.185758
53.555	90.1424	1400.62	0.189691
53.656	90.2053	1404.49	0.193463
53.756	90.0014	1412.7	0.192661
53.856	89.9254	1409.72	0.200157
53.957	90.2093	1413.16	0.203721
54.057	90.0909	1410.11	0.205374
54.158	90.0858	1417.84	0.206081
54.258	89.8012	1412.43	0.205294
54.359	89.9057	1414.8	0.206819
54.459	89.2848	1418.01	0.207429
54.56	89.3971	1416.87	0.212485
54.66	89.0718	1418.33	0.210688
54.761	88.8722	1405.1	0.214909
54.861	88.7238	1402.78	0.208504
54.962	88.8551	1405.65	0.205326
55.062	89.2159	1401.89	0.210816
55.163	90.1214	1397.89	0.217125
55.263	90.6824	1392.97	0.216852
55.364	90.5714	1396.68	0.214556
55.464	90.9537	1388.82	0.21446
55.565	90.3635	1395.37	0.206739
55.665	90.4716	1394.38	0.210479
55.766	90.9505	1388.11	0.207381
55.866	91.4164	1391.81	0.209548
55.967	92.0985	1378.49	0.211057
56.067	91.8404	1378.44	0.204443
56.167	92.1526	1366.74	0.204443
56.268	92.0357	1364.12	0.20706
56.368	92.6961	1356.55	0.206482
56.469	92.8978	1355.44	0.204732
56.569	93.3526	1359.23	0.209628
56.67	93.6385	1364.88	0.209484
56.77	94.1281	1375.17	0.209452
56.871	93.8681	1382.94	0.210206
56.971	94.5073	1381.88	0.210768
57.072	94.6506	1389.98	0.212758
57.172	95.0687	1393.51	0.210816
57.273	95.3819	1394.68	0.20897
57.373	95.5971	1390.27	0.214171
57.474	95.9474	1395.03	0.217719
57.574	95.9188	1402.25	0.217526
57.675	96.3306	1400.18	0.219051
57.775	96.743	1395.6	0.222743
57.876	97.2565	1391.69	0.223192
57.976	97.8405	1401.45	0.228618
58.077	97.745	1410.54	0.229629
58.177	98.2338	1430.09	0.232198
58.278	98.9058	1434.71	0.232294
58.378	99.7904	1446.22	0.232968
58.479	100.119	1453.57	0.234269
58.579	100.705	1452.02	0.235007
58.679	101.387	1449.14	0.233418
58.78	101.957	1456.83	0.228474
58.88	102.372	1455.69	0.231925
58.981	102.622	1452.16	0.225504
59.081	102.697	1449.03	0.229324
59.182	103.068	1454.14	0.225953
59.282	103.34	1465.95	0.229758
59.383	103.58	1466.56	0.230898
59.483	104.487	1465.52	0.229276
59.584	104.855	1460.22	0.22796
59.684	105.72	1467.4	0.234012
59.785	106.271	1471.03	0.240481
59.885	106.886	1474.66	0.239373
59.986	107.178	1468.54	0.241027
60.086	107.352	1455.49	0.240048
60.187	107.122	1442.78	0.238571
60.287	107.566	1442.61	0.234847
60.388	107.845	1435.36	0.232968
60.488	108.326	1428.96	0.233771
60.589	109.081	1424.01	0.236628
60.689	109.666	1420.98	0.233675
60.79	109.442	1420.65	0.231347
60.89	109.75	1423.57	0.231684
60.991	109.087	1427.95	0.232423
61.091	109.473	1437.81	0.234959
61.191	109.52	1433.43	0.241139
61.292	109.817	1419.62	0.246404
61.392	109.589	1426.74	0.242247
61.493	109.719	1428.82	0.242873
61.593	109.873	1431.11	0.242632
61.694	110.094	1424.6	0.246565
61.794	110.064	1422.94	0.249422
61.895	110.751	1427.64	0.247046
61.995	111.216	1428.53	0.244045
62.096	111.413	1431.42	0.23581
62.196	111.336	1432.87	0.233161
62.297	111.086	1440.19	0.2304
62.397	111.132	1438.16	0.238121
62.498	111.158	1436.3	0.235633
62.598	111.394	1438.22	0.232567
62.699	111.6	1441.65	0.228618
62.799	111.712	1433.84	0.224445
62.9	112.079	1425.33	0.226531
63	111.986	1428.27	0.230882
63.101	112.519	1418.22	0.236339
63.201	112.982	1421.67	0.241717
63.302	113.004	1427.17	0.242134
63.402	113.095	1424.66	0.242166
63.502	113.397	1426.04	0.248892
63.603	113.246	1425	0.251381
63.703	113.594	1430.62	0.248331
63.804	113.814	1429.23	0.249246
63.904	113.873	1423.16	0.242985
64.005	114.483	1422.49	0.241556
64.105	114.373	1422.54	0.239598
64.206	114.513	1428.18	0.231957
64.306	114.689	1421.09	0.23406
64.407	114.545	1426.98	0.23711
64.507	114.096	1427.79	0.230512
64.608	114.08	1422.28	0.23093
64.708	113.785	1415.4	0.236436
64.809	113.636	1412	0.235553
64.909	113.841	1411.54	0.242471
65.01	114.145	1401.43	0.246886
65.11	113.97	1403.2	0.247303
65.211	113.95	1405.43	0.250771
65.311	113.461	1404.07	0.249888
65.412	113.955	1398.26	0.247175
65.512	113.93	1400.18	0.250995
65.613	113.547	1398.75	0.253227
65.713	113.455	1390.81	0.254318
65.814	113.394	1390.45	0.260338
65.914	113.329	1382.05	0.260322
66.014	114.03	1382.35	0.261317
66.115	113.954	1387.29	0.264335
66.215	114.507	1387.9	0.265748
66.316	114.905	1390.92	0.268621
66.416	115.645	1391.77	0.26883
66.517	115.893	1392.22	0.27265
66.617	116.255	1395.58	0.272345
66.718	115.994	1401.29	0.273742
66.818	115.845	1403.53	0.272201
66.919	115.81	1415.29	0.277514
67.019	115.126	1420.23	0.277771
67.12	115.034	1413.35	0.277418
67.22	115.026	1413.51	0.280949
67.321	115.091	1416.76	0.280002
67.421	115.046	1416.16	0.275941
67.522	115.076	1416.63	0.273999
67.622	115.143	1417.61	0.276214
67.723	114.61	1425.23	0.275636
67.823	114.471	1434.2	0.277193
67.924	114.262	1443.07	0.275251
68.024	114.237	1444.29	0.273581
68.125	113.797	1445.95	0.273372
68.225	113.647	1449.35	0.273549
68.326	113.571	1449.86	0.275235
68.426	113.197	1453.23	0.277787
68.526	113.149	1451.87	0.277819
68.627	113.039	1460.28	0.277658
68.727	112.646	1461.66	0.276856
68.828	112.715	1466.07	0.275299
68.928	113.041	1457.38	0.272088
69.029	112.343	1455.08	0.277466
69.129	112.657	1465.35	0.280034
69.23	112.944	1454.78	0.281399
69.33	112.944	1457.63	0.28302
69.431	113.19	1462.97	0.291993
69.531	113.944	1459.22	0.29453
69.632	114.023	1461.36	0.294321
69.732	113.955	1461.91	0.296087
69.833	114.187	1454.71	0.297772
69.933	113.779	1457.81	0.301609
70.034	113.361	1461.69	0.296584
70.134	113.716	1460.22	0.296793
70.235	114.256	1450.59	0.295316
70.335	114.046	1445.88	0.295814
70.436	113.924	1441.48	0.295075
70.536	113.862	1442.38	0.293567
70.637	114.145	1434.77	0.293406
70.737	114.012	1439.32	0.295525
70.837	114.418	1442.68	0.298687
70.938	114.28	1440.91	0.29827
71.038	114.103	1445.34	0.304851
71.139	114.045	1441.42	0.306087
71.239	113.548	1443.43	0.306103
71.34	113.246	1438.2	0.303118
71.44	112.642	1433.52	0.29644
71.541	112.249	1431.51	0.296039
71.641	111.733	1424.7	0.296456
71.742	111.701	1418.55	0.292523
71.842	112.02	1420.37	0.294064
71.943	111.81	1423.3	0.294417
72.043	111.747	1420.1	0.290115
72.144	111.217	1415.85	0.290886
72.244	110.824	1421.94	0.293229
72.345	110.391	1424.12	0.301031
72.445	110.04	1424.64	0.307548
72.546	109.602	1426.55	0.310422
72.646	109.318	1428.18	0.312942
72.747	108.947	1413.12	0.31535
72.847	108.46	1403.67	0.312958
72.948	108.295	1403.58	0.309137
73.048	108.027	1405.22	0.310871
73.149	108.453	1404.54	0.309089
73.249	108.133	1410.54	0.309153
73.349	108.058	1409.55	0.3027
73.45	107.668	1414.66	0.299458
73.55	107.444	1418.12	0.301464
73.651	107.509	1425.32	0.304546
73.751	107.039	1426.85	0.307966
73.852	106.914	1431.27	0.309121
73.952	106.414	1425.75	0.316859
74.053	106.773	1424.72	0.320326
74.153	106.721	1429.47	0.32328
74.254	106.01	1428.76	0.330022
74.354	105.63	1433.96	0.331579
74.455	105.108	1438.62	0.331081
74.555	104.167	1443.53	0.331771
74.656	103.725	1437.75	0.329877
74.756	103.106	1443.82	0.329364
74.857	102.615	1449.38	0.326651
74.957	102.705	1447.91	0.321979
75.058	102.58	1446.08	0.319283
75.158	101.995	1447.96	0.321032
75.259	101.439	1439.76	0.313696
75.359	101.537	1438.62	0.315558
75.46	101.141	1435.13	0.316666
75.56	100.988	1432.5	0.314964
75.66	101.28	1427.3	0.31901
75.761	100.858	1424.89	0.321835
75.861	100.621	1426.31	0.33076
75.962	100.929	1411.69	0.336122
76.062	100.775	1414.8	0.340504
76.163	100.712	1417.1	0.33564
76.263	100.654	1412.34	0.334709
76.364	100.457	1416.73	0.329251
76.464	100.675	1415.48	0.332558
76.565	100.662	1410.02	0.335592
76.665	100.979	1414.2	0.333666
76.766	101.306	1422.2	0.329139
76.866	101.25	1424.29	0.326041
76.967	101	1429.31	0.327389
77.067	101.604	1432.85	0.32885
77.168	101.982	1432.88	0.334597
77.268	102.619	1442.62	0.337791
77.369	103.188	1449.13	0.345833
77.469	103.729	1451.19	0.345047
77.57	104.308	1448.42	0.344886
77.67	104.656	1452.47	0.342687
77.771	105.506	1453.03	0.343586
77.871	105.946	1447.73	0.347567
77.972	106.263	1467.34	0.344565
78.072	106.683	1464.72	0.345689
78.172	106.323	1465.96	0.348001
78.273	106.313	1465.9	0.347166
78.373	106.052	1454.92	0.343281
78.474	106.907	1454.84	0.345368
78.574	107.023	1453.56	0.34365
78.675	106.949	1453.81	0.342013
78.775	106.959	1443.71	0.345689
78.876	106.775	1439.64	0.339172
78.976	106.816	1439.97	0.344902
79.077	106.748	1435.92	0.338963
79.177	106.435	1438.12	0.33495
79.278	106.375	1434.34	0.3345
79.378	106.246	1432.38	0.334404
79.479	106.357	1431.83	0.331161
79.579	106.656	1431.89	0.32771
79.68	106.864	1424.13	0.329091
79.78	106.945	1422.42	0.327887
79.881	106.721	1426.32	0.328352
79.981	106.49	1418.6	0.318352
80.082	106.419	1417.25	0.318079
80.182	106.891	1416.57	0.321225
80.283	106.951	1424.9	0.319588
80.383	106.849	1426.79	0.319154
80.484	107.155	1422.12	0.319748
80.584	106.939	1422.3	0.320326
80.684	106.647	1426.45	0.323328
80.785	107.139	1434.73	0.323408
80.885	107.188	1440	0.328176
80.986	107.025	1438.87	0.336539
81.086	107.537	1440.95	0.335351
81.187	107.529	1454.26	0.332815
81.287	107.4	1455.25	0.332815
81.388	107.423	1449.7	0.333441
81.488	107.225	1452.57	0.33068
81.589	106.908	1455.77	0.33121
81.689	106.288	1469.39	0.330487
81.79	106.548	1474.5	0.331707
81.89	106.361	1473.62	0.329315
81.991	106.53	1468.44	0.323167
82.091	105.552	1465.98	0.320968
82.192	105.47	1452.91	0.317501
82.292	104.82	1443.4	0.320117
82.393	104.625	1451.1	0.3245
82.493	104.773	1454.32	0.323954
82.594	104.885	1458.88	0.322413
82.694	104.549	1458.51	0.323135
82.795	103.844	1457.22	0.322108
82.895	103.734	1453.63	0.32047
82.995	103.533	1456.48	0.321755
83.096	103.365	1454.06	0.330616
83.196	103.581	1433.47	0.333248
83.297	103.948	1431.34	0.333553
83.397	103.997	1433.74	0.330455
83.498	103.725	1435.56	0.337149
83.598	104.064	1430.07	0.339204
83.699	104.272	1419.54	0.335415
83.799	104.985	1420.59	0.333746
83.9	105.26	1420.06	0.335335
84	105.567	1433.91	0.34105
84.101	105.917	1437.29	0.337406
84.201	105.746	1444.36	0.334709
84.302	106.252	1444.81	0.33312
84.402	106.636	1434.47	0.333553
84.503	106.256	1425.43	0.327999
84.603	106.69	1420.07	0.325206
84.704	106.781	1415.71	0.32718
84.804	107.008	1414.1	0.331434
84.905	107.195	1416.83	0.32999
85.005	107.255	1421.2	0.326988
85.106	107.831	1417.7	0.327132
85.206	107.924	1422.9	0.32824
85.307	107.843	1426.3	0.332141
85.407	108.237	1423.16	0.332365
85.507	108.056	1421.98	0.333922
85.608	108.205	1429.19	0.337582
85.708	108.294	1430.37	0.335014
85.809	108.251	1430.75	0.331145
85.909	108.212	1424.37	0.33121
86.01	107.691	1421.17	0.326859
86.11	107.191	1422.08	0.326217
86.211	107.383	1422.03	0.331675
86.311	107.778	1430.33	0.331418
86.412	107.908	1434.27	0.329813
86.512	108.035	1435.02	0.329219
86.613	108.384	1438.02	0.329524
86.713	108.982	1446.7	0.332446
86.814	108.621	1445.07	0.329139
86.914	108.798	1445.07	0.331563
87.015	108.617	1435.49	0.33633
87.115	109.018	1439.74	0.336796
87.216	109.113	1437.24	0.335801
87.316	109.421	1433.1	0.334709
87.417	109.288	1440.64	0.335207
87.517	108.735	1437.75	0.333345
87.618	108.253	1439.37	0.331868
87.718	108.687	1439.22	0.328513
87.819	108.63	1439.55	0.334645
87.919	108.209	1452.86	0.332269
88.019	108.201	1444.04	0.326908
88.12	108.085	1444.94	0.32405
88.22	107.696	1446.47	0.323167
88.321	107.138	1446.93	0.327823
88.421	106.72	1438.97	0.324403
88.522	106.635	1441.63	0.329026
88.622	106.423	1441.8	0.328176
88.723	106.143	1435.5	0.331338
88.823	105.937	1438.43	0.326105
88.924	105.464	1438.56	0.327341
89.024	104.852	1434.38	0.331434
89.125	104.06	1431.36	0.337294
89.225	104.406	1432.7	0.333409
89.326	103.628	1436.69	0.331049
89.426	103.465	1427.98	0.333264
89.527	103.596	1431.88	0.326747
89.627	102.754	1428.21	0.326057
89.728	102.73	1428.87	0.321353
89.828	102.777	1423.94	0.322365
89.929	102.669	1413.31	0.320101
90.029	102.622	1411.52	0.315976
90.13	102.231	1416.53	0.307645
90.23	101.514	1412.71	0.311112
90.33	101.139	1404.63	0.307805
90.431	100.87	1410.21	0.307998
90.531	100.521	1411.73	0.305798
90.632	100.534	1412.05	0.310213
90.732	100.176	1412.3	0.311626
90.833	99.5626	1413.31	0.310919
90.933	98.6106	1408.38	0.310261
91.034	98.5998	1412.6	0.310695
91.134	97.9037	1412.83	0.308832
91.235	97.3166	1410.63	0.308222
91.335	96.8672	1411	0.305879
91.436	96.1869	1424.45	0.307307
91.536	95.6279	1426.73	0.312332
91.637	95.4954	1422.36	0.30628
91.737	94.6505	1424.59	0.305461
91.838	94.5704	1422.28	0.304579
91.938	93.9517	1424.05	0.298238
92.039	93.7766	1437.11	0.299875
92.139	93.2596	1438.35	0.300357
92.24	92.7469	1439.43	0.29766
92.34	92.7287	1448.71	0.295605
92.441	92.6064	1449.87	0.294144
92.541	92.8913	1450.42	0.293005
92.642	93.0076	1445.55	0.294289
92.742	92.4687	1445.22	0.29347
92.842	92.9317	1446.61	0.292395
92.943	93.2306	1456.47	0.296504
93.043	93.4644	1455.3	0.292443
93.144	93.5125	1454.11	0.29583
93.244	93.5749	1463.71	0.299618
93.345	93.6384	1465.31	0.299795
93.445	93.8323	1453.09	0.29522
93.546	94.5109	1442.08	0.295236
93.646	94.4292	1454.42	0.296905
93.747	94.4304	1451.12	0.301143
93.847	94.2541	1452.46	0.303744
93.948	94.3801	1456.69	0.303792
94.048	94.68	1449.32	0.308222
94.149	95.1606	1447.55	0.310518
94.249	95.1309	1439.65	0.307725
94.35	95.4837	1432.16	0.307677
94.45	95.7468	1430.47	0.309635
94.551	96.2356	1430.73	0.30933
94.651	96.7697	1434.72	0.311722
94.752	96.2218	1434.97	0.310117
94.852	96.1265	1425.31	0.312011
94.953	96.5414	1419.93	0.315607
95.053	97.0131	1420.54	0.317308
95.154	97.1605	1435.25	0.320615
95.254	97.9139	1427.1	0.32458
95.354	98.4934	1422.72	0.328304
95.455	98.5195	1427.11	0.332767
95.555	98.7543	1428.45	0.334516
95.656	98.3588	1428.72	0.330134
95.756	98.9886	1436.15	0.329749
95.857	99.4154	1436.35	0.327132
95.957	99.9436	1435.83	0.327421
96.058	99.929	1437.48	0.325688
96.158	100.341	1431.54	0.321032
96.259	100.701	1441.7	0.317677
96.359	100.895	1433.42	0.320085
96.46	101.236	1435.29	0.318817
96.56	101.416	1433.1	0.317774
96.661	101.709	1430.23	0.315607
96.761	101.91	1436.87	0.318929
96.862	101.653	1446.18	0.320182
96.962	101.959	1444	0.31718
97.063	101.705	1447.61	0.318063
97.163	102.092	1436.22	0.318705
97.264	102.579	1440.26	0.317629
97.364	102.21	1447.86	0.312749
97.465	102.437	1448.64	0.310678
97.565	102.056	1455.89	0.311818
97.665	101.674	1453.28	0.319427
97.766	101.536	1443.94	0.315221
97.866	101.583	1447.21	0.314981
97.967	101.558	1444.34	0.313568
98.067	101.134	1446.22	0.311497
98.168	100.828	1451.2	0.311802
98.268	100.929	1451.71	0.31291
98.369	100.908	1461.02	0.316939
98.469	101.26	1461.43	0.320503
98.57	100.61	1459.52	0.316361
98.67	100.652	1467.48	0.317806
98.771	100.794	1461.47	0.321626
98.871	101.004	1456.7	0.322268
98.972	101.226	1459.2	0.326683
99.072	101.252	1460.18	0.32946
99.173	101.426	1463.88	0.328095
99.273	101.583	1460.47	0.328256
99.374	101.398	1455.54	0.330872
99.474	101.56	1458.44	0.332365
99.575	101.304	1455.78	0.342687
99.675	101.348	1450.85	0.336057
99.776	101.93	1461.26	0.337823
99.876	101.59	1454.6	0.3393
99.977	101.107	1452.59	0.337855
100.077	100.814	1452.96	0.337598
100.177	100.758	1452.51	0.341933
100.278	100.627	1441.61	0.344052
100.378	100.159	1435.29	0.344581
100.479	100.323	1430.88	0.344453
100.579	100.007	1437.96	0.342864
100.68	100.59	1437.21	0.348883
100.78	99.983	1442.33	0.347824
100.881	99.9793	1443.63	0.347069
100.981	100.396	1441.65	0.347214
101.082	100.598	1436.08	0.352848
101.182	101.648	1436.71	0.349798
101.283	101.315	1432.7	0.351339
101.383	100.926	1433.47	0.349461
101.484	101.119	1435.45	0.34914
101.584	101.16	1436.74	0.349253
101.685	101.291	1439.14	0.353635
101.785	101.53	1431.74	0.351789
101.886	101.739	1442.34	0.34967
101.986	101.775	1442.73	0.354502
102.087	102.315	1442.5	0.354518
102.187	102.709	1441.3	0.357648
102.288	102.368	1445.66	0.352254
102.388	102.496	1454.13	0.354245
102.489	102.068	1455.97	0.355272
102.589	102.201	1454.48	0.356107
102.689	102.078	1450.77	0.350697
102.79	102.417	1449.35	0.354582
102.89	102.111	1454.21	0.359061
102.991	102.359	1460.97	0.359334
103.091	102.083	1457.84	0.357696
103.192	102.195	1454.77	0.360265
103.292	102.483	1462.46	0.361934
103.393	103.233	1463.01	0.364149
103.493	103.024	1459.19	0.363042
103.594	103.014	1456.44	0.359013
103.694	103.156	1449.66	0.357632
103.795	103.199	1449.63	0.35333
103.895	103.335	1437.87	0.355465
103.996	103.437	1441.97	0.35691
104.096	103.544	1441.93	0.35333
104.197	103.685	1443.72	0.352752
104.297	104.019	1450.57	0.358868
104.398	104.79	1450.89	0.356958
104.498	104.436	1456.69	0.358643
104.599	104.855	1460.56	0.360056
104.699	105.125	1454.21	0.366284
104.8	105.185	1461.25	0.36874
104.9	105.385	1453.93	0.365915
105	105.958	1452.97	0.363539
105.101	106.411	1464.03	0.371855
105.201	106.586	1469.94	0.367376
105.302	106.347	1463.47	0.371245
105.402	106.962	1461.46	0.374552
105.503	106.913	1465.81	0.380603
105.603	107.665	1470.25	0.384183
105.704	107.757	1478.07	0.38017
105.804	108.008	1475.9	0.384793
105.905	108.519	1473.17	0.383798
106.005	108.201	1469.56	0.385435
106.106	108.439	1472.62	0.386607
106.206	107.999	1471.37	0.396993
106.307	108.486	1470.62	0.400332
106.407	108.963	1469.24	0.400846
106.508	109.216	1464	0.400268
106.608	109.407	1466.03	0.40107
106.709	109.424	1471.77	0.405421
106.809	109.684	1461.46	0.40571
106.91	109.961	1472.51	0.414298
107.01	110.264	1471.03	0.412885
107.111	110.052	1466.96	0.408808
107.211	109.651	1466.6	0.405469
107.312	109.738	1469.71	0.398309
107.412	109.693	1472.16	0.397844
107.512	109.993	1469.3	0.398261
107.613	110.273	1466.12	0.39794
107.713	110.503	1461.48	0.396447
107.814	110.576	1466.92	0.398406
107.914	110.778	1475.29	0.393381
108.015	110.947	1478	0.394072
108.115	111.175	1472.16	0.394617
108.216	111.591	1472.69	0.390363
108.316	111.719	1470.71	0.392691
108.417	110.861	1471.48	0.387281
108.517	111.058	1480.74	0.37903
108.618	110.601	1467.95	0.381374
108.718	110.632	1471.4	0.379576
108.819	110.746	1477.53	0.379303
108.919	110.282	1470.93	0.37765
109.02	110.403	1469.53	0.380555
109.12	110.605	1466.31	0.378244
109.221	110.54	1458.97	0.377008
109.321	110.246	1460.32	0.375162
109.422	110.118	1462.03	0.379672
109.522	109.971	1465.77	0.382883
109.623	109.714	1464.85	0.381438
109.723	109.622	1466.87	0.389175
109.823	109.756	1469.5	0.389994
109.924	110.214	1475.29	0.3955
110.024	110.268	1483.48	0.396415
110.125	109.858	1490.13	0.399
110.225	109.52	1486.61	0.406175
110.326	108.909	1487.71	0.406127
110.426	108.893	1486.72	0.406898
110.527	108.84	1481.48	0.410638
110.627	108.611	1494.2	0.410718
110.728	108.236	1495.94	0.406705
110.828	108.374	1493.7	0.405726
110.929	107.87	1496.94	0.400332
111.029	108.112	1496.11	0.399337
111.13	108.06	1502.57	0.399369
111.23	108.291	1506.02	0.397635
111.331	108.422	1502.85	0.39489
111.431	108.262	1500.86	0.388967
111.532	107.958	1501.27	0.386976
111.632	108.105	1504.18	0.387378
111.733	108.268	1509.07	0.386398
111.833	108.305	1501.9	0.386527
111.934	108.161	1496.46	0.3907
112.034	108.143	1496.3	0.389432
112.135	108.437	1494.48	0.387217
112.235	108.84	1496.8	0.382578
112.335	109.198	1503.76	0.386334
112.436	110.006	1507.59	0.390556
112.536	110.276	1511.61	0.385066
112.637	110.72	1506.17	0.381855
112.737	110.935	1506.45	0.380748
112.838	111.049	1504.2	0.377666
112.938	111.398	1503.82	0.377987
113.039	111.109	1497.84	0.377072
113.139	111.22	1500.78	0.377377
113.24	111.37	1501.84	0.380363
113.34	111.286	1510.65	0.376237
113.441	111.817	1506.11	0.373813
113.541	112.38	1503.7	0.373685
113.642	112.84	1504.23	0.375884
113.742	112.886	1498.8	0.376478
113.843	113.15	1504.99	0.377008
113.943	114.098	1507.97	0.376077
114.044	114.28	1500.44	0.374182
114.144	114.466	1501.06	0.375723
114.245	114.609	1508.13	0.375964
114.345	114.695	1505.08	0.379672
114.446	114.88	1505.44	0.38383
114.546	115.589	1502.37	0.384392
114.647	115.546	1507.08	0.383075
114.747	115.555	1509.54	0.381534
114.847	115.616	1510.3	0.385371
114.948	115.842	1507.46	0.383958
115.048	115.836	1515.94	0.387169
115.149	116.216	1510.46	0.383188
115.249	116.246	1514.07	0.379383
115.35	117.282	1510.33	0.37667
115.45	117.348	1513.41	0.37216
115.551	117.473	1516.36	0.376975
115.651	117.688	1514.73	0.377874
115.752	117.836	1520.87	0.378468
115.852	117.697	1526.96	0.369864
115.953	117.911	1529.65	0.36301
116.053	118.191	1528.36	0.361565
116.154	118.297	1523.55	0.365321
116.254	117.918	1523.66	0.374648
116.355	117.669	1526.08	0.376574
116.455	118.099	1517.33	0.376253
116.556	118.069	1515.23	0.373572
116.656	117.878	1513.26	0.378902
116.757	117.503	1507.32	0.379175
116.857	117.331	1507.92	0.382995
116.958	117.278	1519.07	0.388533
117.058	117.702	1519.23	0.3881
117.158	117.643	1518.69	0.389962
117.259	117.806	1511.37	0.383557
117.359	117.784	1502.46	0.381823
117.46	117.733	1500.59	0.384665
117.56	118.408	1501.16	0.388646
117.661	118.068	1496.79	0.384729
117.761	117.671	1490.54	0.388678
117.862	117.914	1484.34	0.389497
117.962	117.444	1480.49	0.392065
118.063	117.472	1478.03	0.390909
118.163	117.894	1482.91	0.387699
118.264	117.616	1472.84	0.38765
118.364	117.759	1470.64	0.389914
118.465	117.769	1477.56	0.388341
118.565	117.373	1475.87	0.381807
118.666	117.563	1475.2	0.384135
118.766	117.458	1481.08	0.385515
118.867	117.155	1483	0.393654
118.967	116.377	1473.48	0.393799
119.068	115.633	1471.18	0.395324
119.168	115.197	1471.12	0.400605
119.269	114.964	1468.72	0.398984
119.369	115.089	1474.28	0.398037
119.47	114.962	1483.88	0.40213
119.57	114.694	1485.71	0.410911
119.67	114.746	1491.46	0.410349
119.771	114.508	1501.83	0.406095
119.871	114.64	1502.92	0.399144
119.972	114.308	1504.25	0.397154
120.072	114.194	1506.16	0.398293
120.173	113.683	1502.98	0.396399
120.273	114.237	1508.8	0.400782
120.374	113.899	1503.94	0.404377
120.474	113.823	1495.82	0.400348
120.575	113.741	1499.45	0.39664
120.675	113.736	1500.9	0.397956
120.776	113.707	1494.21	0.402419
120.876	113.834	1487.41	0.40046
120.977	113.881	1482.89	0.395853
121.077	113.876	1481.28	0.394954
121.178	113.744	1483.11	0.393445
121.278	113.84	1495.47	0.391214
121.379	114.424	1494.64	0.383413
121.479	114.372	1493.41	0.384697
121.58	114.66	1488.1	0.380764
121.68	114.705	1485.39	0.378356
121.781	114.529	1478.91	0.372368
121.881	114.395	1476.62	0.372417
121.982	114.845	1471.12	0.381647
122.082	114.005	1475.64	0.384344
122.182	113.874	1481.04	0.38391
122.283	113.835	1479.23	0.384922
122.383	113.812	1485.02	0.393445
122.484	113.384	1487.09	0.393092
122.584	113.038	1484.23	0.399899
122.685	113.109	1488.17	0.396207
122.785	113.795	1483.22	0.397282
122.886	114.113	1490.78	0.403639
122.986	114.463	1493.19	0.40412
123.087	115.196	1497.44	0.407267
123.187	114.799	1498.02	0.409273
123.288	115.143	1489.64	0.410204
123.388	115.106	1495.61	0.406577
123.489	115.079	1487.22	0.410301
123.589	114.888	1487.56	0.409883
123.69	114.711	1491.39	0.414651
123.79	115.067	1478.33	0.413206
123.891	115.355	1476.37	0.411729
123.991	115.498	1477.82	0.409819
124.092	115.917	1476.1	0.403462
124.192	115.928	1469.54	0.404281
124.293	115.859	1469.44	0.403687
124.393	115.793	1461.99	0.402676
124.493	115.803	1464	0.400027
124.594	115.769	1463.66	0.398711
124.694	115.821	1456.03	0.396624
124.795	115.922	1460.92	0.401279
124.895	115.549	1463.81	0.39839
124.996	114.898	1464.39	0.398502
125.096	114.3	1457.88	0.403157
125.197	113.714	1449.69	0.398679
125.297	112.68	1454.15	0.397812
125.398	111.626	1445.03	0.398647
125.498	110.544	1442.91	0.398004
125.599	109.542	1433.96	0.398566
125.699	109.141	1429.23	0.399016
125.8	109.052	1436.73	0.395452
125.9	108.703	1441.15	0.396351
126.001	108.241	1437.11	0.395292
126.101	107.771	1433.19	0.393221
126.202	107.75	1435.51	0.397667
126.302	107.331	1440.45	0.394569
126.403	107.001	1444.51	0.395693
126.503	106.699	1449.54	0.391407
126.604	106.433	1449.21	0.38802
126.704	106.698	1457.53	0.387442
126.805	106.936	1455.65	0.386254
126.905	106.895	1443.37	0.384841
127.005	106.671	1441.88	0.384536
127.106	107.174	1444.72	0.383043
127.206	107.224	1449.51	0.384263
127.307	107.212	1447.83	0.384424
127.407	107.434	1451.71	0.382851
127.508	107.847	1456.35	0.386158
127.608	107.401	1463.3	0.389785
127.709	107.63	1465.86	0.3894
127.809	107.876	1464.92	0.393445
127.91	107.791	1457.36	0.390684
128.01	107.86	1463.82	0.392996
128.111	107.613	1470.21	0.392193
128.211	107.975	1469.24	0.389641
128.312	107.795	1462.24	0.394136
128.412	108.055	1465.32	0.392948
128.513	108.759	1465.31	0.390363
128.613	109.261	1466.78	0.38993
128.714	109.425	1461.31	0.388341
128.814	109.87	1463.7	0.387891
128.915	109.813	1465.12	0.390668
129.015	110.033	1467.9	0.387907
129.116	110.47	1465.26	0.389994
129.216	111.202	1465.44	0.388774
129.317	111.005	1463.43	0.387105
129.417	110.763	1467.77	0.388887
129.517	110.275	1467.69	0.388694
129.618	110.182	1466.92	0.390909
129.718	110.389	1465.69	0.39131
129.819	110.379	1473.22	0.390893
129.919	110.923	1480.22	0.388421
130.02	111.715	1473.33	0.387089
130.12	112.364	1472.92	0.3868
130.221	113.868	1477.36	0.388533
130.321	114.558	1478.06	0.390155
130.422	116.072	1481.42	0.392916
130.522	117.093	1482	0.398903
130.623	118.166	1482.78	0.394553
130.723	118.836	1485.2	0.398374
130.824	119.631	1484.57	0.403109
130.924	120.463	1487.58	0.405645
131.025	121.413	1486.76	0.408487
131.125	122.23	1493.02	0.405902
131.226	122.488	1497.34	0.403848
131.326	122.996	1492.26	0.398919
131.427	123.048	1497.41	0.398727
131.527	123.358	1502.67	0.396223
131.628	123.646	1506.45	0.395853
131.728	123.177	1506.9	0.394537
131.828	122.748	1511.9	0.390315
131.929	123.153	1512.79	0.391262
132.029	122.992	1518	0.388325
132.13	122.853	1517.81	0.393526
132.23	122.884	1519.77	0.395324
132.331	122.51	1521.04	0.398117
132.431	122.265	1516.82	0.402435
132.532	121.795	1515.9	0.406207
132.632	121.757	1515.09	0.41006
132.733	121.653	1513.74	0.41189
132.833	121.015	1513.46	0.413993
132.934	120.632	1514.35	0.412805
133.034	120.206	1519.6	0.413206
133.135	119.962	1515.64	0.408503
133.235	119.768	1514.99	0.407813
133.336	119.473	1517.72	0.411119
133.436	118.584	1510	0.40335
133.537	117.576	1509.57	0.398807
133.637	116.992	1500.54	0.403013
133.738	116.479	1507.76	0.401632
133.838	115.318	1498.39	0.397491
133.939	114.955	1493.91	0.40022
134.039	114.306	1498.55	0.398085
134.14	113.844	1500.81	0.404875
134.24	113.135	1493.57	0.407524
134.34	113.404	1498.77	0.40717
134.441	112.969	1491.03	0.411135
134.541	113.291	1491.58	0.414073
134.642	112.596	1490.87	0.411424
134.742	111.857	1485.31	0.411729
134.843	111.833	1482.3	0.41327
134.943	111.055	1478.61	0.414795
135.044	110.754	1473.4	0.416288
135.144	109.827	1485.83	0.415967
135.245	109.229	1484.87	0.413014
135.345	108.754	1492.04	0.409498
135.446	108.404	1492.56	0.409097
135.546	108.128	1489.23	0.404072
135.647	107.525	1495.78	0.404024
135.747	106.684	1485.19	0.405694
135.848	106.106	1484.48	0.402884
135.948	105.744	1485.63	0.403687
136.049	105.15	1478.64	0.408519
136.149	104.706	1471.77	0.405838
136.25	104.196	1470.88	0.410574
136.35	104.23	1465.08	0.413046
136.451	104.088	1473.14	0.415149
136.551	104.444	1474.32	0.421522
136.652	104.331	1480.86	0.423464
136.752	104.579	1480.71	0.425133
136.852	104.763	1484.87	0.430238
136.953	105.146	1485.86	0.427798
137.053	105.704	1480.65	0.427236
137.154	105.801	1467.3	0.427557
137.254	105.959	1457.55	0.426562
137.355	106.099	1444.12	0.4295
137.455	105.871	1438.96	0.427188
137.556	105.867	1439.4	0.425615
137.656	106.008	1440.2	0.420831
137.757	105.833	1449.88	0.418616
137.857	105.964	1449.21	0.418118
137.958	105.583	1445.75	0.416818
138.058	105.302	1449.2	0.420093
138.159	104.613	1446.39	0.416369
138.259	104.267	1455.32	0.415405
138.36	104.408	1454.09	0.415855
138.46	104.706	1450.55	0.414234
138.561	104.432	1445.11	0.419194
138.661	104.661	1441.11	0.422051
138.762	104.719	1440.85	0.426145
138.862	104.398	1436.5	0.428697
138.963	104.372	1439.12	0.429355
139.063	104.451	1450	0.421361
139.163	104.569	1450.78	0.429098
139.264	104.538	1460.8	0.430977
139.364	104.444	1463.66	0.427317
139.465	104.654	1471.64	0.43316
139.565	104.671	1470.07	0.431779
139.666	105.189	1472.81	0.432453
139.766	105.527	1463.74	0.428312
139.867	105.409	1469.44	0.426915
139.967	105.935	1470.01	0.429805
140.068	105.768	1468.71	0.436033
140.168	106.444	1472.47	0.434797
140.269	105.99	1461.32	0.431972
140.369	106.194	1462.16	0.431587
140.47	106.219	1467.04	0.429419
140.57	106.41	1459.12	0.424989
140.671	106.583	1458.49	0.425776
140.771	106.911	1466.63	0.426546
140.872	106.448	1470.71	0.42523
140.972	106.039	1475.41	0.427349
141.073	106.043	1471.34	0.425358
141.173	105.844	1460.7	0.42295
141.274	105.877	1461.07	0.423769
141.374	105.691	1467.86	0.42218
141.475	105.488	1463.08	0.420783
141.575	105.058	1465.01	0.424861
141.675	105.024	1465.9	0.424042
141.776	104.949	1469.6	0.423207
141.876	104.883	1467.82	0.424748
141.977	104.127	1467.03	0.422485
142.077	103.206	1465.2	0.422645
142.178	102.935	1464.16	0.425262
142.278	102.792	1464.45	0.426642
142.379	102.782	1472.84	0.427525
142.479	102.942	1470.85	0.429805
142.58	103.29	1478.9	0.429628
142.68	102.836	1473.1	0.427236
142.781	102.65	1467.48	0.425422
142.881	102.214	1463.92	0.423512
142.982	102.29	1461.11	0.424844
143.082	102.539	1454.43	0.425117
143.183	102.956	1463.76	0.422083
143.283	103.265	1459.15	0.419354
143.384	103.447	1453.79	0.426803
143.484	103.694	1452.28	0.426963
143.585	104.318	1448.27	0.427911
143.685	104.17	1437.69	0.432373
143.786	104.619	1430.91	0.439115
143.886	105.563	1430	0.441202
143.986	105.618	1423.64	0.435953
144.087	105.953	1423.6	0.43621
144.187	105.799	1428.45	0.438104
144.288	105.609	1429.27	0.441748
144.388	105.346	1413.73	0.440239
144.489	105.983	1412.38	0.442454
144.589	106.106	1407.83	0.440496
144.69	106.188	1407.84	0.442181
144.79	106.532	1410.42	0.441973
144.891	106.455	1408.8	0.43987
144.991	106.36	1402.92	0.444332
145.092	106.674	1399.16	0.446516
145.192	106.838	1398.34	0.449774
145.293	107.259	1402.26	0.449164
145.393	107.509	1404.71	0.44658
145.494	107.588	1411.21	0.44353
145.594	107.932	1407.1	0.443787
145.695	108.645	1417.74	0.438216
145.795	108.658	1420.01	0.438104
145.896	108.978	1417.81	0.442294
145.996	109.627	1425.26	0.44483
146.097	109.896	1425.31	0.444637
146.197	109.98	1421.29	0.443642
146.298	110.494	1417.18	0.44178
146.398	110.641	1425.65	0.44003
146.498	110.935	1421.22	0.436386
146.599	110.682	1421.84	0.438618
146.699	111.024	1420.37	0.441876
146.8	111.672	1417.39	0.440111
146.9	111.813	1420.83	0.445649
147.001	112.143	1418.96	0.446259
147.101	112.604	1427.92	0.448297
147.202	112.574	1432.59	0.451139
147.302	112.911	1431.08	0.453226
147.403	112.769	1431.2	0.457865
147.503	112.898	1432.11	0.463756
147.604	112.538	1437.29	0.466597
147.704	112.73	1427.61	0.465971
147.805	113.207	1433.53	0.465747
147.905	113.435	1433.14	0.45878
148.006	113.453	1435.43	0.455232
148.106	113.37	1434.17	0.453916
148.207	113.355	1431.97	0.450882
148.307	113.55	1444.49	0.449084
148.408	113.299	1446.08	0.448618
148.508	113.095	1446.88	0.450176
148.609	112.845	1445.95	0.450786
148.709	113.214	1449.09	0.454943
148.81	113.329	1449.6	0.459968
148.91	112.921	1448.19	0.460835
149.01	112.944	1453.49	0.465602
149.111	112.746	1449.33	0.473629
149.211	112.245	1443.19	0.476582
149.312	112.543	1448.01	0.480258
149.412	112.656	1449.61	0.482072
149.513	112.048	1440.54	0.477866
149.613	111.303	1437.24	0.477899
149.714	110.929	1431.49	0.476341
149.814	110.273	1425.72	0.475089
149.915	110.47	1422.96	0.475362
150.015	109.887	1428.22	0.474832
150.116	109.571	1428.41	0.464671
150.216	109.327	1429.81	0.458555
150.317	109.143	1416.25	0.457833
150.417	109.242	1405.6	0.459679
150.518	108.843	1411.67	0.462215
150.618	108.62	1413.11	0.45748
150.719	107.744	1417.14	0.458603
150.819	107.824	1415.81	0.453595
150.92	107.75	1415.95	0.454462
151.02	107.092	1420.21	0.452776
151.121	106.563	1425.75	0.455361
151.221	106.413	1426.63	0.457287
151.321	106.083	1418.38	0.460032
151.422	105.428	1416.98	0.456693
151.522	105.255	1423.98	0.459486
151.623	104.966	1429.79	0.461557
151.723	104.169	1439.21	0.457415
151.824	103.545	1434.9	0.462376
151.924	103.468	1451.1	0.461878
152.025	103.13	1448.23	0.457849
152.125	102.751	1449.93	0.45711
152.226	102.804	1443.55	0.454028
152.326	102.53	1450.36	0.45199
152.427	102.703	1455.85	0.455136
152.527	102.669	1460.55	0.451203
152.628	102.438	1459.62	0.451235
152.728	102.791	1466.74	0.453675
152.829	102.592	1472.04	0.45016
152.929	102.621	1474.99	0.4504
153.03	103.029	1472.34	0.455312
153.13	103.134	1466.45	0.462376
153.231	103.266	1468.66	0.464703
153.331	103.108	1472.76	0.465056
153.432	103.759	1468.48	0.463098
153.532	103.904	1467.64	0.463403
153.633	104.566	1463.13	0.459743
153.733	104.077	1462.54	0.459342
153.833	103.961	1466.8	0.458186
153.934	104.79	1459.15	0.459053
154.034	105.135	1455.73	0.459454
154.135	104.996	1452.77	0.455328
154.235	105.572	1466.31	0.459454
154.336	105.495	1473.12	0.46008
154.436	105.624	1470.03	0.457913
154.537	106.006	1467.81	0.461364
154.637	106.83	1476.79	0.462665
154.738	107.077	1469.08	0.461268
154.838	107.467	1460.85	0.466838
154.939	107.81	1455.21	0.467882
155.039	108.228	1458.44	0.467336
155.14	109.15	1450.93	0.4648
155.24	109.373	1451.21	0.464735
155.341	109.735	1452.21	0.465249
155.441	109.967	1457.08	0.467159
155.542	110.413	1450.88	0.470049
155.642	110.682	1449.32	0.477096
155.743	111.173	1451.39	0.477738
155.843	111.391	1455.32	0.477192
155.944	111.635	1457.7	0.477433
156.044	112.278	1449.67	0.47777
156.145	112.989	1450.67	0.477353
156.245	113.613	1448.09	0.477947
156.345	113.742	1446.13	0.471831
156.446	114.214	1454.68	0.469102
156.546	114.27	1450.45	0.465827
156.647	114.65	1440.41	0.46382
156.747	115.484	1440.9	0.465185
156.848	115.58	1454.02	0.460546
156.948	115.787	1459.61	0.460032
157.049	116.458	1461.38	0.457383
157.149	117.082	1471.47	0.463901
157.25	117.437	1474.75	0.462568
157.35	117.538	1473.03	0.466228
157.451	117.618	1474.14	0.4709
157.551	117.853	1474.5	0.467641
157.652	118.38	1474.45	0.468299
157.752	117.952	1470.68	0.46687
157.853	118.135	1471.06	0.469856
157.953	118.473	1457.96	0.468604
158.054	118.617	1469.08	0.469808
158.154	119.102	1470.93	0.462953
158.255	119.354	1468.28	0.46191
158.355	119.222	1463.76	0.462295
158.456	118.916	1457.42	0.462809
158.556	118.981	1448.61	0.464382
158.656	118.518	1454.56	0.464527
158.757	119.043	1452.92	0.466164
158.857	119.182	1449.44	0.463885
158.958	119.096	1451.33	0.46488
159.058	118.939	1442.41	0.470209
159.159	119.969	1438.29	0.473099
159.259	119.816	1428.74	0.474752
159.36	119.767	1427.41	0.479648
159.46	120.175	1428.22	0.479215
159.561	120.071	1429.91	0.485138
159.661	120.036	1428.78	0.481976
159.762	120.29	1431.88	0.484592
159.862	120.6	1428.99	0.486342
159.963	120.443	1432.09	0.483437
160.063	121.208	1435.77	0.479793
160.164	120.896	1443.17	0.482441
160.264	120.964	1437.23	0.484015
160.365	120.811	1440.33	0.480836
160.465	120.661	1442.19	0.48387
160.566	120.724	1449.02	0.479038
160.666	120.775	1445.25	0.48127
160.767	120.466	1440.8	0.475442
160.867	120.358	1437.31	0.476341
160.968	120.887	1437.1	0.478027
161.068	120.67	1436.33	0.482795
161.168	120.416	1442.78	0.476582
161.269	120.011	1447.15	0.478765
161.369	120.308	1446.47	0.484753
161.47	120.464	1447.54	0.480322
161.57	120.681	1454.72	0.480932
161.671	120.962	1457.35	0.480114
161.771	120.678	1457.73	0.486695
161.872	120.566	1459.44	0.486567
161.972	120.89	1454.81	0.484609
162.073	120.194	1452.74	0.480194
162.173	120.212	1452.63	0.480435
162.274	120.095	1451.55	0.47541
162.374	120.335	1445.75	0.468395
162.475	120.73	1454.78	0.473516
162.575	120.798	1454.94	0.474768
162.676	120.656	1458.82	0.473532
162.776	120.82	1463.34	0.470049
162.877	120.853	1459.15	0.468845
162.977	120.74	1453.48	0.473596
163.078	120.78	1456.15	0.476534
163.178	120.557	1455.8	0.479536
163.279	120.491	1465.05	0.481462
163.379	120.638	1468.08	0.482072
163.48	120.736	1458.67	0.473869
163.58	120.525	1452.57	0.471397
163.68	120.844	1454.57	0.475314
163.781	120.757	1456.33	0.474656
163.881	120.699	1454.19	0.481446
163.982	120.282	1467.95	0.482088
164.082	120.411	1464.19	0.479006
164.183	120.125	1456.73	0.480772
164.283	120.564	1468.94	0.481944
164.384	120.835	1466.64	0.480499
164.484	120.705	1458.06	0.486744
164.585	121.113	1461.08	0.490404
164.685	120.889	1462.19	0.490692
164.786	120.795	1464.61	0.493646
164.886	120.741	1468.86	0.492266
164.987	120.658	1473.09	0.495043
165.087	120.146	1475.47	0.499297
165.188	120.089	1478.34	0.498029
165.288	120.054	1477.97	0.500709
165.389	120.195	1475.42	0.503085
165.489	119.988	1478.68	0.502427
165.59	119.615	1485.49	0.502796
165.69	119.476	1491.1	0.505638
165.791	119.898	1491.4	0.511497
165.891	119.965	1486.26	0.510855
165.991	119.504	1484.35	0.513648
166.092	119.583	1485.45	0.511786
166.192	120.071	1487.16	0.516778
166.293	120.397	1484.24	0.514467
166.393	119.948	1486.21	0.521947
166.494	119.995	1490.87	0.529026
166.594	119.759	1492.31	0.53617
166.695	119.626	1493.44	0.540151
166.795	119.678	1491.1	0.541676
166.896	119.773	1487.81	0.544983
166.996	119.434	1486.24	0.545465
167.097	119.482	1491.24	0.55195
167.197	119.239	1487.56	0.553555
167.298	119.191	1482.41	0.559431
167.398	119.102	1483.21	0.562192
167.499	118.85	1488.9	0.563588
167.599	118.36	1482.31	0.561838
167.7	118.571	1469.94	0.560233
167.8	118.988	1471.49	0.56094
167.901	118.829	1484.31	0.558419
168.001	118.837	1486.33	0.556461
168.102	118.532	1483.25	0.555594
168.202	118.595	1480.25	0.55211
168.303	118.545	1476.37	0.5502
168.403	118.509	1475.08	0.54845
168.503	118.499	1467.62	0.546604
168.604	118.72	1464.15	0.545063
168.704	118.82	1460.14	0.546075
168.805	118.858	1459.51	0.548659
168.905	118.993	1459.71	0.555979
169.006	118.96	1462.7	0.56041
169.106	118.957	1457.11	0.560506
169.207	118.75	1459.55	0.564632
169.307	118.707	1455.79	0.569175
169.408	118.793	1455.25	0.56895
169.508	118.431	1458.03	0.57094
169.609	118.251	1455.32	0.573734
169.709	118.193	1461.26	0.573493
169.81	118.368	1452.71	0.565948
169.91	118.769	1451.08	0.566735
170.011	119.189	1444.68	0.564712
170.111	119.08	1447.61	0.566526
170.212	118.987	1454.73	0.56728
170.312	119.076	1459.15	0.566783
170.413	119.152	1466.99	0.565996
170.513	119.603	1476.84	0.561421
170.614	119.599	1472.02	0.562336
170.714	119.329	1469.72	0.558997
170.815	119.767	1472.23	0.559752
170.915	119.353	1477.67	0.556348
171.015	119.309	1477.54	0.550762
171.116	119.437	1485.46	0.550216
171.216	118.848	1488.09	0.552335
171.317	118.554	1496.71	0.55317
171.417	118.848	1499.32	0.552801
171.518	119.028	1496.97	0.554615
171.618	119.422	1500.57	0.551838
171.719	119.4	1501.3	0.560089
171.819	120.016	1500.46	0.568131
171.92	120.521	1500.84	0.571502
172.02	120.4	1502.69	0.577458
172.121	120.686	1500.28	0.576543
172.221	120.789	1503.46	0.574906
172.322	120.737	1502.76	0.575548
172.422	120.755	1506.63	0.576415
172.523	120.682	1501.34	0.578052
172.623	121.211	1509.45	0.580315
172.724	121.027	1512.1	0.576832
172.824	121.012	1518.11	0.576302
172.925	121.073	1523.57	0.574745
173.025	121.435	1524.88	0.577554
173.126	121.321	1518.42	0.58221
173.226	121.489	1520.16	0.587571
173.326	121.845	1520.24	0.58794
173.427	122.161	1524.54	0.589337
173.527	122.105	1521.79	0.588615
173.628	122.069	1529.9	0.58587
173.728	121.867	1522.78	0.585934
173.829	121.884	1525.41	0.584537
173.929	121.642	1527.46	0.584457
174.03	121.681	1529.9	0.585035
174.13	121.57	1534.24	0.580893
174.231	121.686	1527.12	0.578806
174.331	121.601	1523.21	0.574135
174.432	121.321	1518.06	0.575772
174.532	121.378	1519.21	0.578196
174.633	121.398	1517.82	0.579095
174.733	121.438	1523.48	0.58123
174.834	121.389	1514.3	0.579689
174.934	120.912	1501.25	0.574954
175.035	120.341	1502.02	0.574456
175.135	120.498	1506.46	0.573541
175.236	120.16	1499.18	0.57619
175.336	119.822	1498.4	0.580139
175.437	119.767	1496.35	0.577474
175.537	119.337	1501.46	0.574761
175.638	119.536	1492.79	0.576382
175.738	119.062	1499.93	0.578806
175.838	118.154	1497.23	0.580636
175.939	118.348	1488.77	0.589674
176.039	118.122	1490.97	0.587523
176.14	117.784	1486.84	0.595935
176.24	117.554	1487.98	0.597797
176.341	117.474	1495.3	0.599771
176.441	117.006	1493.73	0.59807
176.542	116.34	1485.79	0.596224
176.642	116.168	1484.2	0.598006
176.743	115.957	1479.89	0.593944
176.843	115.351	1482.16	0.593254
176.944	114.885	1489.4	0.590027
177.044	114.914	1490.89	0.590156
177.145	114.685	1481.26	0.584923
177.245	114.435	1483.64	0.583269
177.346	114.443	1482.97	0.583462
177.446	114.087	1477.65	0.587234
177.547	113.871	1473.09	0.591328
177.647	113.529	1475.54	0.593736
177.748	113.483	1484.11	0.597572
177.848	113.201	1486.91	0.596449
177.949	113.664	1491.05	0.598295
178.049	113.667	1493.52	0.59677
178.149	114.01	1498.42	0.593575
178.25	114.347	1493.31	0.585276
178.35	113.845	1495.44	0.585805
178.451	113.741	1502.69	0.588037
178.551	113.309	1513.21	0.589578
178.652	113.462	1519.89	0.58794
178.752	113.47	1511.97	0.581279
178.853	113.175	1508.66	0.581262
178.953	113.06	1507.9	0.576318
179.054	113.017	1508.02	0.57436
179.154	113.386	1508.71	0.576366
179.255	113.03	1510.34	0.580299
179.355	112.568	1507.28	0.577008
179.456	112.715	1515	0.573942
179.556	112.796	1525.57	0.575933
179.657	112.893	1524.27	0.579176
179.757	112.869	1514.71	0.584441
179.858	112.585	1525.04	0.585902
179.958	112.672	1522.52	0.59335
180.059	113.012	1515.55	0.597877
180.159	112.86	1514.28	0.60059
180.26	113.26	1521.94	0.599788
180.36	113.756	1515.49	0.602805
180.461	114.198	1513.24	0.601601
180.561	114.113	1518.13	0.596657
180.661	114.075	1512.82	0.59311
180.762	114.784	1518.31	0.594795
180.862	115.2	1524.67	0.593639
180.963	115.527	1525.11	0.590734
181.063	116.05	1520.45	0.588615
181.164	116.086	1521.86	0.586175
181.264	116.916	1520.75	0.590669
181.365	117.417	1517.77	0.587876
181.465	118.231	1518.62	0.585757
181.566	118.728	1512.32	0.590493
181.666	118.675	1511.08	0.589578
181.767	119.163	1512.95	0.588213
181.867	119.281	1505.85	0.588069
181.968	119.528	1517.7	0.584489
182.068	119.553	1516.11	0.583879
182.169	119.592	1514.47	0.580508
182.269	119.607	1510	0.57757
182.37	119.717	1511.07	0.577008
182.47	120.005	1509.22	0.579866
182.571	120.232	1497.84	0.573204
182.671	120.68	1498.43	0.573156
182.772	121.156	1497.32	0.570989
182.872	121.352	1497.47	0.566654
182.973	120.71	1498.83	0.571165
183.073	120.38	1499.22	0.575355
183.173	120.221	1496.01	0.581439
183.274	119.645	1493.79	0.581086
183.374	119.954	1494.92	0.582226
183.475	119.836	1483.62	0.585195
183.575	120.245	1474.21	0.591023
183.676	120.006	1476.04	0.592227
183.776	119.855	1472.31	0.596689
183.877	120.689	1478.05	0.599129
183.977	121.035	1461.98	0.594458
184.078	121.406	1467	0.593045
184.178	121.172	1469.02	0.591536
184.279	121.27	1466.57	0.59274
184.379	121.818	1463.17	0.595261
184.48	121.91	1460.45	0.598327
184.58	122.027	1465.73	0.596031
184.681	122.021	1463.8	0.595469
184.781	122.251	1464.31	0.59144
184.882	122.709	1462.93	0.597042
184.982	122.465	1461.02	0.598455
185.083	122.467	1461.07	0.604908
185.183	122.523	1463.83	0.603833
185.284	122.695	1461	0.602019
185.384	122.572	1464.54	0.596416
185.484	122.391	1467.29	0.594362
185.585	122.603	1480.23	0.598808
185.685	122.336	1482.19	0.598054
185.786	122.024	1480.1	0.597636
185.886	122.104	1470.45	0.601634
185.987	122.041	1474.49	0.597652
186.087	122.159	1473.93	0.589722
186.188	122.552	1470.9	0.586833
186.288	122.479	1476.23	0.585163
186.389	121.667	1477.26	0.585805
186.489	121.332	1480.71	0.583333
186.59	121.45	1477.37	0.5781
186.69	121.522	1478.58	0.57513
186.791	121.011	1485.26	0.576671
186.891	120.764	1490.68	0.566381
186.992	120.639	1503.15	0.573894
187.092	120.776	1500.03	0.573878
187.193	120.753	1503.81	0.57574
187.293	120.589	1504.28	0.578132
187.394	120.783	1503.73	0.581905
187.494	120.646	1506.78	0.584088
187.595	120.932	1504.13	0.58298
187.695	120.606	1502.55	0.58709
187.796	120.056	1506.78	0.587138
187.896	120.144	1511.39	0.59014
187.996	120.046	1521.64	0.588165
188.097	120.489	1520.94	0.591552
188.197	120.882	1522.21	0.591665
188.298	121.211	1518.77	0.586271
188.398	121.125	1516.65	0.586849
188.499	121.34	1514.28	0.58656
188.599	121.314	1513.53	0.589048
188.7	121.505	1519.67	0.586127
188.8	121.604	1516.04	0.583221
188.901	121.161	1508.31	0.580171
189.001	121.25	1496.25	0.582579
189.102	120.713	1502.92	0.585211
189.202	120.559	1502.33	0.585372
189.303	120.366	1499.44	0.591825
189.403	120.127	1497.36	0.59022
189.504	120.178	1499.33	0.584345
189.604	120.477	1498	0.579721
189.705	119.999	1500.76	0.581295
189.805	120.177	1502.32	0.582097
189.906	119.858	1497.16	0.587876
190.006	120.099	1484.03	0.584698
190.107	120.127	1481.67	0.578598
190.207	119.826	1483.87	0.580636
190.308	119.624	1484.13	0.580283
190.408	119.558	1487.41	0.577618
190.508	119.257	1487.98	0.580428
190.609	119.423	1495.81	0.582017
190.709	119.822	1485.3	0.583253
190.81	120.191	1486.63	0.584987
190.91	120.034	1477.92	0.581696
191.011	119.71	1474.67	0.581616
191.111	119.405	1469.57	0.580508
191.212	118.906	1471.05	0.58473
191.312	118.501	1480.11	0.584152
191.413	119.116	1480.55	0.588518
191.513	119.013	1476.67	0.591103
191.614	119.208	1469.66	0.59372
191.714	118.726	1463.81	0.5964
191.815	119.449	1457.72	0.599932
191.915	119.875	1455.81	0.602083
192.016	119.99	1461.11	0.601569
192.116	120.233	1461.52	0.605069
192.217	120.073	1455.04	0.602549
192.317	120.1	1457.89	0.604106
192.418	119.972	1455.27	0.60112
192.518	119.829	1451.02	0.601409
192.619	119.191	1449	0.604924
192.719	118.988	1453.31	0.602452
192.819	118.957	1453.49	0.598519
192.92	118.789	1459.68	0.600831
193.02	119.023	1463.51	0.602356
193.121	118.585	1463.98	0.600767
193.221	118.319	1460.17	0.597171
193.322	118.128	1456.25	0.601618
193.422	118.13	1451.66	0.606385
193.523	117.808	1449.2	0.603544
193.623	117.897	1454.71	0.603191
193.724	117.963	1452.1	0.604282
193.824	117.775	1454.56	0.608087
193.925	117.857	1461.97	0.605486
194.025	117.707	1455.32	0.606738
194.126	117.635	1457.7	0.610623
194.226	117.695	1456.67	0.613737
194.327	117.792	1454.19	0.610334
194.427	118.195	1449.44	0.607332
194.528	117.811	1453.99	0.61255
194.628	117.531	1446.72	0.613962
194.729	118.185	1454.31	0.613609
194.829	118.139	1449.07	0.61202
194.93	118.023	1453.63	0.61621
195.03	118.063	1450.69	0.616065
195.131	118.238	1453.98	0.617799
195.231	118.512	1457.1	0.619244
195.331	118.297	1454.12	0.623867
195.432	118.511	1450.04	0.625119
195.532	118.831	1459.77	0.622888
195.633	118.735	1448.09	0.622615
195.733	118.729	1446.71	0.624188
195.834	118.889	1445.43	0.623177
195.934	119.245	1444.89	0.616001
196.035	119.7	1451.36	0.615134
196.135	119.803	1445.5	0.610463
196.236	119.789	1450.63	0.608199
196.336	119.997	1456.86	0.603753
196.437	120.262	1460.4	0.60531
196.537	120.438	1455.23	0.607557
196.638	120.43	1458.63	0.606626
196.738	120.914	1445.73	0.602902
196.839	121.11	1447.92	0.60051
196.939	121.165	1444.75	0.601714
197.04	120.979	1438.93	0.601393
197.14	120.929	1428.74	0.601666
197.241	121.583	1424.59	0.605149
197.341	121.74	1423.5	0.603094
197.442	121.93	1433.72	0.598889
197.542	122.089	1427.78	0.598054
197.643	122.608	1436.38	0.599338
197.743	122.942	1437.98	0.604154
197.843	123.454	1437.97	0.606674
197.944	123.543	1440.95	0.610093
198.044	123.841	1439.04	0.611201
198.145	124.113	1444.1	0.614171
198.245	124.374	1443.68	0.611586
198.346	124.653	1444.48	0.613416
198.446	124.961	1446.91	0.618313
198.547	125.416	1445.52	0.619244
198.647	125.704	1447.38	0.613978
198.748	125.922	1456.01	0.617349
198.848	126.313	1459.75	0.618329
198.949	126.4	1458.25	0.615455
199.049	126.344	1466.47	0.610623
199.15	127.214	1475.52	0.611089
199.25	127.342	1479.24	0.609724
199.351	127.649	1482.03	0.605422
199.451	127.828	1479.84	0.59945
199.552	128.149	1474.59	0.595646
199.652	128.633	1472.91	0.595887
199.753	128.39	1478.19	0.590204
199.853	128.23	1488.23	0.586945
199.954	128.622	1482.92	0.585003
200.054	128.706	1487.66	0.590942
200.154	128.432	1491.42	0.588021
200.255	128.593	1496.65	0.588422
200.355	129.062	1498.29	0.584939
200.456	129.272	1498.48	0.589273
200.556	129.042	1507.88	0.589562
200.657	129.017	1503.82	0.592162
200.757	129.081	1497.92	0.589706
200.858	128.819	1489.56	0.59213
200.958	128.786	1493.83	0.597765
201.059	128.887	1491.69	0.595855
201.159	128.71	1489.47	0.595951
201.26	128.97	1486.77	0.598921
201.36	128.727	1485.02	0.605534
201.461	128.22	1486.63	0.599161
201.561	127.38	1487.49	0.599017
201.662	127.004	1490.74	0.599065
201.762	127.168	1496.3	0.600462
201.863	126.7	1493.72	0.593575
201.963	126.718	1496.36	0.592419
202.064	126.994	1488.44	0.590284
202.164	126.94	1484.98	0.589626
202.265	126.661	1483.93	0.580701
202.365	126.585	1484.21	0.578389
202.466	126.638	1483.33	0.581744
202.566	126.999	1475.97	0.577233
202.666	126.967	1483.12	0.573364
202.767	126.893	1485.32	0.573092
202.867	126.41	1489.18	0.578517
202.968	126.651	1485.54	0.577988
203.068	126.326	1487.51	0.575628
203.169	126.066	1484.29	0.574199
203.269	125.752	1487.59	0.578598
203.37	125.458	1490.65	0.576896
203.47	125.037	1490.03	0.574344
203.571	124.676	1496.01	0.575644
203.671	123.564	1491.93	0.574906
203.772	123.112	1489.86	0.576495
203.872	122.595	1489.63	0.577763
203.973	122.242	1487.04	0.579047
204.073	122.106	1488.38	0.586367
204.174	121.227	1492.17	0.585597
204.274	121.211	1503.6	0.585725
204.375	120.932	1507.69	0.586464
204.475	120.126	1510.97	0.58664
204.576	120.286	1510.2	0.590445
204.676	119.691	1504.35	0.588759
204.777	119.373	1505.49	0.589064
204.877	119.343	1505.01	0.589
204.978	119.243	1506.53	0.583911
205.078	118.75	1503.06	0.575933
205.178	118.324	1505.91	0.577105
205.279	118.039	1499.89	0.567714
205.379	117.342	1504.13	0.566044
205.48	116.465	1498.15	0.567329
205.58	116.385	1502.85	0.563925
[truncated: 3,953 more rows]
