# Supplementary material for: Human kinesin-5 KIF11 drives the helical motion of anti-parallel and parallel microtubules around each other
Source: EMBO J. 2024 Feb 29;43(7):1244–56. doi: 10.1038/s44318-024-00048-x (PMC10987665; doi:10.1038/s44318-024-00048-x)
Supplement: Supplementary file 11 — Appendix Figures Source Data [file 44318_2024_48_MOESM11_ESM.zip › Appendix Figure S6/S6D/Appendix Figure S6D.xlsx]

## Sheet: Sheet1
Time	Sideways distance	Fluorescence intensity	Forward distance
s	nm	AU	µm
67.119	-51.058	1541.61	0.0896492
67.22	-51.4391	1530.09	0.093885
67.32	-52.9524	1533.04	0.088885
67.421	-54.198	1535.59	0.0880877
67.521	-53.7438	1523.06	0.0860279
67.622	-55.025	1516.48	0.0857953
67.722	-55.527	1515.19	0.0878053
67.823	-57.1005	1510.83	0.0860944
67.923	-58.1512	1502.62	0.085214
68.023	-57.0984	1498.3	0.093337
68.124	-57.635	1489.13	0.0959285
68.224	-57.4042	1496.93	0.0906129
68.325	-56.9949	1510.35	0.093985
68.425	-55.97	1515.19	0.0948156
68.526	-58.3895	1512.27	0.0922241
68.626	-61.0681	1515.48	0.0898985
68.727	-59.7949	1515.89	0.0954467
68.827	-59.0184	1529.3	0.0941344
68.928	-59.8743	1543.97	0.0928387
69.028	-59.6631	1532.99	0.0887689
69.129	-60.1381	1527.83	0.0910614
69.229	-61.096	1537.79	0.0920082
69.33	-61.4632	1541.39	0.0938853
69.43	-60.2436	1549.91	0.0948321
69.531	-60.5991	1554.45	0.0969584
69.631	-60.9918	1566.97	0.10244
69.732	-61.0305	1569.15	0.0986696
69.832	-62.5318	1575.49	0.0956795
69.933	-62.6923	1581.86	0.0991348
70.033	-60.9413	1591.13	0.10254
70.134	-61.1104	1588.66	0.101178
70.234	-60.4552	1569.85	0.104135
70.335	-61.4332	1572.44	0.0984369
70.435	-61.1583	1558.09	0.0999485
70.535	-61.307	1561.73	0.101078
70.636	-60.8653	1572.89	0.0997492
70.736	-60.3929	1579.27	0.100281
70.837	-58.9599	1572.47	0.102706
70.937	-54.7921	1559.45	0.105364
71.038	-51.5341	1560.76	0.109782
71.138	-47.3066	1558.51	0.121394
71.239	-41.9012	1575.77	0.13533
71.339	-37.2319	1581.1	0.147307
71.44	-32.9848	1588.41	0.154533
71.54	-28.5094	1599.12	0.168569
71.641	-23.7622	1611.36	0.182074
71.741	-19.7788	1617.46	0.189233
71.842	-16.7858	1628.67	0.199515
71.942	-13.4947	1635.34	0.212406
72.043	-9.55287	1645.41	0.220495
72.143	-5.58122	1652.29	0.224116
72.244	-3.36484	1663.83	0.221475
72.344	0.424741	1656.43	0.227904
72.445	2.87761	1667.1	0.229598
72.545	4.34435	1673.15	0.230528
72.646	6.77282	1667.93	0.230977
72.746	9.4379	1661.4	0.237389
72.846	12.2089	1655.7	0.236392
72.947	16.6926	1655.01	0.231392
73.047	19.8815	1649	0.223884
73.148	23.5938	1644.54	0.220163
73.248	26.1064	1621.89	0.210279
73.349	28.4206	1616.6	0.201143
73.449	30.6065	1600.97	0.196725
73.55	34.0934	1591.84	0.190379
73.65	37.8195	1579.26	0.183253
73.751	39.3129	1569.64	0.179948
73.851	40.445	1556.46	0.17842
73.952	42.1025	1544.85	0.175795
74.052	43.8143	1533.56	0.179898
74.153	45.6747	1534.89	0.185429
74.253	48.486	1529.28	0.203655
74.354	50.5414	1529.62	0.219787
74.454	50.6424	1533.42	0.227959
74.555	51.6581	1539.55	0.236148
74.655	51.3285	1538.69	0.248036
74.756	52.3454	1544.37	0.254149
74.856	54.6659	1569.24	0.260926
74.957	55.4363	1581.82	0.268866
75.057	55.3954	1594.79	0.271591
75.157	56.6152	1602.95	0.273517
75.258	55.1581	1613.04	0.266953
75.358	56.4225	1612.87	0.259127
75.459	56.3238	1619.18	0.260717
75.559	57.0257	1613.66	0.259074
75.66	57.8907	1607.7	0.253481
75.76	58.1778	1604.3	0.254193
75.861	58.3749	1609.57	0.254691
75.961	56.511	1608.47	0.255406
76.062	53.2093	1606.68	0.256951
76.162	49.4083	1600.7	0.258774
76.263	45.6494	1606.34	0.256548
76.363	42.9225	1602.13	0.256896
76.464	40.3327	1598.64	0.254126
76.564	37.0979	1596.39	0.253861
76.665	34.1187	1597.38	0.252864
76.765	32.7253	1596.19	0.249959
76.866	30.2819	1589.16	0.248614
76.966	28.5705	1585.92	0.247069
77.067	26.9167	1582.85	0.24476
77.167	24.8634	1575.94	0.242189
77.268	21.9264	1576.09	0.242372
77.368	19.7272	1574.9	0.241409
77.468	18.565	1588.05	0.23508
77.569	17.8611	1597.66	0.236691
77.669	18.0569	1594.38	0.237621
77.77	16.9334	1603.3	0.237654
77.87	14.3266	1605.44	0.239183
77.971	11.5646	1602.83	0.238036
78.071	7.67162	1603.49	0.237222
78.172	5.48491	1607.6	0.23908
78.272	3.8213	1599.72	0.24376
78.373	2.44897	1598.02	0.244757
78.473	0.194463	1599.93	0.249225
78.574	-1.55328	1593.11	0.244109
78.674	-2.8981	1584.82	0.244375
78.775	-4.15694	1593.28	0.244541
78.875	-4.83288	1592.82	0.241485
78.976	-5.07147	1594.22	0.242581
79.076	-5.80086	1593.58	0.244192
79.177	-5.89445	1599.41	0.24459
79.277	-6.47427	1598.87	0.240492
79.378	-7.05455	1602.52	0.23795
79.478	-6.6487	1591.25	0.239794
79.579	-6.68488	1583.93	0.243216
79.679	-6.24874	1584.7	0.243498
79.779	-6.09053	1582.35	0.245325
79.88	-6.22187	1582.08	0.24388
79.98	-6.9039	1590.88	0.241521
80.081	-7.37448	1590.29	0.241986
80.181	-8.03423	1587.51	0.240512
80.282	-8.16344	1585.68	0.24199
80.382	-8.26455	1583.55	0.245146
80.483	-8.19215	1578.57	0.247634
80.583	-8.15295	1576.11	0.249511
80.684	-9.05054	1578.39	0.253197
80.784	-9.00555	1572.32	0.252732
80.885	-9.38029	1568.28	0.25891
80.985	-9.46994	1565.8	0.261866
81.086	-9.3542	1568	0.266129
81.186	-8.96578	1564.49	0.264385
81.287	-9.38834	1565.09	0.262192
81.387	-9.53227	1560.06	0.249252
81.488	-9.92089	1561.48	0.247428
81.588	-9.75244	1559.26	0.24605
81.689	-10.1028	1564.38	0.245586
81.789	-11.0294	1563.59	0.244955
81.89	-12.3628	1563.53	0.240322
81.99	-13.7719	1560.99	0.241452
82.09	-15.4818	1552.88	0.237156
82.191	-15.7845	1543.49	0.238684
82.291	-16.0128	1546.22	0.241126
82.392	-17.3529	1545.08	0.255129
82.492	-18.5882	1539.15	0.256721
82.593	-20.0937	1537.71	0.254462
82.693	-22.2851	1536.37	0.251921
82.794	-24.0513	1530.81	0.24722
82.894	-25.1856	1519.91	0.249844
82.995	-25.668	1508.7	0.249778
83.095	-25.3193	1507.68	0.256228
83.196	-26.0165	1506.75	0.254234
83.296	-27.2517	1502.52	0.25063
83.397	-29.0796	1503.72	0.253994
83.497	-30.2129	1499.9	0.248914
83.598	-31.2691	1500.21	0.248864
83.698	-32.1363	1495.63	0.244595
83.799	-32.9316	1492.87	0.249163
83.899	-34.1307	1493.11	0.249063
84	-35.2551	1492.65	0.248748
84.1	-35.6697	1502.56	0.244157
84.201	-37.0234	1515.79	0.244722
84.301	-37.7142	1523.53	0.246965
84.402	-38.3424	1538.73	0.239913
84.502	-39.2115	1550.44	0.244446
84.602	-39.4911	1550.87	0.247702
84.703	-39.6644	1554.69	0.252934
84.803	-39.6576	1560.77	0.255755
84.904	-39.7447	1573.66	0.254675
85.004	-39.9145	1591.41	0.256333
85.105	-39.7176	1597.16	0.255171
85.205	-38.9908	1605	0.251916
85.306	-38.4291	1611.01	0.252613
85.406	-38.8772	1621.34	0.256035
85.507	-38.7784	1619.44	0.254758
85.607	-38.6223	1626.78	0.252249
85.708	-37.995	1627.82	0.253312
85.808	-37.9798	1624.23	0.25006
85.909	-38.4295	1614.94	0.252983
86.009	-39.7204	1618.34	0.248999
86.11	-40.3327	1611.69	0.25137
86.21	-41.4353	1610.27	0.255075
86.311	-41.9001	1604.7	0.255772
86.411	-42.3589	1598.95	0.256452
86.512	-42.5096	1602.97	0.253429
86.612	-42.7641	1604.37	0.252333
86.713	-42.8456	1609.98	0.253046
86.813	-42.9556	1610.33	0.253379
86.913	-43.2066	1607.54	0.254787
87.014	-42.9975	1601.42	0.258208
87.114	-43.0507	1594.11	0.251966
87.215	-43.7313	1582.36	0.257039
87.315	-43.7188	1580.46	0.258748
87.416	-43.7371	1573.74	0.259974
87.516	-44.4189	1578.01	0.264241
87.617	-45.0019	1573.63	0.270299
87.717	-45.2559	1578.73	0.270216
87.818	-44.6226	1586.93	0.273153
87.918	-44.0005	1600.9	0.270981
88.019	-44.05	1610.97	0.271893
88.119	-44.2363	1614.47	0.275464
88.22	-44.0149	1625.11	0.268264
88.32	-43.1436	1635.5	0.26546
88.421	-42.5497	1639.35	0.261161
88.521	-41.9198	1631.75	0.256561
88.622	-41.0941	1639.75	0.250504
88.722	-40.7794	1638.84	0.249906
88.823	-40.972	1644.54	0.247335
88.923	-41.2034	1646.54	0.247767
89.024	-41.3325	1645.73	0.246739
89.124	-42.0859	1652.85	0.250504
89.224	-42.4396	1667.6	0.257803
89.325	-42.4329	1669.96	0.260707
89.425	-43.4349	1676.34	0.265204
89.526	-43.6306	1680.25	0.269091
89.626	-44.2264	1679.05	0.278447
89.727	-45.9966	1681.73	0.277948
89.827	-47.2125	1685.63	0.276669
89.928	-48.6256	1684.72	0.278128
90.028	-48.8386	1682.13	0.277115
90.129	-49.6038	1690.72	0.274961
90.229	-50.8879	1688.46	0.271033
90.33	-51.922	1693.75	0.269674
90.43	-52.5781	1696.82	0.266107
90.531	-53.7589	1706.94	0.266207
90.631	-54.62	1711.19	0.258529
90.732	-55.1632	1714.65	0.261166
90.832	-55.9082	1717.64	0.264204
90.933	-56.5513	1726.22	0.262298
91.033	-56.9491	1735.08	0.266807
91.134	-57.7292	1743.54	0.266409
91.234	-58.3493	1749.67	0.26533
91.335	-59.2618	1765.73	0.26649
91.435	-59.9137	1773.52	0.268814
91.535	-61.1997	1782.87	0.270488
91.636	-62.0929	1788.1	0.279143
91.736	-63.2694	1805.26	0.278298
91.837	-64.4713	1813.02	0.282474
91.937	-64.9962	1817.66	0.28264
92.038	-65.786	1821.46	0.278796
92.138	-66.4612	1826.31	0.272583
92.239	-67.4008	1835.25	0.277043
92.339	-68.8356	1839.67	0.277657
92.44	-70.2799	1838.04	0.274153
92.54	-71.0835	1837.46	0.266101
92.641	-72.1028	1842.2	0.258907
92.741	-73.015	1848.88	0.257497
92.842	-74.6585	1851.32	0.251911
92.942	-76.443	1859.8	0.246546
93.043	-78.1878	1863.7	0.250523
93.143	-80.4301	1866.12	0.258641
93.244	-82.1754	1863.61	0.252951
93.344	-84.4955	1863.49	0.248205
93.445	-86.076	1859.68	0.252305
93.545	-87.6897	1853.61	0.261965
93.646	-89.638	1876.02	0.267369
93.746	-91.4735	1874.11	0.266007
93.846	-92.8627	1878.66	0.263033
93.947	-93.6975	1884.59	0.270039
94.047	-94.7299	1894.09	0.266841
94.148	-95.6119	1901.45	0.264288
94.248	-96.9514	1898.07	0.270143
94.349	-98.6036	1901.08	0.273514
94.449	-99.5078	1907.17	0.277773
94.55	-100.586	1913.28	0.277425
94.65	-101.209	1915.07	0.270941
94.751	-101.486	1925.7	0.272503
94.851	-102.523	1920.2	0.28204
94.952	-103.335	1917.22	0.282322
95.052	-104.551	1917.14	0.281211
95.153	-105.331	1915.44	0.28161
95.253	-105.628	1924.57	0.277133
95.354	-105.916	1922.37	0.278028
95.454	-105.855	1922.55	0.275078
95.555	-106.189	1934.74	0.270201
95.655	-106.979	1916.59	0.271813
95.756	-107.726	1912.64	0.274962
95.856	-107.9	1910.63	0.275194
95.957	-107.91	1911.89	0.272574
96.057	-108.034	1904.43	0.272889
96.158	-107.902	1900.06	0.274066
96.258	-107.571	1903.68	0.274963
96.358	-107.02	1903.65	0.272076
96.459	-107.144	1908.72	0.2708
96.559	-107.012	1910.63	0.271564
96.66	-107.005	1905.39	0.273487
96.76	-106.617	1888.14	0.274232
96.861	-106.779	1901.56	0.267486
96.961	-107.511	1902.49	0.266573
97.062	-108.643	1904.29	0.266672
97.162	-109.749	1905.19	0.2676
97.263	-110.303	1905.71	0.263614
97.363	-110.175	1906.97	0.263929
97.464	-109.89	1911.62	0.259862
97.564	-109.595	1902.97	0.264439
97.665	-109.741	1906.88	0.261237
97.765	-109.923	1910.11	0.26079
97.866	-109.818	1916.1	0.259677
97.966	-109.697	1916.12	0.264719
98.067	-109.93	1927.45	0.261546
98.167	-109.168	1932.5	0.261198
98.268	-108.906	1940.89	0.265914
98.368	-107.54	1941.15	0.270475
98.469	-106.759	1935.92	0.276845
98.569	-105.776	1930.21	0.278635
98.669	-105.125	1943.43	0.280759
98.77	-104.007	1958.48	0.283758
98.87	-103.642	1953.42	0.289397
98.971	-103.558	1951.57	0.286513
99.071	-103.437	1954.38	0.285849
99.172	-103.053	1952.71	0.288268
99.272	-102.022	1953.29	0.292378
99.373	-101.832	1953.75	0.285459
99.473	-101.308	1958.71	0.286304
99.574	-101.242	1960.99	0.287149
99.674	-101.437	1968.57	0.285706
99.775	-100.759	1968.72	0.284049
99.875	-99.77	1955.5	0.286054
99.976	-99.8361	1955.15	0.290015
100.076	-99.9667	1952.68	0.291642
100.177	-100.283	1955.58	0.283994
100.277	-100.547	1949.34	0.282271
100.378	-101.132	1949.75	0.286621
100.478	-102.305	1962.89	0.279007
100.579	-103.293	1974.36	0.274069
100.679	-103.594	1970.24	0.275479
100.78	-103.886	1974.27	0.273126
100.88	-104.466	1976.73	0.271767
100.98	-104.697	1979.68	0.273938
101.081	-105.211	1986.8	0.271712
101.181	-106.029	2001.63	0.27762
101.282	-106.673	2002.13	0.281316
101.382	-107.409	2007.91	0.286586
101.483	-108.447	2008.09	0.289775
101.583	-109.166	2022.97	0.29468
101.684	-109.976	2031.15	0.299469
101.784	-110.714	2033.67	0.299503
101.885	-110.781	2055.02	0.299768
101.985	-110.314	2072.03	0.298624
102.086	-109.745	2075.56	0.303076
102.186	-109.097	2072.46	0.306953
102.287	-108.351	2077.78	0.30112
102.387	-107.814	2088.66	0.300689
102.488	-107.305	2088.61	0.306738
102.588	-106.477	2094.44	0.306241
102.689	-105.152	2105.46	0.306506
102.789	-104.266	2106.06	0.310251
102.89	-103.025	2109.04	0.309406
102.99	-102.057	2119.29	0.309174
103.091	-100.62	2117.32	0.314659
103.191	-99.6949	2106.99	0.314096
103.291	-98.544	2107.53	0.320045
103.392	-98.0899	2114.85	0.320492
103.492	-97.4566	2119.03	0.31973
103.593	-97.0638	2116.86	0.315521
103.693	-96.8773	2119.72	0.314394
103.794	-96.6843	2129.99	0.314576
103.894	-96.2052	2124.02	0.312538
103.995	-95.3894	2117.09	0.311312
104.095	-94.2312	2131.91	0.30639
104.196	-93.7329	2141.44	0.30639
104.296	-93.1113	2137.77	0.307567
104.397	-92.1108	2130.27	0.30576
104.497	-91.359	2128.27	0.30639
104.598	-90.5017	2131.64	0.309721
104.698	-89.9468	2130	0.311792
104.799	-89.6949	2131.08	0.312621
104.899	-89.859	2132.81	0.311478
105	-89.2801	2143.75	0.308975
105.1	-88.5069	2151.08	0.314593
105.201	-87.4405	2156.86	0.315852
105.301	-87.0459	2160.49	0.310367
105.402	-86.1818	2160.71	0.314013
105.502	-85.3081	2164.66	0.315306
105.602	-84.2423	2167.27	0.312687
105.703	-83.3398	2166.51	0.311925
105.803	-82.8834	2160.11	0.309307
105.904	-82.4789	2165.36	0.314245
106.004	-82.0928	2173.54	0.318636
106.105	-81.6521	2163.81	0.318288
106.205	-80.9225	2164.8	0.314643
106.306	-80.5016	2164.69	0.315405
106.406	-80.4225	2163.53	0.313218
106.507	-79.9993	2172.29	0.30876
106.607	-79.7711	2174.62	0.310682
106.708	-79.1256	2180.71	0.310914
106.808	-78.3698	2186.59	0.311743
106.909	-78.1468	2196.39	0.307484
107.009	-78.213	2186.8	0.307467
107.11	-78.2198	2198.83	0.301767
107.21	-78.126	2206.8	0.303142
107.311	-78.2402	2211.09	0.302098
107.411	-78.7251	2211.71	0.302264
107.512	-78.8433	2213.65	0.304981
107.612	-79.1286	2212.36	0.307434
107.713	-79.4481	2211.61	0.305412
107.813	-79.4346	2215.22	0.306025
107.913	-79.5067	2208.45	0.311047
108.014	-79.6832	2211	0.304948
108.114	-79.9349	2209.86	0.311808
108.215	-80.5092	2208.51	0.31204
108.315	-80.9649	2217.37	0.313151
108.416	-81.1098	2225.97	0.307334
108.516	-80.8853	2222.31	0.307119
108.617	-80.1381	2220.93	0.301401
108.717	-79.4356	2213.4	0.303075
108.818	-78.6125	2214.26	0.302114
108.918	-77.5314	2216.86	0.301004
109.019	-77.1764	2217.44	0.305478
109.119	-76.4205	2205.91	0.302744
109.22	-75.417	2204.71	0.300921
109.32	-74.3723	2208.78	0.30122
109.421	-72.5918	2207.16	0.307567
109.521	-70.9942	2202.21	0.305909
109.622	-69.8446	2208.24	0.310898
109.722	-67.9763	2204.54	0.31055
109.823	-66.5585	2194.74	0.309472
109.923	-64.8604	2205.82	0.311527
110.024	-63.4185	2197.86	0.309472
110.124	-61.9442	2202.55	0.308859
110.225	-60.5861	2202.18	0.310831
110.325	-58.335	2207.18	0.311312
110.425	-56.6747	2206.92	0.305048
110.526	-54.5943	2208.06	0.305412
110.626	-52.697	2200.99	0.301452
110.727	-50.7998	2200.54	0.300076
110.827	-48.6836	2192.77	0.301651
110.928	-46.8377	2189.35	0.299927
111.028	-45.0335	2196.68	0.300076
111.129	-42.9995	2194.8	0.296994
111.229	-41.0753	2200.11	0.291242
111.33	-38.4978	2200.26	0.287198
111.43	-35.6179	2196.4	0.287298
111.531	-32.5855	2203.94	0.285674
111.631	-29.9985	2195.35	0.28302
111.732	-27.6523	2195.16	0.279937
111.832	-25.4287	2209.12	0.279175
111.933	-22.4737	2214.33	0.271647
112.033	-19.8254	2210.19	0.273669
112.134	-17.3885	2210.15	0.270149
112.234	-14.494	2215.66	0.274559
112.335	-11.9425	2215.44	0.273762
112.435	-9.17461	2217.49	0.273298
112.536	-6.76859	2219.9	0.277623
112.636	-5.09384	2244.07	0.279299
112.736	-2.74142	2260.85	0.281768
112.837	-0.436693	2269.72	0.27442
112.937	1.56021	2268.59	0.290002
113.038	3.61144	2268.29	0.285991
113.138	5.74707	2267.32	0.284214
113.239	9.07099	2273.49	0.28428
113.339	12.6753	2269.9	0.289369
113.44	15.1276	2273.39	0.293745
113.54	17.437	2266.56	0.293529
113.641	19.3322	2269.01	0.297855
113.741	21.9771	2261.83	0.299744
113.842	23.4122	2263	0.303396
113.942	25.1329	2250.97	0.296503
114.043	27.0937	2246.28	0.300099
114.143	28.7836	2232.43	0.310185
114.244	30.2375	2224.67	0.311246
114.344	31.2338	2212.76	0.312538
114.445	31.4761	2210.17	0.30987
114.545	32.1355	2206.63	0.303556
114.646	32.936	2183.4	0.304385
114.746	33.9115	2176.97	0.300259
114.847	34.9986	2170.31	0.303656
114.947	35.5817	2169.05	0.301369
115.047	36.474	2164.67	0.298601
115.148	36.9204	2174.14	0.292701
115.248	37.7312	2161.12	0.29179
115.349	38.3901	2161.24	0.286901
115.449	38.8725	2159.28	0.289652
115.55	39.2082	2167.84	0.294143
115.65	39.4244	2168.71	0.290613
115.751	39.1694	2176.33	0.294209
115.851	38.6652	2167.82	0.294723
115.952	38.4327	2167.5	0.295601
116.052	38.2319	2179.11	0.294258
116.153	38.1512	2193.53	0.298303
116.253	37.8014	2192.45	0.296828
116.354	36.8313	2205.23	0.297855
116.454	36.652	2206.02	0.302462
116.555	36.4137	2208.94	0.299231
116.655	37.3729	2213.09	0.301766
116.756	38.3499	2207.17	0.301948
116.856	39.0174	2202.41	0.302628
116.957	39.6833	2199.24	0.303821
117.057	40.3857	2192	0.310334
117.158	41.6273	2181.22	0.313814
117.258	42.1959	2174.74	0.311693
117.358	43.1093	2180.2	0.3105
117.459	43.7058	2183.82	0.301301
117.559	44.2933	2177.24	0.298165
117.66	45.5558	2176.29	0.297999
117.76	46.2131	2179.89	0.294967
117.861	46.4609	2184.27	0.294089
117.961	47.5472	2182.04	0.284935
118.062	48.5807	2177.8	0.286874
118.162	49.3057	2164.25	0.295508
118.263	48.882	2167.31	0.285093
118.363	47.6495	2174.74	0.283666
118.464	47.1088	2170.16	0.280776
118.564	47.0543	2164.17	0.28779
118.665	47.1495	2157.11	0.271705
118.765	47.337	2146.59	0.268736
118.866	48.2724	2144.22	0.26305
118.966	48.6606	2142.33	0.272004
119.067	49.3914	2134.87	0.260296
119.167	49.9142	2132.69	0.248713
119.268	50.2083	2134.05	0.25868
119.368	50.9862	2128.06	0.262808
119.469	51.7146	2131.08	0.266677
119.569	52.463	2129.55	0.264672
119.669	52.8217	2132.3	0.282546
119.77	53.0814	2123.53	0.290602
119.87	53.6949	2118.05	0.293571
119.971	54.7197	2114.91	0.292776
120.071	55.5436	2118.02	0.303158
120.172	56.0304	2126.78	0.300258
120.272	56.0304	2136.11	0.304534
120.373	56.4175	2117.3	0.305263
120.473	57.6258	2116.47	0.311594
120.574	58.3715	2108.51	0.312488
120.674	59.4016	2110.48	0.312107
120.775	60.3612	2114.39	0.302988
120.875	61.5661	2111.46	0.307197
120.976	62.8285	2120.01	0.307694
121.076	64.2068	2118.28	0.300701
121.177	65.2304	2120.23	0.306584
121.277	66.8317	2122.14	0.303518
121.378	68.2874	2111.79	0.305175
121.478	69.0766	2106.63	0.298845
121.579	70.475	2097.59	0.292742
121.679	70.7338	2084.81	0.28573
121.78	70.3811	2086.14	0.291634
121.88	70.5398	2083.89	0.287458
121.98	70.4357	2086.63	0.286199
122.081	69.9536	2081.28	0.2889
122.181	69.8185	2078.47	0.285669
122.282	69.905	2062.94	0.285221
122.382	70.3425	2055.21	0.280929
122.483	70.798	2051.23	0.27902
122.583	71.3827	2052.18	0.282869
122.684	71.5607	2043.75	0.289915
122.784	71.3901	2037.12	0.283396
122.885	71.5967	2031.66	0.280476
122.985	71.5398	2011.14	0.279731
123.086	71.9295	2010.8	0.28268
123.186	71.7422	2011.23	0.280476
123.287	72.0905	1998.08	0.285116
123.387	72.746	1997.2	0.284785
123.488	73.7218	1985.39	0.290804
123.588	74.1565	1979.59	0.296239
123.689	73.7284	1983.59	0.291334
123.789	72.7383	1976.52	0.295649
123.89	71.9557	1972.71	0.29633
123.99	71.091	1958.63	0.301732
124.091	70.4712	1955.59	0.295949
124.191	69.9132	1951.23	0.294971
124.292	69.4333	1946.81	0.295186
124.392	68.9742	1944.4	0.294623
124.492	68.5381	1939.77	0.295385
124.593	67.7516	1934.91	0.291855
124.693	67.6822	1936.83	0.294407
124.794	67.0999	1936.87	0.298915
124.894	66.1705	1944.26	0.304451
124.995	65.5266	1951.48	0.300805
125.095	64.9363	1952.83	0.307152
125.196	65.0293	1946.83	0.314941
125.296	65.1035	1943.6	0.315405
125.397	64.329	1942.39	0.316002
125.497	62.9308	1943.92	0.314792
125.598	62.3597	1946.03	0.311345
125.698	61.3979	1944.52	0.308892
125.799	60.7825	1955.99	0.301648
125.899	60.1926	1951.54	0.29661
126	59.4555	1960.94	0.292219
126.1	58.6857	1960.32	0.294108
126.201	58.2728	1956.37	0.286849
126.301	57.6135	1950.39	0.281779
126.402	58.1123	1953.11	0.285789
126.502	58.1224	1945.22	0.287098
126.603	57.1516	1940.3	0.292434
126.703	56.6874	1940.67	0.292036
126.803	57.1121	1933.23	0.29192
126.904	56.5677	1924.14	0.297588
127.004	56.5117	1915.29	0.297422
127.105	57.0093	1902.99	0.289053
127.205	56.6513	1898.66	0.294173
127.306	56.5615	1896.97	0.304116
127.406	56.0801	1897.02	0.304315
127.507	55.6439	1891.46	0.304845
127.607	55.4253	1894.66	0.305773
127.708	55.2613	1891.18	0.305276
127.808	55.6357	1874.64	0.305509
127.909	55.8852	1871.01	0.306818
128.009	55.9422	1873.65	0.303399
128.11	55.7313	1868.58	0.311305
128.21	55.9447	1869.01	0.304044
128.311	55.605	1869.47	0.299023
128.411	55.6565	1865.44	0.29382
128.512	55.5767	1867	0.286924
128.612	55.7162	1862.95	0.285283
128.713	56.2237	1856.16	0.284669
128.813	56.9126	1855.1	0.291002
128.914	57.7316	1854.95	0.284257
129.014	58.6375	1859.58	0.283477
129.114	59.3782	1865.61	0.2823
129.215	60.0181	1854.47	0.289362
129.315	61.5973	1859.86	0.28303
129.416	62.4615	1857.64	0.287156
129.516	63.3426	1851.92	0.294798
129.617	64.1884	1848.68	0.295328
129.717	64.9484	1847	0.299206
129.818	66.4278	1852.8	0.298693
129.918	67.9545	1856.92	0.302371
130.019	69.2077	1838.5	0.311874
130.119	70.091	1826.14	0.309802
130.22	70.7777	1819.89	0.305908
130.32	71.706	1823.91	0.315571
130.421	72.6474	1825.26	0.315306
130.521	74.3582	1836.19	0.310334
130.622	75.3265	1848.97	0.309456
130.722	76.2037	1853.58	0.315521
130.823	77.4589	1853.91	0.315852
130.923	78.4959	1856.45	0.314262
131.024	80.1783	1850.91	0.309754
131.124	81.1629	1848.47	0.309025
131.225	82.2374	1855.97	0.313234
131.325	83.0378	1847.89	0.309887
131.425	83.0893	1837.01	0.311328
131.526	83.1672	1836.85	0.310334
131.626	83.7199	1832.16	0.30498
131.727	84.3084	1827.96	0.296976
131.827	84.0073	1825.82	0.29734
131.928	84.1258	1824.94	0.300538
132.028	83.5205	1841.45	0.301334
132.129	82.7966	1845.35	0.300654
132.229	82.7635	1843.85	0.295484
132.33	82.4248	1838.3	0.296313
132.43	82.1692	1836.67	0.293562
132.531	81.4578	1829.51	0.295898
132.631	80.9282	1823.29	0.302247
132.732	81.0399	1813.74	0.307467
132.832	81.2326	1814.61	0.307069
132.933	80.9573	1817.63	0.300256
133.033	80.4691	1821.59	0.310215
133.134	80.2222	1825.17	0.307928
133.234	80.092	1830.87	0.30768
133.335	79.8704	1840.9	0.308094
133.435	79.5196	1851.58	0.309436
133.536	78.8343	1853.66	0.314192
133.636	77.6175	1870.1	0.308359
133.736	76.61	1874.98	0.304348
133.837	75.8952	1877.15	0.301299
133.937	75.0629	1887.73	0.302179
134.038	74.0839	1883.87	0.291292
134.138	73.2299	1893.83	0.297506
134.239	72.2845	1890.76	0.303853
134.339	70.7805	1896.09	0.300738
134.44	69.8184	1902.35	0.299263
134.54	69.0582	1902.13	0.29096
134.641	68.2384	1906.7	0.291225
134.741	67.6971	1917.53	0.293612
134.842	66.4684	1918.21	0.297522
134.942	65.0294	1923.62	0.296459
135.043	63.9108	1921.57	0.302641
135.143	63.078	1927.34	0.30221
135.244	62.1046	1932.95	0.29863
135.344	60.9008	1945.91	0.296824
135.445	59.601	1947.03	0.293691
135.545	57.8496	1956.19	0.30158
135.646	56.2589	1950.95	0.30569
135.746	55.4145	1948.84	0.300834
135.847	54.9706	1952.77	0.300818
135.947	53.8239	1945.3	0.309687
136.047	52.495	1951.08	0.301716
136.148	51.9143	1958.7	0.299263
136.248	50.731	1971.81	0.300539
136.349	49.8189	1979.86	0.297836
136.449	48.7613	1974.6	0.303687
136.55	48.3899	1965.23	0.296578
136.65	48.0037	1959.14	0.297771
136.751	47.3736	1947.55	0.302809
136.851	46.902	1938.53	0.297821
136.952	46.7823	1914.41	0.297506
137.052	46.2871	1923.32	0.300588
137.153	46.117	1917.72	0.297473
137.253	45.8995	1907.03	0.2957
137.354	45.5618	1887.05	0.299413
137.454	45.3915	1880.72	0.303324
137.555	45.3782	1872.76	0.304004
137.655	44.8378	1866.68	0.299662
137.756	43.7921	1869.69	0.292997
137.856	42.319	1858.32	0.290093
137.957	41.414	1848.01	0.290706
138.057	40.5001	1843.96	0.287292
138.158	39.8687	1836.54	0.284919
138.258	39.3451	1834.17	0.282234
138.359	38.8883	1825.1	0.280279
138.459	38.2136	1833.58	0.278638
138.559	37.9956	1846.33	0.278075
138.66	37.6378	1849.83	0.280279
138.76	37.6159	1860.18	0.280013
138.861	36.8543	1875.48	0.288999
138.961	36.2807	1892.78	0.289596
139.062	35.8308	1878.89	0.298379
139.162	35.0453	1882	0.301299
139.263	34.4637	1888.1	0.31169
139.363	33.9493	1904.86	0.320058
139.464	32.8677	1921.22	0.313214
139.564	31.553	1923.79	0.314341
139.665	30.5327	1918.52	0.319727
139.765	29.2666	1922.06	0.321437
139.866	28.0723	1928.52	0.322995
139.966	27.6771	1912.83	0.314659
140.067	27.0287	1903.41	0.307649
140.167	26.6362	1897.96	0.306357
140.268	26.4181	1895.13	0.296928
140.368	26.2983	1885.25	0.294508
140.469	26.5454	1870.62	0.302264
140.569	27.0718	1856.86	0.307633
140.67	27.363	1842.78	0.307417
140.77	26.8147	1837.52	0.315869
140.87	25.816	1837.84	0.310417
140.971	25.2262	1835.81	0.31862
141.071	24.5597	1844.2	0.322663
141.172	23.6933	1842.66	0.324022
141.272	22.828	1829.74	0.330369
141.373	21.9563	1810.33	0.327933
141.473	21.3838	1789.94	0.328894
141.574	20.3495	1778.94	0.329872
141.674	19.0911	1767.81	0.332441
141.775	17.7175	1743.22	0.334048
141.875	17.0095	1733.02	0.33496
141.976	16.2774	1754.43	0.330502
142.076	16.3432	1756.47	0.328977
142.177	15.9704	1757.16	0.330568
142.277	15.1379	1759.29	0.325563
142.378	14.4485	1764.1	0.330717
142.478	13.481	1772.4	0.330651
142.579	13.035	1779.33	0.330336
142.679	12.6566	1789.64	0.326061
142.78	12.5506	1797.28	0.31925
142.88	12.5974	1783.6	0.330353
142.981	12.8575	1778.6	0.337727
143.081	13.366	1770.34	0.339185
143.181	13.5326	1768.31	0.347637
143.282	14.0598	1766.98	0.353056
143.382	14.1375	1777.41	0.352409
143.483	13.9021	1775.41	0.35115
143.583	13.8108	1791.82	0.342215
143.684	14.1442	1810.19	0.335553
143.784	13.8337	1825.98	0.338967
143.885	14.5131	1835.84	0.333167
143.985	14.1581	1834.54	0.329024
144.086	14.6713	1829.36	0.330499
144.186	14.8066	1816.27	0.32793
144.287	14.8621	1801.13	0.322246
144.387	14.6661	1792.38	0.322892
144.488	15.0818	1795.1	0.323439
144.588	15.5	1795.84	0.337379
144.689	15.5916	1810.76	0.338191
144.789	15.6587	1794.55	0.339964
144.89	15.7859	1799.48	0.33612
144.99	15.0798	1792.89	0.336236
145.091	14.7345	1787.78	0.329425
145.191	13.5459	1793.08	0.326077
145.292	13.0827	1793.7	0.326889
145.392	12.7277	1785.13	0.325911
145.492	11.9305	1784.83	0.319034
145.593	11.0047	1770.91	0.310699
145.693	10.4239	1758.81	0.317046
145.794	10.5307	1743.15	0.314759
145.894	10.1303	1725.39	0.320244
145.995	10.0958	1715.55	0.317626
146.095	10.3608	1711.41	0.327303
146.196	10.1887	1719.08	0.328679
146.296	10.7918	1714.57	0.334761
146.397	11.1089	1706.89	0.331645
146.497	11.0882	1689.19	0.331629
146.598	11.1548	1686.39	0.335987
146.698	11.8379	1663.87	0.33844
146.799	12.6682	1670.63	0.342732
146.899	12.8444	1668.25	0.339185
147	12.3952	1675.91	0.3454
147.1	11.8495	1683.96	0.345002
147.201	11.8268	1671.64	0.347753
147.301	12.0042	1677.57	0.355558
147.402	12.0182	1684.95	0.356983
147.502	12.1901	1676.34	0.364291
147.603	11.6461	1677.74	0.365021
147.703	11.9432	1677.79	0.363397
147.803	11.2768	1686.71	0.359071
147.904	11.125	1698.57	0.35753
148.004	10.3897	1702.41	0.35763
148.105	9.77139	1699.02	0.357514
148.205	8.7171	1692.43	0.351134
148.306	7.48454	1699.45	0.345383
148.406	7.42436	1710.27	0.349509
148.507	6.85946	1723.27	0.345118
148.607	5.7739	1723.92	0.34656
148.708	4.89641	1721.39	0.347736
148.808	4.57663	1710.58	0.354
148.909	3.54127	1703.39	0.354464
149.009	3.50048	1700.62	0.352327
149.11	2.76128	1691.7	0.352061
149.21	1.94263	1686.08	0.350305
149.311	1.91884	1676.02	0.346775
149.411	1.65847	1655.92	0.341108
149.512	0.850135	1654.84	0.343096
149.612	0.0977777	1641.86	0.343544
149.713	-0.536351	1638.82	0.343958
149.813	-0.655524	1634	0.346957
149.914	-0.644783	1633.67	0.349659
150.014	-0.215947	1625.86	0.351879
150.114	0.314183	1631.25	0.351266
150.215	1.70612	1639.8	0.356718
150.315	1.9604	1630.91	0.359618
150.416	2.13404	1623.61	0.367606
150.516	2.10048	1605.08	0.375179
150.617	2.09376	1595.49	0.373605
150.717	1.68317	1599.82	0.375991
150.818	1.04377	1602.24	0.371119
150.918	0.44445	1601.8	0.366578
151.019	-0.0505184	1587.99	0.363927
151.119	-0.970858	1592.09	0.362104
151.22	-1.71695	1583.15	0.367523
151.32	-2.48008	1579.04	0.369776
151.421	-3.17681	1584.37	0.362816
151.521	-4.04707	1593.12	0.35405
151.622	-4.90843	1605.97	0.353255
151.722	-6.82536	1615.26	0.343941
151.823	-8.82329	1624.32	0.340296
151.923	-10.1566	1615.13	0.342102
152.024	-10.409	1613.62	0.342168
152.124	-11.4122	1609.32	0.347604
152.225	-12.1587	1598.84	0.347189
152.325	-13.1372	1597.98	0.3425
152.426	-13.6607	1600.76	0.344985
152.526	-14.8517	1607.69	0.351266
152.626	-14.8924	1603.09	0.35236
152.727	-15.8857	1589.31	0.357828
152.827	-16.4175	1581.39	0.359005
152.928	-17.3683	1576.73	0.365186
153.028	-17.829	1581.66	0.366727
153.129	-19.6086	1572.05	0.363546
153.229	-20.5908	1577.99	0.363247
153.33	-21.5127	1584.43	0.361806
153.43	-23.2375	1586.09	0.360646
153.531	-23.5794	1586.37	0.359403
153.631	-23.6285	1585.22	0.35521
153.732	-23.8883	1567.85	0.358673
153.832	-24.3373	1566.66	0.363363
153.933	-24.4984	1565.51	0.357033
154.033	-25.7484	1569.14	0.35995
154.134	-26.9437	1575.31	0.36338
154.234	-27.4675	1584.33	0.357397
154.335	-28.4047	1598.18	0.362435
154.435	-29.4547	1595.22	0.36739
154.536	-30.7402	1592.36	0.369793
154.636	-31.6725	1597.16	0.378079
154.737	-32.2196	1602.97	0.38015
154.837	-33.57	1605.93	0.378659
154.937	-34.847	1611.75	0.385602
155.038	-36.3811	1614.47	0.385089
155.138	-38.0857	1624.69	0.383879
155.239	-39.9399	1633.13	0.390242
155.339	-41.331	1634.99	0.39117
155.44	-42.4817	1639.02	0.390441
155.54	-43.4845	1653.26	0.387574
155.641	-44.7422	1648.92	0.386381
155.741	-46.1506	1658.19	0.389099
155.842	-47.1998	1658.57	0.392596
155.942	-47.5283	1667.59	0.388386
156.043	-48.2189	1670.27	0.391054
156.143	-48.6472	1666.9	0.396722
156.244	-49.4302	1660.58	0.397451
156.344	-50.7122	1648.58	0.397716
156.445	-51.8116	1660.73	0.397319
156.545	-52.613	1668.81	0.399407
156.646	-53.7755	1673.29	0.394584
156.746	-54.3928	1683.52	0.388005
156.847	-55.2341	1694.23	0.387591
156.947	-56.7696	1694.38	0.391701
157.048	-58.3887	1692.29	0.391734
157.148	-59.2335	1693.23	0.390806
157.248	-60.5695	1695.03	0.387293
157.349	-61.7756	1700.99	0.38953
157.449	-63.4376	1703.8	0.394402
157.55	-64.8256	1686.93	0.394236
157.65	-66.0946	1692.72	0.397899
157.751	-67.4256	1694.2	0.40002
157.851	-68.0659	1695.5	0.400252
157.952	-68.8432	1686.6	0.406549
158.052	-69.2128	1689.81	0.406897
158.153	-68.8039	1691.91	0.401412
158.253	-68.8921	1687.88	0.40814
158.354	-69.6316	1688.68	0.405074
158.454	-69.8695	1683.28	0.400219
158.555	-70.6751	1685.23	0.40113
158.655	-71.7761	1687.79	0.403102
158.756	-72.9702	1695.82	0.405538
158.856	-74.2079	1692.51	0.405373
158.957	-75.5113	1701.71	0.399871
159.057	-75.9763	1708.9	0.395761
159.158	-76.3	1712.19	0.397468
159.258	-77.2264	1714.8	0.39238
159.359	-78.5879	1712.71	0.391767
159.459	-79.0611	1708.62	0.395114
159.559	-79.3367	1719.71	0.394418
159.66	-79.6016	1734.42	0.391054
159.76	-80.4905	1750.97	0.384293
159.861	-81.4238	1754.4	0.376505
159.961	-82.7463	1760.75	0.376919
160.062	-83.7867	1759.8	0.375693
160.162	-84.7366	1760.98	0.377317
160.263	-86.0778	1766.78	0.378642
160.363	-87.631	1774.23	0.381393
160.464	-89.2863	1787.44	0.382255
160.564	-90.4076	1790.45	0.384028
160.665	-91.2604	1794.4	0.386133
160.765	-91.4232	1796.13	0.394766
160.866	-92.3228	1808.06	0.401942
160.966	-94.0004	1812.52	0.404196
161.067	-95.3501	1811.55	0.408173
161.167	-96.778	1814.97	0.410394
161.268	-97.5871	1809.33	0.412813
161.368	-98.6294	1810.56	0.413575
161.469	-99.8503	1811.66	0.412962
161.569	-100.878	1801.77	0.414586
161.67	-101.477	1791.77	0.409499
161.77	-102.455	1783.59	0.409399
161.87	-102.821	1777.54	0.409664
161.971	-102.411	1785.04	0.406317
162.071	-102.308	1797.63	0.407096
162.172	-102.638	1799.89	0.404428
162.272	-102.984	1800.2	0.402356
162.373	-103.431	1799.9	0.398926
162.473	-103.428	1782.97	0.399125
162.574	-103.14	1774.96	0.396324
162.674	-103.429	1773.5	0.402373
162.775	-103.725	1770.99	0.395529
162.875	-104.667	1768.7	0.395032
162.976	-105.191	1760	0.399506
163.076	-106.503	1761.51	0.399456
163.177	-107.374	1753.5	0.400964
163.277	-108.235	1755.89	0.402075
163.378	-108.714	1758.24	0.401843
163.478	-109.201	1756.23	0.402555
163.579	-109.97	1760.1	0.402771
163.679	-110.321	1758.69	0.405339
163.78	-110.509	1751.41	0.409863
163.88	-110.23	1753.43	0.40519
163.981	-110.521	1749.05	0.394899
164.081	-110.833	1737.19	0.391966
164.181	-111.793	1737.94	0.393457
164.282	-112.343	1744.74	0.392115
164.382	-112.914	1755.61	0.38953
164.483	-113.841	1757.52	0.386845
164.583	-113.976	1772.01	0.387425
164.684	-114.403	1770.58	0.383431
164.784	-115.033	1768.6	0.381807
164.885	-115.817	1768.4	0.385271
164.985	-116.069	1769.98	0.390508
165.086	-116.208	1777.84	0.387558
165.186	-116.567	1783.37	0.387906
165.287	-116.348	1786.89	0.391734
165.387	-115.919	1781.67	0.399357
165.488	-116.156	1784.53	0.401428
165.588	-116.072	1782.21	0.407593
165.689	-116.283	1781.7	0.400567
165.789	-116.227	1793.8	0.39823
165.89	-115.982	1789.21	0.406434
165.99	-115.675	1786.85	0.4094
166.091	-115.186	1791.09	0.411903
166.191	-114.998	1787.59	0.407312
166.292	-115.314	1786.62	0.404329
166.392	-115.431	1785.52	0.401297
166.493	-115.361	1790.06	0.401131
166.593	-115.756	1780.42	0.391718
166.693	-116.029	1790.6	0.403185
166.794	-115.608	1789.44	0.411306
166.894	-115.305	1784.44	0.407858
166.995	-115.478	1786.75	0.413908
167.095	-115.405	1784.28	0.418399
167.196	-115.668	1783.91	0.42337
167.296	-116.001	1783.07	0.42632
167.397	-116.362	1793.37	0.427115
167.497	-116.397	1794.11	0.428275
167.598	-116.155	1802.32	0.439445
167.698	-117	1808.55	0.435021
167.799	-117.806	1824.68	0.431491
167.899	-118.047	1840.79	0.430182
168	-119.211	1856.34	0.424696
168.1	-119.638	1866.26	0.422657
168.201	-120.394	1873.37	0.423817
168.301	-121.101	1882.73	0.424447
168.402	-121.609	1888.38	0.42516
168.502	-122.698	1901.84	0.420072
168.603	-123.53	1914.44	0.421813
168.703	-124.744	1910.57	0.430546
168.804	-125.721	1920.64	0.430596
168.904	-127.358	1937.98	0.429569
169.004	-128.461	1958.6	0.430994
169.105	-129.263	1967.02	0.435601
169.205	-130.419	1984.58	0.431972
169.306	-131.186	2000.75	0.436231
169.406	-131.718	2005.19	0.437408
169.507	-132.181	2017.4	0.447816
169.607	-133.096	2035.5	0.447683
169.708	-134.198	2041.62	0.441369
169.808	-134.608	2036.98	0.449324
169.909	-134.264	2045.33	0.448644
170.009	-133.97	2053.95	0.449291
170.11	-133.824	2056.92	0.448727
170.21	-134.081	2074.11	0.4505
170.311	-134.047	2072.22	0.44939
170.411	-134.184	2074.7	0.446689
170.512	-134.075	2084.7	0.443838
170.612	-134.825	2088.41	0.440689
170.713	-135.554	2097.55	0.446556
170.813	-136.275	2111.35	0.440937
170.914	-136.905	2117.09	0.449506
171.014	-137.058	2117.15	0.453583
171.115	-137.873	2126.83	0.456599
171.215	-138.444	2122.06	0.457295
171.315	-138.816	2120.2	0.455423
171.416	-139.385	2128.28	0.464322
171.516	-140.044	2136.42	0.461936
171.617	-140.326	2135.34	0.461538
171.717	-140.332	2129.52	0.456433
171.818	-140.63	2124.07	0.452191
171.918	-141.113	2122.59	0.446722
172.019	-141.161	2116.99	0.447335
172.119	-141.607	2122.57	0.452042
172.22	-141.606	2128.53	0.45655
172.32	-141.476	2150.14	0.461837
172.421	-141.2	2159.61	0.461489
172.521	-141.165	2149.96	0.464986
172.622	-141.436	2150.4	0.468765
172.722	-140.557	2159.41	0.476472
172.823	-139.81	2150.79	0.485686
172.923	-138.977	2143.61	0.492664
173.024	-137.947	2136.03	0.486333
173.124	-137.346	2120.76	0.482719
173.225	-136.314	2118.47	0.482653
173.325	-135.041	2123.91	0.480117
173.426	-133.819	2123.22	0.483532
173.526	-132.503	2118.32	0.483217
173.626	-130.772	2115.25	0.480383
173.727	-129.082	2121.56	0.474797
173.827	-128.028	2128.03	0.471847
173.928	-126.778	2132.7	0.465184
174.028	-125.599	2136.31	0.472062
174.129	-124.688	2138.9	0.474317
174.229	-122.797	2135.48	0.470654
174.33	-121.8	2122.94	0.475941
174.43	-120.394	2113.41	0.471267
174.531	-119.166	2122.92	0.467554
174.631	-117.768	2116.23	0.471913
174.732	-116.529	2109.27	0.471764
174.832	-115.337	2101.34	0.475991
174.933	-115.033	2112.93	0.483399
175.033	-115.006	2114.44	0.482272
175.134	-114.529	2124.34	0.479057
175.234	-113.603	2132.76	0.485056
175.335	-113.671	2125.97	0.483432
175.435	-113.125	2123.73	0.488371
175.536	-112.158	2127.62	0.487592
175.636	-110.899	2140.86	0.480399
175.737	-109.252	2141.22	0.481477
175.837	-108.24	2142.27	0.47667
175.937	-106.814	2126.92	0.475245
176.038	-105.709	2130.55	0.47735
176.138	-104.421	2129.96	0.477051
176.239	-103.756	2124.79	0.47677
176.339	-102.428	2125.79	0.46835
176.44	-100.489	2130.11	0.466195
176.54	-98.6656	2141.42	0.472676
176.641	-96.7929	2153.86	0.481907
176.741	-95.2897	2157.68	0.481709
176.842	-94.0233	2164.29	0.484609
176.942	-92.7255	2167.08	0.485835
177.043	-91.6018	2172.76	0.485206
177.143	-90.6517	2189.24	0.485885
177.244	-89.5431	2196.75	0.485885
177.344	-88.5404	2210.45	0.492432
177.445	-87.2277	2223.62	0.491437
177.545	-86.5018	2227.07	0.492763
177.646	-85.9022	2215.43	0.481692
177.746	-85.1596	2223.35	0.4863
177.847	-84.0307	2221.38	0.487029
177.947	-83.5936	2239.96	0.485902
178.048	-82.56	2237.48	0.485968
178.148	-81.8532	2246.33	0.484559
178.249	-81.4789	2254.18	0.485504
178.349	-80.9995	2255.71	0.484311
178.449	-80.6645	2255.74	0.479521
178.55	-80.2326	2245.26	0.475543
178.65	-80.1094	2255.18	0.480432
178.751	-80.0103	2255.49	0.477051
178.851	-79.5451	2252.31	0.478924
178.952	-79.2082	2243.46	0.476769
179.052	-78.8572	2240.53	0.477151
179.153	-78.3335	2228.14	0.480714
179.253	-78.0429	2224.44	0.481377
179.354	-77.3705	2218.62	0.484327
179.454	-77.2279	2205.87	0.491388
179.555	-77.0425	2205.92	0.499227
179.655	-77.1794	2206.3	0.501879
179.756	-76.7423	2203.8	0.505094
179.856	-76.1176	2203.47	0.504846
179.957	-74.8295	2197.88	0.509221
180.057	-73.7256	2194.26	0.507498
180.158	-72.7535	2191.24	0.507332
180.258	-72.2103	2182.78	0.507547
180.359	-71.1963	2187.88	0.50826
180.459	-70.462	2193.39	0.5041
180.56	-69.9689	2196.34	0.502012
180.66	-69.3638	2183.07	0.50352
180.76	-69.3751	2184.09	0.506669
180.861	-68.784	2194.36	0.507266
180.961	-68.7043	2195.37	0.500619
181.062	-68.737	2205.28	0.506752
181.162	-68.8818	2204.26	0.507713
181.263	-68.4095	2205.81	0.504879
181.363	-68.0771	2214.81	0.503553
181.464	-68.7417	2218.5	0.504348
181.564	-69.173	2219.91	0.501746
181.665	-69.5044	2220.57	0.500669
181.765	-69.3151	2222.16	0.493642
181.866	-69.2606	2232.24	0.495034
181.966	-69.3051	2233.34	0.501945
182.067	-69.3367	2237.94	0.494504
182.167	-69.1622	2236.56	0.495564
182.268	-69.1023	2243.01	0.496824
182.368	-68.8009	2239.96	0.498813
182.469	-68.9622	2240.32	0.499227
182.569	-68.4716	2236.54	0.502774
182.67	-68.217	2234.37	0.503851
182.77	-68.1393	2233.98	0.503901
182.871	-67.9513	2236.78	0.499758
182.971	-67.4747	2235.43	0.498282
183.071	-67.28	2238.65	0.499095
183.172	-66.9536	2249.31	0.498846
183.272	-66.6842	2246.22	0.500653
183.373	-66.776	2238.29	0.498746
183.473	-67.0379	2234.72	0.502177
183.574	-67.1898	2242.3	0.497172
183.674	-67.1361	2247.38	0.493095
183.775	-67.1651	2247.58	0.495879
183.875	-67.0452	2237.46	0.49641
183.976	-66.8583	2232.88	0.498647
184.076	-66.4666	2246.37	0.496393
184.177	-66.6624	2248.16	0.494272
184.277	-66.2809	2258.33	0.495763
184.378	-65.9828	2268.76	0.494288
184.478	-65.2254	2279.46	0.490576
184.579	-65.1618	2287.92	0.498067
184.679	-65.2978	2294.83	0.501597
184.78	-64.8211	2308	0.501581
184.88	-64.5487	2309.16	0.502807
184.981	-64.3293	2328.9	0.501216
185.081	-64.1052	2320.06	0.504895
185.182	-63.981	2323.8	0.503918
185.282	-63.4634	2320.83	0.506105
185.382	-62.9188	2320.63	0.51174
185.483	-62.6457	2326.81	0.515685
185.583	-62.0806	2326.19	0.514641
185.684	-61.596	2325.87	0.510332
185.784	-61.108	2329.73	0.512851
185.885	-60.8567	2334.02	0.522364
185.985	-60.0934	2347.64	0.520392
186.086	-59.7959	2351.67	0.522215
186.186	-58.7308	2354.15	0.515569
186.287	-58.1669	2347.85	0.516978
186.387	-57.5657	2351.25	0.513879
186.488	-56.5695	2348.47	0.511956
186.588	-55.847	2337.58	0.503918
186.689	-55.1491	2347.99	0.509155
186.789	-55.0938	2349.88	0.506586
186.89	-54.9663	2358.2	0.50468
186.99	-54.8755	2344.14	0.511757
187.091	-54.6905	2346.72	0.513149
187.191	-54.5264	2338.28	0.525928
187.292	-54.6333	2352.69	0.520956
187.392	-54.7422	2356.75	0.522646
187.493	-54.6597	2357.55	0.524701
187.593	-55.0783	2348.89	0.53395
187.693	-54.7677	2344.58	0.534778
187.794	-54.5279	2335.76	0.539668
187.894	-54.4293	2347.63	0.53574
187.995	-54.1386	2329.38	0.533469
188.095	-53.1877	2311.96	0.525132
188.196	-52.5496	2308.79	0.521055
188.296	-51.5496	2304.18	0.522464
188.397	-50.4392	2305.45	0.518337
188.497	-48.8381	2299.91	0.510133
188.598	-47.7052	2308.62	0.506984
188.698	-46.6067	2300.58	0.509934
188.799	-45.3601	2289.43	0.510995
188.899	-44.6012	2278.33	0.511127
189	-43.94	2272.5	0.508906
189.1	-42.9017	2266.81	0.521337
189.201	-41.6452	2261.52	0.525911
189.301	-40.8304	2252.61	0.526872
189.402	-40.0607	2245.43	0.538226
189.502	-38.9817	2253.19	0.55001
189.603	-37.4139	2262.7	0.552927
189.703	-35.5322	2268.56	0.549861
189.804	-34.3174	2277.99	0.554435
189.904	-33.4757	2266.64	0.559772
190.004	-32.9129	2291.43	0.564893
190.105	-32.6882	2299.47	0.563087
190.205	-32.0485	2301.18	0.558446
190.306	-31.5903	2296.61	0.559225
190.406	-30.9325	2284.82	0.558081
190.507	-30.5585	2289.16	0.556192
190.607	-30.3161	2281.14	0.558926
190.708	-29.6021	2288.56	0.561529
190.808	-28.7535	2290.93	0.560567
190.909	-27.8342	2288.03	0.558164
191.009	-27.3692	2295.52	0.558462
191.11	-25.9617	2303.12	0.55881
191.21	-25.191	2317.34	0.562258
191.311	-24.6205	2323.08	0.568987
191.411	-24.4396	2328.53	0.570213
191.512	-23.6714	2316.97	0.571208
191.612	-22.7218	2308.08	0.569235
191.713	-22.1588	2307.66	0.574323
191.813	-21.5607	2305.99	0.571224
191.914	-20.4489	2306.59	0.573859
192.014	-19.2679	2293.79	0.568556
192.115	-18.475	2287.73	0.571174
192.215	-17.79	2286.39	0.573462
192.316	-16.8859	2294.82	0.568059
192.416	-16.1844	2297.17	0.560882
192.516	-15.3409	2294.28	0.55944
192.617	-14.1299	2303.94	0.563401
192.717	-13.6834	2299.72	0.555413
192.818	-12.7984	2305.44	0.557087
192.918	-12.1439	2318.94	0.552148
193.019	-11.5933	2325.96	0.544772
193.119	-11.5783	2330.13	0.543712
193.22	-11.2522	2330.29	0.541027
193.32	-11.2142	2331.75	0.543894
193.421	-11.1345	2331.01	0.548551
193.521	-11.95	2330.24	0.550722
193.622	-11.9713	2334.25	0.546562
193.722	-12.2181	2335.87	0.551186
193.823	-11.9561	2337.74	0.552148
193.923	-11.4804	2352.94	0.553805
194.024	-11.0587	2366.78	0.561661
194.124	-11.1248	2371.77	0.562026
194.225	-10.7112	2378.55	0.563252
194.325	-10.1083	2378.38	0.554601
194.426	-9.47814	2377.1	0.556341
194.526	-9.14924	2379	0.560236
194.627	-8.86059	2371.97	0.563385
194.727	-8.62707	2367.77	0.567015
194.827	-8.17394	2364.99	0.56839
194.928	-7.47281	2356.55	0.570959
195.028	-6.47771	2348.95	0.574075
195.129	-5.21226	2348.53	0.571009
195.229	-4.71145	2339.11	0.572749
195.33	-4.24391	2339.22	0.573926
195.43	-4.01521	2352.49	0.572036
195.531	-2.70786	2358.95	0.570876
195.631	-1.40355	2355.32	0.567992
195.732	-0.0361587	2352.8	0.569832
195.832	0.89736	2356.93	0.569517
195.933	2.0881	2344.36	0.566153
196.033	2.61845	2335.07	0.56476
196.134	3.14114	2337.1	0.569335
196.234	3.43589	2334.99	0.571539
196.335	4.66063	2335.05	0.580787
196.435	6.27046	2336.17	0.582561
196.536	7.50297	2324.3	0.581616
196.636	9.08439	2323.7	0.583406
196.737	10.6387	2323.68	0.576064
196.837	12.0203	2316.99	0.578301
196.938	12.7287	2318.12	0.582345
197.038	13.6725	2314.25	0.58866
197.138	14.9671	2316.47	0.58334
197.239	16.0898	2320.48	0.581003
197.339	17.3785	2311.21	0.576263
197.44	18.9472	2303.4	0.576213
197.54	20.0203	2301.05	0.578252
197.641	21.1431	2306.26	0.579113
197.741	22.3825	2310.63	0.58682
197.842	23.4626	2309.09	0.587765
197.942	25.83	2307.06	0.59267
198.043	27.4371	2296.75	0.590301
198.143	29.3721	2292.12	0.594527
198.244	31.2387	2275.92	0.595157
198.344	32.6629	2266.93	0.593665
198.445	33.5968	2267.19	0.593798
198.545	35.5285	2271.46	0.60051
198.646	36.2527	2276.04	0.607852
198.746	36.9914	2274.64	0.607553
198.847	37.8446	2275.75	0.604885
198.947	38.5304	2266.42	0.60762
199.048	39.8017	2266.05	0.60752
199.148	40.5852	2251.37	0.610288
199.249	41.3987	2245.64	0.609095
199.349	42.1029	2244.05	0.614962
199.449	42.6852	2235.07	0.616155
199.55	42.6322	2239.35	0.608631
199.65	43.03	2236.06	0.604951
199.751	43.7969	2224.55	0.604637
199.851	43.7346	2217.53	0.605714
199.952	44.3038	2224.62	0.603791
200.052	45.1171	2224.24	0.601736
200.153	45.7998	2222.85	0.600692
200.253	46.8161	2228.52	0.612111
200.354	47.8274	2233.71	0.605813
200.454	49.083	2225.29	0.606692
200.555	49.6498	2223.27	0.610371
200.655	50.062	2213.94	0.60641
200.756	50.1486	2213.97	0.60515
200.856	50.8004	2213.06	0.606161
200.957	51.01	2215.22	0.60288
201.057	51.6849	2217.64	0.612956
201.158	52.1275	2224.96	0.617414
201.258	52.522	2230.99	0.612708
201.359	52.6201	2224.33	0.624359
201.459	52.6783	2222.85	0.624127
201.56	52.6281	2217.32	0.626016
201.66	52.2574	2209.58	0.630391
201.76	52.2222	2210.14	0.636656
201.861	51.9256	2218.11	0.638927
201.961	52.2071	2204.95	0.645821
202.062	52.1335	2208.65	0.647163
202.162	51.4809	2215.62	0.649799
202.263	50.8335	2218.73	0.652633
202.363	50.182	2225.29	0.653113
202.464	49.633	2234.96	0.655815
202.564	49.5103	2242.85	0.657024
202.665	49.1289	2252.68	0.660488
202.765	48.8632	2260.98	0.653097
202.866	48.1456	2272.44	0.656958
202.966	46.1033	2271.58	0.656113
203.067	45.2405	2274.43	0.650594
203.167	43.7058	2285.36	0.646948
203.268	42.8537	2281.5	0.649053
203.368	42.0482	2290.91	0.650229
203.469	41.7103	2303.49	0.654058
203.569	40.9571	2305.1	0.652102
203.67	41.295	2315.37	0.651274
203.77	41.6062	2320.23	0.659974
203.871	42.0655	2313.37	0.658135
203.971	42.6686	2322.23	0.659046
204.071	43.1729	2326.62	0.659925
204.172	43.8807	2315.03	0.661831
204.272	44.1889	2328.01	0.65961
204.373	44.546	2325.44	0.659477
204.473	45.4279	2326.52	0.654853
204.574	46.6921	2322.01	0.655781
204.674	47.6164	2317.85	0.655566
204.775	48.7143	2313.19	0.654074
204.875	49.915	2296.45	0.652334
204.976	51.1008	2299.86	0.647843
205.076	51.4599	2291.09	0.648092
205.177	51.9528	2283.27	0.652981
205.277	51.9121	2282.89	0.656345
205.378	52.0302	2284.02	0.657455
205.478	52.1398	2271.8	0.663819
205.579	52.0317	2268.15	0.663504
205.679	51.8402	2264.38	0.670034
205.78	51.88	2261.27	0.673084
205.88	51.7204	2263.11	0.678453
205.981	51.6976	2257.89	0.68142
206.081	52.169	2256.62	0.679928
206.182	52.2374	2255.82	0.671808
206.282	52.8593	2240.39	0.672073
206.383	53.2646	2233.29	0.671692
206.483	53.1408	2225.38	0.668526
206.583	53.5284	2219.84	0.670382
206.684	54.0047	2220.97	0.662195
206.784	54.3203	2220.9	0.661565
206.885	54.9411	2226.35	0.66067
206.985	55.5187	2222.46	0.654538
207.086	56.3896	2227.09	0.660008
207.186	57.7094	2224.6	0.664714
207.287	59.1673	2214.68	0.664714
207.387	60.4481	2208.56	0.665957
207.488	61.0632	2216.73	0.665278
207.588	61.9125	2212.41	0.666488
207.689	62.9821	2215.02	0.671808
207.789	64.2215	2216.93	0.6643
207.89	65.3724	2217.92	0.66614
207.99	67.2123	2218.56	0.673117
208.091	68.452	2208.4	0.672056
208.191	70.0557	2209.9	0.675371
208.292	71.0555	2215.55	0.673183
208.392	72.4447	2213.16	0.671559
208.493	73.378	2210.84	0.673448
208.593	74.6052	2212.86	0.66725
208.694	76.2403	2211.72	0.664416
208.794	77.441	2205.73	0.67078
208.894	78.1994	2206.54	0.66841
208.995	78.499	2213.27	0.665444
209.095	78.3237	2205.16	0.662063
209.196	78.4589	2200.4	0.662527
209.296	78.6894	2204.92	0.663156
209.397	78.5833	2202.04	0.659162
209.497	78.3402	2197.49	0.658118
209.598	77.905	2206.12	0.657787
209.698	77.4202	2190.25	0.655218
209.799	76.7464	2191.49	0.649417
209.899	76.1306	2186.96	0.645026
210	75.3104	2191.06	0.65434
210.1	74.8433	2197.14	0.657787
210.201	74.8879	2195.13	0.649517
210.301	74.7974	2183.91	0.645904
210.402	74.5071	2193.96	0.646534
210.502	73.9215	2195.6	0.644412
210.603	73.2688	2202.15	0.652981
210.703	72.5333	2193.01	0.660637
210.804	71.7192	2192.74	0.665311
210.904	71.4125	2194.25	0.671211
211.005	70.7343	2184.15	0.662692
211.105	70.3135	2187.42	0.664383
211.205	70.1657	2192.06	0.662311
211.306	70.1622	2187.84	0.666587
211.406	70.4413	2196.53	0.663455
211.507	70.6217	2192.26	0.662974
211.607	70.6324	2187.79	0.659212
211.708	70.716	2196.01	0.655831
211.808	70.9027	2198	0.656908
211.909	70.8954	2201.3	0.657406
212.009	70.6757	2198.66	0.655351
212.11	70.4275	2192.99	0.648572
212.21	69.7718	2191.29	0.655516
212.311	69.6367	2190.93	0.656643
212.411	69.3356	2180.98	0.660637
212.512	69.605	2187.36	0.666123
212.612	69.2139	2177.5	0.660041
212.713	68.7682	2186	0.663654
212.813	68.167	2180.93	0.65956
212.914	67.8655	2170.84	0.655964
213.014	67.2374	2168.52	0.65487
213.115	66.4513	2166.08	0.661831
213.215	65.9694	2157.4	0.658035
213.316	65.5699	2163.76	0.656345
213.416	65.1807	2147.32	0.654058
213.516	64.7029	2137.92	0.652865
213.617	64.5477	2126.77	0.661665
213.717	63.7231	2118.37	0.655699
213.818	63.2162	2103.94	0.658599
213.918	62.3474	2089.29	0.663538
214.019	61.967	2083.83	0.668278
214.119	62.259	2077.91	0.662295
214.22	62.6468	2072.8	0.665858
214.32	63.0742	2069.19	0.668443
214.421	63.6862	2066.97	0.674078
214.521	64.0333	2059.55	0.668692
214.622	63.9926	2051.99	0.661913
214.722	64.1829	2039.17	0.665908
214.823	64.4481	2036.1	0.664366
214.923	65.0406	2025.99	0.657389
215.024	65.2747	2021.74	0.659079
215.124	65.5456	2007.6	0.661101
215.225	65.3338	1994.9	0.657472
215.325	65.543	1980.78	0.650843
215.426	65.7912	1973.75	0.650395
215.526	65.665	1972.4	0.656245
215.627	65.9614	1966.78	0.659096
215.727	66.7594	1959.17	0.65961
215.827	67.2163	1951.11	0.662974
215.928	66.7727	1946.48	0.662792
216.028	67.2562	1927.21	0.663422
216.129	66.5781	1919.26	0.667416
216.229	65.9342	1919.62	0.670962
216.33	65.2283	1909.27	0.670797
216.43	64.456	1896.08	0.668244
216.531	63.7163	1882.87	0.665013
216.631	63.4566	1880.12	0.669636
216.732	62.9015	1876.2	0.665162
216.832	61.8516	1873.1	0.658251
216.933	61.3768	1879.01	0.663654
217.033	60.3532	1887.1	0.655566
217.134	59.5396	1894.31	0.649948
217.234	60.1109	1902.92	0.65129
217.335	59.6783	1898.73	0.652865
217.435	59.3484	1894.16	0.654588
217.536	58.7224	1895.07	0.652715
217.636	58.6711	1894.72	0.649401
217.737	58.4453	1893.11	0.651622
217.837	57.784	1900.61	0.652881
217.938	57.2041	1909.14	0.653743
218.038	56.5408	1914.2	0.656129
218.138	56.622	1917.98	0.657787
218.239	56.8762	1915.35	0.664333
218.339	56.788	1924.21	0.668675
218.44	56.5925	1930.85	0.673332
218.54	56.5606	1927.41	0.674724
218.641	55.7602	1920.77	0.678105
218.741	54.9333	1925.63	0.678354
218.842	53.9041	1919.91	0.681602
218.942	52.627	1913.11	0.68616
219.043	51.6507	1890.97	0.694894
219.143	50.6731	1882.69	0.70265
219.244	49.1563	1868.69	0.701573
219.344	47.263	1868.7	0.704142
219.445	45.253	1870.16	0.694314
219.545	44.0126	1860.36	0.70207
219.646	43.3242	1851.79	0.705534
219.746	42.2618	1849.81	0.704108
219.847	40.4349	1836.87	0.704788
219.947	38.7122	1817.36	0.700976
220.048	37.369	1805.32	0.701357
220.148	36.3757	1794.94	0.693883
220.249	34.7451	1776.85	0.692922
220.349	34.0827	1757.52	0.692043
220.45	32.807	1741.44	0.698722
220.55	31.7807	1728.14	0.698159
220.65	30.4805	1720.49	0.691612
220.751	29.0505	1705.69	0.69612
220.851	28.1162	1697.5	0.702468
220.952	27.68	1685.45	0.699485
221.052	26.224	1693.11	0.693121
221.153	25.8287	1690.77	0.700346
221.253	25.7507	1692.43	0.700015
221.354	24.8165	1685.84	0.698208
221.454	23.4721	1684.22	0.699485
221.555	22.3554	1683.62	0.700993
221.655	21.4988	1692.16	0.703429
221.756	20.9203	1686.92	0.706992
221.856	20.4649	1678.05	0.703098
221.957	19.7235	1671.08	0.70565
222.057	18.9398	1671.24	0.705865
222.158	18.2607	1666.35	0.702766
222.258	16.4845	1669.63	0.695722
222.359	15.1613	1675.48	0.695905
222.459	13.859	1681.87	0.69549
222.56	12.3943	1688.61	0.688082
222.66	11.5752	1695.69	0.6849
222.761	10.7125	1693.49	0.675321
222.861	10.1585	1697.14	0.675835
222.961	9.58367	1703.19	0.667548
223.062	8.78781	1695.91	0.668609
223.162	7.87621	1685.32	0.666819
223.263	6.2868	1682.16	0.668791
223.363	4.99909	1673.67	0.664979
223.464	3.70016	1674.27	0.659643
223.564	2.21817	1662.66	0.663654
223.665	1.07595	1653.59	0.667035
223.765	-0.430972	1654.64	0.667167
223.866	-1.76219	1650.03	0.66251
223.966	-2.06493	1657.22	0.666421
224.067	-3.48506	1655.57	0.665444
224.167	-5.10408	1665.58	0.660571
224.268	-6.4373	1665.01	0.657986
224.368	-7.08372	1664.83	0.663455
224.469	-7.70513	1664.85	0.671526
224.569	-9.14256	1667.19	0.667598
224.67	-10.3595	1669.61	0.669703
224.77	-11.0154	1668.15	0.674874
224.871	-12.066	1668.08	0.675371
224.971	-13.0328	1662.2	0.675752
225.072	-14.1486	1655.87	0.681884
225.172	-15.4775	1665.06	0.687237
225.272	-15.6594	1658.77	0.691844
225.373	-17.3867	1669.76	0.684387
225.473	-18.1791	1668.82	0.673365
225.574	-18.6798	1673.29	0.675205
225.674	-18.7788	1670.82	0.671228
225.775	-19.2709	1670.46	0.66836
225.875	-19.8968	1672.61	0.669288
225.976	-20.73	1673.66	0.66899
226.076	-21.1411	1672.89	0.65951
226.177	-22.0531	1663.4	0.655201
226.277	-22.8823	1663.94	0.656229
226.378	-23.5247	1665.03	0.660588
226.478	-24.0366	1658.83	0.662543
226.579	-24.7002	1650.67	0.661847
226.679	-25.3773	1639.37	0.663388
226.78	-26.5357	1638.21	0.66662
226.88	-27.2935	1637.38	0.672852
226.981	-28.7993	1637.27	0.670664
227.081	-29.6835	1640.8	0.667813
227.182	-30.6978	1640	0.673167
227.282	-32.5902	1644.4	0.673001
227.383	-33.7756	1638.05	0.673747
227.483	-34.389	1632.32	0.671377
227.583	-34.9515	1635.28	0.668427
227.684	-35.8982	1638.88	0.669189
227.784	-36.9147	1639.39	0.667383
227.885	-38.1741	1645.31	0.662427
227.985	-39.4347	1648.24	0.669869
228.086	-40.1869	1656.93	0.680111
228.186	-41.7209	1664.65	0.678271
228.287	-42.6621	1670.48	0.670233
228.387	-43.2602	1670.75	0.675172
228.488	-44.1783	1673.5	0.680194
228.588	-44.7937	1687.27	0.678404
228.689	-45.4791	1693.57	0.675023
228.789	-46.0644	1699.87	0.671924
228.89	-46.3018	1700.24	0.666405
228.99	-47.0398	1701.46	0.659776
229.091	-47.2455	1705.02	0.652682
229.191	-47.9506	1702.38	0.649616
229.292	-48.761	1701.86	0.65434
229.392	-49.6322	1700.33	0.648009
229.493	-50.1534	1696.06	0.645142
229.593	-50.2581	1692.37	0.645705
229.694	-50.6708	1681.59	0.649782
229.794	-51.4757	1682.73	0.648556
229.894	-51.7832	1681.05	0.65018
229.995	-52.1271	1675.47	0.651224
230.095	-52.8331	1667.84	0.652865
230.196	-53.5668	1664.25	0.654555
230.296	-54.8506	1658.58	0.651655
230.397	-55.3957	1663.41	0.647064
230.497	-55.4671	1658.5	0.652334
230.598	-55.7764	1650.35	0.655218
230.698	-56.3817	1643.58	0.651025
230.799	-57.3214	1641.17	0.656942
230.899	-57.773	1637.54	0.65772
231	-58.1569	1639.68	0.656743
231.1	-58.1433	1643.18	0.660786
231.201	-57.7468	1646.54	0.658069
231.301	-57.9459	1649.99	0.661615
231.402	-57.9754	1657.7	0.664913
231.502	-57.8863	1663.54	0.661599
231.603	-57.6206	1665.1	0.663422
231.703	-58.5286	1668.19	0.663156
231.804	-59.0557	1656.9	0.658814
231.904	-59.1267	1656.51	0.662013
232.005	-58.4462	1649.57	0.661184
232.105	-57.8507	1649.09	0.656129
232.205	-57.7732	1648.3	0.660604
232.306	-56.7069	1643.44	0.65777
232.406	-56.5855	1632.59	0.659676
232.507	-56.9507	1629.76	0.666239
232.607	-57.2604	1624.98	0.662212
232.708	-58.1031	1621.55	0.658102
232.808	-58.9444	1617.53	0.658135
232.909	-59.3566	1616.56	0.655135
233.009	-59.8876	1615.66	0.657406
233.11	-61.0666	1609.83	0.661897
233.21	-61.8639	1610.5	0.659941
233.311	-62.9223	1612.86	0.659278
233.411	-64.3734	1603.01	0.654605
233.512	-64.8694	1604.03	0.649815
233.612	-65.7318	1606.02	0.647909
233.713	-65.9784	1606.52	0.649997
233.813	-65.8637	1619.26	0.651257
233.914	-66.7648	1623.49	0.647926
234.014	-67.7357	1630.42	0.645871
234.115	-67.8743	1632.5	0.63949
234.215	-67.6544	1633.96	0.636374
234.316	-66.9135	1637.44	0.634899
234.416	-66.76	1634.08	0.638645
234.517	-66.9986	1634.61	0.632828
234.617	-67.4537	1634.94	0.636557
234.717	-67.4691	1644.84	0.636374
234.818	-67.6354	1647	0.64597
234.918	-67.7377	1647.93	0.647992
235.019	-67.5419	1643.49	0.6555
235.119	-67.2724	1643.62	0.656212
235.22	-67.5321	1634.7	0.659726
235.32	-67.1	1638.14	0.661184
235.421	-67.0428	1644.97	0.65487
235.521	-67.4999	1654.32	0.65966
235.622	-68.1226	1663.74	0.663687
235.722	-68.7372	1678.98	0.666388
235.823	-68.5227	1681.99	0.654406
235.923	-69.2046	1683.87	0.658698
236.024	-69.4391	1693.75	0.657588
236.124	-70.4006	1704.77	0.660206
236.225	-71.9144	1712.37	0.662328
236.325	-73.0134	1711.29	0.668195
236.426	-74.0036	1719.36	0.675719
236.526	-75.2004	1731.33	0.671344
236.627	-76.021	1735.55	0.664515
236.727	-76.595	1739.48	0.668012
236.828	-76.7345	1748.62	0.671609
236.928	-77.714	1761.67	0.67146
237.028	-79.3064	1771.39	0.663339
237.129	-81.2357	1778.63	0.663107
237.229	-82.4753	1784.19	0.663902
237.33	-83.7713	1775.11	0.658317
237.43	-84.4958	1786.79	0.659262
237.531	-84.9813	1794.87	0.6673
237.631	-85.7688	1804.03	0.666372
237.732	-86.8673	1810.09	0.661184
237.832	-87.6633	1816.91	0.66319
237.933	-88.1495	1826.85	0.666686
238.033	-88.5857	1833.65	0.673813
238.134	-89.0154	1846.92	0.678652
238.234	-89.009	1859.46	0.678122
238.335	-89.1451	1879.05	0.683922
238.435	-88.9716	1898.65	0.683044
238.536	-89.6526	1911.25	0.681271
238.636	-89.6773	1920.71	0.690635
238.737	-90.8445	1930.86	0.697463
238.837	-92.1154	1945.31	0.699998
238.938	-92.3219	1948.58	0.695126
239.038	-93.2729	1964.84	0.694993
239.139	-94.7607	1986.58	0.690717
239.239	-96.2284	2024.86	0.690585
239.339	-98.1155	2046.18	0.690171
239.44	-99.946	2059.33	0.690601
239.54	-101.432	2066.08	0.690916
239.641	-103.274	2079.38	0.694993
239.741	-105.01	2090.99	0.689508
239.842	-106.73	2099.19	0.68843
239.942	-107.802	2107.42	0.690452
240.043	-109.817	2115.94	0.692623
240.143	-111.363	2126.02	0.694148
240.244	-112.549	2120.99	0.699253
240.344	-113.858	2123.66	0.700214
240.445	-114.46	2127.06	0.6967
240.545	-115.566	2134.27	0.695308
240.646	-116.359	2154.28	0.688795
240.746	-117.26	2159.91	0.686226
240.847	-118.415	2158.36	0.686508
240.947	-119.678	2170.16	0.688215
241.048	-120.732	2171.32	0.686806
241.148	-121.377	2171.3	0.686077
241.249	-121.516	2159.81	0.682133
241.349	-122.134	2160.65	0.681768
241.45	-122.938	2161.37	0.684154
241.55	-122.849	2167.45	0.685696
241.65	-123.748	2161.92	0.684884
241.751	-124.722	2165.1	0.6908
241.851	-125.441	2173.21	0.689325
241.952	-126.092	2179.59	0.689889
242.052	-126.348	2188.6	0.686823
242.153	-126.443	2182.57	0.687287
242.253	-126.758	2189.31	0.686077
242.354	-127.408	2202.95	0.68621
242.454	-127.247	2204.25	0.68669
242.555	-127.858	2202.37	0.687569
242.655	-127.785	2201.04	0.690204
242.756	-127.791	2211.6	0.691646
242.856	-127.822	2224.84	0.692574
242.957	-127.891	2228.88	0.689574
243.057	-127.553	2232.13	0.689491
243.158	-127.148	2242.64	0.690618
243.258	-126.752	2246.96	0.691546
243.359	-126.668	2259.82	0.695242
243.459	-126.63	2265.27	0.696584
243.56	-126.906	2262.4	0.696584
243.66	-127.124	2271.68	0.69491
243.761	-126.762	2269.16	0.693833
243.861	-126.612	2272.33	0.693717
243.961	-126.672	2274.88	0.694844
244.062	-126.145	2266.55	0.695971
244.162	-125.342	2271.13	0.695573
244.263	-124.904	2278.91	0.693419
244.363	-124.224	2276.13	0.687651
244.464	-123.609	2275.68	0.689789
244.564	-123.394	2273.78	0.694247
244.665	-122.885	2267.36	0.702882
244.765	-122.608	2264.02	0.701821
244.866	-122.2	2254.48	0.70081
244.966	-121.667	2250.97	0.702683
245.067	-121.422	2253.59	0.705981
245.167	-121.171	2239.94	0.708086
245.268	-120.952	2236.08	0.709478
245.368	-120.805	2232.8	0.711235
245.469	-121.412	2234.93	0.707738
245.569	-121.594	2231.84	0.707953
245.67	-121.446	2224.74	0.697131
245.77	-121.156	2226.82	0.696634
245.871	-120.541	2224.37	0.696667
245.971	-119.597	2226.34	0.6909
246.072	-119.152	2238.37	0.68969
246.172	-119.087	2227.54	0.686889
246.272	-118.983	2216.67	0.687602
246.373	-118.53	2216.95	0.68727
246.473	-118.221	2227.19	0.688696
246.574	-118.259	2237.06	0.687403
246.674	-117.903	2235.67	0.687519
246.775	-117.24	2227.21	0.691082
246.875	-117.213	2225.27	0.689126
246.976	-117.067	2225.75	0.692889
247.076	-116.334	2221.87	0.693667
247.177	-115.842	2226.5	0.69622
247.277	-115.475	2226.84	0.698822
247.378	-114.762	2228.18	0.699799
247.478	-114.9	2218.86	0.699998
247.579	-115.085	2229.48	0.694032
247.679	-115.182	2230.75	0.691181
247.78	-114.92	2216.7	0.691844
247.88	-114.868	2214.48	0.695772
247.981	-115.394	2210.88	0.696684
248.081	-115.952	2218.86	0.694745
248.182	-115.995	2219.39	0.696153
248.282	-116.544	2223.16	0.692192
248.383	-116.61	2219.13	0.688381
248.483	-117.382	2210.52	0.688016
248.584	-117.276	2207.62	0.692209
248.684	-117.955	2214.62	0.696286
248.784	-118.824	2223.53	0.695805
248.885	-119.239	2231.61	0.690386
248.985	-119.706	2234.77	0.691712
249.086	-119.897	2243.7	0.696518
249.186	-120.469	2240.35	0.69549
249.287	-120.469	2249.72	0.695988
249.387	-121.035	2247.56	0.6997
249.488	-121.295	2255.99	0.699833
249.588	-121.432	2265.69	0.699269
249.689	-121.278	2265.29	0.699551
249.789	-121.378	2284.41	0.699286
249.89	-121.694	2299.77	0.6997
249.99	-122.539	2310.11	0.695789
250.091	-122.084	2302.45	0.692159
250.191	-122.607	2309.22	0.691878
250.292	-122.781	2316.35	0.693137
250.392	-123.266	2318.93	0.694662
250.493	-123.522	2322.21	0.693518
250.593	-124.404	2324.62	0.692772
250.694	-125.673	2322.97	0.695076
250.794	-126.913	2329.9	0.694728
250.895	-128.362	2334.29	0.696452
250.995	-129.785	2334.25	0.702865
251.095	-131.169	2332.28	0.706727
251.196	-132.006	2339.83	0.706843
251.296	-132.535	2337.85	0.708567
251.397	-132.751	2346.48	0.706412
251.497	-132.63	2348.02	0.707556
251.598	-133.39	2333.31	0.708285
251.698	-133.254	2335.06	0.708865
251.799	-133.916	2325.82	0.708086
251.899	-134.432	2312.79	0.709428
252	-134.758	2297.84	0.710124
252.1	-135.434	2292.81	0.708517
252.201	-135.739	2290.06	0.716091
252.301	-135.69	2287.49	0.717715
252.402	-135.925	2287.22	0.727493
252.502	-136.613	2287.84	0.731354
252.603	-136.079	2276.46	0.734454
252.703	-135.564	2271.08	0.734271
252.804	-135.114	2249.14	0.740039
252.904	-134.292	2238.9	0.741679
253.005	-133.643	2230.66	0.737486
253.105	-132.541	2217.09	0.73684
253.206	-132.346	2206.42	0.737652
253.306	-131.805	2197.83	0.738995
253.406	-132.137	2185.92	0.732631
253.507	-131.742	2181.04	0.731471
253.607	-132.012	2181.2	0.731736
253.708	-131.492	2185.64	0.735664
253.808	-130.832	2185.48	0.730393
253.909	-130.01	2187.3	0.731122
254.009	-129.03	2203.75	0.732051
254.11	-128.178	2203.93	0.735249
254.21	-127.144	2209.73	0.729382
254.311	-126.701	2210.98	0.727791
254.411	-125.602	2207.77	0.728703
254.512	-124.51	2209.84	0.728869
254.612	-123.193	2210.3	0.73278
254.713	-122.284	2218.48	0.73326
254.813	-121.162	2227.26	0.73984
254.914	-120.29	2236.11	0.741961
255.014	-118.788	2234.85	0.744613
255.115	-118.097	2243.43	0.745458
255.215	-116.821	2254.17	0.74579
255.316	-115.522	2258.54	0.748375
255.416	-114.359	2268.64	0.751391
255.517	-112.802	2265.4	0.751375
255.617	-110.513	2257.86	0.749552
255.717	-108.37	2250.27	0.750414
255.818	-106.583	2262.44	0.746022
255.918	-104.56	2262.88	0.745392
256.019	-103.081	2258.27	0.749469
256.119	-101.2	2263.33	0.749684
256.22	-99.4804	2255.38	0.749452
256.32	-98.8582	2252.79	0.748292
256.421	-98.4068	2256.53	0.747828
256.521	-98.0088	2258.11	0.749485
256.622	-96.9975	2268.48	0.749386
256.722	-96.7599	2273.27	0.747182
256.823	-95.5941	2276.37	0.750281
256.923	-94.2488	2271.96	0.753794
257.024	-93.1191	2278.38	0.736857
257.124	-91.9773	2288.4	0.736542
257.225	-90.2372	2286.94	0.738083
257.325	-89.5807	2279.92	0.737139
257.426	-88.6028	2274.8	0.731371
257.526	-87.477	2278.74	0.734338
257.627	-86.7545	2293.54	0.736774
257.727	-86.4326	2290.06	0.739873
257.828	-85.3823	2283.16	0.73805
257.928	-85.0431	2279.38	0.735796
258.028	-84.2573	2273.45	0.751242
258.129	-84.0476	2261.01	0.749966
258.229	-83.4941	2266.47	0.749204
258.33	-83.0795	2262.68	0.759396
258.43	-81.9317	2254.07	0.768544
258.531	-81.1868	2245.1	0.768826
258.631	-79.9946	2242.86	0.771958
258.732	-79.2796	2234.09	0.771411
258.832	-78.5173	2235.31	0.775206
258.933	-77.9104	2231.57	0.777808
259.033	-77.4227	2235.12	0.778306
259.134	-77.0955	2217.96	0.782697
259.234	-76.8151	2213.7	0.788763
259.335	-76.0577	2218.17	0.782383
259.435	-75.7142	2205.75	0.785266
259.536	-75.1468	2210.74	0.785134
259.636	-75.1015	2200.94	0.786343
259.737	-74.8488	2205.78	0.786493
259.837	-75.2831	2209.7	0.789923
259.938	-74.602	2217.59	0.787735
260.038	-74.7452	2218.28	0.775024
260.139	-74.3105	2230.26	0.775471
260.239	-73.9423	2232.6	0.777112
260.34	-73.2039	2240.79	0.782134
260.44	-72.0729	2246.85	0.777924
260.54	-71.6283	2250.12	0.779996
260.641	-70.9337	2247.28	0.780029
260.741	-70.0707	2256.01	0.777593
260.842	-69.3104	2260.12	0.772024
260.942	-68.5449	2261.9	0.776781
261.043	-67.6921	2264.47	0.788813
261.143	-66.6608	2270.6	0.787586
261.244	-65.5026	2272.55	0.784719
261.344	-63.7391	2273.87	0.78515
261.445	-62.3285	2290.03	0.784471
261.545	-61.2493	2281.28	0.78452
261.646	-60.1206	2286.09	0.785299
261.746	-58.8954	2287.26	0.788432
261.847	-57.8005	2286.95	0.794978
261.947	-57.2242	2286.19	0.790304
262.048	-56.7726	2292.83	0.792409
262.148	-55.6333	2276.59	0.795011
262.249	-54.8379	2272.03	0.798856
262.349	-53.862	2274.57	0.793702
262.45	-53.0924	2284.71	0.796585
262.55	-51.7941	2286.12	0.796801
262.651	-50.8209	2291.97	0.797265
262.751	-49.706	2293.87	0.796121
262.851	-49.0711	2297.36	0.787354
262.952	-48.3407	2313.59	0.785316
263.052	-47.7415	2309.64	0.78752
263.153	-47.0872	2323.59	0.783178
263.253	-46.5441	2319.39	0.777145
263.354	-45.9332	2318.83	0.777908
263.454	-45.3945	2319.87	0.777079
263.555	-44.5362	2334.15	0.77335
263.655	-43.6631	2338.61	0.768726
263.756	-42.1933	2339.9	0.771179
263.856	-40.5163	2333.25	0.780725
263.957	-39.0075	2337.91	0.779333
264.057	-37.628	2337.31	0.77403
264.158	-36.36	2342.19	0.779283
264.258	-35.0303	2350.99	0.784123
264.359	-34.0101	2349.16	0.785829
264.459	-32.5451	2346.52	0.786923
264.56	-31.4928	2342.32	0.789393
264.66	-30.4349	2342.39	0.787304
264.761	-29.3052	2342	0.790718
264.861	-27.5362	2345.02	0.78346
264.962	-26.5716	2343.91	0.789194
265.062	-25.7541	2347.3	0.787851
265.162	-24.9561	2341.13	0.782946
265.263	-23.9024	2346.22	0.778803
265.363	-23.3228	2354.16	0.77456
265.464	-23.0805	2356.3	0.771792
265.564	-22.464	2352.91	0.776483
265.665	-22.0518	2350.92	0.778504
265.765	-21.5979	2357.95	0.770798
265.866	-20.9664	2362.09	0.776367
265.966	-20.4969	2359.74	0.773052
266.067	-19.7761	2363.59	0.772903
266.167	-19.3607	2381.68	0.775389
266.268	-19.0517	2381.75	0.777609
266.368	-18.4669	2382.4	0.779002
266.469	-17.5971	2383.55	0.77746
266.569	-15.8678	2398.69	0.776234
266.67	-14.4056	2398.42	0.774195
266.77	-13.2039	2395.41	0.777858
266.871	-12.3767	2383.06	0.773549
266.971	-11.4801	2382.47	0.772853
267.072	-10.3982	2377.61	0.778405
267.172	-9.87279	2379.22	0.783244
267.273	-9.29084	2375.81	0.784288
267.373	-8.42155	2378.47	0.789194
267.473	-7.63326	2378.94	0.792575
267.574	-7.56426	2378.45	0.790934
267.674	-7.10669	2381.91	0.794016
267.775	-6.80088	2389.3	0.795359
[truncated: 3,110 more rows]
