# Supplementary material for: Human kinesin-5 KIF11 drives the helical motion of anti-parallel and parallel microtubules around each other
Source: EMBO J. 2024 Feb 29;43(7):1244–56. doi: 10.1038/s44318-024-00048-x (PMC10987665; doi:10.1038/s44318-024-00048-x)
Supplement: Supplementary file 11 — Appendix Figures Source Data [file 44318_2024_48_MOESM11_ESM.zip › Appendix Figure S4/S4A/Appendix Fig S4A.xlsx]

## Sheet: Sheet1
	Forward velocity
	nm/s
KIF11 concentration	2 nM	5 nM	50 nM
	17.675	23.453	18.384
	15.521	20.739	19.289
	16.189	18.795	10.403
	18.985	16.356	15.325
	21.444	18.889	18.434
	18.739	16.793	15.627
	21.087	15.869	18.398
	19.057	19.835	15.888
	24.051	18.929	15.341
	20.675	17.491	13.16
	32.099	17.653	17.146
	19.845	19.568	14.122
	21.964	17.439	13.99
	17.387	14.346	16.277
	22.026	12.875	20.064
	21.157	11.257	16.72
	14.608	26.682	22.807
	21.754	29.141	17.596
	23.818	31.228	23.712
	23.474	23.659	25.794
		28.969	27.202
		29.162	17.208
			20.045
			17.281
			19.599
			18.236
			13.296
			20.551
			19.268
			23.448
