# Supplementary material for: Human kinesin-5 KIF11 drives the helical motion of anti-parallel and parallel microtubules around each other
Source: EMBO J. 2024 Feb 29;43(7):1244–56. doi: 10.1038/s44318-024-00048-x (PMC10987665; doi:10.1038/s44318-024-00048-x)
Supplement: Supplementary file 11 — Appendix Figures Source Data [file 44318_2024_48_MOESM11_ESM.zip › Appendix Figure S4/S4D/Appendix Fig S4D.xlsx]

## Sheet: Sheet1
	Extension
	nm
KIF11 concentration	2 nM	5 nM	50 nM
	44.465	40.89	39.34
	38.96	35.66	40.395
	33.39	66.635	19.4345
	42.43	47.695	50.58
	38.575	44.775	36.265
	33.965	46.94	58.96
	45.29	37.9	50.4
	30.125	38.69	41.98
	33.125	56.935	46.525
	38.205	37.66	49.38
	57.86	44.12	60.455
	47.555	47.175	51.68
	43.765	33.055	51.105
	25.65	29.77	42.67
	44.875	39.725	45.405
	52.505	47.475	48.94
	53.635	38.695	38.25
	41.37	52.46	48.145
	55.185	40.665	53.18
	49.295	52.28	58.685
		41.755	51.385
		44.1	42.61
			35.955
			64.31
			46.91
			48.5
			73.155
			33.48
			35.07
			45.14
